# Supplementary material for: Cytoplasm-Translocated Ku70/80 Complex Sensing of HBV DNA Induces Hepatitis-Associated Chemokine Secretion
Source: Front Immunol. 2016 Dec 5;7:569. doi: 10.3389/fimmu.2016.00569 (PMC5136554; doi:10.3389/fimmu.2016.00569)
Supplement: Supplementary file 1 [file Data_Sheet_1.XLSX]

## Sheet: primers
Primers
human CCL3_F	CGGTGTCATCTTCCTAACCA
human CCL3_R	GACATATTTCTGGACCCACTC
human CCL5_F	TACCATGAAGGTCTCCGCGG
human CCL5_R	GACAAAGACGACTGCTGGG
human CXCL11_F	GTTCAAGGCTTCCCCATGTTC
human CXCL11_R	TTGCTTGCTTCGATTTGGGA
human IFN-β_F	TTGACATCCCTGAGGAGATTAAGC
human IFN-β_R	TTAGCCAGGAGGTTCTCAACAATAG
human IL-1β F	TTCGAGGCACAAGGCACAA
Human IL-1β R	CTGGAAGGAGCACTTCATCTGT
human IL-6 F	CAGTTCCTGCAGAAAAAGGCAA
human IL-6 R	GCTGCGCAGAATGAGATGAG
human PARP1_F	GAATGCCAGCGTTACAAGCC
human PARP1_R	TCTCCCTGAGACGTATGGCA
human IRF-1_F	GGATGCTTCCACCTCTCACC
human IRF-1_R	CACATGACTTCCTCTTGGCCT
human IRF-7_F	AGCTGTGCTGGCGAGAAGG
human IRF-7_R	GGAGTCCAGCATGTGTGTGT
human β-actin_F	TTGCCGACAGGATGCAGAA
human β-actin_R	GCCGATCCACACGGAGTACTT
human IFN-λ2/3_F-2	TGCCACATAGCCCAGTTCAA
human IFN-λ2/3_R-2	AGCGACTCTTCTAAGGCATCT
human IFN-λ1_F	CGTGGTGCTGGTGACTTTGGT
human IFN-λ1_R	CTCCTGTGGTGACAGAGATTTG
human TNF-α_F	GGAGAAGGGTGACCGACT
human TNF-α_R	CTGCCCAGACTCGGCAA					β
mouse CCL3_F	CATATGGAGCTGACACCCCG
mouse CCL3_R	TCAGGAAAATGACACCTGGCTG
mouse CCL5_F	CCAATCTTGCAGTCGTGTTTGT
mouse CCL5_R	AGAGCAAGCAATGACAGGGA
mouse β-actin_F	AGAGGGAAATCGTGCGTGAC
mouse β-actin_R	CAATAGTGATGACCTGGCCGT

## Sheet: siRNAs
siRNAs	sense	anti-sense
Ku70-1	GUGUGUACAUCAGUAAGAUTT	AUCUUACUGAUGUACACACTT
Ku70-2	CAGGCAUCUUCCUUGACUUTT	AAGUCAAGGAAGAUGCCUGTA
Ku70-3	GGAAGAGAUAGUUUGAUUUTT	AAAUCAAACUAUCUCUUCCTG
DNA-PKcs	UACAUUAGCAUGUAAGCUCTT	GAGCUUACAUGCUAAUGUATT
PARP-1-1	GCCUCCGCUCCUGAACAAUTT	AUUGUUCAGGAGCGGAGGCTT
PARP-1-2	GAUAGAGCGUGAAGGCGAATT	UUCGCCUUCACGCUCUAUCTT
IRF1-1	UUACCUGAGGACAUCAUGATT	UCAUGAUGUCCUCAGGUAATT
IRF1-2	GUUCCAGGCUACAUGCAGGTT	CCUGCAUGUAGCCUGGAACTT
IRF7-1	CAUCUACCUGGGCUUCGGGTT	CCCGAAGCCCAGGUAGAUGTT
IRF7-2	GGUUGCACCUGGAGCUUCGTT	CGAAGCUCCAGGUGCAACCTT

## Sheet: Antibodies
Antibodies
Anti-Ku70 antibody	Abcam	ab2172
Anti-Ku80 antibody	Abcam	ab80592
Anti-HBsAg antibody	Abcam	ab9190
Anti-PARP antibody [E102] (40ul)	Abcam	ab32138
Anti-IRF1 antibody [EPR18301]	Abcam	ab186384
Anti-C6orf150 antibody	Abcam	ab83661
Anti-TMEM173 antibody [EPR13130]	Abcam	ab181125
IRF-3 Antibody (C-20)	Santa Cruz	sc-15991
IRF-7 antibody (Y-19)	Santa Cruz	sc-15993
Pol III RPC39 Antibody (N-15)	Santa Cruz	sc-32125
MIP-1α antibody (FL-92)	Santa Cruz	sc-33203
IRF-3 Antibody (C-20)	Santa Cruz	sc-15991
Alexa Fluor® 594 Donkey Anti-mouse IgG (H+L)	Invitrogen	A-21203
Alexa Fluor® 647 Donkey Anti-Rabbit IgG (H+L) Antibody	Invitrogen	A-31573
Alexa Fluor® 488 Donkey Anti-Rabbit IgG (H+L) Antibody	Invitrogen	A-21206
Alexa Fluor® 546 Donkey Anti-Goat IgG (H+L)	Invitrogen	A-11056
Goat anti-Chicken IgY (H+L) Secondary Antibody, Alexa Fluor® 488	Invitrogen	A-11039
PE-anti-NK1.1	BD bioscience	553165
APC-anti-CD3	BD bioscience	553066
Percp-anti-CD8α	BD bioscience	551162
APC-anti-CD4	BD bioscience	552051
PE-anti-CD45	BD bioscience	552848
Anti-CD8	eBioscience	14-0081
