# Supplementary material for: Cytoplasm-Translocated Ku70/80 Complex Sensing of HBV DNA Induces Hepatitis-Associated Chemokine Secretion
Source: Front Immunol. 2016 Dec 5;7:569. doi: 10.3389/fimmu.2016.00569 (PMC5136554; doi:10.3389/fimmu.2016.00569)
Supplement: Supplementary file 2 [file Data_Sheet_2.XLSX]

## Sheet: Beads_only
Mass spectrometry resutls of Bead-only MACS sample
	Reference	PepCount	UniquePepCount	CoverPercent	MW	PI
	FileScan	Sequence	MH+	Diff(MH+)	Charge	Rank	Score	DeltaScore	ExpectValue	Ions	Reference	DIFF_MODIFIED_CANDIDATE	PI	MissCleavage	Modification	MatchedTIC	NumProteaseTermini	Engine	Tag	Decoy
$1-1	tr|Q1KLZ0|Q1KLZ0_HUMAN HCG15971, isoform CRA_a OS=Homo sapiens GN=PS1TP5BP1 PE=2 SV=1	203	12	0.4773	41736.3	5.29
$1-2	tr|Q53G76|Q53G76_HUMAN Beta actin variant (Fragment) OS=Homo sapiens PE=2 SV=1	203	12	0.4773	41720.2	5.29
$1-3	tr|B4E3A4|B4E3A4_HUMAN cDNA FLJ57283, highly similar to Actin, cytoplasmic 2 OS=Homo sapiens PE=2 SV=1	203	12	0.5028	39799.1	5.23
$1-4	tr|B4E335|B4E335_HUMAN cDNA FLJ52842, highly similar to Actin, cytoplasmic 1 OS=Homo sapiens PE=2 SV=1	203	12	0.51	39225.5	5.39
$1-5	tr|B4DVQ0|B4DVQ0_HUMAN cDNA FLJ58286, highly similar to Actin, cytoplasmic 2 OS=Homo sapiens PE=2 SV=1	203	12	0.5375	37348.4	5.49
$1-6	tr|Q53G99|Q53G99_HUMAN Beta actin variant (Fragment) OS=Homo sapiens PE=2 SV=1	203	12	0.4773	41764.3	5.38
$1-7	tr|Q53GK6|Q53GK6_HUMAN Beta actin variant (Fragment) OS=Homo sapiens PE=2 SV=1	203	12	0.4773	41722.3	5.29
$1-8	tr|Q8WVW5|Q8WVW5_HUMAN Putative uncharacterized protein (Fragment) OS=Homo sapiens PE=2 SV=1	203	12	0.4931	40502.9	5.78
$1-9	sp|P63261|ACTG_HUMAN Actin, cytoplasmic 2 OS=Homo sapiens GN=ACTG1 PE=1 SV=1	203	12	0.4773	41792.4	5.31
$1-10	sp|P60709|ACTB_HUMAN Actin, cytoplasmic 1 OS=Homo sapiens GN=ACTB PE=1 SV=1	203	12	0.4773	41736.3	5.29
	R14120_CONTROL,5065	K.AGFAGDDAPR.A	976.448	-6e-05	2	1	39.32	0	0.00404	0|0	P62736/P60709/P63261/P68032/P63267/P68133/Q6S8J3/A5A3E0/P0CG39/P0CG38/D2JYH4/Q1KLZ0/G5E9R0/K7EM38/Q5T8M7/I3L4N8/I3L1U9/I3L3R2/I3L3I0/B4E3A4/J3KT65/Q7Z7J6/B7Z6I1/C9JTX5/F8WCH0/Q8WVW5/B4DW52/C9JZR7/B3KUD3/B4E335/B3KW67/B4DVQ0/Q53G76/B8ZZJ2/A6NL76/A8K3K1/F6QUT6/Q53G99/L0R5C4/Q13707/E7EVS6/Q5T8M8/Q53GK6/F8WB63/A1E282/F6UVQ4/B7Z6P1/C9JFL5/C9JUM1		4.21	0		0	2	MASCOT		T
	R14120_CONTROL,5098	K.AGFAGDDAPR.A	976.448	-0.00018	2	1	78.07	0	5.39e-07	0|0	P62736/P60709/P63261/P68032/P63267/P68133/Q6S8J3/A5A3E0/P0CG39/P0CG38/D2JYH4/Q1KLZ0/G5E9R0/K7EM38/Q5T8M7/I3L4N8/I3L1U9/I3L3R2/I3L3I0/B4E3A4/J3KT65/Q7Z7J6/B7Z6I1/C9JTX5/F8WCH0/Q8WVW5/B4DW52/C9JZR7/B3KUD3/B4E335/B3KW67/B4DVQ0/Q53G76/B8ZZJ2/A6NL76/A8K3K1/F6QUT6/Q53G99/L0R5C4/Q13707/E7EVS6/Q5T8M8/Q53GK6/F8WB63/A1E282/F6UVQ4/B7Z6P1/C9JFL5/C9JUM1		4.21	0		0	2	MASCOT		T
	R14120_CONTROL,5130	K.AGFAGDDAPR.A	976.448	-0.00024	2	1	24.7	0	0.117	0|0	P62736/P60709/P63261/P68032/P63267/P68133/Q6S8J3/A5A3E0/P0CG39/P0CG38/D2JYH4/Q1KLZ0/G5E9R0/K7EM38/Q5T8M7/I3L4N8/I3L1U9/I3L3R2/I3L3I0/B4E3A4/J3KT65/Q7Z7J6/B7Z6I1/C9JTX5/F8WCH0/Q8WVW5/B4DW52/C9JZR7/B3KUD3/B4E335/B3KW67/B4DVQ0/Q53G76/B8ZZJ2/A6NL76/A8K3K1/F6QUT6/Q53G99/L0R5C4/Q13707/E7EVS6/Q5T8M8/Q53GK6/F8WB63/A1E282/F6UVQ4/B7Z6P1/C9JFL5/C9JUM1		4.21	0		0	2	MASCOT		T
	R14120_CONTROL,16567	K.DLYANTVLSGGTTM*YPGIADR.M	2231.06	-0.00217	2	1	60.85	0	8.17e-05	0|0	P60709/P63261/Q1KLZ0/B3KWQ3/V9HVZ7/B4E3A4/A4UCT3/Q8WVW5/B4DW52/B7ZAP6/B4E335/Q96FU6/A5GZ75/B4DVQ0/Q53G76/Q53G99/Q96DE1/Q9UE89/Q6PJ43/Q53GK6/F1BXA6		4.21	0	15.994919 Oxidation (M)	0	2	MASCOT		T
	R14120_CONTROL,16610	K.DLYANTVLSGGTTM*YPGIADR.M	2231.06	-0.00469	2	1	67.49	0	1.83e-05	0|0	P60709/P63261/Q1KLZ0/B3KWQ3/V9HVZ7/B4E3A4/A4UCT3/Q8WVW5/B4DW52/B7ZAP6/B4E335/Q96FU6/A5GZ75/B4DVQ0/Q53G76/Q53G99/Q96DE1/Q9UE89/Q6PJ43/Q53GK6/F1BXA6		4.21	0	15.994919 Oxidation (M)	0	2	MASCOT		T
	R14120_CONTROL,16642	K.DLYANTVLSGGTTM*YPGIADR.M	2231.06	-0.00517	2	1	51.4	0	0.000736	0|0	P60709/P63261/Q1KLZ0/B3KWQ3/V9HVZ7/B4E3A4/A4UCT3/Q8WVW5/B4DW52/B7ZAP6/B4E335/Q96FU6/A5GZ75/B4DVQ0/Q53G76/Q53G99/Q96DE1/Q9UE89/Q6PJ43/Q53GK6/F1BXA6		4.21	0	15.994919 Oxidation (M)	0	2	MASCOT		T
	R14120_CONTROL,16691	K.DLYANTVLSGGTTM*YPGIADR.M	2231.06	-0.00371	2	1	44.29	0	0.00378	0|0	P60709/P63261/Q1KLZ0/B3KWQ3/V9HVZ7/B4E3A4/A4UCT3/Q8WVW5/B4DW52/B7ZAP6/B4E335/Q96FU6/A5GZ75/B4DVQ0/Q53G76/Q53G99/Q96DE1/Q9UE89/Q6PJ43/Q53GK6/F1BXA6		4.21	0	15.994919 Oxidation (M)	0	2	MASCOT		T
	R14120_CONTROL,18045	K.DLYANTVLSGGTTMYPGIADR.M	2215.07	-0.00281	2	1	22.27	0	0.35	0|0	P60709/P63261/Q1KLZ0/B3KWQ3/V9HVZ7/B4E3A4/A4UCT3/Q8WVW5/B4DW52/B7ZAP6/B4E335/Q96FU6/A5GZ75/B4DVQ0/Q53G76/Q53G99/Q96DE1/Q9UE89/Q6PJ43/Q53GK6/F1BXA6		4.21	0		0	2	MASCOT		T
	R14120_CONTROL,18089	K.DLYANTVLSGGTTMYPGIADR.M	2215.07	-0.00212	2	1	54.52	0	0.00021	0|0	P60709/P63261/Q1KLZ0/B3KWQ3/V9HVZ7/B4E3A4/A4UCT3/Q8WVW5/B4DW52/B7ZAP6/B4E335/Q96FU6/A5GZ75/B4DVQ0/Q53G76/Q53G99/Q96DE1/Q9UE89/Q6PJ43/Q53GK6/F1BXA6		4.21	0		0	2	MASCOT		T
	R14120_CONTROL,18144	K.DLYANTVLSGGTTMYPGIADR.M	2215.07	-0.00422	2	1	35.09	0	0.0188	0|0	P60709/P63261/Q1KLZ0/B3KWQ3/V9HVZ7/B4E3A4/A4UCT3/Q8WVW5/B4DW52/B7ZAP6/B4E335/Q96FU6/A5GZ75/B4DVQ0/Q53G76/Q53G99/Q96DE1/Q9UE89/Q6PJ43/Q53GK6/F1BXA6		4.21	0		0	2	MASCOT		T
	R14120_CONTROL,18209	K.DLYANTVLSGGTTMYPGIADR.M	2215.07	-0.00036	2	1	72.07	0	3.68e-06	0|0	P60709/P63261/Q1KLZ0/B3KWQ3/V9HVZ7/B4E3A4/A4UCT3/Q8WVW5/B4DW52/B7ZAP6/B4E335/Q96FU6/A5GZ75/B4DVQ0/Q53G76/Q53G99/Q96DE1/Q9UE89/Q6PJ43/Q53GK6/F1BXA6		4.21	0		0	2	MASCOT		T
	R14120_CONTROL,18254	K.DLYANTVLSGGTTMYPGIADR.M	2215.07	-0.00317	2	1	79.02	0	7.41e-07	0|0	P60709/P63261/Q1KLZ0/B3KWQ3/V9HVZ7/B4E3A4/A4UCT3/Q8WVW5/B4DW52/B7ZAP6/B4E335/Q96FU6/A5GZ75/B4DVQ0/Q53G76/Q53G99/Q96DE1/Q9UE89/Q6PJ43/Q53GK6/F1BXA6		4.21	0		0	2	MASCOT		T
	R14120_CONTROL,18297	K.DLYANTVLSGGTTMYPGIADR.M	2215.07	-0.00122	2	1	85.23	0	1.8e-07	0|0	P60709/P63261/Q1KLZ0/B3KWQ3/V9HVZ7/B4E3A4/A4UCT3/Q8WVW5/B4DW52/B7ZAP6/B4E335/Q96FU6/A5GZ75/B4DVQ0/Q53G76/Q53G99/Q96DE1/Q9UE89/Q6PJ43/Q53GK6/F1BXA6		4.21	0		0	2	MASCOT		T
	R14120_CONTROL,18340	K.DLYANTVLSGGTTMYPGIADR.M	2215.07	-0.00216	2	1	97.55	0	1.04e-08	0|0	P60709/P63261/Q1KLZ0/B3KWQ3/V9HVZ7/B4E3A4/A4UCT3/Q8WVW5/B4DW52/B7ZAP6/B4E335/Q96FU6/A5GZ75/B4DVQ0/Q53G76/Q53G99/Q96DE1/Q9UE89/Q6PJ43/Q53GK6/F1BXA6		4.21	0		0	2	MASCOT		T
	R14120_CONTROL,18382	K.DLYANTVLSGGTTMYPGIADR.M	2215.07	-0.00294	2	1	111.42	0	4.26e-10	0|0	P60709/P63261/Q1KLZ0/B3KWQ3/V9HVZ7/B4E3A4/A4UCT3/Q8WVW5/B4DW52/B7ZAP6/B4E335/Q96FU6/A5GZ75/B4DVQ0/Q53G76/Q53G99/Q96DE1/Q9UE89/Q6PJ43/Q53GK6/F1BXA6		4.21	0		0	2	MASCOT		T
	R14120_CONTROL,18423	K.DLYANTVLSGGTTMYPGIADR.M	2215.07	-0.00312	2	1	111.54	0	4.15e-10	0|0	P60709/P63261/Q1KLZ0/B3KWQ3/V9HVZ7/B4E3A4/A4UCT3/Q8WVW5/B4DW52/B7ZAP6/B4E335/Q96FU6/A5GZ75/B4DVQ0/Q53G76/Q53G99/Q96DE1/Q9UE89/Q6PJ43/Q53GK6/F1BXA6		4.21	0		0	2	MASCOT		T
	R14120_CONTROL,18456	K.DLYANTVLSGGTTMYPGIADR.M	2215.07	-0.00232	2	1	118.96	0	7.52e-11	0|0	P60709/P63261/Q1KLZ0/B3KWQ3/V9HVZ7/B4E3A4/A4UCT3/Q8WVW5/B4DW52/B7ZAP6/B4E335/Q96FU6/A5GZ75/B4DVQ0/Q53G76/Q53G99/Q96DE1/Q9UE89/Q6PJ43/Q53GK6/F1BXA6		4.21	0		0	2	MASCOT		T
	R14120_CONTROL,18488	K.DLYANTVLSGGTTMYPGIADR.M	2215.07	-0.00247	2	1	117.96	0	9.47e-11	0|0	P60709/P63261/Q1KLZ0/B3KWQ3/V9HVZ7/B4E3A4/A4UCT3/Q8WVW5/B4DW52/B7ZAP6/B4E335/Q96FU6/A5GZ75/B4DVQ0/Q53G76/Q53G99/Q96DE1/Q9UE89/Q6PJ43/Q53GK6/F1BXA6		4.21	0		0	2	MASCOT		T
	R14120_CONTROL,18521	K.DLYANTVLSGGTTMYPGIADR.M	2215.07	-0.00258	2	1	120.87	0	4.85e-11	0|0	P60709/P63261/Q1KLZ0/B3KWQ3/V9HVZ7/B4E3A4/A4UCT3/Q8WVW5/B4DW52/B7ZAP6/B4E335/Q96FU6/A5GZ75/B4DVQ0/Q53G76/Q53G99/Q96DE1/Q9UE89/Q6PJ43/Q53GK6/F1BXA6		4.21	0		0	2	MASCOT		T
	R14120_CONTROL,18555	K.DLYANTVLSGGTTMYPGIADR.M	2215.07	-0.00247	2	1	117.36	0	1.09e-10	0|0	P60709/P63261/Q1KLZ0/B3KWQ3/V9HVZ7/B4E3A4/A4UCT3/Q8WVW5/B4DW52/B7ZAP6/B4E335/Q96FU6/A5GZ75/B4DVQ0/Q53G76/Q53G99/Q96DE1/Q9UE89/Q6PJ43/Q53GK6/F1BXA6		4.21	0		0	2	MASCOT		T
	R14120_CONTROL,18588	K.DLYANTVLSGGTTMYPGIADR.M	2215.07	-0.00296	2	1	95.87	0	1.53e-08	0|0	P60709/P63261/Q1KLZ0/B3KWQ3/V9HVZ7/B4E3A4/A4UCT3/Q8WVW5/B4DW52/B7ZAP6/B4E335/Q96FU6/A5GZ75/B4DVQ0/Q53G76/Q53G99/Q96DE1/Q9UE89/Q6PJ43/Q53GK6/F1BXA6		4.21	0		0	2	MASCOT		T
	R14120_CONTROL,18621	K.DLYANTVLSGGTTMYPGIADR.M	2215.07	-0.00306	2	1	119.83	0	6.15e-11	0|0	P60709/P63261/Q1KLZ0/B3KWQ3/V9HVZ7/B4E3A4/A4UCT3/Q8WVW5/B4DW52/B7ZAP6/B4E335/Q96FU6/A5GZ75/B4DVQ0/Q53G76/Q53G99/Q96DE1/Q9UE89/Q6PJ43/Q53GK6/F1BXA6		4.21	0		0	2	MASCOT		T
	R14120_CONTROL,18654	K.DLYANTVLSGGTTMYPGIADR.M	2215.07	-0.00353	2	1	104.98	0	1.93e-09	0|0	P60709/P63261/Q1KLZ0/B3KWQ3/V9HVZ7/B4E3A4/A4UCT3/Q8WVW5/B4DW52/B7ZAP6/B4E335/Q96FU6/A5GZ75/B4DVQ0/Q53G76/Q53G99/Q96DE1/Q9UE89/Q6PJ43/Q53GK6/F1BXA6		4.21	0		0	2	MASCOT		T
	R14120_CONTROL,18688	K.DLYANTVLSGGTTMYPGIADR.M	2215.07	-0.0032	2	1	129.75	0	6.25e-12	0|0	P60709/P63261/Q1KLZ0/B3KWQ3/V9HVZ7/B4E3A4/A4UCT3/Q8WVW5/B4DW52/B7ZAP6/B4E335/Q96FU6/A5GZ75/B4DVQ0/Q53G76/Q53G99/Q96DE1/Q9UE89/Q6PJ43/Q53GK6/F1BXA6		4.21	0		0	2	MASCOT		T
	R14120_CONTROL,18722	K.DLYANTVLSGGTTMYPGIADR.M	2215.07	-0.0032	2	1	109.52	0	6.6e-10	0|0	P60709/P63261/Q1KLZ0/B3KWQ3/V9HVZ7/B4E3A4/A4UCT3/Q8WVW5/B4DW52/B7ZAP6/B4E335/Q96FU6/A5GZ75/B4DVQ0/Q53G76/Q53G99/Q96DE1/Q9UE89/Q6PJ43/Q53GK6/F1BXA6		4.21	0		0	2	MASCOT		T
	R14120_CONTROL,18754	K.DLYANTVLSGGTTMYPGIADR.M	2215.07	-0.00456	2	1	112.91	0	3.1e-10	0|0	P60709/P63261/Q1KLZ0/B3KWQ3/V9HVZ7/B4E3A4/A4UCT3/Q8WVW5/B4DW52/B7ZAP6/B4E335/Q96FU6/A5GZ75/B4DVQ0/Q53G76/Q53G99/Q96DE1/Q9UE89/Q6PJ43/Q53GK6/F1BXA6		4.21	0		0	2	MASCOT		T
	R14120_CONTROL,18788	K.DLYANTVLSGGTTMYPGIADR.M	2215.07	-0.00986	2	1	146.99	0	1.25e-13	0|0	P60709/P63261/Q1KLZ0/B3KWQ3/V9HVZ7/B4E3A4/A4UCT3/Q8WVW5/B4DW52/B7ZAP6/B4E335/Q96FU6/A5GZ75/B4DVQ0/Q53G76/Q53G99/Q96DE1/Q9UE89/Q6PJ43/Q53GK6/F1BXA6		4.21	0		0	2	MASCOT		T
	R14120_CONTROL,18822	K.DLYANTVLSGGTTMYPGIADR.M	2215.07	-0.00738	2	1	73.46	0	2.77e-06	0|0	P60709/P63261/Q1KLZ0/B3KWQ3/V9HVZ7/B4E3A4/A4UCT3/Q8WVW5/B4DW52/B7ZAP6/B4E335/Q96FU6/A5GZ75/B4DVQ0/Q53G76/Q53G99/Q96DE1/Q9UE89/Q6PJ43/Q53GK6/F1BXA6		4.21	0		0	2	MASCOT		T
	R14120_CONTROL,18865	K.DLYANTVLSGGTTMYPGIADR.M	2215.07	-0.00353	2	1	99.74	0	6.47e-09	0|0	P60709/P63261/Q1KLZ0/B3KWQ3/V9HVZ7/B4E3A4/A4UCT3/Q8WVW5/B4DW52/B7ZAP6/B4E335/Q96FU6/A5GZ75/B4DVQ0/Q53G76/Q53G99/Q96DE1/Q9UE89/Q6PJ43/Q53GK6/F1BXA6		4.21	0		0	2	MASCOT		T
	R14120_CONTROL,18898	K.DLYANTVLSGGTTMYPGIADR.M	2215.07	-0.00542	2	1	89.65	0	6.45e-08	0|0	P60709/P63261/Q1KLZ0/B3KWQ3/V9HVZ7/B4E3A4/A4UCT3/Q8WVW5/B4DW52/B7ZAP6/B4E335/Q96FU6/A5GZ75/B4DVQ0/Q53G76/Q53G99/Q96DE1/Q9UE89/Q6PJ43/Q53GK6/F1BXA6		4.21	0		0	2	MASCOT		T
	R14120_CONTROL,18933	K.DLYANTVLSGGTTMYPGIADR.M	2215.07	-0.00317	2	1	88.8	0	7.79e-08	0|0	P60709/P63261/Q1KLZ0/B3KWQ3/V9HVZ7/B4E3A4/A4UCT3/Q8WVW5/B4DW52/B7ZAP6/B4E335/Q96FU6/A5GZ75/B4DVQ0/Q53G76/Q53G99/Q96DE1/Q9UE89/Q6PJ43/Q53GK6/F1BXA6		4.21	0		0	2	MASCOT		T
	R14120_CONTROL,18977	K.DLYANTVLSGGTTMYPGIADR.M	2215.07	-0.00389	2	1	79.07	0	7.5e-07	0|0	P60709/P63261/Q1KLZ0/B3KWQ3/V9HVZ7/B4E3A4/A4UCT3/Q8WVW5/B4DW52/B7ZAP6/B4E335/Q96FU6/A5GZ75/B4DVQ0/Q53G76/Q53G99/Q96DE1/Q9UE89/Q6PJ43/Q53GK6/F1BXA6		4.21	0		0	2	MASCOT		T
	R14120_CONTROL,19021	K.DLYANTVLSGGTTMYPGIADR.M	2215.07	-0.00371	2	1	70.93	0	4.92e-06	0|0	P60709/P63261/Q1KLZ0/B3KWQ3/V9HVZ7/B4E3A4/A4UCT3/Q8WVW5/B4DW52/B7ZAP6/B4E335/Q96FU6/A5GZ75/B4DVQ0/Q53G76/Q53G99/Q96DE1/Q9UE89/Q6PJ43/Q53GK6/F1BXA6		4.21	0		0	2	MASCOT		T
	R14120_CONTROL,19064	K.DLYANTVLSGGTTMYPGIADR.M	2215.07	-0.00324	2	1	77.34	0	1.09e-06	0|0	P60709/P63261/Q1KLZ0/B3KWQ3/V9HVZ7/B4E3A4/A4UCT3/Q8WVW5/B4DW52/B7ZAP6/B4E335/Q96FU6/A5GZ75/B4DVQ0/Q53G76/Q53G99/Q96DE1/Q9UE89/Q6PJ43/Q53GK6/F1BXA6		4.21	0		0	2	MASCOT		T
	R14120_CONTROL,19108	K.DLYANTVLSGGTTMYPGIADR.M	2215.07	-0.00386	2	1	66.43	0	1.38e-05	0|0	P60709/P63261/Q1KLZ0/B3KWQ3/V9HVZ7/B4E3A4/A4UCT3/Q8WVW5/B4DW52/B7ZAP6/B4E335/Q96FU6/A5GZ75/B4DVQ0/Q53G76/Q53G99/Q96DE1/Q9UE89/Q6PJ43/Q53GK6/F1BXA6		4.21	0		0	2	MASCOT		T
	R14120_CONTROL,19144	K.DLYANTVLSGGTTMYPGIADR.M	2215.07	-0.00468	2	1	62.38	0	3.51e-05	0|0	P60709/P63261/Q1KLZ0/B3KWQ3/V9HVZ7/B4E3A4/A4UCT3/Q8WVW5/B4DW52/B7ZAP6/B4E335/Q96FU6/A5GZ75/B4DVQ0/Q53G76/Q53G99/Q96DE1/Q9UE89/Q6PJ43/Q53GK6/F1BXA6		4.21	0		0	2	MASCOT		T
	R14120_CONTROL,19187	K.DLYANTVLSGGTTMYPGIADR.M	2215.07	-0.00596	2	1	67.63	0	1.04e-05	0|0	P60709/P63261/Q1KLZ0/B3KWQ3/V9HVZ7/B4E3A4/A4UCT3/Q8WVW5/B4DW52/B7ZAP6/B4E335/Q96FU6/A5GZ75/B4DVQ0/Q53G76/Q53G99/Q96DE1/Q9UE89/Q6PJ43/Q53GK6/F1BXA6		4.21	0		0	2	MASCOT		T
	R14120_CONTROL,19232	K.DLYANTVLSGGTTMYPGIADR.M	2215.07	-0.00346	2	1	54.86	0	0.000199	0|0	P60709/P63261/Q1KLZ0/B3KWQ3/V9HVZ7/B4E3A4/A4UCT3/Q8WVW5/B4DW52/B7ZAP6/B4E335/Q96FU6/A5GZ75/B4DVQ0/Q53G76/Q53G99/Q96DE1/Q9UE89/Q6PJ43/Q53GK6/F1BXA6		4.21	0		0	2	MASCOT		T
	R14120_CONTROL,19322	K.DLYANTVLSGGTTMYPGIADR.M	2215.07	-0.00634	2	1	39.55	0	0.00671	0|0	P60709/P63261/Q1KLZ0/B3KWQ3/V9HVZ7/B4E3A4/A4UCT3/Q8WVW5/B4DW52/B7ZAP6/B4E335/Q96FU6/A5GZ75/B4DVQ0/Q53G76/Q53G99/Q96DE1/Q9UE89/Q6PJ43/Q53GK6/F1BXA6		4.21	0		0	2	MASCOT		T
	R14120_CONTROL,3697	K.DSYVGDEAQSK.R	1198.52	0.00027	2	1	34.01	0	0.00832	0|0	P62736/P60709/P63261/P68032/P63267/P68133/D2JYH4/Q1KLZ0/G5E9R0/K7EM38/Q5T8M7/I3L1U9/I3L3R2/I3L3I0/B4E3A4/J3KT65/Q7Z7J6/B4DUI8/B7Z6I1/C9JTX5/Q8WVW5/C9JZR7/B3KUD3/B4E335/B3KW67/B4DVQ0/Q53G76/B8ZZJ2/A6NL76/A8K3K1/F6QUT6/Q53G99/E7EVS6/Q5T8M8/Q53GK6/F8WB63/A1E282/F6UVQ4/B7Z6P1/C9JFL5/C9JUM1		4.03	0		0	2	MASCOT		T
	R14120_CONTROL,3729	K.DSYVGDEAQSK.R	1198.52	0.00013	2	1	47.31	0	0.000389	0|0	P62736/P60709/P63261/P68032/P63267/P68133/D2JYH4/Q1KLZ0/G5E9R0/K7EM38/Q5T8M7/I3L1U9/I3L3R2/I3L3I0/B4E3A4/J3KT65/Q7Z7J6/B4DUI8/B7Z6I1/C9JTX5/Q8WVW5/C9JZR7/B3KUD3/B4E335/B3KW67/B4DVQ0/Q53G76/B8ZZJ2/A6NL76/A8K3K1/F6QUT6/Q53G99/E7EVS6/Q5T8M8/Q53GK6/F8WB63/A1E282/F6UVQ4/B7Z6P1/C9JFL5/C9JUM1		4.03	0		0	2	MASCOT		T
	R14120_CONTROL,3761	K.DSYVGDEAQSK.R	1198.52	0.00039	2	1	40.62	0	0.00188	0|0	P62736/P60709/P63261/P68032/P63267/P68133/D2JYH4/Q1KLZ0/G5E9R0/K7EM38/Q5T8M7/I3L1U9/I3L3R2/I3L3I0/B4E3A4/J3KT65/Q7Z7J6/B4DUI8/B7Z6I1/C9JTX5/Q8WVW5/C9JZR7/B3KUD3/B4E335/B3KW67/B4DVQ0/Q53G76/B8ZZJ2/A6NL76/A8K3K1/F6QUT6/Q53G99/E7EVS6/Q5T8M8/Q53GK6/F8WB63/A1E282/F6UVQ4/B7Z6P1/C9JFL5/C9JUM1		4.03	0		0	2	MASCOT		T
	R14120_CONTROL,3794	K.DSYVGDEAQSK.R	1198.52	0.00051	2	1	54.43	0	7.82e-05	0|0	P62736/P60709/P63261/P68032/P63267/P68133/D2JYH4/Q1KLZ0/G5E9R0/K7EM38/Q5T8M7/I3L1U9/I3L3R2/I3L3I0/B4E3A4/J3KT65/Q7Z7J6/B4DUI8/B7Z6I1/C9JTX5/Q8WVW5/C9JZR7/B3KUD3/B4E335/B3KW67/B4DVQ0/Q53G76/B8ZZJ2/A6NL76/A8K3K1/F6QUT6/Q53G99/E7EVS6/Q5T8M8/Q53GK6/F8WB63/A1E282/F6UVQ4/B7Z6P1/C9JFL5/C9JUM1		4.03	0		0	2	MASCOT		T
	R14120_CONTROL,3826	K.DSYVGDEAQSK.R	1198.52	0.00041	2	1	52.18	0	0.000131	0|0	P62736/P60709/P63261/P68032/P63267/P68133/D2JYH4/Q1KLZ0/G5E9R0/K7EM38/Q5T8M7/I3L1U9/I3L3R2/I3L3I0/B4E3A4/J3KT65/Q7Z7J6/B4DUI8/B7Z6I1/C9JTX5/Q8WVW5/C9JZR7/B3KUD3/B4E335/B3KW67/B4DVQ0/Q53G76/B8ZZJ2/A6NL76/A8K3K1/F6QUT6/Q53G99/E7EVS6/Q5T8M8/Q53GK6/F8WB63/A1E282/F6UVQ4/B7Z6P1/C9JFL5/C9JUM1		4.03	0		0	2	MASCOT		T
	R14120_CONTROL,3859	K.DSYVGDEAQSK.R	1198.52	0.00011	2	1	64.58	0	7.3e-06	0|0	P62736/P60709/P63261/P68032/P63267/P68133/D2JYH4/Q1KLZ0/G5E9R0/K7EM38/Q5T8M7/I3L1U9/I3L3R2/I3L3I0/B4E3A4/J3KT65/Q7Z7J6/B4DUI8/B7Z6I1/C9JTX5/Q8WVW5/C9JZR7/B3KUD3/B4E335/B3KW67/B4DVQ0/Q53G76/B8ZZJ2/A6NL76/A8K3K1/F6QUT6/Q53G99/E7EVS6/Q5T8M8/Q53GK6/F8WB63/A1E282/F6UVQ4/B7Z6P1/C9JFL5/C9JUM1		4.03	0		0	2	MASCOT		T
	R14120_CONTROL,3893	K.DSYVGDEAQSK.R	1198.52	0.00015	2	1	42.8	0	0.0011	0|0	P62736/P60709/P63261/P68032/P63267/P68133/D2JYH4/Q1KLZ0/G5E9R0/K7EM38/Q5T8M7/I3L1U9/I3L3R2/I3L3I0/B4E3A4/J3KT65/Q7Z7J6/B4DUI8/B7Z6I1/C9JTX5/Q8WVW5/C9JZR7/B3KUD3/B4E335/B3KW67/B4DVQ0/Q53G76/B8ZZJ2/A6NL76/A8K3K1/F6QUT6/Q53G99/E7EVS6/Q5T8M8/Q53GK6/F8WB63/A1E282/F6UVQ4/B7Z6P1/C9JFL5/C9JUM1		4.03	0		0	2	MASCOT		T
	R14120_CONTROL,3926	K.DSYVGDEAQSK.R	1198.52	0.00087	2	1	20.71	0	0.177	0|0	P62736/P60709/P63261/P68032/P63267/P68133/D2JYH4/Q1KLZ0/G5E9R0/K7EM38/Q5T8M7/I3L1U9/I3L3R2/I3L3I0/B4E3A4/J3KT65/Q7Z7J6/B4DUI8/B7Z6I1/C9JTX5/Q8WVW5/C9JZR7/B3KUD3/B4E335/B3KW67/B4DVQ0/Q53G76/B8ZZJ2/A6NL76/A8K3K1/F6QUT6/Q53G99/E7EVS6/Q5T8M8/Q53GK6/F8WB63/A1E282/F6UVQ4/B7Z6P1/C9JFL5/C9JUM1		4.03	0		0	2	MASCOT		T
	R14120_CONTROL,7483	K.EITALAPSTM*K.I	1177.61	6e-05	2	1	30.07	0	0.0869	0|0	P62736/P60709/P63261/P68032/P63267/P68133/D2JYH4/Q1KLZ0/B3KWQ3/Q5T8M7/B4E3A4/Q7Z7J6/B4DUI8/A4UCT3/Q8WVW5/B4DW52/B7ZAP6/B3KUD3/B4E335/Q96FU6/A5GZ75/B4DVQ0/Q53G76/A6NL76/A8K3K1/Q53G99/Q13707/Q96DE1/Q5T8M8/Q9UE89/Q6PJ43/Q53GK6/F1BXA6/B3KPP5/B7Z6P1		6.1	0	15.994919 Oxidation (M)	0	2	MASCOT		T
	R14120_CONTROL,10153	K.EITALAPSTMK.I	1161.62	-0.00242	2	1	35.11	0	0.027	0|0	P62736/P60709/P63261/P68032/P63267/P68133/D2JYH4/Q1KLZ0/B3KWQ3/Q5T8M7/B4E3A4/Q7Z7J6/B4DUI8/A4UCT3/Q8WVW5/B4DW52/B7ZAP6/B3KUD3/B4E335/Q96FU6/A5GZ75/B4DVQ0/Q53G76/A6NL76/A8K3K1/Q53G99/Q13707/Q96DE1/Q5T8M8/Q9UE89/Q6PJ43/Q53GK6/F1BXA6/B3KPP5/B7Z6P1		6.1	0		0	2	MASCOT		T
	R14120_CONTROL,10187	K.EITALAPSTMK.I	1161.62	-0.00346	2	1	34.23	0	0.0335	0|0	P62736/P60709/P63261/P68032/P63267/P68133/D2JYH4/Q1KLZ0/B3KWQ3/Q5T8M7/B4E3A4/Q7Z7J6/B4DUI8/A4UCT3/Q8WVW5/B4DW52/B7ZAP6/B3KUD3/B4E335/Q96FU6/A5GZ75/B4DVQ0/Q53G76/A6NL76/A8K3K1/Q53G99/Q13707/Q96DE1/Q5T8M8/Q9UE89/Q6PJ43/Q53GK6/F1BXA6/B3KPP5/B7Z6P1		6.1	0		0	2	MASCOT		T
	R14120_CONTROL,5512	K.IIAPPER.K ! K.IIAPPER.R	795.472	0.00042	2	1	20	0	0.272	0|0	P62736/Q562R1/P60709/P63261/P68032/P63267/P68133/D2JYH4/Q1KLZ0/B3KWQ3/Q5T8M7/V9HVZ7/B4E3A4/Q7Z7J6/B4DUI8/A4UCT3/Q8WVW5/B4DW52/B7ZAP6/B3KUD3/B4E335/Q96FU6/B3KW67/A5GZ75/B4DVQ0/Q53G76/A6NL76/Q53G99/Q96DE1/Q5T8M8/Q6PJ43/Q53GK6/F1BXA6/B3KPP5/B7Z6P1 ! A8K3K1		6	0		0	2	MASCOT		T
	R14120_CONTROL,18535	K.LCYVALDFEQEM*ATAASSSSLEK.S	2566.17	-0.00199	2	1	23.39	0	0.166	0|0	P60709/P63261/Q6S8J3/Q1KLZ0/B3KWQ3/V9HVZ7/I3L4N8/B4E3A4/A4UCT3/Q8WVW5/B4DW52/B7ZAP6/B4E335/Q96FU6/A5GZ75/B4DVQ0/Q53G76/G8FSY7/Q53G99/Q6PJ43/Q53GK6		4	0	15.994919 Oxidation (M)	0	2	MASCOT		T
	R14120_CONTROL,22626	K.LCYVALDFEQEMATAASSSSLEK.S	2550.17	-0.00235	2	1	52.42	0	0.000201	0|0	P60709/P63261/Q6S8J3/Q1KLZ0/B3KWQ3/V9HVZ7/I3L4N8/B4E3A4/A4UCT3/Q8WVW5/B4DW52/B7ZAP6/B4E335/Q96FU6/A5GZ75/B4DVQ0/Q53G76/G8FSY7/Q53G99/Q6PJ43/Q53GK6		4	0		0	2	MASCOT		T
	R14120_CONTROL,22662	K.LCYVALDFEQEMATAASSSSLEK.S	2550.17	-3e-05	3	1	52.45	0	0.000188	0|0	P60709/P63261/Q6S8J3/Q1KLZ0/B3KWQ3/V9HVZ7/I3L4N8/B4E3A4/A4UCT3/Q8WVW5/B4DW52/B7ZAP6/B4E335/Q96FU6/A5GZ75/B4DVQ0/Q53G76/G8FSY7/Q53G99/Q6PJ43/Q53GK6		4	0		0	2	MASCOT		T
	R14120_CONTROL,22705	K.LCYVALDFEQEMATAASSSSLEK.S	2550.17	-0.00096	3	1	75.19	0	1.02e-06	0|0	P60709/P63261/Q6S8J3/Q1KLZ0/B3KWQ3/V9HVZ7/I3L4N8/B4E3A4/A4UCT3/Q8WVW5/B4DW52/B7ZAP6/B4E335/Q96FU6/A5GZ75/B4DVQ0/Q53G76/G8FSY7/Q53G99/Q6PJ43/Q53GK6		4	0		0	2	MASCOT		T
	R14120_CONTROL,22714	K.LCYVALDFEQEMATAASSSSLEK.S	2550.17	-0.00183	2	1	110.62	0	3.03e-10	0|0	P60709/P63261/Q6S8J3/Q1KLZ0/B3KWQ3/V9HVZ7/I3L4N8/B4E3A4/A4UCT3/Q8WVW5/B4DW52/B7ZAP6/B4E335/Q96FU6/A5GZ75/B4DVQ0/Q53G76/G8FSY7/Q53G99/Q6PJ43/Q53GK6		4	0		0	2	MASCOT		T
	R14120_CONTROL,22747	K.LCYVALDFEQEMATAASSSSLEK.S	2550.17	-0.00078	3	1	91.82	0	2.22e-08	0|0	P60709/P63261/Q6S8J3/Q1KLZ0/B3KWQ3/V9HVZ7/I3L4N8/B4E3A4/A4UCT3/Q8WVW5/B4DW52/B7ZAP6/B4E335/Q96FU6/A5GZ75/B4DVQ0/Q53G76/G8FSY7/Q53G99/Q6PJ43/Q53GK6		4	0		0	2	MASCOT		T
	R14120_CONTROL,22758	K.LCYVALDFEQEMATAASSSSLEK.S	2550.17	-0.00251	2	1	78.65	0	4.78e-07	0|0	P60709/P63261/Q6S8J3/Q1KLZ0/B3KWQ3/V9HVZ7/I3L4N8/B4E3A4/A4UCT3/Q8WVW5/B4DW52/B7ZAP6/B4E335/Q96FU6/A5GZ75/B4DVQ0/Q53G76/G8FSY7/Q53G99/Q6PJ43/Q53GK6		4	0		0	2	MASCOT		T
	R14120_CONTROL,22791	K.LCYVALDFEQEMATAASSSSLEK.S	2550.17	-0.00015	3	1	72.21	0	1.99e-06	0|0	P60709/P63261/Q6S8J3/Q1KLZ0/B3KWQ3/V9HVZ7/I3L4N8/B4E3A4/A4UCT3/Q8WVW5/B4DW52/B7ZAP6/B4E335/Q96FU6/A5GZ75/B4DVQ0/Q53G76/G8FSY7/Q53G99/Q6PJ43/Q53GK6		4	0		0	2	MASCOT		T
	R14120_CONTROL,22801	K.LCYVALDFEQEMATAASSSSLEK.S	2550.17	-0.00215	2	1	89.4	0	4.02e-08	0|0	P60709/P63261/Q6S8J3/Q1KLZ0/B3KWQ3/V9HVZ7/I3L4N8/B4E3A4/A4UCT3/Q8WVW5/B4DW52/B7ZAP6/B4E335/Q96FU6/A5GZ75/B4DVQ0/Q53G76/G8FSY7/Q53G99/Q6PJ43/Q53GK6		4	0		0	2	MASCOT		T
	R14120_CONTROL,22832	K.LCYVALDFEQEMATAASSSSLEK.S	2550.17	-0.00197	2	1	94.85	0	1.15e-08	0|0	P60709/P63261/Q6S8J3/Q1KLZ0/B3KWQ3/V9HVZ7/I3L4N8/B4E3A4/A4UCT3/Q8WVW5/B4DW52/B7ZAP6/B4E335/Q96FU6/A5GZ75/B4DVQ0/Q53G76/G8FSY7/Q53G99/Q6PJ43/Q53GK6		4	0		0	2	MASCOT		T
	R14120_CONTROL,22835	K.LCYVALDFEQEMATAASSSSLEK.S	2550.17	-0.00075	3	1	82.68	0	1.82e-07	0|0	P60709/P63261/Q6S8J3/Q1KLZ0/B3KWQ3/V9HVZ7/I3L4N8/B4E3A4/A4UCT3/Q8WVW5/B4DW52/B7ZAP6/B4E335/Q96FU6/A5GZ75/B4DVQ0/Q53G76/G8FSY7/Q53G99/Q6PJ43/Q53GK6		4	0		0	2	MASCOT		T
	R14120_CONTROL,22865	K.LCYVALDFEQEMATAASSSSLEK.S	2550.17	-0.00205	2	1	118.64	0	4.81e-11	0|0	P60709/P63261/Q6S8J3/Q1KLZ0/B3KWQ3/V9HVZ7/I3L4N8/B4E3A4/A4UCT3/Q8WVW5/B4DW52/B7ZAP6/B4E335/Q96FU6/A5GZ75/B4DVQ0/Q53G76/G8FSY7/Q53G99/Q6PJ43/Q53GK6		4	0		0	2	MASCOT		T
	R14120_CONTROL,22878	K.LCYVALDFEQEMATAASSSSLEK.S	2550.17	-0.00045	3	1	85.81	0	8.69e-08	0|0	P60709/P63261/Q6S8J3/Q1KLZ0/B3KWQ3/V9HVZ7/I3L4N8/B4E3A4/A4UCT3/Q8WVW5/B4DW52/B7ZAP6/B4E335/Q96FU6/A5GZ75/B4DVQ0/Q53G76/G8FSY7/Q53G99/Q6PJ43/Q53GK6		4	0		0	2	MASCOT		T
	R14120_CONTROL,22898	K.LCYVALDFEQEMATAASSSSLEK.S	2550.17	-0.00087	2	1	105.72	0	9.03e-10	0|0	P60709/P63261/Q6S8J3/Q1KLZ0/B3KWQ3/V9HVZ7/I3L4N8/B4E3A4/A4UCT3/Q8WVW5/B4DW52/B7ZAP6/B4E335/Q96FU6/A5GZ75/B4DVQ0/Q53G76/G8FSY7/Q53G99/Q6PJ43/Q53GK6		4	0		0	2	MASCOT		T
	R14120_CONTROL,22910	K.LCYVALDFEQEMATAASSSSLEK.S	2550.17	0.00033	3	1	94.51	0	1.16e-08	0|0	P60709/P63261/Q6S8J3/Q1KLZ0/B3KWQ3/V9HVZ7/I3L4N8/B4E3A4/A4UCT3/Q8WVW5/B4DW52/B7ZAP6/B4E335/Q96FU6/A5GZ75/B4DVQ0/Q53G76/G8FSY7/Q53G99/Q6PJ43/Q53GK6		4	0		0	2	MASCOT		T
	R14120_CONTROL,22931	K.LCYVALDFEQEMATAASSSSLEK.S	2550.17	-0.00177	2	1	105.24	0	1.04e-09	0|0	P60709/P63261/Q6S8J3/Q1KLZ0/B3KWQ3/V9HVZ7/I3L4N8/B4E3A4/A4UCT3/Q8WVW5/B4DW52/B7ZAP6/B4E335/Q96FU6/A5GZ75/B4DVQ0/Q53G76/G8FSY7/Q53G99/Q6PJ43/Q53GK6		4	0		0	2	MASCOT		T
	R14120_CONTROL,22943	K.LCYVALDFEQEMATAASSSSLEK.S	2550.17	-0.00039	3	1	83.03	0	1.64e-07	0|0	P60709/P63261/Q6S8J3/Q1KLZ0/B3KWQ3/V9HVZ7/I3L4N8/B4E3A4/A4UCT3/Q8WVW5/B4DW52/B7ZAP6/B4E335/Q96FU6/A5GZ75/B4DVQ0/Q53G76/G8FSY7/Q53G99/Q6PJ43/Q53GK6		4	0		0	2	MASCOT		T
	R14120_CONTROL,22964	K.LCYVALDFEQEMATAASSSSLEK.S	2550.17	-0.00139	2	1	104.77	0	1.16e-09	0|0	P60709/P63261/Q6S8J3/Q1KLZ0/B3KWQ3/V9HVZ7/I3L4N8/B4E3A4/A4UCT3/Q8WVW5/B4DW52/B7ZAP6/B4E335/Q96FU6/A5GZ75/B4DVQ0/Q53G76/G8FSY7/Q53G99/Q6PJ43/Q53GK6		4	0		0	2	MASCOT		T
	R14120_CONTROL,22974	K.LCYVALDFEQEMATAASSSSLEK.S	2550.17	-0.00045	3	1	86.67	0	7.13e-08	0|0	P60709/P63261/Q6S8J3/Q1KLZ0/B3KWQ3/V9HVZ7/I3L4N8/B4E3A4/A4UCT3/Q8WVW5/B4DW52/B7ZAP6/B4E335/Q96FU6/A5GZ75/B4DVQ0/Q53G76/G8FSY7/Q53G99/Q6PJ43/Q53GK6		4	0		0	2	MASCOT		T
	R14120_CONTROL,22997	K.LCYVALDFEQEMATAASSSSLEK.S	2550.17	-0.00121	2	1	107.76	0	5.82e-10	0|0	P60709/P63261/Q6S8J3/Q1KLZ0/B3KWQ3/V9HVZ7/I3L4N8/B4E3A4/A4UCT3/Q8WVW5/B4DW52/B7ZAP6/B4E335/Q96FU6/A5GZ75/B4DVQ0/Q53G76/G8FSY7/Q53G99/Q6PJ43/Q53GK6		4	0		0	2	MASCOT		T
	R14120_CONTROL,23007	K.LCYVALDFEQEMATAASSSSLEK.S	2550.17	-0.00012	3	1	79.78	0	3.48e-07	0|0	P60709/P63261/Q6S8J3/Q1KLZ0/B3KWQ3/V9HVZ7/I3L4N8/B4E3A4/A4UCT3/Q8WVW5/B4DW52/B7ZAP6/B4E335/Q96FU6/A5GZ75/B4DVQ0/Q53G76/G8FSY7/Q53G99/Q6PJ43/Q53GK6		4	0		0	2	MASCOT		T
	R14120_CONTROL,23030	K.LCYVALDFEQEMATAASSSSLEK.S	2550.17	-0.00035	2	1	122.91	0	1.69e-11	0|0	P60709/P63261/Q6S8J3/Q1KLZ0/B3KWQ3/V9HVZ7/I3L4N8/B4E3A4/A4UCT3/Q8WVW5/B4DW52/B7ZAP6/B4E335/Q96FU6/A5GZ75/B4DVQ0/Q53G76/G8FSY7/Q53G99/Q6PJ43/Q53GK6		4	0		0	2	MASCOT		T
	R14120_CONTROL,23040	K.LCYVALDFEQEMATAASSSSLEK.S	2550.17	0.00021	3	1	106.99	0	6.58e-10	0|0	P60709/P63261/Q6S8J3/Q1KLZ0/B3KWQ3/V9HVZ7/I3L4N8/B4E3A4/A4UCT3/Q8WVW5/B4DW52/B7ZAP6/B4E335/Q96FU6/A5GZ75/B4DVQ0/Q53G76/G8FSY7/Q53G99/Q6PJ43/Q53GK6		4	0		0	2	MASCOT		T
	R14120_CONTROL,23063	K.LCYVALDFEQEMATAASSSSLEK.S	2550.17	-0.00051	2	1	118.07	0	5.2e-11	0|0	P60709/P63261/Q6S8J3/Q1KLZ0/B3KWQ3/V9HVZ7/I3L4N8/B4E3A4/A4UCT3/Q8WVW5/B4DW52/B7ZAP6/B4E335/Q96FU6/A5GZ75/B4DVQ0/Q53G76/G8FSY7/Q53G99/Q6PJ43/Q53GK6		4	0		0	2	MASCOT		T
	R14120_CONTROL,23073	K.LCYVALDFEQEMATAASSSSLEK.S	2550.17	0.00012	3	1	89.65	0	3.57e-08	0|0	P60709/P63261/Q6S8J3/Q1KLZ0/B3KWQ3/V9HVZ7/I3L4N8/B4E3A4/A4UCT3/Q8WVW5/B4DW52/B7ZAP6/B4E335/Q96FU6/A5GZ75/B4DVQ0/Q53G76/G8FSY7/Q53G99/Q6PJ43/Q53GK6		4	0		0	2	MASCOT		T
	R14120_CONTROL,23096	K.LCYVALDFEQEMATAASSSSLEK.S	2550.17	-0.00125	2	1	127.37	0	6.37e-12	0|0	P60709/P63261/Q6S8J3/Q1KLZ0/B3KWQ3/V9HVZ7/I3L4N8/B4E3A4/A4UCT3/Q8WVW5/B4DW52/B7ZAP6/B4E335/Q96FU6/A5GZ75/B4DVQ0/Q53G76/G8FSY7/Q53G99/Q6PJ43/Q53GK6		4	0		0	2	MASCOT		T
	R14120_CONTROL,23106	K.LCYVALDFEQEMATAASSSSLEK.S	2550.17	-0.00027	3	1	89.1	0	4.06e-08	0|0	P60709/P63261/Q6S8J3/Q1KLZ0/B3KWQ3/V9HVZ7/I3L4N8/B4E3A4/A4UCT3/Q8WVW5/B4DW52/B7ZAP6/B4E335/Q96FU6/A5GZ75/B4DVQ0/Q53G76/G8FSY7/Q53G99/Q6PJ43/Q53GK6		4	0		0	2	MASCOT		T
	R14120_CONTROL,23129	K.LCYVALDFEQEMATAASSSSLEK.S	2550.17	-0.00077	2	1	122.91	0	1.72e-11	0|0	P60709/P63261/Q6S8J3/Q1KLZ0/B3KWQ3/V9HVZ7/I3L4N8/B4E3A4/A4UCT3/Q8WVW5/B4DW52/B7ZAP6/B4E335/Q96FU6/A5GZ75/B4DVQ0/Q53G76/G8FSY7/Q53G99/Q6PJ43/Q53GK6		4	0		0	2	MASCOT		T
	R14120_CONTROL,23141	K.LCYVALDFEQEMATAASSSSLEK.S	2550.17	-0.00108	3	1	82.18	0	2.04e-07	0|0	P60709/P63261/Q6S8J3/Q1KLZ0/B3KWQ3/V9HVZ7/I3L4N8/B4E3A4/A4UCT3/Q8WVW5/B4DW52/B7ZAP6/B4E335/Q96FU6/A5GZ75/B4DVQ0/Q53G76/G8FSY7/Q53G99/Q6PJ43/Q53GK6		4	0		0	2	MASCOT		T
	R14120_CONTROL,23161	K.LCYVALDFEQEMATAASSSSLEK.S	2550.17	-0.00073	2	1	117.46	0	6.05e-11	0|0	P60709/P63261/Q6S8J3/Q1KLZ0/B3KWQ3/V9HVZ7/I3L4N8/B4E3A4/A4UCT3/Q8WVW5/B4DW52/B7ZAP6/B4E335/Q96FU6/A5GZ75/B4DVQ0/Q53G76/G8FSY7/Q53G99/Q6PJ43/Q53GK6		4	0		0	2	MASCOT		T
	R14120_CONTROL,23173	K.LCYVALDFEQEMATAASSSSLEK.S	2550.17	-0.00153	3	1	92.44	0	1.99e-08	0|0	P60709/P63261/Q6S8J3/Q1KLZ0/B3KWQ3/V9HVZ7/I3L4N8/B4E3A4/A4UCT3/Q8WVW5/B4DW52/B7ZAP6/B4E335/Q96FU6/A5GZ75/B4DVQ0/Q53G76/G8FSY7/Q53G99/Q6PJ43/Q53GK6		4	0		0	2	MASCOT		T
	R14120_CONTROL,23194	K.LCYVALDFEQEMATAASSSSLEK.S	2550.17	-0.00085	2	1	92.34	0	1.97e-08	0|0	P60709/P63261/Q6S8J3/Q1KLZ0/B3KWQ3/V9HVZ7/I3L4N8/B4E3A4/A4UCT3/Q8WVW5/B4DW52/B7ZAP6/B4E335/Q96FU6/A5GZ75/B4DVQ0/Q53G76/G8FSY7/Q53G99/Q6PJ43/Q53GK6		4	0		0	2	MASCOT		T
	R14120_CONTROL,23206	K.LCYVALDFEQEMATAASSSSLEK.S	2550.17	-0.00156	3	1	78.7	0	4.71e-07	0|0	P60709/P63261/Q6S8J3/Q1KLZ0/B3KWQ3/V9HVZ7/I3L4N8/B4E3A4/A4UCT3/Q8WVW5/B4DW52/B7ZAP6/B4E335/Q96FU6/A5GZ75/B4DVQ0/Q53G76/G8FSY7/Q53G99/Q6PJ43/Q53GK6		4	0		0	2	MASCOT		T
	R14120_CONTROL,23227	K.LCYVALDFEQEMATAASSSSLEK.S	2550.17	-0.00097	2	1	119.48	0	3.8e-11	0|0	P60709/P63261/Q6S8J3/Q1KLZ0/B3KWQ3/V9HVZ7/I3L4N8/B4E3A4/A4UCT3/Q8WVW5/B4DW52/B7ZAP6/B4E335/Q96FU6/A5GZ75/B4DVQ0/Q53G76/G8FSY7/Q53G99/Q6PJ43/Q53GK6		4	0		0	2	MASCOT		T
	R14120_CONTROL,23240	K.LCYVALDFEQEMATAASSSSLEK.S	2550.17	-0.00099	3	1	88.75	0	4.49e-08	0|0	P60709/P63261/Q6S8J3/Q1KLZ0/B3KWQ3/V9HVZ7/I3L4N8/B4E3A4/A4UCT3/Q8WVW5/B4DW52/B7ZAP6/B4E335/Q96FU6/A5GZ75/B4DVQ0/Q53G76/G8FSY7/Q53G99/Q6PJ43/Q53GK6		4	0		0	2	MASCOT		T
	R14120_CONTROL,23260	K.LCYVALDFEQEMATAASSSSLEK.S	2550.17	-0.00141	2	1	107.12	0	6.77e-10	0|0	P60709/P63261/Q6S8J3/Q1KLZ0/B3KWQ3/V9HVZ7/I3L4N8/B4E3A4/A4UCT3/Q8WVW5/B4DW52/B7ZAP6/B4E335/Q96FU6/A5GZ75/B4DVQ0/Q53G76/G8FSY7/Q53G99/Q6PJ43/Q53GK6		4	0		0	2	MASCOT		T
	R14120_CONTROL,23274	K.LCYVALDFEQEMATAASSSSLEK.S	2550.17	-0.00057	3	1	85.31	0	9.91e-08	0|0	P60709/P63261/Q6S8J3/Q1KLZ0/B3KWQ3/V9HVZ7/I3L4N8/B4E3A4/A4UCT3/Q8WVW5/B4DW52/B7ZAP6/B4E335/Q96FU6/A5GZ75/B4DVQ0/Q53G76/G8FSY7/Q53G99/Q6PJ43/Q53GK6		4	0		0	2	MASCOT		T
	R14120_CONTROL,23293	K.LCYVALDFEQEMATAASSSSLEK.S	2550.17	-0.00127	2	1	102.81	0	1.82e-09	0|0	P60709/P63261/Q6S8J3/Q1KLZ0/B3KWQ3/V9HVZ7/I3L4N8/B4E3A4/A4UCT3/Q8WVW5/B4DW52/B7ZAP6/B4E335/Q96FU6/A5GZ75/B4DVQ0/Q53G76/G8FSY7/Q53G99/Q6PJ43/Q53GK6		4	0		0	2	MASCOT		T
	R14120_CONTROL,23307	K.LCYVALDFEQEMATAASSSSLEK.S	2550.17	-0.00129	3	1	71.66	0	2.37e-06	0|0	P60709/P63261/Q6S8J3/Q1KLZ0/B3KWQ3/V9HVZ7/I3L4N8/B4E3A4/A4UCT3/Q8WVW5/B4DW52/B7ZAP6/B4E335/Q96FU6/A5GZ75/B4DVQ0/Q53G76/G8FSY7/Q53G99/Q6PJ43/Q53GK6		4	0		0	2	MASCOT		T
	R14120_CONTROL,23326	K.LCYVALDFEQEMATAASSSSLEK.S	2550.17	-0.00141	2	1	123.45	0	1.58e-11	0|0	P60709/P63261/Q6S8J3/Q1KLZ0/B3KWQ3/V9HVZ7/I3L4N8/B4E3A4/A4UCT3/Q8WVW5/B4DW52/B7ZAP6/B4E335/Q96FU6/A5GZ75/B4DVQ0/Q53G76/G8FSY7/Q53G99/Q6PJ43/Q53GK6		4	0		0	2	MASCOT		T
	R14120_CONTROL,23339	K.LCYVALDFEQEMATAASSSSLEK.S	2550.17	-0.00093	3	1	83.65	0	1.45e-07	0|0	P60709/P63261/Q6S8J3/Q1KLZ0/B3KWQ3/V9HVZ7/I3L4N8/B4E3A4/A4UCT3/Q8WVW5/B4DW52/B7ZAP6/B4E335/Q96FU6/A5GZ75/B4DVQ0/Q53G76/G8FSY7/Q53G99/Q6PJ43/Q53GK6		4	0		0	2	MASCOT		T
	R14120_CONTROL,23359	K.LCYVALDFEQEMATAASSSSLEK.S	2550.17	-0.00151	2	1	94.13	0	1.35e-08	0|0	P60709/P63261/Q6S8J3/Q1KLZ0/B3KWQ3/V9HVZ7/I3L4N8/B4E3A4/A4UCT3/Q8WVW5/B4DW52/B7ZAP6/B4E335/Q96FU6/A5GZ75/B4DVQ0/Q53G76/G8FSY7/Q53G99/Q6PJ43/Q53GK6		4	0		0	2	MASCOT		T
	R14120_CONTROL,23374	K.LCYVALDFEQEMATAASSSSLEK.S	2550.17	-0.00015	3	1	89.27	0	3.91e-08	0|0	P60709/P63261/Q6S8J3/Q1KLZ0/B3KWQ3/V9HVZ7/I3L4N8/B4E3A4/A4UCT3/Q8WVW5/B4DW52/B7ZAP6/B4E335/Q96FU6/A5GZ75/B4DVQ0/Q53G76/G8FSY7/Q53G99/Q6PJ43/Q53GK6		4	0		0	2	MASCOT		T
	R14120_CONTROL,23394	K.LCYVALDFEQEMATAASSSSLEK.S	2550.17	-0.00127	2	1	81.07	0	2.72e-07	0|0	P60709/P63261/Q6S8J3/Q1KLZ0/B3KWQ3/V9HVZ7/I3L4N8/B4E3A4/A4UCT3/Q8WVW5/B4DW52/B7ZAP6/B4E335/Q96FU6/A5GZ75/B4DVQ0/Q53G76/G8FSY7/Q53G99/Q6PJ43/Q53GK6		4	0		0	2	MASCOT		T
	R14120_CONTROL,23418	K.LCYVALDFEQEMATAASSSSLEK.S	2550.17	-0.00042	3	1	77.44	0	5.95e-07	0|0	P60709/P63261/Q6S8J3/Q1KLZ0/B3KWQ3/V9HVZ7/I3L4N8/B4E3A4/A4UCT3/Q8WVW5/B4DW52/B7ZAP6/B4E335/Q96FU6/A5GZ75/B4DVQ0/Q53G76/G8FSY7/Q53G99/Q6PJ43/Q53GK6		4	0		0	2	MASCOT		T
	R14120_CONTROL,23427	K.LCYVALDFEQEMATAASSSSLEK.S	2550.17	-0.00233	2	1	109.36	0	4.06e-10	0|0	P60709/P63261/Q6S8J3/Q1KLZ0/B3KWQ3/V9HVZ7/I3L4N8/B4E3A4/A4UCT3/Q8WVW5/B4DW52/B7ZAP6/B4E335/Q96FU6/A5GZ75/B4DVQ0/Q53G76/G8FSY7/Q53G99/Q6PJ43/Q53GK6		4	0		0	2	MASCOT		T
	R14120_CONTROL,23460	K.LCYVALDFEQEMATAASSSSLEK.S	2550.17	-0.00191	2	1	89.02	0	4.4e-08	0|0	P60709/P63261/Q6S8J3/Q1KLZ0/B3KWQ3/V9HVZ7/I3L4N8/B4E3A4/A4UCT3/Q8WVW5/B4DW52/B7ZAP6/B4E335/Q96FU6/A5GZ75/B4DVQ0/Q53G76/G8FSY7/Q53G99/Q6PJ43/Q53GK6		4	0		0	2	MASCOT		T
	R14120_CONTROL,23463	K.LCYVALDFEQEMATAASSSSLEK.S	2550.17	-0.00015	3	1	74.75	0	1.11e-06	0|0	P60709/P63261/Q6S8J3/Q1KLZ0/B3KWQ3/V9HVZ7/I3L4N8/B4E3A4/A4UCT3/Q8WVW5/B4DW52/B7ZAP6/B4E335/Q96FU6/A5GZ75/B4DVQ0/Q53G76/G8FSY7/Q53G99/Q6PJ43/Q53GK6		4	0		0	2	MASCOT		T
	R14120_CONTROL,23493	K.LCYVALDFEQEMATAASSSSLEK.S	2550.17	-0.00209	2	1	111.72	0	2.36e-10	0|0	P60709/P63261/Q6S8J3/Q1KLZ0/B3KWQ3/V9HVZ7/I3L4N8/B4E3A4/A4UCT3/Q8WVW5/B4DW52/B7ZAP6/B4E335/Q96FU6/A5GZ75/B4DVQ0/Q53G76/G8FSY7/Q53G99/Q6PJ43/Q53GK6		4	0		0	2	MASCOT		T
	R14120_CONTROL,23507	K.LCYVALDFEQEMATAASSSSLEK.S	2550.17	-0.00027	3	1	79.3	0	3.88e-07	0|0	P60709/P63261/Q6S8J3/Q1KLZ0/B3KWQ3/V9HVZ7/I3L4N8/B4E3A4/A4UCT3/Q8WVW5/B4DW52/B7ZAP6/B4E335/Q96FU6/A5GZ75/B4DVQ0/Q53G76/G8FSY7/Q53G99/Q6PJ43/Q53GK6		4	0		0	2	MASCOT		T
	R14120_CONTROL,23526	K.LCYVALDFEQEMATAASSSSLEK.S	2550.17	-0.00179	2	1	105.41	0	1e-09	0|0	P60709/P63261/Q6S8J3/Q1KLZ0/B3KWQ3/V9HVZ7/I3L4N8/B4E3A4/A4UCT3/Q8WVW5/B4DW52/B7ZAP6/B4E335/Q96FU6/A5GZ75/B4DVQ0/Q53G76/G8FSY7/Q53G99/Q6PJ43/Q53GK6		4	0		0	2	MASCOT		T
	R14120_CONTROL,23551	K.LCYVALDFEQEMATAASSSSLEK.S	2550.17	-0.00066	3	1	62.06	0	2.09e-05	0|0	P60709/P63261/Q6S8J3/Q1KLZ0/B3KWQ3/V9HVZ7/I3L4N8/B4E3A4/A4UCT3/Q8WVW5/B4DW52/B7ZAP6/B4E335/Q96FU6/A5GZ75/B4DVQ0/Q53G76/G8FSY7/Q53G99/Q6PJ43/Q53GK6		4	0		0	2	MASCOT		T
	R14120_CONTROL,23559	K.LCYVALDFEQEMATAASSSSLEK.S	2550.17	-0.00177	2	1	89.98	0	3.51e-08	0|0	P60709/P63261/Q6S8J3/Q1KLZ0/B3KWQ3/V9HVZ7/I3L4N8/B4E3A4/A4UCT3/Q8WVW5/B4DW52/B7ZAP6/B4E335/Q96FU6/A5GZ75/B4DVQ0/Q53G76/G8FSY7/Q53G99/Q6PJ43/Q53GK6		4	0		0	2	MASCOT		T
	R14120_CONTROL,23592	K.LCYVALDFEQEMATAASSSSLEK.S	2550.17	-0.00215	2	1	66.82	0	7.29e-06	0|0	P60709/P63261/Q6S8J3/Q1KLZ0/B3KWQ3/V9HVZ7/I3L4N8/B4E3A4/A4UCT3/Q8WVW5/B4DW52/B7ZAP6/B4E335/Q96FU6/A5GZ75/B4DVQ0/Q53G76/G8FSY7/Q53G99/Q6PJ43/Q53GK6		4	0		0	2	MASCOT		T
	R14120_CONTROL,23595	K.LCYVALDFEQEMATAASSSSLEK.S	2550.17	0.00024	3	1	60.87	0	2.69e-05	0|0	P60709/P63261/Q6S8J3/Q1KLZ0/B3KWQ3/V9HVZ7/I3L4N8/B4E3A4/A4UCT3/Q8WVW5/B4DW52/B7ZAP6/B4E335/Q96FU6/A5GZ75/B4DVQ0/Q53G76/G8FSY7/Q53G99/Q6PJ43/Q53GK6		4	0		0	2	MASCOT		T
	R14120_CONTROL,23625	K.LCYVALDFEQEMATAASSSSLEK.S	2550.17	-0.00091	2	1	104.15	0	1.3e-09	0|0	P60709/P63261/Q6S8J3/Q1KLZ0/B3KWQ3/V9HVZ7/I3L4N8/B4E3A4/A4UCT3/Q8WVW5/B4DW52/B7ZAP6/B4E335/Q96FU6/A5GZ75/B4DVQ0/Q53G76/G8FSY7/Q53G99/Q6PJ43/Q53GK6		4	0		0	2	MASCOT		T
	R14120_CONTROL,23639	K.LCYVALDFEQEMATAASSSSLEK.S	2550.17	-0.00105	3	1	48.66	0	0.000459	0|0	P60709/P63261/Q6S8J3/Q1KLZ0/B3KWQ3/V9HVZ7/I3L4N8/B4E3A4/A4UCT3/Q8WVW5/B4DW52/B7ZAP6/B4E335/Q96FU6/A5GZ75/B4DVQ0/Q53G76/G8FSY7/Q53G99/Q6PJ43/Q53GK6		4	0		0	2	MASCOT		T
	R14120_CONTROL,23659	K.LCYVALDFEQEMATAASSSSLEK.S	2550.17	-0.00081	2	1	62.26	0	2e-05	0|0	P60709/P63261/Q6S8J3/Q1KLZ0/B3KWQ3/V9HVZ7/I3L4N8/B4E3A4/A4UCT3/Q8WVW5/B4DW52/B7ZAP6/B4E335/Q96FU6/A5GZ75/B4DVQ0/Q53G76/G8FSY7/Q53G99/Q6PJ43/Q53GK6		4	0		0	2	MASCOT		T
	R14120_CONTROL,23683	K.LCYVALDFEQEMATAASSSSLEK.S	2550.17	-0.00105	3	1	80.13	0	3.27e-07	0|0	P60709/P63261/Q6S8J3/Q1KLZ0/B3KWQ3/V9HVZ7/I3L4N8/B4E3A4/A4UCT3/Q8WVW5/B4DW52/B7ZAP6/B4E335/Q96FU6/A5GZ75/B4DVQ0/Q53G76/G8FSY7/Q53G99/Q6PJ43/Q53GK6		4	0		0	2	MASCOT		T
	R14120_CONTROL,23693	K.LCYVALDFEQEMATAASSSSLEK.S	2550.17	-0.00157	2	1	109.13	0	4.26e-10	0|0	P60709/P63261/Q6S8J3/Q1KLZ0/B3KWQ3/V9HVZ7/I3L4N8/B4E3A4/A4UCT3/Q8WVW5/B4DW52/B7ZAP6/B4E335/Q96FU6/A5GZ75/B4DVQ0/Q53G76/G8FSY7/Q53G99/Q6PJ43/Q53GK6		4	0		0	2	MASCOT		T
	R14120_CONTROL,23728	K.LCYVALDFEQEMATAASSSSLEK.S	2550.17	-0.00114	3	1	81.9	0	2.2e-07	0|0	P60709/P63261/Q6S8J3/Q1KLZ0/B3KWQ3/V9HVZ7/I3L4N8/B4E3A4/A4UCT3/Q8WVW5/B4DW52/B7ZAP6/B4E335/Q96FU6/A5GZ75/B4DVQ0/Q53G76/G8FSY7/Q53G99/Q6PJ43/Q53GK6		4	0		0	2	MASCOT		T
	R14120_CONTROL,23737	K.LCYVALDFEQEMATAASSSSLEK.S	2550.17	-0.00227	2	1	108.44	0	5.02e-10	0|0	P60709/P63261/Q6S8J3/Q1KLZ0/B3KWQ3/V9HVZ7/I3L4N8/B4E3A4/A4UCT3/Q8WVW5/B4DW52/B7ZAP6/B4E335/Q96FU6/A5GZ75/B4DVQ0/Q53G76/G8FSY7/Q53G99/Q6PJ43/Q53GK6		4	0		0	2	MASCOT		T
	R14120_CONTROL,23770	K.LCYVALDFEQEMATAASSSSLEK.S	2550.17	-0.00078	3	1	66.39	0	7.74e-06	0|0	P60709/P63261/Q6S8J3/Q1KLZ0/B3KWQ3/V9HVZ7/I3L4N8/B4E3A4/A4UCT3/Q8WVW5/B4DW52/B7ZAP6/B4E335/Q96FU6/A5GZ75/B4DVQ0/Q53G76/G8FSY7/Q53G99/Q6PJ43/Q53GK6		4	0		0	2	MASCOT		T
	R14120_CONTROL,23780	K.LCYVALDFEQEMATAASSSSLEK.S	2550.17	-0.00261	2	1	98.91	0	4.5e-09	0|0	P60709/P63261/Q6S8J3/Q1KLZ0/B3KWQ3/V9HVZ7/I3L4N8/B4E3A4/A4UCT3/Q8WVW5/B4DW52/B7ZAP6/B4E335/Q96FU6/A5GZ75/B4DVQ0/Q53G76/G8FSY7/Q53G99/Q6PJ43/Q53GK6		4	0		0	2	MASCOT		T
	R14120_CONTROL,23813	K.LCYVALDFEQEMATAASSSSLEK.S	2550.17	-0.00249	2	1	88.98	0	4.43e-08	0|0	P60709/P63261/Q6S8J3/Q1KLZ0/B3KWQ3/V9HVZ7/I3L4N8/B4E3A4/A4UCT3/Q8WVW5/B4DW52/B7ZAP6/B4E335/Q96FU6/A5GZ75/B4DVQ0/Q53G76/G8FSY7/Q53G99/Q6PJ43/Q53GK6		4	0		0	2	MASCOT		T
	R14120_CONTROL,23816	K.LCYVALDFEQEMATAASSSSLEK.S	2550.17	-0.00066	3	1	60.11	0	3.28e-05	0|0	P60709/P63261/Q6S8J3/Q1KLZ0/B3KWQ3/V9HVZ7/I3L4N8/B4E3A4/A4UCT3/Q8WVW5/B4DW52/B7ZAP6/B4E335/Q96FU6/A5GZ75/B4DVQ0/Q53G76/G8FSY7/Q53G99/Q6PJ43/Q53GK6		4	0		0	2	MASCOT		T
	R14120_CONTROL,23846	K.LCYVALDFEQEMATAASSSSLEK.S	2550.17	-0.00253	2	1	74.47	0	1.25e-06	0|0	P60709/P63261/Q6S8J3/Q1KLZ0/B3KWQ3/V9HVZ7/I3L4N8/B4E3A4/A4UCT3/Q8WVW5/B4DW52/B7ZAP6/B4E335/Q96FU6/A5GZ75/B4DVQ0/Q53G76/G8FSY7/Q53G99/Q6PJ43/Q53GK6		4	0		0	2	MASCOT		T
	R14120_CONTROL,23861	K.LCYVALDFEQEMATAASSSSLEK.S	2550.17	-0.00264	3	1	67.27	0	6.57e-06	0|0	P60709/P63261/Q6S8J3/Q1KLZ0/B3KWQ3/V9HVZ7/I3L4N8/B4E3A4/A4UCT3/Q8WVW5/B4DW52/B7ZAP6/B4E335/Q96FU6/A5GZ75/B4DVQ0/Q53G76/G8FSY7/Q53G99/Q6PJ43/Q53GK6		4	0		0	2	MASCOT		T
	R14120_CONTROL,23880	K.LCYVALDFEQEMATAASSSSLEK.S	2550.17	-0.00257	2	1	99.79	0	3.68e-09	0|0	P60709/P63261/Q6S8J3/Q1KLZ0/B3KWQ3/V9HVZ7/I3L4N8/B4E3A4/A4UCT3/Q8WVW5/B4DW52/B7ZAP6/B4E335/Q96FU6/A5GZ75/B4DVQ0/Q53G76/G8FSY7/Q53G99/Q6PJ43/Q53GK6		4	0		0	2	MASCOT		T
	R14120_CONTROL,23904	K.LCYVALDFEQEMATAASSSSLEK.S	2550.17	-0.00108	3	1	59.83	0	3.5e-05	0|0	P60709/P63261/Q6S8J3/Q1KLZ0/B3KWQ3/V9HVZ7/I3L4N8/B4E3A4/A4UCT3/Q8WVW5/B4DW52/B7ZAP6/B4E335/Q96FU6/A5GZ75/B4DVQ0/Q53G76/G8FSY7/Q53G99/Q6PJ43/Q53GK6		4	0		0	2	MASCOT		T
	R14120_CONTROL,23924	K.LCYVALDFEQEMATAASSSSLEK.S	2550.17	-0.00161	2	1	82.34	0	2.04e-07	0|0	P60709/P63261/Q6S8J3/Q1KLZ0/B3KWQ3/V9HVZ7/I3L4N8/B4E3A4/A4UCT3/Q8WVW5/B4DW52/B7ZAP6/B4E335/Q96FU6/A5GZ75/B4DVQ0/Q53G76/G8FSY7/Q53G99/Q6PJ43/Q53GK6		4	0		0	2	MASCOT		T
	R14120_CONTROL,23962	K.LCYVALDFEQEMATAASSSSLEK.S	2550.17	-0.00309	3	1	70.1	0	3.45e-06	0|0	P60709/P63261/Q6S8J3/Q1KLZ0/B3KWQ3/V9HVZ7/I3L4N8/B4E3A4/A4UCT3/Q8WVW5/B4DW52/B7ZAP6/B4E335/Q96FU6/A5GZ75/B4DVQ0/Q53G76/G8FSY7/Q53G99/Q6PJ43/Q53GK6		4	0		0	2	MASCOT		T
	R14120_CONTROL,23968	K.LCYVALDFEQEMATAASSSSLEK.S	2550.17	-0.00141	2	1	50.47	0	0.000313	0|0	P60709/P63261/Q6S8J3/Q1KLZ0/B3KWQ3/V9HVZ7/I3L4N8/B4E3A4/A4UCT3/Q8WVW5/B4DW52/B7ZAP6/B4E335/Q96FU6/A5GZ75/B4DVQ0/Q53G76/G8FSY7/Q53G99/Q6PJ43/Q53GK6		4	0		0	2	MASCOT		T
	R14120_CONTROL,24014	K.LCYVALDFEQEMATAASSSSLEK.S	2550.17	-0.00323	2	1	99.5	0	3.96e-09	0|0	P60709/P63261/Q6S8J3/Q1KLZ0/B3KWQ3/V9HVZ7/I3L4N8/B4E3A4/A4UCT3/Q8WVW5/B4DW52/B7ZAP6/B4E335/Q96FU6/A5GZ75/B4DVQ0/Q53G76/G8FSY7/Q53G99/Q6PJ43/Q53GK6		4	0		0	2	MASCOT		T
	R14120_CONTROL,24026	K.LCYVALDFEQEMATAASSSSLEK.S	2550.17	-0.00186	3	1	55.75	0	9.31e-05	0|0	P60709/P63261/Q6S8J3/Q1KLZ0/B3KWQ3/V9HVZ7/I3L4N8/B4E3A4/A4UCT3/Q8WVW5/B4DW52/B7ZAP6/B4E335/Q96FU6/A5GZ75/B4DVQ0/Q53G76/G8FSY7/Q53G99/Q6PJ43/Q53GK6		4	0		0	2	MASCOT		T
	R14120_CONTROL,24058	K.LCYVALDFEQEMATAASSSSLEK.S	2550.17	-0.00199	2	1	65.48	0	9.95e-06	0|0	P60709/P63261/Q6S8J3/Q1KLZ0/B3KWQ3/V9HVZ7/I3L4N8/B4E3A4/A4UCT3/Q8WVW5/B4DW52/B7ZAP6/B4E335/Q96FU6/A5GZ75/B4DVQ0/Q53G76/G8FSY7/Q53G99/Q6PJ43/Q53GK6		4	0		0	2	MASCOT		T
	R14120_CONTROL,24081	K.LCYVALDFEQEMATAASSSSLEK.S	2550.17	-0.0003	3	1	60.56	0	2.9e-05	0|0	P60709/P63261/Q6S8J3/Q1KLZ0/B3KWQ3/V9HVZ7/I3L4N8/B4E3A4/A4UCT3/Q8WVW5/B4DW52/B7ZAP6/B4E335/Q96FU6/A5GZ75/B4DVQ0/Q53G76/G8FSY7/Q53G99/Q6PJ43/Q53GK6		4	0		0	2	MASCOT		T
	R14120_CONTROL,24102	K.LCYVALDFEQEMATAASSSSLEK.S	2550.17	-0.00015	2	1	58.12	0	5.1e-05	0|0	P60709/P63261/Q6S8J3/Q1KLZ0/B3KWQ3/V9HVZ7/I3L4N8/B4E3A4/A4UCT3/Q8WVW5/B4DW52/B7ZAP6/B4E335/Q96FU6/A5GZ75/B4DVQ0/Q53G76/G8FSY7/Q53G99/Q6PJ43/Q53GK6		4	0		0	2	MASCOT		T
	R14120_CONTROL,24126	K.LCYVALDFEQEMATAASSSSLEK.S	2550.17	0	3	1	52.36	0	0.000192	0|0	P60709/P63261/Q6S8J3/Q1KLZ0/B3KWQ3/V9HVZ7/I3L4N8/B4E3A4/A4UCT3/Q8WVW5/B4DW52/B7ZAP6/B4E335/Q96FU6/A5GZ75/B4DVQ0/Q53G76/G8FSY7/Q53G99/Q6PJ43/Q53GK6		4	0		0	2	MASCOT		T
	R14120_CONTROL,24145	K.LCYVALDFEQEMATAASSSSLEK.S	2550.17	-0.00309	2	1	67.49	0	6.29e-06	0|0	P60709/P63261/Q6S8J3/Q1KLZ0/B3KWQ3/V9HVZ7/I3L4N8/B4E3A4/A4UCT3/Q8WVW5/B4DW52/B7ZAP6/B4E335/Q96FU6/A5GZ75/B4DVQ0/Q53G76/G8FSY7/Q53G99/Q6PJ43/Q53GK6		4	0		0	2	MASCOT		T
	R14120_CONTROL,24169	K.LCYVALDFEQEMATAASSSSLEK.S	2550.17	-0.00213	3	1	72.7	0	1.88e-06	0|0	P60709/P63261/Q6S8J3/Q1KLZ0/B3KWQ3/V9HVZ7/I3L4N8/B4E3A4/A4UCT3/Q8WVW5/B4DW52/B7ZAP6/B4E335/Q96FU6/A5GZ75/B4DVQ0/Q53G76/G8FSY7/Q53G99/Q6PJ43/Q53GK6		4	0		0	2	MASCOT		T
	R14120_CONTROL,24190	K.LCYVALDFEQEMATAASSSSLEK.S	2550.17	-0.00323	2	1	68.03	0	5.56e-06	0|0	P60709/P63261/Q6S8J3/Q1KLZ0/B3KWQ3/V9HVZ7/I3L4N8/B4E3A4/A4UCT3/Q8WVW5/B4DW52/B7ZAP6/B4E335/Q96FU6/A5GZ75/B4DVQ0/Q53G76/G8FSY7/Q53G99/Q6PJ43/Q53GK6		4	0		0	2	MASCOT		T
	R14120_CONTROL,24233	K.LCYVALDFEQEMATAASSSSLEK.S	2550.17	-0.00167	2	1	58.18	0	5.31e-05	0|0	P60709/P63261/Q6S8J3/Q1KLZ0/B3KWQ3/V9HVZ7/I3L4N8/B4E3A4/A4UCT3/Q8WVW5/B4DW52/B7ZAP6/B4E335/Q96FU6/A5GZ75/B4DVQ0/Q53G76/G8FSY7/Q53G99/Q6PJ43/Q53GK6		4	0		0	2	MASCOT		T
	R14120_CONTROL,24237	K.LCYVALDFEQEMATAASSSSLEK.S	2550.17	-0.00369	3	1	59.18	0	4.26e-05	0|0	P60709/P63261/Q6S8J3/Q1KLZ0/B3KWQ3/V9HVZ7/I3L4N8/B4E3A4/A4UCT3/Q8WVW5/B4DW52/B7ZAP6/B4E335/Q96FU6/A5GZ75/B4DVQ0/Q53G76/G8FSY7/Q53G99/Q6PJ43/Q53GK6		4	0		0	2	MASCOT		T
	R14120_CONTROL,24277	K.LCYVALDFEQEMATAASSSSLEK.S	2550.17	-0.00223	2	1	47.23	0	0.000663	0|0	P60709/P63261/Q6S8J3/Q1KLZ0/B3KWQ3/V9HVZ7/I3L4N8/B4E3A4/A4UCT3/Q8WVW5/B4DW52/B7ZAP6/B4E335/Q96FU6/A5GZ75/B4DVQ0/Q53G76/G8FSY7/Q53G99/Q6PJ43/Q53GK6		4	0		0	2	MASCOT		T
	R14120_CONTROL,24281	K.LCYVALDFEQEMATAASSSSLEK.S	2550.17	-0.00171	3	1	44.46	0	0.00125	0|0	P60709/P63261/Q6S8J3/Q1KLZ0/B3KWQ3/V9HVZ7/I3L4N8/B4E3A4/A4UCT3/Q8WVW5/B4DW52/B7ZAP6/B4E335/Q96FU6/A5GZ75/B4DVQ0/Q53G76/G8FSY7/Q53G99/Q6PJ43/Q53GK6		4	0		0	2	MASCOT		T
	R14120_CONTROL,24321	K.LCYVALDFEQEMATAASSSSLEK.S	2550.17	-0.00361	2	1	60.11	0	3.44e-05	0|0	P60709/P63261/Q6S8J3/Q1KLZ0/B3KWQ3/V9HVZ7/I3L4N8/B4E3A4/A4UCT3/Q8WVW5/B4DW52/B7ZAP6/B4E335/Q96FU6/A5GZ75/B4DVQ0/Q53G76/G8FSY7/Q53G99/Q6PJ43/Q53GK6		4	0		0	2	MASCOT		T
	R14120_CONTROL,24335	K.LCYVALDFEQEMATAASSSSLEK.S	2550.17	-0.00228	3	1	55.96	0	8.89e-05	0|0	P60709/P63261/Q6S8J3/Q1KLZ0/B3KWQ3/V9HVZ7/I3L4N8/B4E3A4/A4UCT3/Q8WVW5/B4DW52/B7ZAP6/B4E335/Q96FU6/A5GZ75/B4DVQ0/Q53G76/G8FSY7/Q53G99/Q6PJ43/Q53GK6		4	0		0	2	MASCOT		T
	R14120_CONTROL,24366	K.LCYVALDFEQEMATAASSSSLEK.S	2550.17	-0.00299	2	1	43.64	0	0.00153	0|0	P60709/P63261/Q6S8J3/Q1KLZ0/B3KWQ3/V9HVZ7/I3L4N8/B4E3A4/A4UCT3/Q8WVW5/B4DW52/B7ZAP6/B4E335/Q96FU6/A5GZ75/B4DVQ0/Q53G76/G8FSY7/Q53G99/Q6PJ43/Q53GK6		4	0		0	2	MASCOT		T
	R14120_CONTROL,24391	K.LCYVALDFEQEMATAASSSSLEK.S	2550.17	-0.00387	3	1	48.41	0	0.000513	0|0	P60709/P63261/Q6S8J3/Q1KLZ0/B3KWQ3/V9HVZ7/I3L4N8/B4E3A4/A4UCT3/Q8WVW5/B4DW52/B7ZAP6/B4E335/Q96FU6/A5GZ75/B4DVQ0/Q53G76/G8FSY7/Q53G99/Q6PJ43/Q53GK6		4	0		0	2	MASCOT		T
	R14120_CONTROL,24410	K.LCYVALDFEQEMATAASSSSLEK.S	2550.17	-0.00201	2	1	57.59	0	6.13e-05	0|0	P60709/P63261/Q6S8J3/Q1KLZ0/B3KWQ3/V9HVZ7/I3L4N8/B4E3A4/A4UCT3/Q8WVW5/B4DW52/B7ZAP6/B4E335/Q96FU6/A5GZ75/B4DVQ0/Q53G76/G8FSY7/Q53G99/Q6PJ43/Q53GK6		4	0		0	2	MASCOT		T
	R14120_CONTROL,24445	K.LCYVALDFEQEMATAASSSSLEK.S	2550.17	-0.00153	3	1	53.79	0	0.000146	0|0	P60709/P63261/Q6S8J3/Q1KLZ0/B3KWQ3/V9HVZ7/I3L4N8/B4E3A4/A4UCT3/Q8WVW5/B4DW52/B7ZAP6/B4E335/Q96FU6/A5GZ75/B4DVQ0/Q53G76/G8FSY7/Q53G99/Q6PJ43/Q53GK6		4	0		0	2	MASCOT		T
	R14120_CONTROL,24455	K.LCYVALDFEQEMATAASSSSLEK.S	2550.17	-0.00241	2	1	30.79	0	0.0292	0|0	P60709/P63261/Q6S8J3/Q1KLZ0/B3KWQ3/V9HVZ7/I3L4N8/B4E3A4/A4UCT3/Q8WVW5/B4DW52/B7ZAP6/B4E335/Q96FU6/A5GZ75/B4DVQ0/Q53G76/G8FSY7/Q53G99/Q6PJ43/Q53GK6		4	0		0	2	MASCOT		T
	R14120_CONTROL,24509	K.LCYVALDFEQEMATAASSSSLEK.S	2550.17	0.00078	3	1	61.35	0	2.4e-05	0|0	P60709/P63261/Q6S8J3/Q1KLZ0/B3KWQ3/V9HVZ7/I3L4N8/B4E3A4/A4UCT3/Q8WVW5/B4DW52/B7ZAP6/B4E335/Q96FU6/A5GZ75/B4DVQ0/Q53G76/G8FSY7/Q53G99/Q6PJ43/Q53GK6		4	0		0	2	MASCOT		T
	R14120_CONTROL,24531	K.LCYVALDFEQEMATAASSSSLEK.S	2550.17	-0.00229	2	1	22.11	0	0.216	0|0	P60709/P63261/Q6S8J3/Q1KLZ0/B3KWQ3/V9HVZ7/I3L4N8/B4E3A4/A4UCT3/Q8WVW5/B4DW52/B7ZAP6/B4E335/Q96FU6/A5GZ75/B4DVQ0/Q53G76/G8FSY7/Q53G99/Q6PJ43/Q53GK6		4	0		0	2	MASCOT		T
	R14120_CONTROL,24577	K.LCYVALDFEQEMATAASSSSLEK.S	2550.17	-0.00213	2	1	53.23	0	0.000167	0|0	P60709/P63261/Q6S8J3/Q1KLZ0/B3KWQ3/V9HVZ7/I3L4N8/B4E3A4/A4UCT3/Q8WVW5/B4DW52/B7ZAP6/B4E335/Q96FU6/A5GZ75/B4DVQ0/Q53G76/G8FSY7/Q53G99/Q6PJ43/Q53GK6		4	0		0	2	MASCOT		T
	R14120_CONTROL,24643	K.LCYVALDFEQEMATAASSSSLEK.S	2550.17	0.00036	3	1	43.01	0	0.00165	0|0	P60709/P63261/Q6S8J3/Q1KLZ0/B3KWQ3/V9HVZ7/I3L4N8/B4E3A4/A4UCT3/Q8WVW5/B4DW52/B7ZAP6/B4E335/Q96FU6/A5GZ75/B4DVQ0/Q53G76/G8FSY7/Q53G99/Q6PJ43/Q53GK6		4	0		0	2	MASCOT		T
	R14120_CONTROL,24719	K.LCYVALDFEQEMATAASSSSLEK.S	2550.17	-0.0027	3	1	23.57	0	0.154	0|0	P60709/P63261/Q6S8J3/Q1KLZ0/B3KWQ3/V9HVZ7/I3L4N8/B4E3A4/A4UCT3/Q8WVW5/B4DW52/B7ZAP6/B4E335/Q96FU6/A5GZ75/B4DVQ0/Q53G76/G8FSY7/Q53G99/Q6PJ43/Q53GK6		4	0		0	2	MASCOT		T
	R14120_CONTROL,24742	K.LCYVALDFEQEMATAASSSSLEK.S	2550.17	-0.00191	2	1	27.53	0	0.0621	0|0	P60709/P63261/Q6S8J3/Q1KLZ0/B3KWQ3/V9HVZ7/I3L4N8/B4E3A4/A4UCT3/Q8WVW5/B4DW52/B7ZAP6/B4E335/Q96FU6/A5GZ75/B4DVQ0/Q53G76/G8FSY7/Q53G99/Q6PJ43/Q53GK6		4	0		0	2	MASCOT		T
	R14120_CONTROL,24764	K.LCYVALDFEQEMATAASSSSLEK.S	2550.17	-0.0018	3	1	57.86	0	5.71e-05	0|0	P60709/P63261/Q6S8J3/Q1KLZ0/B3KWQ3/V9HVZ7/I3L4N8/B4E3A4/A4UCT3/Q8WVW5/B4DW52/B7ZAP6/B4E335/Q96FU6/A5GZ75/B4DVQ0/Q53G76/G8FSY7/Q53G99/Q6PJ43/Q53GK6		4	0		0	2	MASCOT		T
	R14120_CONTROL,24806	K.LCYVALDFEQEMATAASSSSLEK.S	2550.17	-0.00127	2	1	46.88	0	0.000713	0|0	P60709/P63261/Q6S8J3/Q1KLZ0/B3KWQ3/V9HVZ7/I3L4N8/B4E3A4/A4UCT3/Q8WVW5/B4DW52/B7ZAP6/B4E335/Q96FU6/A5GZ75/B4DVQ0/Q53G76/G8FSY7/Q53G99/Q6PJ43/Q53GK6		4	0		0	2	MASCOT		T
	R14120_CONTROL,24820	K.LCYVALDFEQEMATAASSSSLEK.S	2550.17	0.00168	3	1	55.06	0	0.000102	0|0	P60709/P63261/Q6S8J3/Q1KLZ0/B3KWQ3/V9HVZ7/I3L4N8/B4E3A4/A4UCT3/Q8WVW5/B4DW52/B7ZAP6/B4E335/Q96FU6/A5GZ75/B4DVQ0/Q53G76/G8FSY7/Q53G99/Q6PJ43/Q53GK6		4	0		0	2	MASCOT		T
	R14120_CONTROL,24872	K.LCYVALDFEQEMATAASSSSLEK.S	2550.17	-0.00219	2	1	22.71	0	0.188	0|0	P60709/P63261/Q6S8J3/Q1KLZ0/B3KWQ3/V9HVZ7/I3L4N8/B4E3A4/A4UCT3/Q8WVW5/B4DW52/B7ZAP6/B4E335/Q96FU6/A5GZ75/B4DVQ0/Q53G76/G8FSY7/Q53G99/Q6PJ43/Q53GK6		4	0		0	2	MASCOT		T
	R14120_CONTROL,24919	K.LCYVALDFEQEMATAASSSSLEK.S	2550.17	-0.00174	3	1	39.31	0	0.00409	0|0	P60709/P63261/Q6S8J3/Q1KLZ0/B3KWQ3/V9HVZ7/I3L4N8/B4E3A4/A4UCT3/Q8WVW5/B4DW52/B7ZAP6/B4E335/Q96FU6/A5GZ75/B4DVQ0/Q53G76/G8FSY7/Q53G99/Q6PJ43/Q53GK6		4	0		0	2	MASCOT		T
	R14120_CONTROL,24961	K.LCYVALDFEQEMATAASSSSLEK.S	2550.17	-0.00135	3	1	44.68	0	0.00118	0|0	P60709/P63261/Q6S8J3/Q1KLZ0/B3KWQ3/V9HVZ7/I3L4N8/B4E3A4/A4UCT3/Q8WVW5/B4DW52/B7ZAP6/B4E335/Q96FU6/A5GZ75/B4DVQ0/Q53G76/G8FSY7/Q53G99/Q6PJ43/Q53GK6		4	0		0	2	MASCOT		T
	R14120_CONTROL,24971	K.LCYVALDFEQEMATAASSSSLEK.S	2550.17	-0.00119	2	1	27.89	0	0.0565	0|0	P60709/P63261/Q6S8J3/Q1KLZ0/B3KWQ3/V9HVZ7/I3L4N8/B4E3A4/A4UCT3/Q8WVW5/B4DW52/B7ZAP6/B4E335/Q96FU6/A5GZ75/B4DVQ0/Q53G76/G8FSY7/Q53G99/Q6PJ43/Q53GK6		4	0		0	2	MASCOT		T
	R14120_CONTROL,25039	K.LCYVALDFEQEMATAASSSSLEK.S	2550.17	-0.00102	3	1	53.99	0	0.000134	0|0	P60709/P63261/Q6S8J3/Q1KLZ0/B3KWQ3/V9HVZ7/I3L4N8/B4E3A4/A4UCT3/Q8WVW5/B4DW52/B7ZAP6/B4E335/Q96FU6/A5GZ75/B4DVQ0/Q53G76/G8FSY7/Q53G99/Q6PJ43/Q53GK6		4	0		0	2	MASCOT		T
	R14120_CONTROL,25348	K.LCYVALDFEQEMATAASSSSLEK.S	2550.17	0.00036	3	1	54.37	0	0.00012	0|0	P60709/P63261/Q6S8J3/Q1KLZ0/B3KWQ3/V9HVZ7/I3L4N8/B4E3A4/A4UCT3/Q8WVW5/B4DW52/B7ZAP6/B4E335/Q96FU6/A5GZ75/B4DVQ0/Q53G76/G8FSY7/Q53G99/Q6PJ43/Q53GK6		4	0		0	2	MASCOT		T
	R14120_CONTROL,25601	K.LCYVALDFEQEMATAASSSSLEK.S	2550.17	-0.00168	3	1	52.5	0	0.000196	0|0	P60709/P63261/Q6S8J3/Q1KLZ0/B3KWQ3/V9HVZ7/I3L4N8/B4E3A4/A4UCT3/Q8WVW5/B4DW52/B7ZAP6/B4E335/Q96FU6/A5GZ75/B4DVQ0/Q53G76/G8FSY7/Q53G99/Q6PJ43/Q53GK6		4	0		0	2	MASCOT		T
	R14120_CONTROL,25689	K.LCYVALDFEQEMATAASSSSLEK.S	2550.17	3e-05	3	1	28.39	0	0.0477	0|0	P60709/P63261/Q6S8J3/Q1KLZ0/B3KWQ3/V9HVZ7/I3L4N8/B4E3A4/A4UCT3/Q8WVW5/B4DW52/B7ZAP6/B4E335/Q96FU6/A5GZ75/B4DVQ0/Q53G76/G8FSY7/Q53G99/Q6PJ43/Q53GK6		4	0		0	2	MASCOT		T
	R14120_CONTROL,25731	K.LCYVALDFEQEMATAASSSSLEK.S	2550.17	-0.00216	3	1	56.14	0	8.52e-05	0|0	P60709/P63261/Q6S8J3/Q1KLZ0/B3KWQ3/V9HVZ7/I3L4N8/B4E3A4/A4UCT3/Q8WVW5/B4DW52/B7ZAP6/B4E335/Q96FU6/A5GZ75/B4DVQ0/Q53G76/G8FSY7/Q53G99/Q6PJ43/Q53GK6		4	0		0	2	MASCOT		T
	R14120_CONTROL,25832	K.LCYVALDFEQEMATAASSSSLEK.S	2550.17	-0.00156	3	1	45.76	0	0.000926	0|0	P60709/P63261/Q6S8J3/Q1KLZ0/B3KWQ3/V9HVZ7/I3L4N8/B4E3A4/A4UCT3/Q8WVW5/B4DW52/B7ZAP6/B4E335/Q96FU6/A5GZ75/B4DVQ0/Q53G76/G8FSY7/Q53G99/Q6PJ43/Q53GK6		4	0		0	2	MASCOT		T
	R14120_CONTROL,25887	K.LCYVALDFEQEMATAASSSSLEK.S	2550.17	-0.00309	3	1	33.95	0	0.0142	0|0	P60709/P63261/Q6S8J3/Q1KLZ0/B3KWQ3/V9HVZ7/I3L4N8/B4E3A4/A4UCT3/Q8WVW5/B4DW52/B7ZAP6/B4E335/Q96FU6/A5GZ75/B4DVQ0/Q53G76/G8FSY7/Q53G99/Q6PJ43/Q53GK6		4	0		0	2	MASCOT		T
	R14120_CONTROL,25975	K.LCYVALDFEQEMATAASSSSLEK.S	2550.17	-0.00165	3	1	23.2	0	0.167	0|0	P60709/P63261/Q6S8J3/Q1KLZ0/B3KWQ3/V9HVZ7/I3L4N8/B4E3A4/A4UCT3/Q8WVW5/B4DW52/B7ZAP6/B4E335/Q96FU6/A5GZ75/B4DVQ0/Q53G76/G8FSY7/Q53G99/Q6PJ43/Q53GK6		4	0		0	2	MASCOT		T
	R14120_CONTROL,26546	K.LCYVALDFEQEMATAASSSSLEK.S	2550.17	-0.00336	3	1	25.2	0	0.107	0|0	P60709/P63261/Q6S8J3/Q1KLZ0/B3KWQ3/V9HVZ7/I3L4N8/B4E3A4/A4UCT3/Q8WVW5/B4DW52/B7ZAP6/B4E335/Q96FU6/A5GZ75/B4DVQ0/Q53G76/G8FSY7/Q53G99/Q6PJ43/Q53GK6		4	0		0	2	MASCOT		T
	R14120_CONTROL,26612	K.LCYVALDFEQEMATAASSSSLEK.S	2550.17	0.00042	3	1	65.98	0	8.3e-06	0|0	P60709/P63261/Q6S8J3/Q1KLZ0/B3KWQ3/V9HVZ7/I3L4N8/B4E3A4/A4UCT3/Q8WVW5/B4DW52/B7ZAP6/B4E335/Q96FU6/A5GZ75/B4DVQ0/Q53G76/G8FSY7/Q53G99/Q6PJ43/Q53GK6		4	0		0	2	MASCOT		T
	R14120_CONTROL,27130	K.LCYVALDFEQEMATAASSSSLEK.S	2550.17	-0.00195	3	1	29.33	0	0.041	0|0	P60709/P63261/Q6S8J3/Q1KLZ0/B3KWQ3/V9HVZ7/I3L4N8/B4E3A4/A4UCT3/Q8WVW5/B4DW52/B7ZAP6/B4E335/Q96FU6/A5GZ75/B4DVQ0/Q53G76/G8FSY7/Q53G99/Q6PJ43/Q53GK6		4	0		0	2	MASCOT		T
	R14120_CONTROL,27228	K.LCYVALDFEQEMATAASSSSLEK.S	2550.17	-0.00306	3	1	35.45	0	0.0101	0|0	P60709/P63261/Q6S8J3/Q1KLZ0/B3KWQ3/V9HVZ7/I3L4N8/B4E3A4/A4UCT3/Q8WVW5/B4DW52/B7ZAP6/B4E335/Q96FU6/A5GZ75/B4DVQ0/Q53G76/G8FSY7/Q53G99/Q6PJ43/Q53GK6		4	0		0	2	MASCOT		T
	R14120_CONTROL,27339	K.LCYVALDFEQEMATAASSSSLEK.S	2550.17	-0.00156	3	1	54.9	0	0.000113	0|0	P60709/P63261/Q6S8J3/Q1KLZ0/B3KWQ3/V9HVZ7/I3L4N8/B4E3A4/A4UCT3/Q8WVW5/B4DW52/B7ZAP6/B4E335/Q96FU6/A5GZ75/B4DVQ0/Q53G76/G8FSY7/Q53G99/Q6PJ43/Q53GK6		4	0		0	2	MASCOT		T
	R14120_CONTROL,27383	K.LCYVALDFEQEMATAASSSSLEK.S	2550.17	-0.0009	3	1	29.85	0	0.0349	0|0	P60709/P63261/Q6S8J3/Q1KLZ0/B3KWQ3/V9HVZ7/I3L4N8/B4E3A4/A4UCT3/Q8WVW5/B4DW52/B7ZAP6/B4E335/Q96FU6/A5GZ75/B4DVQ0/Q53G76/G8FSY7/Q53G99/Q6PJ43/Q53GK6		4	0		0	2	MASCOT		T
	R14120_CONTROL,27436	K.LCYVALDFEQEMATAASSSSLEK.S	2550.17	-0.00075	3	1	28.2	0	0.051	0|0	P60709/P63261/Q6S8J3/Q1KLZ0/B3KWQ3/V9HVZ7/I3L4N8/B4E3A4/A4UCT3/Q8WVW5/B4DW52/B7ZAP6/B4E335/Q96FU6/A5GZ75/B4DVQ0/Q53G76/G8FSY7/Q53G99/Q6PJ43/Q53GK6		4	0		0	2	MASCOT		T
	R14120_CONTROL,27669	K.LCYVALDFEQEMATAASSSSLEK.S	2550.17	-0.0036	3	1	34.96	0	0.0113	0|0	P60709/P63261/Q6S8J3/Q1KLZ0/B3KWQ3/V9HVZ7/I3L4N8/B4E3A4/A4UCT3/Q8WVW5/B4DW52/B7ZAP6/B4E335/Q96FU6/A5GZ75/B4DVQ0/Q53G76/G8FSY7/Q53G99/Q6PJ43/Q53GK6		4	0		0	2	MASCOT		T
	R14120_CONTROL,27996	K.LCYVALDFEQEMATAASSSSLEK.S	2550.17	-0.0009	3	1	27.55	0	0.0592	0|0	P60709/P63261/Q6S8J3/Q1KLZ0/B3KWQ3/V9HVZ7/I3L4N8/B4E3A4/A4UCT3/Q8WVW5/B4DW52/B7ZAP6/B4E335/Q96FU6/A5GZ75/B4DVQ0/Q53G76/G8FSY7/Q53G99/Q6PJ43/Q53GK6		4	0		0	2	MASCOT		T
	R14120_CONTROL,6755	K.QEYDESGPSIVHR.K	1516.7	-0.00215	2	1	59.21	0	4.76e-05	0|0	Q9BYX7/P60709/P63261/Q6S8J3/A5A3E0/P0CG39/P0CG38/Q1KLZ0/B3KWQ3/V9HVZ7/B4E3A4/Q8WVW5/B4DW52/B7ZAP6/B4E335/Q96FU6/B4DVQ0/Q53G76/Q53G99/L0R5C4/Q96DE1/Q6PJ43/Q53GK6		4.65	0		0	2	MASCOT		T
	R14120_CONTROL,6797	K.QEYDESGPSIVHR.K	1516.7	0.00091	2	1	73.57	0	1.7e-06	0|0	Q9BYX7/P60709/P63261/Q6S8J3/A5A3E0/P0CG39/P0CG38/Q1KLZ0/B3KWQ3/V9HVZ7/B4E3A4/Q8WVW5/B4DW52/B7ZAP6/B4E335/Q96FU6/B4DVQ0/Q53G76/Q53G99/L0R5C4/Q96DE1/Q6PJ43/Q53GK6		4.65	0		0	2	MASCOT		T
	R14120_CONTROL,6839	K.QEYDESGPSIVHR.K	1516.7	0.00083	2	1	104.92	0	1.24e-09	0|0	Q9BYX7/P60709/P63261/Q6S8J3/A5A3E0/P0CG39/P0CG38/Q1KLZ0/B3KWQ3/V9HVZ7/B4E3A4/Q8WVW5/B4DW52/B7ZAP6/B4E335/Q96FU6/B4DVQ0/Q53G76/Q53G99/L0R5C4/Q96DE1/Q6PJ43/Q53GK6		4.65	0		0	2	MASCOT		T
	R14120_CONTROL,6873	K.QEYDESGPSIVHR.K	1516.7	0.00127	2	1	93.96	0	1.53e-08	0|0	Q9BYX7/P60709/P63261/Q6S8J3/A5A3E0/P0CG39/P0CG38/Q1KLZ0/B3KWQ3/V9HVZ7/B4E3A4/Q8WVW5/B4DW52/B7ZAP6/B4E335/Q96FU6/B4DVQ0/Q53G76/Q53G99/L0R5C4/Q96DE1/Q6PJ43/Q53GK6		4.65	0		0	2	MASCOT		T
	R14120_CONTROL,6906	K.QEYDESGPSIVHR.K	1516.7	0.00173	2	1	64.61	0	1.32e-05	0|0	Q9BYX7/P60709/P63261/Q6S8J3/A5A3E0/P0CG39/P0CG38/Q1KLZ0/B3KWQ3/V9HVZ7/B4E3A4/Q8WVW5/B4DW52/B7ZAP6/B4E335/Q96FU6/B4DVQ0/Q53G76/Q53G99/L0R5C4/Q96DE1/Q6PJ43/Q53GK6		4.65	0		0	2	MASCOT		T
	R14120_CONTROL,6940	K.QEYDESGPSIVHR.K	1516.7	0.00315	2	1	60.84	0	3.14e-05	0|0	Q9BYX7/P60709/P63261/Q6S8J3/A5A3E0/P0CG39/P0CG38/Q1KLZ0/B3KWQ3/V9HVZ7/B4E3A4/Q8WVW5/B4DW52/B7ZAP6/B4E335/Q96FU6/B4DVQ0/Q53G76/Q53G99/L0R5C4/Q96DE1/Q6PJ43/Q53GK6		4.65	0		0	2	MASCOT		T
	R14120_CONTROL,16920	K.SYELPDGQVITIGNER.F ! R.SYELPDGQVITIGNER.F	1790.89	-0.00222	2	1	50.19	0	0.000789	0|0	P62736/Q9BYX7/P60709/P63261/P68032/P63267/P68133/Q6S8J3/A5A3E0/D2JYH4/Q1KLZ0/B3KWQ3/Q5T8M7/V9HVZ7/B4E3A4/B4DUI8/K4EQ44/A4UCT3/Q8WVW5/B4DW52/B7ZAP6/B3KUD3/B4E335/Q96FU6/B3KW67/A5GZ75/B4DVQ0/Q53G76/G8FSY7/A6NL76/A8K3K1/K4ENJ5/K4EP00/Q53G99/Q13707/Q96DE1/Q5T8M8/Q6PJ43/Q53GK6/F1BXA6/B3KPP5/B7Z6P1 ! Q562R1		4.14	0		0	2	MASCOT		T
	R14120_CONTROL,16961	K.SYELPDGQVITIGNER.F ! R.SYELPDGQVITIGNER.F	1790.89	-0.00164	2	1	71.17	0	6.16e-06	0|0	P62736/Q9BYX7/P60709/P63261/P68032/P63267/P68133/Q6S8J3/A5A3E0/D2JYH4/Q1KLZ0/B3KWQ3/Q5T8M7/V9HVZ7/B4E3A4/B4DUI8/K4EQ44/A4UCT3/Q8WVW5/B4DW52/B7ZAP6/B3KUD3/B4E335/Q96FU6/B3KW67/A5GZ75/B4DVQ0/Q53G76/G8FSY7/A6NL76/A8K3K1/K4ENJ5/K4EP00/Q53G99/Q13707/Q96DE1/Q5T8M8/Q6PJ43/Q53GK6/F1BXA6/B3KPP5/B7Z6P1 ! Q562R1		4.14	0		0	2	MASCOT		T
	R14120_CONTROL,16993	K.SYELPDGQVITIGNER.F ! R.SYELPDGQVITIGNER.F	1790.89	-0.00176	2	1	76.54	0	1.79e-06	0|0	P62736/Q9BYX7/P60709/P63261/P68032/P63267/P68133/Q6S8J3/A5A3E0/D2JYH4/Q1KLZ0/B3KWQ3/Q5T8M7/V9HVZ7/B4E3A4/B4DUI8/K4EQ44/A4UCT3/Q8WVW5/B4DW52/B7ZAP6/B3KUD3/B4E335/Q96FU6/B3KW67/A5GZ75/B4DVQ0/Q53G76/G8FSY7/A6NL76/A8K3K1/K4ENJ5/K4EP00/Q53G99/Q13707/Q96DE1/Q5T8M8/Q6PJ43/Q53GK6/F1BXA6/B3KPP5/B7Z6P1 ! Q562R1		4.14	0		0	2	MASCOT		T
	R14120_CONTROL,17025	K.SYELPDGQVITIGNER.F ! R.SYELPDGQVITIGNER.F	1790.89	-0.0011	2	1	73.25	0	3.78e-06	0|0	P62736/Q9BYX7/P60709/P63261/P68032/P63267/P68133/Q6S8J3/A5A3E0/D2JYH4/Q1KLZ0/B3KWQ3/Q5T8M7/V9HVZ7/B4E3A4/B4DUI8/K4EQ44/A4UCT3/Q8WVW5/B4DW52/B7ZAP6/B3KUD3/B4E335/Q96FU6/B3KW67/A5GZ75/B4DVQ0/Q53G76/G8FSY7/A6NL76/A8K3K1/K4ENJ5/K4EP00/Q53G99/Q13707/Q96DE1/Q5T8M8/Q6PJ43/Q53GK6/F1BXA6/B3KPP5/B7Z6P1 ! Q562R1		4.14	0		0	2	MASCOT		T
	R14120_CONTROL,17058	K.SYELPDGQVITIGNER.F ! R.SYELPDGQVITIGNER.F	1790.89	-0.001	2	1	76.56	0	1.76e-06	0|0	P62736/Q9BYX7/P60709/P63261/P68032/P63267/P68133/Q6S8J3/A5A3E0/D2JYH4/Q1KLZ0/B3KWQ3/Q5T8M7/V9HVZ7/B4E3A4/B4DUI8/K4EQ44/A4UCT3/Q8WVW5/B4DW52/B7ZAP6/B3KUD3/B4E335/Q96FU6/B3KW67/A5GZ75/B4DVQ0/Q53G76/G8FSY7/A6NL76/A8K3K1/K4ENJ5/K4EP00/Q53G99/Q13707/Q96DE1/Q5T8M8/Q6PJ43/Q53GK6/F1BXA6/B3KPP5/B7Z6P1 ! Q562R1		4.14	0		0	2	MASCOT		T
	R14120_CONTROL,17091	K.SYELPDGQVITIGNER.F ! R.SYELPDGQVITIGNER.F	1790.89	-0.0016	2	1	70.25	0	7.63e-06	0|0	P62736/Q9BYX7/P60709/P63261/P68032/P63267/P68133/Q6S8J3/A5A3E0/D2JYH4/Q1KLZ0/B3KWQ3/Q5T8M7/V9HVZ7/B4E3A4/B4DUI8/K4EQ44/A4UCT3/Q8WVW5/B4DW52/B7ZAP6/B3KUD3/B4E335/Q96FU6/B3KW67/A5GZ75/B4DVQ0/Q53G76/G8FSY7/A6NL76/A8K3K1/K4ENJ5/K4EP00/Q53G99/Q13707/Q96DE1/Q5T8M8/Q6PJ43/Q53GK6/F1BXA6/B3KPP5/B7Z6P1 ! Q562R1		4.14	0		0	2	MASCOT		T
	R14120_CONTROL,22319	R.CPEALFQPSFLGMESCGIHETTFNSIMK.C	3231.46	-0.00182	3	1	47.66	0	0.00134	0|0	P60709/P63261/Q1KLZ0/B3KWQ3/V9HVZ7/B4E3A4/A4UCT3/Q8WVW5/B4DW52/B7ZAP6/B4E335/Q96FU6/A5GZ75/B4DVQ0/Q53G76/Q53G99/Q96DE1/Q6PJ43/Q53GK6/F1BXA6		4.75	0		0	2	MASCOT		T
	R14120_CONTROL,22363	R.CPEALFQPSFLGMESCGIHETTFNSIMK.C	3231.46	-0.00326	3	1	71.1	0	6.1e-06	0|0	P60709/P63261/Q1KLZ0/B3KWQ3/V9HVZ7/B4E3A4/A4UCT3/Q8WVW5/B4DW52/B7ZAP6/B4E335/Q96FU6/A5GZ75/B4DVQ0/Q53G76/Q53G99/Q96DE1/Q6PJ43/Q53GK6/F1BXA6		4.75	0		0	2	MASCOT		T
	R14120_CONTROL,22410	R.CPEALFQPSFLGMESCGIHETTFNSIMK.C	3231.46	-0.00281	3	1	25.98	0	0.198	0|0	P60709/P63261/Q1KLZ0/B3KWQ3/V9HVZ7/B4E3A4/A4UCT3/Q8WVW5/B4DW52/B7ZAP6/B4E335/Q96FU6/A5GZ75/B4DVQ0/Q53G76/Q53G99/Q96DE1/Q6PJ43/Q53GK6/F1BXA6		4.75	0		0	2	MASCOT		T
	R14120_CONTROL,8358	R.GYSFTTTAER.E	1132.53	-0.00104	2	1	27.09	0	0.0751	0|0	P60709/P63261/Q1KLZ0/B3KWQ3/V9HVZ7/I3L4N8/I3L1U9/I3L3I0/B4E3A4/Q8WVW5/B4DW52/B7ZAP6/B4E335/B4DVQ0/Q53G76/Q53G99/Q6PJ43/Q53GK6		6	0		0	2	MASCOT		T
	R14120_CONTROL,8396	R.GYSFTTTAER.E	1132.53	-0.00191	2	1	34.68	0	0.013	0|0	P60709/P63261/Q1KLZ0/B3KWQ3/V9HVZ7/I3L4N8/I3L1U9/I3L3I0/B4E3A4/Q8WVW5/B4DW52/B7ZAP6/B4E335/B4DVQ0/Q53G76/Q53G99/Q6PJ43/Q53GK6		6	0		0	2	MASCOT		T
	R14120_CONTROL,2063	R.HQGVM*VGM*GQK.D	1203.56	0.00029	2	1	27.21	0	0.108	0|0	P62736/Q562R1/P60709/P63261/P68032/P63267/P68133/D2JYH4/Q1KLZ0/G5E9R0/K7EM38/Q5T8M7/I3L1U9/I3L3R2/I3L3I0/B4E3A4/J3KT65/Q7Z7J6/B7Z6I1/C9JTX5/Q8WVW5/C9JZR7/B3KUD3/B4E335/B3KW67/B4DVQ0/Q53G76/B8ZZJ2/A6NL76/A8K3K1/F6QUT6/Q53G99/Q13707/E7EVS6/Q5T8M8/Q53GK6/F8WB63/A1E282/F6UVQ4/B7Z6P1/C9JFL5/C9JUM1		8.76	0	15.994919 Oxidation (M)	0	2	MASCOT		T
	R14120_CONTROL,13320	R.VAPEEHPVLLTEAPLNPK.A	1954.06	-0.00192	3	1	29.82	0	0.0462	0|0	P60709/P63261/Q1KLZ0/G5E9R0/Q562Z7/K7EM38/I3L4N8/I3L1U9/I3L3R2/I3L3I0/B4E3A4/J3KT65/Q562L5/Q562P9/Q562P0/Q562N0/Q8WVW5/B4DW52/Q562U2/B4E335/Q562L6/B4DVQ0/Q53G76/Q562N6/Q562N8/Q562Y6/Q562X9/Q53G99/E7EVS6/Q562L9/Q562V5/Q562R8/Q53GK6/Q562N4/A1E282/Q562Z4/Q562S0		4.75	0		0	2	MASCOT		T
	R14120_CONTROL,13350	R.VAPEEHPVLLTEAPLNPK.A	1954.06	-0.00192	3	1	52.85	0	0.00023	0|0	P60709/P63261/Q1KLZ0/G5E9R0/Q562Z7/K7EM38/I3L4N8/I3L1U9/I3L3R2/I3L3I0/B4E3A4/J3KT65/Q562L5/Q562P9/Q562P0/Q562N0/Q8WVW5/B4DW52/Q562U2/B4E335/Q562L6/B4DVQ0/Q53G76/Q562N6/Q562N8/Q562Y6/Q562X9/Q53G99/E7EVS6/Q562L9/Q562V5/Q562R8/Q53GK6/Q562N4/A1E282/Q562Z4/Q562S0		4.75	0		0	2	MASCOT		T
	R14120_CONTROL,13351	R.VAPEEHPVLLTEAPLNPK.A	1954.06	-0.00311	2	1	31.11	0	0.0349	0|0	P60709/P63261/Q1KLZ0/G5E9R0/Q562Z7/K7EM38/I3L4N8/I3L1U9/I3L3R2/I3L3I0/B4E3A4/J3KT65/Q562L5/Q562P9/Q562P0/Q562N0/Q8WVW5/B4DW52/Q562U2/B4E335/Q562L6/B4DVQ0/Q53G76/Q562N6/Q562N8/Q562Y6/Q562X9/Q53G99/E7EVS6/Q562L9/Q562V5/Q562R8/Q53GK6/Q562N4/A1E282/Q562Z4/Q562S0		4.75	0		0	2	MASCOT		T
	R14120_CONTROL,13383	R.VAPEEHPVLLTEAPLNPK.A	1954.06	-0.00117	3	1	36.4	0	0.01	0|0	P60709/P63261/Q1KLZ0/G5E9R0/Q562Z7/K7EM38/I3L4N8/I3L1U9/I3L3R2/I3L3I0/B4E3A4/J3KT65/Q562L5/Q562P9/Q562P0/Q562N0/Q8WVW5/B4DW52/Q562U2/B4E335/Q562L6/B4DVQ0/Q53G76/Q562N6/Q562N8/Q562Y6/Q562X9/Q53G99/E7EVS6/Q562L9/Q562V5/Q562R8/Q53GK6/Q562N4/A1E282/Q562Z4/Q562S0		4.75	0		0	2	MASCOT		T
	R14120_CONTROL,13384	R.VAPEEHPVLLTEAPLNPK.A	1954.06	-0.00205	2	1	53.61	0	0.000198	0|0	P60709/P63261/Q1KLZ0/G5E9R0/Q562Z7/K7EM38/I3L4N8/I3L1U9/I3L3R2/I3L3I0/B4E3A4/J3KT65/Q562L5/Q562P9/Q562P0/Q562N0/Q8WVW5/B4DW52/Q562U2/B4E335/Q562L6/B4DVQ0/Q53G76/Q562N6/Q562N8/Q562Y6/Q562X9/Q53G99/E7EVS6/Q562L9/Q562V5/Q562R8/Q53GK6/Q562N4/A1E282/Q562Z4/Q562S0		4.75	0		0	2	MASCOT		T
	R14120_CONTROL,13416	R.VAPEEHPVLLTEAPLNPK.A	1954.06	-0.0015	3	1	38.82	0	0.00582	0|0	P60709/P63261/Q1KLZ0/G5E9R0/Q562Z7/K7EM38/I3L4N8/I3L1U9/I3L3R2/I3L3I0/B4E3A4/J3KT65/Q562L5/Q562P9/Q562P0/Q562N0/Q8WVW5/B4DW52/Q562U2/B4E335/Q562L6/B4DVQ0/Q53G76/Q562N6/Q562N8/Q562Y6/Q562X9/Q53G99/E7EVS6/Q562L9/Q562V5/Q562R8/Q53GK6/Q562N4/A1E282/Q562Z4/Q562S0		4.75	0		0	2	MASCOT		T
	R14120_CONTROL,13417	R.VAPEEHPVLLTEAPLNPK.A	1954.06	-0.00137	2	1	80.97	0	3.55e-07	0|0	P60709/P63261/Q1KLZ0/G5E9R0/Q562Z7/K7EM38/I3L4N8/I3L1U9/I3L3R2/I3L3I0/B4E3A4/J3KT65/Q562L5/Q562P9/Q562P0/Q562N0/Q8WVW5/B4DW52/Q562U2/B4E335/Q562L6/B4DVQ0/Q53G76/Q562N6/Q562N8/Q562Y6/Q562X9/Q53G99/E7EVS6/Q562L9/Q562V5/Q562R8/Q53GK6/Q562N4/A1E282/Q562Z4/Q562S0		4.75	0		0	2	MASCOT		T
	R14120_CONTROL,13449	R.VAPEEHPVLLTEAPLNPK.A	1954.06	-0.0012	3	1	56.65	0	9.44e-05	0|0	P60709/P63261/Q1KLZ0/G5E9R0/Q562Z7/K7EM38/I3L4N8/I3L1U9/I3L3R2/I3L3I0/B4E3A4/J3KT65/Q562L5/Q562P9/Q562P0/Q562N0/Q8WVW5/B4DW52/Q562U2/B4E335/Q562L6/B4DVQ0/Q53G76/Q562N6/Q562N8/Q562Y6/Q562X9/Q53G99/E7EVS6/Q562L9/Q562V5/Q562R8/Q53GK6/Q562N4/A1E282/Q562Z4/Q562S0		4.75	0		0	2	MASCOT		T
	R14120_CONTROL,13450	R.VAPEEHPVLLTEAPLNPK.A	1954.06	-0.00221	2	1	60.22	0	4.33e-05	0|0	P60709/P63261/Q1KLZ0/G5E9R0/Q562Z7/K7EM38/I3L4N8/I3L1U9/I3L3R2/I3L3I0/B4E3A4/J3KT65/Q562L5/Q562P9/Q562P0/Q562N0/Q8WVW5/B4DW52/Q562U2/B4E335/Q562L6/B4DVQ0/Q53G76/Q562N6/Q562N8/Q562Y6/Q562X9/Q53G99/E7EVS6/Q562L9/Q562V5/Q562R8/Q53GK6/Q562N4/A1E282/Q562Z4/Q562S0		4.75	0		0	2	MASCOT		T
	R14120_CONTROL,13483	R.VAPEEHPVLLTEAPLNPK.A	1954.06	-0.00138	3	1	41.78	0	0.00294	0|0	P60709/P63261/Q1KLZ0/G5E9R0/Q562Z7/K7EM38/I3L4N8/I3L1U9/I3L3R2/I3L3I0/B4E3A4/J3KT65/Q562L5/Q562P9/Q562P0/Q562N0/Q8WVW5/B4DW52/Q562U2/B4E335/Q562L6/B4DVQ0/Q53G76/Q562N6/Q562N8/Q562Y6/Q562X9/Q53G99/E7EVS6/Q562L9/Q562V5/Q562R8/Q53GK6/Q562N4/A1E282/Q562Z4/Q562S0		4.75	0		0	2	MASCOT		T
	R14120_CONTROL,13484	R.VAPEEHPVLLTEAPLNPK.A	1954.06	-0.00225	2	1	49.09	0	0.000561	0|0	P60709/P63261/Q1KLZ0/G5E9R0/Q562Z7/K7EM38/I3L4N8/I3L1U9/I3L3R2/I3L3I0/B4E3A4/J3KT65/Q562L5/Q562P9/Q562P0/Q562N0/Q8WVW5/B4DW52/Q562U2/B4E335/Q562L6/B4DVQ0/Q53G76/Q562N6/Q562N8/Q562Y6/Q562X9/Q53G99/E7EVS6/Q562L9/Q562V5/Q562R8/Q53GK6/Q562N4/A1E282/Q562Z4/Q562S0		4.75	0		0	2	MASCOT		T
$2-1	sp|P08238|HS90B_HUMAN Heat shock protein HSP 90-beta OS=Homo sapiens GN=HSP90AB1 PE=1 SV=4	44	12	0.2003	83263.2	4.97
$2-2	tr|B4DGL0|B4DGL0_HUMAN cDNA FLJ53619, highly similar to Heat shock protein HSP 90-beta OS=Homo sapiens PE=2 SV=1	44	12	0.2031	82169	4.98
$2-3	tr|B4DMA2|B4DMA2_HUMAN cDNA FLJ54023, highly similar to Heat shock protein HSP 90-beta OS=Homo sapiens PE=2 SV=1	44	12	0.2114	79193.9	4.95
	R14120_CONTROL,14918	K.ADLINNLGTIAK.F ! K.ADLINNLGTIAK.S	1242.71	-0.00065	2	1	24.81	0	0.351	0|0	Q58FF8 ! Q14568/P08238/P07900/Q6PK50/Q2VPJ6/Q86SX1/B4DTA5/B4DGL0/Q8TBA7/K9JA46/O14942/B4DMA2		5.88	0		0	2	MASCOT		T
	R14120_CONTROL,14960	K.ADLINNLGTIAK.F ! K.ADLINNLGTIAK.S	1242.71	-0.00023	2	1	78.04	0	1.65e-06	0|0	Q58FF8 ! Q14568/P08238/P07900/Q6PK50/Q2VPJ6/Q86SX1/B4DTA5/B4DGL0/Q8TBA7/K9JA46/O14942/B4DMA2		5.88	0		0	2	MASCOT		T
	R14120_CONTROL,15003	K.ADLINNLGTIAK.F ! K.ADLINNLGTIAK.S	1242.71	-0.00017	2	1	51.71	0	0.000711	0|0	Q58FF8 ! Q14568/P08238/P07900/Q6PK50/Q2VPJ6/Q86SX1/B4DTA5/B4DGL0/Q8TBA7/K9JA46/O14942/B4DMA2		5.88	0		0	2	MASCOT		T
	R14120_CONTROL,15036	K.ADLINNLGTIAK.F ! K.ADLINNLGTIAK.S	1242.71	-0.00015	2	1	26.1	0	0.259	0|0	Q58FF8 ! Q14568/P08238/P07900/Q6PK50/Q2VPJ6/Q86SX1/B4DTA5/B4DGL0/Q8TBA7/K9JA46/O14942/B4DMA2		5.88	0		0	2	MASCOT		T
	R14120_CONTROL,7431	K.EDQTEYLEER.R ! K.EDQTEYLEER.W	1311.57	0.00376	2	1	62.69	0	1.06e-05	0|0	Q58FF7/P08238/P07900/Q86U12/Q6PK50/Q2VPJ6/Q5T9W8/B4DGL0/G3V2J8/Q8TBA7/K9JA46/B4DMA2 ! Q58FF6		3.91	0		0	2	MASCOT		T
	R14120_CONTROL,7476	K.EDQTEYLEER.R ! K.EDQTEYLEER.W	1311.57	0.00302	2	1	57.41	0	3.62e-05	0|0	Q58FF7/P08238/P07900/Q86U12/Q6PK50/Q2VPJ6/Q5T9W8/B4DGL0/G3V2J8/Q8TBA7/K9JA46/B4DMA2 ! Q58FF6		3.91	0		0	2	MASCOT		T
	R14120_CONTROL,7518	K.EDQTEYLEER.R ! K.EDQTEYLEER.W	1311.57	0.00064	2	1	59.23	0	2.51e-05	0|0	Q58FF7/P08238/P07900/Q86U12/Q6PK50/Q2VPJ6/Q5T9W8/B4DGL0/G3V2J8/Q8TBA7/K9JA46/B4DMA2 ! Q58FF6		3.91	0		0	2	MASCOT		T
	R14120_CONTROL,7560	K.EDQTEYLEER.R ! K.EDQTEYLEER.W	1311.57	0.00028	2	1	44.29	0	0.000782	0|0	Q58FF7/P08238/P07900/Q86U12/Q6PK50/Q2VPJ6/Q5T9W8/B4DGL0/G3V2J8/Q8TBA7/K9JA46/B4DMA2 ! Q58FF6		3.91	0		0	2	MASCOT		T
	R14120_CONTROL,7604	K.EDQTEYLEER.R ! K.EDQTEYLEER.W	1311.57	0.0004	2	1	51.82	0	0.000138	0|0	Q58FF7/P08238/P07900/Q86U12/Q6PK50/Q2VPJ6/Q5T9W8/B4DGL0/G3V2J8/Q8TBA7/K9JA46/B4DMA2 ! Q58FF6		3.91	0		0	2	MASCOT		T
	R14120_CONTROL,7646	K.EDQTEYLEER.R ! K.EDQTEYLEER.W	1311.57	-0.00018	2	1	40.97	0	0.00168	0|0	Q58FF7/P08238/P07900/Q86U12/Q6PK50/Q2VPJ6/Q5T9W8/B4DGL0/G3V2J8/Q8TBA7/K9JA46/B4DMA2 ! Q58FF6		3.91	0		0	2	MASCOT		T
	R14120_CONTROL,7679	K.EDQTEYLEER.R ! K.EDQTEYLEER.W	1311.57	0.00168	2	1	22.13	0	0.128	0|0	Q58FF7/P08238/P07900/Q86U12/Q6PK50/Q2VPJ6/Q5T9W8/B4DGL0/G3V2J8/Q8TBA7/K9JA46/B4DMA2 ! Q58FF6		3.91	0		0	2	MASCOT		T
	R14120_CONTROL,10420	K.EGLELPEDEEEK.K	1416.64	0.00265	2	1	21.87	0	0.161	0|0	Q58FF7/Q58FF6/Q58FG0/P08238/P07900/Q86U12/Q2VPJ6/B4DGL0/Q96HX7/Q8TBA7/K9JA46/Q9H6X9/A8K3W9/O75322/B4DMA2		3.77	0		0	2	MASCOT		T
	R14120_CONTROL,10462	K.EGLELPEDEEEK.K	1416.64	0.00125	2	1	28.98	0	0.0318	0|0	Q58FF7/Q58FF6/Q58FG0/P08238/P07900/Q86U12/Q2VPJ6/B4DGL0/Q96HX7/Q8TBA7/K9JA46/Q9H6X9/A8K3W9/O75322/B4DMA2		3.77	0		0	2	MASCOT		T
	R14120_CONTROL,10495	K.EGLELPEDEEEK.K	1416.64	0.00063	2	1	23.93	0	0.107	0|0	Q58FF7/Q58FF6/Q58FG0/P08238/P07900/Q86U12/Q2VPJ6/B4DGL0/Q96HX7/Q8TBA7/K9JA46/Q9H6X9/A8K3W9/O75322/B4DMA2		3.77	0		0	2	MASCOT		T
	R14120_CONTROL,10527	K.EGLELPEDEEEK.K	1416.64	0.00035	2	1	34.43	0	0.00959	0|0	Q58FF7/Q58FF6/Q58FG0/P08238/P07900/Q86U12/Q2VPJ6/B4DGL0/Q96HX7/Q8TBA7/K9JA46/Q9H6X9/A8K3W9/O75322/B4DMA2		3.77	0		0	2	MASCOT		T
	R14120_CONTROL,10561	K.EGLELPEDEEEK.K	1416.64	-0.00011	2	1	39.75	0	0.00282	0|0	Q58FF7/Q58FF6/Q58FG0/P08238/P07900/Q86U12/Q2VPJ6/B4DGL0/Q96HX7/Q8TBA7/K9JA46/Q9H6X9/A8K3W9/O75322/B4DMA2		3.77	0		0	2	MASCOT		T
	R14120_CONTROL,10594	K.EGLELPEDEEEK.K	1416.64	-7e-05	2	1	34.26	0	0.00997	0|0	Q58FF7/Q58FF6/Q58FG0/P08238/P07900/Q86U12/Q2VPJ6/B4DGL0/Q96HX7/Q8TBA7/K9JA46/Q9H6X9/A8K3W9/O75322/B4DMA2		3.77	0		0	2	MASCOT		T
	R14120_CONTROL,10628	K.EGLELPEDEEEK.K	1416.64	0.00071	2	1	35.98	0	0.00667	0|0	Q58FF7/Q58FF6/Q58FG0/P08238/P07900/Q86U12/Q2VPJ6/B4DGL0/Q96HX7/Q8TBA7/K9JA46/Q9H6X9/A8K3W9/O75322/B4DMA2		3.77	0		0	2	MASCOT		T
	R14120_CONTROL,12412	K.HLEINPDHPIVETLR.Q	1782.95	0.00031	2	1	40.16	0	0.00659	0|0	P08238/B4DGL0/Q9H6X9/A8K3W9/B4DMA2		5.27	0		0	2	MASCOT		T
	R14120_CONTROL,12092	K.IDIIPNPQER.T	1194.65	-0.0067	2	1	23.11	0	0.278	0|0	Q58FF7/P08238/Q6PK50/B4DGL0/O14942/B4DMA2		4.37	0		0	2	MASCOT		T
	R14120_CONTROL,3555	K.LGIHEDSTNR.R	1141.56	0.00013	2	1	32.39	0	0.0334	0|0	P08238/B4DGL0/Q9H6X9/A8K3W9/B4DMA2		5.32	0		0	2	MASCOT		T
	R14120_CONTROL,3599	K.LGIHEDSTNR.R	1141.56	-0.00065	2	1	30.57	0	0.0501	0|0	P08238/B4DGL0/Q9H6X9/A8K3W9/B4DMA2		5.32	0		0	2	MASCOT		T
	R14120_CONTROL,13733	K.SLTNDWEDHLAVK.H	1527.74	-8e-05	2	1	53.69	0	0.000225	0|0	P08238/P07900/Q86U12/Q6PK50/Q2VPJ6/B4DGL0/Q96HX7/Q8TBA7/K9JA46/O75322/B4DMA2		4.53	0		0	2	MASCOT		T
	R14120_CONTROL,13771	K.SLTNDWEDHLAVK.H	1527.74	0.0016	2	1	41.97	0	0.00328	0|0	P08238/P07900/Q86U12/Q6PK50/Q2VPJ6/B4DGL0/Q96HX7/Q8TBA7/K9JA46/O75322/B4DMA2		4.53	0		0	2	MASCOT		T
	R14120_CONTROL,13804	K.SLTNDWEDHLAVK.H	1527.74	0.00114	2	1	66.15	0	1.24e-05	0|0	P08238/P07900/Q86U12/Q6PK50/Q2VPJ6/B4DGL0/Q96HX7/Q8TBA7/K9JA46/O75322/B4DMA2		4.53	0		0	2	MASCOT		T
	R14120_CONTROL,13840	K.SLTNDWEDHLAVK.H	1527.74	0.00316	2	1	70.38	0	4.72e-06	0|0	P08238/P07900/Q86U12/Q6PK50/Q2VPJ6/B4DGL0/Q96HX7/Q8TBA7/K9JA46/O75322/B4DMA2		4.53	0		0	2	MASCOT		T
	R14120_CONTROL,6432	K.YIDQEELNK.T	1151.56	0.0058	2	1	56.21	0	0.00013	0|0	Q58FF8/Q14568/P08238/P07900/Q86U12/Q6PK50/Q2VPJ6/B4DGL0/Q8TBA7/K9JA46/O75322/B4DMA2		4.14	0		0	2	MASCOT		T
	R14120_CONTROL,6464	K.YIDQEELNK.T	1151.56	0.00583	2	1	41.3	0	0.00402	0|0	Q58FF8/Q14568/P08238/P07900/Q86U12/Q6PK50/Q2VPJ6/B4DGL0/Q8TBA7/K9JA46/O75322/B4DMA2		4.14	0		0	2	MASCOT		T
	R14120_CONTROL,10186	R.ELISNASDALDK.I	1275.64	0.00015	2	1	55.39	0	0.000198	0|0	P14625/P08238/V9HWP2/Q6PK50/Q96GW1/Q5T9W8/B4DGL0/F8W026/Q5CAQ5/Q59FC6/B4DMA2/B4DQX3		4.03	0		0	2	MASCOT		T
	R14120_CONTROL,10219	R.ELISNASDALDK.I	1275.64	0.00023	2	1	76.27	0	1.62e-06	0|0	P14625/P08238/V9HWP2/Q6PK50/Q96GW1/Q5T9W8/B4DGL0/F8W026/Q5CAQ5/Q59FC6/B4DMA2/B4DQX3		4.03	0		0	2	MASCOT		T
	R14120_CONTROL,10252	R.ELISNASDALDK.I	1275.64	0.00021	2	1	81.6	0	4.74e-07	0|0	P14625/P08238/V9HWP2/Q6PK50/Q96GW1/Q5T9W8/B4DGL0/F8W026/Q5CAQ5/Q59FC6/B4DMA2/B4DQX3		4.03	0		0	2	MASCOT		T
	R14120_CONTROL,10284	R.ELISNASDALDK.I	1275.64	5e-05	2	1	67.93	0	1.1e-05	0|0	P14625/P08238/V9HWP2/Q6PK50/Q96GW1/Q5T9W8/B4DGL0/F8W026/Q5CAQ5/Q59FC6/B4DMA2/B4DQX3		4.03	0		0	2	MASCOT		T
	R14120_CONTROL,14897	R.GVVDSEDIPLNLSR.E ! R.GVVDSEDLPLNISR.E	1513.79	0.00037	2	1	54.78	0	0.000245	0|0	Q12931/I3L0K7/Q53G55/F5H897/I3L239/B4DR68/Q9BV61/Q8N9Z3/Q53FS6 ! P08238/P07900/Q86U12/Q2VPJ6/B4DGL0/Q96HX7/Q8TBA7/K9JA46/Q9H6X9/A8K3W9/O75322/B4DMA2		4.03	0		0	2	MASCOT		T
	R14120_CONTROL,14938	R.GVVDSEDIPLNLSR.E ! R.GVVDSEDLPLNISR.E	1513.79	0.00019	2	1	76.59	0	1.61e-06	0|0	Q12931/I3L0K7/Q53G55/F5H897/I3L239/B4DR68/Q9BV61/Q8N9Z3/Q53FS6 ! P08238/P07900/Q86U12/Q2VPJ6/B4DGL0/Q96HX7/Q8TBA7/K9JA46/Q9H6X9/A8K3W9/O75322/B4DMA2		4.03	0		0	2	MASCOT		T
	R14120_CONTROL,14980	R.GVVDSEDIPLNLSR.E ! R.GVVDSEDLPLNISR.E	1513.79	0.00021	2	1	76.7	0	1.57e-06	0|0	Q12931/I3L0K7/Q53G55/F5H897/I3L239/B4DR68/Q9BV61/Q8N9Z3/Q53FS6 ! P08238/P07900/Q86U12/Q2VPJ6/B4DGL0/Q96HX7/Q8TBA7/K9JA46/Q9H6X9/A8K3W9/O75322/B4DMA2		4.03	0		0	2	MASCOT		T
	R14120_CONTROL,15014	R.GVVDSEDIPLNLSR.E ! R.GVVDSEDLPLNISR.E	1513.79	-0.00037	2	1	69.55	0	8.26e-06	0|0	Q12931/I3L0K7/Q53G55/F5H897/I3L239/B4DR68/Q9BV61/Q8N9Z3/Q53FS6 ! P08238/P07900/Q86U12/Q2VPJ6/B4DGL0/Q96HX7/Q8TBA7/K9JA46/Q9H6X9/A8K3W9/O75322/B4DMA2		4.03	0		0	2	MASCOT		T
	R14120_CONTROL,15050	R.GVVDSEDIPLNLSR.E ! R.GVVDSEDLPLNISR.E	1513.79	-0.00219	2	1	48.14	0	0.00112	0|0	Q12931/I3L0K7/Q53G55/F5H897/I3L239/B4DR68/Q9BV61/Q8N9Z3/Q53FS6 ! P08238/P07900/Q86U12/Q2VPJ6/B4DGL0/Q96HX7/Q8TBA7/K9JA46/Q9H6X9/A8K3W9/O75322/B4DMA2		4.03	0		0	2	MASCOT		T
	R14120_CONTROL,13639	R.NPDDITQEEYGEFYK.S	1847.8	-0.00309	2	1	51.98	0	0.000106	0|0	P08238/Q6PK50/B4DGL0/B4DMA2		3.83	0		0	2	MASCOT		T
	R14120_CONTROL,13670	R.NPDDITQEEYGEFYK.S	1847.8	0.00011	2	1	67.77	0	2.46e-06	0|0	P08238/Q6PK50/B4DGL0/B4DMA2		3.83	0		0	2	MASCOT		T
	R14120_CONTROL,13703	R.NPDDITQEEYGEFYK.S	1847.8	-0.00097	2	1	73.54	0	6.93e-07	0|0	P08238/Q6PK50/B4DGL0/B4DMA2		3.83	0		0	2	MASCOT		T
	R14120_CONTROL,13736	R.NPDDITQEEYGEFYK.S	1847.8	-0.00141	2	1	83.51	0	7.4e-08	0|0	P08238/Q6PK50/B4DGL0/B4DMA2		3.83	0		0	2	MASCOT		T
	R14120_CONTROL,13773	R.NPDDITQEEYGEFYK.S	1847.8	-0.00147	2	1	62.64	0	9.04e-06	0|0	P08238/Q6PK50/B4DGL0/B4DMA2		3.83	0		0	2	MASCOT		T
	R14120_CONTROL,15416	R.TLTIVDTGIGMTK.A ! R.TLTLVDTGIGMTK.A	1349.73	-0.00057	2	1	49.08	0	0.00152	0|0	Q58FG1/P07900/Q2VPJ6/Q86SX1/B4DTA5/G3V2J8/K9JA46 ! P08238/Q6PK50/B4DGL0/O14942/B4DMA2		5.5	0		0	2	MASCOT		T
	R14120_CONTROL,15460	R.TLTIVDTGIGMTK.A ! R.TLTLVDTGIGMTK.A	1349.73	-0.00091	2	1	61.26	0	9.21e-05	0|0	Q58FG1/P07900/Q2VPJ6/Q86SX1/B4DTA5/G3V2J8/K9JA46 ! P08238/Q6PK50/B4DGL0/O14942/B4DMA2		5.5	0		0	2	MASCOT		T
$3-1	sp|Q9UHX1|PUF60_HUMAN Poly(U)-binding-splicing factor PUF60 OS=Homo sapiens GN=PUF60 PE=1 SV=1	51	11	0.2648	59874.8	5.19
	R14120_CONTROL,22455	K.AQSSQDAVSSMNLFDLGGQYLR.V	2387.13	-0.00437	2	1	71.82	0	4.58e-06	0|0	Q9UHX1/H0YEM1/E9PQ56/H0YCP8		4.21	0		0	2	MASCOT		T
	R14120_CONTROL,22497	K.AQSSQDAVSSMNLFDLGGQYLR.V	2387.13	-0.00137	2	1	57	0	0.000105	0|0	Q9UHX1/H0YEM1/E9PQ56/H0YCP8		4.21	0		0	2	MASCOT		T
	R14120_CONTROL,13298	K.DIDDDLEGEVTEECGK.F	1823.75	0.0003	2	1	42.05	0	0.000455	0|0	Q9UHX1		3.58	0		0	2	MASCOT		T
	R14120_CONTROL,13330	K.DIDDDLEGEVTEECGK.F	1823.75	-0.00064	2	1	85.85	0	1.92e-08	0|0	Q9UHX1		3.58	0		0	2	MASCOT		T
	R14120_CONTROL,13362	K.DIDDDLEGEVTEECGK.F	1823.75	-0.00096	2	1	58.97	0	9e-06	0|0	Q9UHX1		3.58	0		0	2	MASCOT		T
	R14120_CONTROL,13395	K.DIDDDLEGEVTEECGK.F	1823.75	-0.001	2	1	71.62	0	4.89e-07	0|0	Q9UHX1		3.58	0		0	2	MASCOT		T
	R14120_CONTROL,13429	K.DIDDDLEGEVTEECGK.F	1823.75	-0.00052	2	1	93.71	0	3.15e-09	0|0	Q9UHX1		3.58	0		0	2	MASCOT		T
	R14120_CONTROL,13461	K.DIDDDLEGEVTEECGK.F	1823.75	8e-05	2	1	57.55	0	1.3e-05	0|0	Q9UHX1		3.58	0		0	2	MASCOT		T
	R14120_CONTROL,13497	K.DIDDDLEGEVTEECGK.F	1823.75	-0.00126	2	1	51.8	0	4.92e-05	0|0	Q9UHX1		3.58	0		0	2	MASCOT		T
	R14120_CONTROL,13534	K.DIDDDLEGEVTEECGK.F	1823.75	0.00034	2	1	50.15	0	7.05e-05	0|0	Q9UHX1		3.58	0		0	2	MASCOT		T
	R14120_CONTROL,13577	K.DIDDDLEGEVTEECGK.F	1823.75	0.00492	2	1	62.11	0	3.78e-06	0|0	Q9UHX1		3.58	0		0	2	MASCOT		T
	R14120_CONTROL,12615	K.GYGFIEYEK.A	1105.52	-0.00081	2	1	24.44	0	0.177	0|0	Q9UHX1/H0YEM1/E9PQ56/H0YCP8		4.53	0		0	2	MASCOT		T
	R14120_CONTROL,12648	K.GYGFIEYEK.A	1105.52	-0.00091	2	1	34.24	0	0.0186	0|0	Q9UHX1/H0YEM1/E9PQ56/H0YCP8		4.53	0		0	2	MASCOT		T
	R14120_CONTROL,12681	K.GYGFIEYEK.A	1105.52	-0.00089	2	1	29.14	0	0.0601	0|0	Q9UHX1/H0YEM1/E9PQ56/H0YCP8		4.53	0		0	2	MASCOT		T
	R14120_CONTROL,15008	K.LGLPPLTPEQQEALQK.A	1761.97	-0.00148	2	1	26.36	0	0.151	0|0	Q9UHX1/E9PMU7/H0YEM1/E9PN18/E9PL19/E9PQ56		4.53	0		0	2	MASCOT		T
	R14120_CONTROL,15046	K.LGLPPLTPEQQEALQK.A	1761.97	0.00028	2	1	54.01	0	0.000266	0|0	Q9UHX1/E9PMU7/H0YEM1/E9PN18/E9PL19/E9PQ56		4.53	0		0	2	MASCOT		T
	R14120_CONTROL,15078	K.LGLPPLTPEQQEALQK.A	1761.97	-0.00032	2	1	62.47	0	3.67e-05	0|0	Q9UHX1/E9PMU7/H0YEM1/E9PN18/E9PL19/E9PQ56		4.53	0		0	2	MASCOT		T
	R14120_CONTROL,15110	K.LGLPPLTPEQQEALQK.A	1761.97	-0.00016	2	1	63.76	0	2.79e-05	0|0	Q9UHX1/E9PMU7/H0YEM1/E9PN18/E9PL19/E9PQ56		4.53	0		0	2	MASCOT		T
	R14120_CONTROL,15145	K.LGLPPLTPEQQEALQK.A	1761.97	-0.0002	2	1	45.9	0	0.00169	0|0	Q9UHX1/E9PMU7/H0YEM1/E9PN18/E9PL19/E9PQ56		4.53	0		0	2	MASCOT		T
	R14120_CONTROL,15178	K.LGLPPLTPEQQEALQK.A	1761.97	-0.00074	2	1	51.18	0	0.000494	0|0	Q9UHX1/E9PMU7/H0YEM1/E9PN18/E9PL19/E9PQ56		4.53	0		0	2	MASCOT		T
	R14120_CONTROL,15211	K.LGLPPLTPEQQEALQK.A	1761.97	-0.00054	2	1	47.16	0	0.00125	0|0	Q9UHX1/E9PMU7/H0YEM1/E9PN18/E9PL19/E9PQ56		4.53	0		0	2	MASCOT		T
	R14120_CONTROL,15245	K.LGLPPLTPEQQEALQK.A	1761.97	-0.0001	2	1	32.25	0	0.0398	0|0	Q9UHX1/E9PMU7/H0YEM1/E9PN18/E9PL19/E9PQ56		4.53	0		0	2	MASCOT		T
	R14120_CONTROL,15279	K.LGLPPLTPEQQEALQK.A	1761.97	-0.00096	2	1	47.24	0	0.00122	0|0	Q9UHX1/E9PMU7/H0YEM1/E9PN18/E9PL19/E9PQ56		4.53	0		0	2	MASCOT		T
	R14120_CONTROL,15324	K.LGLPPLTPEQQEALQK.A	1761.97	-0.00024	2	1	31.84	0	0.0424	0|0	Q9UHX1/E9PMU7/H0YEM1/E9PN18/E9PL19/E9PQ56		4.53	0		0	2	MASCOT		T
	R14120_CONTROL,15368	K.LGLPPLTPEQQEALQK.A	1761.97	-0.00114	2	1	51.95	0	0.000413	0|0	Q9UHX1/E9PMU7/H0YEM1/E9PN18/E9PL19/E9PQ56		4.53	0		0	2	MASCOT		T
	R14120_CONTROL,15411	K.LGLPPLTPEQQEALQK.A	1761.97	-0.00158	2	1	28.08	0	0.102	0|0	Q9UHX1/E9PMU7/H0YEM1/E9PN18/E9PL19/E9PQ56		4.53	0		0	2	MASCOT		T
	R14120_CONTROL,15502	K.LGLPPLTPEQQEALQK.A	1761.97	-0.00156	2	1	30.92	0	0.0529	0|0	Q9UHX1/E9PMU7/H0YEM1/E9PN18/E9PL19/E9PQ56		4.53	0		0	2	MASCOT		T
	R14120_CONTROL,9310	K.QGEEEDAEIIVK.I	1359.66	4e-05	2	1	41.33	0	0.00432	0|0	Q9UHX1		3.91	0		0	2	MASCOT		T
	R14120_CONTROL,9353	K.QGEEEDAEIIVK.I	1359.66	0.00108	2	1	40.25	0	0.00553	0|0	Q9UHX1		3.91	0		0	2	MASCOT		T
	R14120_CONTROL,9399	K.QGEEEDAEIIVK.I	1359.66	-0.0001	2	1	20.48	0	0.535	0|0	Q9UHX1		3.91	0		0	2	MASCOT		T
	R14120_CONTROL,9762	K.QGEEEDAEIIVK.I	1359.66	-0.00032	2	1	22.25	0	0.353	0|0	Q9UHX1		3.91	0		0	2	MASCOT		T
	R14120_CONTROL,9807	K.QGEEEDAEIIVK.I	1359.66	0.00114	2	1	26.21	0	0.14	0|0	Q9UHX1		3.91	0		0	2	MASCOT		T
	R14120_CONTROL,14413	K.SIDMSWDSVTM*K.H	1415.62	0.00539	2	1	24.28	0	0.0694	0|0	Q9UHX1/E9PMU7/H0YEM1/E9PN18/E9PL19/E9PQ56/H0YCP8		4.21	0	15.994919 Oxidation (M)	0	2	MASCOT		T
	R14120_CONTROL,14457	K.SIDMSWDSVTM*K.H	1415.62	0.00487	2	1	23	0	0.0932	0|0	Q9UHX1/E9PMU7/H0YEM1/E9PN18/E9PL19/E9PQ56/H0YCP8		4.21	0	15.994919 Oxidation (M)	0	2	MASCOT		T
	R14120_CONTROL,6609	K.VVAEVYDQER.F	1207.6	0.00909	2	1	45.08	0	0.00201	0|0	Q9UHX1		4.14	0		0	2	MASCOT		T
	R14120_CONTROL,6641	K.VVAEVYDQER.F	1207.6	0.00475	2	1	63.88	0	2.62e-05	0|0	Q9UHX1		4.14	0		0	2	MASCOT		T
	R14120_CONTROL,6673	K.VVAEVYDQER.F	1207.6	0.00271	2	1	59.28	0	7.6e-05	0|0	Q9UHX1		4.14	0		0	2	MASCOT		T
	R14120_CONTROL,7593	K.WKPPQGTDSIK.M	1256.66	0.00071	2	1	21.55	0	0.816	0|0	Q9UHX1/E9PMU7/H0YEM1/E9PN18/E9PL19/E9PQ56		8.59	0		0	2	MASCOT		T
	R14120_CONTROL,3397	K.YAM*EQSIK.S	985.466	-0.00034	2	1	20.84	0	0.25	0|0	Q9UHX1/E9PMU7/H0YEM1/E9PN18/E9PL19/E9PQ56		6	0	15.994919 Oxidation (M)	0	2	MASCOT		T
	R14120_CONTROL,11381	R.IYVASVHQDLSDDDIK.S ! R.IYVASVHQDLSDDDIK.-	1817.89	-0.00148	2	1	29.2	0	0.0855	0|0	Q9UHX1/H0YEM1/E9PQ56 ! E9PN18		4.13	0		0	2	MASCOT		T
	R14120_CONTROL,11418	R.IYVASVHQDLSDDDIK.S ! R.IYVASVHQDLSDDDIK.-	1817.89	-0.00094	2	1	86.88	0	1.43e-07	0|0	Q9UHX1/H0YEM1/E9PQ56 ! E9PN18		4.13	0		0	2	MASCOT		T
	R14120_CONTROL,11451	R.IYVASVHQDLSDDDIK.S ! R.IYVASVHQDLSDDDIK.-	1817.89	-0.0001	2	1	99.39	0	8.03e-09	0|0	Q9UHX1/H0YEM1/E9PQ56 ! E9PN18		4.13	0		0	2	MASCOT		T
	R14120_CONTROL,11484	R.IYVASVHQDLSDDDIK.S ! R.IYVASVHQDLSDDDIK.-	1817.89	-0.00126	2	1	85.15	0	2.13e-07	0|0	Q9UHX1/H0YEM1/E9PQ56 ! E9PN18		4.13	0		0	2	MASCOT		T
	R14120_CONTROL,11517	R.IYVASVHQDLSDDDIK.S ! R.IYVASVHQDLSDDDIK.-	1817.89	-0.00014	2	1	104.93	0	2.24e-09	0|0	Q9UHX1/H0YEM1/E9PQ56 ! E9PN18		4.13	0		0	2	MASCOT		T
	R14120_CONTROL,11551	R.IYVASVHQDLSDDDIK.S ! R.IYVASVHQDLSDDDIK.-	1817.89	-0.0009	2	1	60.05	0	6.84e-05	0|0	Q9UHX1/H0YEM1/E9PQ56 ! E9PN18		4.13	0		0	2	MASCOT		T
	R14120_CONTROL,11585	R.IYVASVHQDLSDDDIK.S ! R.IYVASVHQDLSDDDIK.-	1817.89	-0.00248	2	1	27.85	0	0.112	0|0	Q9UHX1/H0YEM1/E9PQ56 ! E9PN18		4.13	0		0	2	MASCOT		T
	R14120_CONTROL,19563	R.VYVGSIYYELGEDTIR.Q	1876.93	-0.00768	2	1	86.03	0	1.8e-07	0|0	Q9UHX1/E9PMU7/H0YEM1/E9PN18/E9PL19/E9PQ56		4.14	0		0	2	MASCOT		T
	R14120_CONTROL,19604	R.VYVGSIYYELGEDTIR.Q	1876.93	-0.0048	2	1	87.67	0	1.25e-07	0|0	Q9UHX1/E9PMU7/H0YEM1/E9PN18/E9PL19/E9PQ56		4.14	0		0	2	MASCOT		T
	R14120_CONTROL,19648	R.VYVGSIYYELGEDTIR.Q	1876.93	-0.00344	2	1	84.75	0	2.38e-07	0|0	Q9UHX1/E9PMU7/H0YEM1/E9PN18/E9PL19/E9PQ56		4.14	0		0	2	MASCOT		T
	R14120_CONTROL,19693	R.VYVGSIYYELGEDTIR.Q	1876.93	-0.00364	2	1	93.41	0	3.34e-08	0|0	Q9UHX1/E9PMU7/H0YEM1/E9PN18/E9PL19/E9PQ56		4.14	0		0	2	MASCOT		T
	R14120_CONTROL,19748	R.VYVGSIYYELGEDTIR.Q	1876.93	-0.0043	2	1	77.3	0	1.36e-06	0|0	Q9UHX1/E9PMU7/H0YEM1/E9PN18/E9PL19/E9PQ56		4.14	0		0	2	MASCOT		T
$4-1	sp|P07900|HS90A_HUMAN Heat shock protein HSP 90-alpha OS=Homo sapiens GN=HSP90AA1 PE=1 SV=5	36	10	0.1639	84658.7	4.94
$4-2	tr|Q2VPJ6|Q2VPJ6_HUMAN HSP90AA1 protein (Fragment) OS=Homo sapiens GN=HSP90AA1 PE=1 SV=1	36	10	0.2051	68370.6	5.11
$4-3	tr|K9JA46|K9JA46_HUMAN Epididymis luminal secretory protein 52 OS=Homo sapiens GN=EL52 PE=2 SV=1	36	10	0.1639	84658.7	4.94
	R14120_CONTROL,14918	K.ADLINNLGTIAK.F ! K.ADLINNLGTIAK.S	1242.71	-0.00065	2	1	24.81	0	0.351	0|0	Q58FF8 ! Q14568/P08238/P07900/Q6PK50/Q2VPJ6/Q86SX1/B4DTA5/B4DGL0/Q8TBA7/K9JA46/O14942/B4DMA2		5.88	0		0	2	MASCOT		T
	R14120_CONTROL,14960	K.ADLINNLGTIAK.F ! K.ADLINNLGTIAK.S	1242.71	-0.00023	2	1	78.04	0	1.65e-06	0|0	Q58FF8 ! Q14568/P08238/P07900/Q6PK50/Q2VPJ6/Q86SX1/B4DTA5/B4DGL0/Q8TBA7/K9JA46/O14942/B4DMA2		5.88	0		0	2	MASCOT		T
	R14120_CONTROL,15003	K.ADLINNLGTIAK.F ! K.ADLINNLGTIAK.S	1242.71	-0.00017	2	1	51.71	0	0.000711	0|0	Q58FF8 ! Q14568/P08238/P07900/Q6PK50/Q2VPJ6/Q86SX1/B4DTA5/B4DGL0/Q8TBA7/K9JA46/O14942/B4DMA2		5.88	0		0	2	MASCOT		T
	R14120_CONTROL,15036	K.ADLINNLGTIAK.F ! K.ADLINNLGTIAK.S	1242.71	-0.00015	2	1	26.1	0	0.259	0|0	Q58FF8 ! Q14568/P08238/P07900/Q6PK50/Q2VPJ6/Q86SX1/B4DTA5/B4DGL0/Q8TBA7/K9JA46/O14942/B4DMA2		5.88	0		0	2	MASCOT		T
	R14120_CONTROL,7431	K.EDQTEYLEER.R ! K.EDQTEYLEER.W	1311.57	0.00376	2	1	62.69	0	1.06e-05	0|0	Q58FF7/P08238/P07900/Q86U12/Q6PK50/Q2VPJ6/Q5T9W8/B4DGL0/G3V2J8/Q8TBA7/K9JA46/B4DMA2 ! Q58FF6		3.91	0		0	2	MASCOT		T
	R14120_CONTROL,7476	K.EDQTEYLEER.R ! K.EDQTEYLEER.W	1311.57	0.00302	2	1	57.41	0	3.62e-05	0|0	Q58FF7/P08238/P07900/Q86U12/Q6PK50/Q2VPJ6/Q5T9W8/B4DGL0/G3V2J8/Q8TBA7/K9JA46/B4DMA2 ! Q58FF6		3.91	0		0	2	MASCOT		T
	R14120_CONTROL,7518	K.EDQTEYLEER.R ! K.EDQTEYLEER.W	1311.57	0.00064	2	1	59.23	0	2.51e-05	0|0	Q58FF7/P08238/P07900/Q86U12/Q6PK50/Q2VPJ6/Q5T9W8/B4DGL0/G3V2J8/Q8TBA7/K9JA46/B4DMA2 ! Q58FF6		3.91	0		0	2	MASCOT		T
	R14120_CONTROL,7560	K.EDQTEYLEER.R ! K.EDQTEYLEER.W	1311.57	0.00028	2	1	44.29	0	0.000782	0|0	Q58FF7/P08238/P07900/Q86U12/Q6PK50/Q2VPJ6/Q5T9W8/B4DGL0/G3V2J8/Q8TBA7/K9JA46/B4DMA2 ! Q58FF6		3.91	0		0	2	MASCOT		T
	R14120_CONTROL,7604	K.EDQTEYLEER.R ! K.EDQTEYLEER.W	1311.57	0.0004	2	1	51.82	0	0.000138	0|0	Q58FF7/P08238/P07900/Q86U12/Q6PK50/Q2VPJ6/Q5T9W8/B4DGL0/G3V2J8/Q8TBA7/K9JA46/B4DMA2 ! Q58FF6		3.91	0		0	2	MASCOT		T
	R14120_CONTROL,7646	K.EDQTEYLEER.R ! K.EDQTEYLEER.W	1311.57	-0.00018	2	1	40.97	0	0.00168	0|0	Q58FF7/P08238/P07900/Q86U12/Q6PK50/Q2VPJ6/Q5T9W8/B4DGL0/G3V2J8/Q8TBA7/K9JA46/B4DMA2 ! Q58FF6		3.91	0		0	2	MASCOT		T
	R14120_CONTROL,7679	K.EDQTEYLEER.R ! K.EDQTEYLEER.W	1311.57	0.00168	2	1	22.13	0	0.128	0|0	Q58FF7/P08238/P07900/Q86U12/Q6PK50/Q2VPJ6/Q5T9W8/B4DGL0/G3V2J8/Q8TBA7/K9JA46/B4DMA2 ! Q58FF6		3.91	0		0	2	MASCOT		T
	R14120_CONTROL,10420	K.EGLELPEDEEEK.K	1416.64	0.00265	2	1	21.87	0	0.161	0|0	Q58FF7/Q58FF6/Q58FG0/P08238/P07900/Q86U12/Q2VPJ6/B4DGL0/Q96HX7/Q8TBA7/K9JA46/Q9H6X9/A8K3W9/O75322/B4DMA2		3.77	0		0	2	MASCOT		T
	R14120_CONTROL,10462	K.EGLELPEDEEEK.K	1416.64	0.00125	2	1	28.98	0	0.0318	0|0	Q58FF7/Q58FF6/Q58FG0/P08238/P07900/Q86U12/Q2VPJ6/B4DGL0/Q96HX7/Q8TBA7/K9JA46/Q9H6X9/A8K3W9/O75322/B4DMA2		3.77	0		0	2	MASCOT		T
	R14120_CONTROL,10495	K.EGLELPEDEEEK.K	1416.64	0.00063	2	1	23.93	0	0.107	0|0	Q58FF7/Q58FF6/Q58FG0/P08238/P07900/Q86U12/Q2VPJ6/B4DGL0/Q96HX7/Q8TBA7/K9JA46/Q9H6X9/A8K3W9/O75322/B4DMA2		3.77	0		0	2	MASCOT		T
	R14120_CONTROL,10527	K.EGLELPEDEEEK.K	1416.64	0.00035	2	1	34.43	0	0.00959	0|0	Q58FF7/Q58FF6/Q58FG0/P08238/P07900/Q86U12/Q2VPJ6/B4DGL0/Q96HX7/Q8TBA7/K9JA46/Q9H6X9/A8K3W9/O75322/B4DMA2		3.77	0		0	2	MASCOT		T
	R14120_CONTROL,10561	K.EGLELPEDEEEK.K	1416.64	-0.00011	2	1	39.75	0	0.00282	0|0	Q58FF7/Q58FF6/Q58FG0/P08238/P07900/Q86U12/Q2VPJ6/B4DGL0/Q96HX7/Q8TBA7/K9JA46/Q9H6X9/A8K3W9/O75322/B4DMA2		3.77	0		0	2	MASCOT		T
	R14120_CONTROL,10594	K.EGLELPEDEEEK.K	1416.64	-7e-05	2	1	34.26	0	0.00997	0|0	Q58FF7/Q58FF6/Q58FG0/P08238/P07900/Q86U12/Q2VPJ6/B4DGL0/Q96HX7/Q8TBA7/K9JA46/Q9H6X9/A8K3W9/O75322/B4DMA2		3.77	0		0	2	MASCOT		T
	R14120_CONTROL,10628	K.EGLELPEDEEEK.K	1416.64	0.00071	2	1	35.98	0	0.00667	0|0	Q58FF7/Q58FF6/Q58FG0/P08238/P07900/Q86U12/Q2VPJ6/B4DGL0/Q96HX7/Q8TBA7/K9JA46/Q9H6X9/A8K3W9/O75322/B4DMA2		3.77	0		0	2	MASCOT		T
	R14120_CONTROL,3338	K.LGIHEDSQNR.K	1168.57	0.00064	2	1	25.65	0	0.15	0|0	P07900/Q86U12/Q2VPJ6/Q96HX7/Q8TBA7/K9JA46/O75322		5.32	0		0	2	MASCOT		T
	R14120_CONTROL,13733	K.SLTNDWEDHLAVK.H	1527.74	-8e-05	2	1	53.69	0	0.000225	0|0	P08238/P07900/Q86U12/Q6PK50/Q2VPJ6/B4DGL0/Q96HX7/Q8TBA7/K9JA46/O75322/B4DMA2		4.53	0		0	2	MASCOT		T
	R14120_CONTROL,13771	K.SLTNDWEDHLAVK.H	1527.74	0.0016	2	1	41.97	0	0.00328	0|0	P08238/P07900/Q86U12/Q6PK50/Q2VPJ6/B4DGL0/Q96HX7/Q8TBA7/K9JA46/O75322/B4DMA2		4.53	0		0	2	MASCOT		T
	R14120_CONTROL,13804	K.SLTNDWEDHLAVK.H	1527.74	0.00114	2	1	66.15	0	1.24e-05	0|0	P08238/P07900/Q86U12/Q6PK50/Q2VPJ6/B4DGL0/Q96HX7/Q8TBA7/K9JA46/O75322/B4DMA2		4.53	0		0	2	MASCOT		T
	R14120_CONTROL,13840	K.SLTNDWEDHLAVK.H	1527.74	0.00316	2	1	70.38	0	4.72e-06	0|0	P08238/P07900/Q86U12/Q6PK50/Q2VPJ6/B4DGL0/Q96HX7/Q8TBA7/K9JA46/O75322/B4DMA2		4.53	0		0	2	MASCOT		T
	R14120_CONTROL,6432	K.YIDQEELNK.T	1151.56	0.0058	2	1	56.21	0	0.00013	0|0	Q58FF8/Q14568/P08238/P07900/Q86U12/Q6PK50/Q2VPJ6/B4DGL0/Q8TBA7/K9JA46/O75322/B4DMA2		4.14	0		0	2	MASCOT		T
	R14120_CONTROL,6464	K.YIDQEELNK.T	1151.56	0.00583	2	1	41.3	0	0.00402	0|0	Q58FF8/Q14568/P08238/P07900/Q86U12/Q6PK50/Q2VPJ6/B4DGL0/Q8TBA7/K9JA46/O75322/B4DMA2		4.14	0		0	2	MASCOT		T
	R14120_CONTROL,8344	R.ELISNSSDALDK.I	1291.64	-0.00267	2	1	49.52	0	0.000777	0|0	Q14568/P07900/Q2VPJ6/Q86SX1/B4DTA5/G3V2J8/K9JA46		4.03	0		0	2	MASCOT		T
	R14120_CONTROL,14897	R.GVVDSEDIPLNLSR.E ! R.GVVDSEDLPLNISR.E	1513.79	0.00037	2	1	54.78	0	0.000245	0|0	Q12931/I3L0K7/Q53G55/F5H897/I3L239/B4DR68/Q9BV61/Q8N9Z3/Q53FS6 ! P08238/P07900/Q86U12/Q2VPJ6/B4DGL0/Q96HX7/Q8TBA7/K9JA46/Q9H6X9/A8K3W9/O75322/B4DMA2		4.03	0		0	2	MASCOT		T
	R14120_CONTROL,14938	R.GVVDSEDIPLNLSR.E ! R.GVVDSEDLPLNISR.E	1513.79	0.00019	2	1	76.59	0	1.61e-06	0|0	Q12931/I3L0K7/Q53G55/F5H897/I3L239/B4DR68/Q9BV61/Q8N9Z3/Q53FS6 ! P08238/P07900/Q86U12/Q2VPJ6/B4DGL0/Q96HX7/Q8TBA7/K9JA46/Q9H6X9/A8K3W9/O75322/B4DMA2		4.03	0		0	2	MASCOT		T
	R14120_CONTROL,14980	R.GVVDSEDIPLNLSR.E ! R.GVVDSEDLPLNISR.E	1513.79	0.00021	2	1	76.7	0	1.57e-06	0|0	Q12931/I3L0K7/Q53G55/F5H897/I3L239/B4DR68/Q9BV61/Q8N9Z3/Q53FS6 ! P08238/P07900/Q86U12/Q2VPJ6/B4DGL0/Q96HX7/Q8TBA7/K9JA46/Q9H6X9/A8K3W9/O75322/B4DMA2		4.03	0		0	2	MASCOT		T
	R14120_CONTROL,15014	R.GVVDSEDIPLNLSR.E ! R.GVVDSEDLPLNISR.E	1513.79	-0.00037	2	1	69.55	0	8.26e-06	0|0	Q12931/I3L0K7/Q53G55/F5H897/I3L239/B4DR68/Q9BV61/Q8N9Z3/Q53FS6 ! P08238/P07900/Q86U12/Q2VPJ6/B4DGL0/Q96HX7/Q8TBA7/K9JA46/Q9H6X9/A8K3W9/O75322/B4DMA2		4.03	0		0	2	MASCOT		T
	R14120_CONTROL,15050	R.GVVDSEDIPLNLSR.E ! R.GVVDSEDLPLNISR.E	1513.79	-0.00219	2	1	48.14	0	0.00112	0|0	Q12931/I3L0K7/Q53G55/F5H897/I3L239/B4DR68/Q9BV61/Q8N9Z3/Q53FS6 ! P08238/P07900/Q86U12/Q2VPJ6/B4DGL0/Q96HX7/Q8TBA7/K9JA46/Q9H6X9/A8K3W9/O75322/B4DMA2		4.03	0		0	2	MASCOT		T
	R14120_CONTROL,13343	R.NPDDITNEEYGEFYK.S	1833.78	-0.00182	2	1	51.93	0	8.18e-05	0|0	P07900/Q86U12/Q2VPJ6/Q8TBA7/K9JA46/O75322		3.83	0		0	2	MASCOT		T
	R14120_CONTROL,13377	R.NPDDITNEEYGEFYK.S	1833.78	-0.00049	2	1	46.81	0	0.000265	0|0	P07900/Q86U12/Q2VPJ6/Q8TBA7/K9JA46/O75322		3.83	0		0	2	MASCOT		T
	R14120_CONTROL,13422	R.NPDDITNEEYGEFYK.S	1833.78	-0.00232	2	1	39.57	0	0.00137	0|0	P07900/Q86U12/Q2VPJ6/Q8TBA7/K9JA46/O75322		3.83	0		0	2	MASCOT		T
	R14120_CONTROL,15416	R.TLTIVDTGIGMTK.A ! R.TLTLVDTGIGMTK.A	1349.73	-0.00057	2	1	49.08	0	0.00152	0|0	Q58FG1/P07900/Q2VPJ6/Q86SX1/B4DTA5/G3V2J8/K9JA46 ! P08238/Q6PK50/B4DGL0/O14942/B4DMA2		5.5	0		0	2	MASCOT		T
	R14120_CONTROL,15460	R.TLTIVDTGIGMTK.A ! R.TLTLVDTGIGMTK.A	1349.73	-0.00091	2	1	61.26	0	9.21e-05	0|0	Q58FG1/P07900/Q2VPJ6/Q86SX1/B4DTA5/G3V2J8/K9JA46 ! P08238/Q6PK50/B4DGL0/O14942/B4DMA2		5.5	0		0	2	MASCOT		T
$5-1	tr|E9PQ56|E9PQ56_HUMAN Poly(U)-binding-splicing factor PUF60 (Fragment) OS=Homo sapiens GN=PUF60 PE=2 SV=1	35	9	0.3994	34529.1	8.68
	R14120_CONTROL,22455	K.AQSSQDAVSSMNLFDLGGQYLR.V	2387.13	-0.00437	2	1	71.82	0	4.58e-06	0|0	Q9UHX1/H0YEM1/E9PQ56/H0YCP8		4.21	0		0	2	MASCOT		T
	R14120_CONTROL,22497	K.AQSSQDAVSSMNLFDLGGQYLR.V	2387.13	-0.00137	2	1	57	0	0.000105	0|0	Q9UHX1/H0YEM1/E9PQ56/H0YCP8		4.21	0		0	2	MASCOT		T
	R14120_CONTROL,12615	K.GYGFIEYEK.A	1105.52	-0.00081	2	1	24.44	0	0.177	0|0	Q9UHX1/H0YEM1/E9PQ56/H0YCP8		4.53	0		0	2	MASCOT		T
	R14120_CONTROL,12648	K.GYGFIEYEK.A	1105.52	-0.00091	2	1	34.24	0	0.0186	0|0	Q9UHX1/H0YEM1/E9PQ56/H0YCP8		4.53	0		0	2	MASCOT		T
	R14120_CONTROL,12681	K.GYGFIEYEK.A	1105.52	-0.00089	2	1	29.14	0	0.0601	0|0	Q9UHX1/H0YEM1/E9PQ56/H0YCP8		4.53	0		0	2	MASCOT		T
	R14120_CONTROL,15008	K.LGLPPLTPEQQEALQK.A	1761.97	-0.00148	2	1	26.36	0	0.151	0|0	Q9UHX1/E9PMU7/H0YEM1/E9PN18/E9PL19/E9PQ56		4.53	0		0	2	MASCOT		T
	R14120_CONTROL,15046	K.LGLPPLTPEQQEALQK.A	1761.97	0.00028	2	1	54.01	0	0.000266	0|0	Q9UHX1/E9PMU7/H0YEM1/E9PN18/E9PL19/E9PQ56		4.53	0		0	2	MASCOT		T
	R14120_CONTROL,15078	K.LGLPPLTPEQQEALQK.A	1761.97	-0.00032	2	1	62.47	0	3.67e-05	0|0	Q9UHX1/E9PMU7/H0YEM1/E9PN18/E9PL19/E9PQ56		4.53	0		0	2	MASCOT		T
	R14120_CONTROL,15110	K.LGLPPLTPEQQEALQK.A	1761.97	-0.00016	2	1	63.76	0	2.79e-05	0|0	Q9UHX1/E9PMU7/H0YEM1/E9PN18/E9PL19/E9PQ56		4.53	0		0	2	MASCOT		T
	R14120_CONTROL,15145	K.LGLPPLTPEQQEALQK.A	1761.97	-0.0002	2	1	45.9	0	0.00169	0|0	Q9UHX1/E9PMU7/H0YEM1/E9PN18/E9PL19/E9PQ56		4.53	0		0	2	MASCOT		T
	R14120_CONTROL,15178	K.LGLPPLTPEQQEALQK.A	1761.97	-0.00074	2	1	51.18	0	0.000494	0|0	Q9UHX1/E9PMU7/H0YEM1/E9PN18/E9PL19/E9PQ56		4.53	0		0	2	MASCOT		T
	R14120_CONTROL,15211	K.LGLPPLTPEQQEALQK.A	1761.97	-0.00054	2	1	47.16	0	0.00125	0|0	Q9UHX1/E9PMU7/H0YEM1/E9PN18/E9PL19/E9PQ56		4.53	0		0	2	MASCOT		T
	R14120_CONTROL,15245	K.LGLPPLTPEQQEALQK.A	1761.97	-0.0001	2	1	32.25	0	0.0398	0|0	Q9UHX1/E9PMU7/H0YEM1/E9PN18/E9PL19/E9PQ56		4.53	0		0	2	MASCOT		T
	R14120_CONTROL,15279	K.LGLPPLTPEQQEALQK.A	1761.97	-0.00096	2	1	47.24	0	0.00122	0|0	Q9UHX1/E9PMU7/H0YEM1/E9PN18/E9PL19/E9PQ56		4.53	0		0	2	MASCOT		T
	R14120_CONTROL,15324	K.LGLPPLTPEQQEALQK.A	1761.97	-0.00024	2	1	31.84	0	0.0424	0|0	Q9UHX1/E9PMU7/H0YEM1/E9PN18/E9PL19/E9PQ56		4.53	0		0	2	MASCOT		T
	R14120_CONTROL,15368	K.LGLPPLTPEQQEALQK.A	1761.97	-0.00114	2	1	51.95	0	0.000413	0|0	Q9UHX1/E9PMU7/H0YEM1/E9PN18/E9PL19/E9PQ56		4.53	0		0	2	MASCOT		T
	R14120_CONTROL,15411	K.LGLPPLTPEQQEALQK.A	1761.97	-0.00158	2	1	28.08	0	0.102	0|0	Q9UHX1/E9PMU7/H0YEM1/E9PN18/E9PL19/E9PQ56		4.53	0		0	2	MASCOT		T
	R14120_CONTROL,15502	K.LGLPPLTPEQQEALQK.A	1761.97	-0.00156	2	1	30.92	0	0.0529	0|0	Q9UHX1/E9PMU7/H0YEM1/E9PN18/E9PL19/E9PQ56		4.53	0		0	2	MASCOT		T
	R14120_CONTROL,9390	K.QTIAHQQQQLTNLQM*AAQR.Q	2224.13	0.00097	3	1	21.08	0	0.597	0|0	E9PMU7/E9PN18/E9PQ56		9.76	0	15.994919 Oxidation (M)	0	2	MASCOT		T
	R14120_CONTROL,14413	K.SIDMSWDSVTM*K.H	1415.62	0.00539	2	1	24.28	0	0.0694	0|0	Q9UHX1/E9PMU7/H0YEM1/E9PN18/E9PL19/E9PQ56/H0YCP8		4.21	0	15.994919 Oxidation (M)	0	2	MASCOT		T
	R14120_CONTROL,14457	K.SIDMSWDSVTM*K.H	1415.62	0.00487	2	1	23	0	0.0932	0|0	Q9UHX1/E9PMU7/H0YEM1/E9PN18/E9PL19/E9PQ56/H0YCP8		4.21	0	15.994919 Oxidation (M)	0	2	MASCOT		T
	R14120_CONTROL,7593	K.WKPPQGTDSIK.M	1256.66	0.00071	2	1	21.55	0	0.816	0|0	Q9UHX1/E9PMU7/H0YEM1/E9PN18/E9PL19/E9PQ56		8.59	0		0	2	MASCOT		T
	R14120_CONTROL,3397	K.YAM*EQSIK.S	985.466	-0.00034	2	1	20.84	0	0.25	0|0	Q9UHX1/E9PMU7/H0YEM1/E9PN18/E9PL19/E9PQ56		6	0	15.994919 Oxidation (M)	0	2	MASCOT		T
	R14120_CONTROL,11381	R.IYVASVHQDLSDDDIK.S ! R.IYVASVHQDLSDDDIK.-	1817.89	-0.00148	2	1	29.2	0	0.0855	0|0	Q9UHX1/H0YEM1/E9PQ56 ! E9PN18		4.13	0		0	2	MASCOT		T
	R14120_CONTROL,11418	R.IYVASVHQDLSDDDIK.S ! R.IYVASVHQDLSDDDIK.-	1817.89	-0.00094	2	1	86.88	0	1.43e-07	0|0	Q9UHX1/H0YEM1/E9PQ56 ! E9PN18		4.13	0		0	2	MASCOT		T
	R14120_CONTROL,11451	R.IYVASVHQDLSDDDIK.S ! R.IYVASVHQDLSDDDIK.-	1817.89	-0.0001	2	1	99.39	0	8.03e-09	0|0	Q9UHX1/H0YEM1/E9PQ56 ! E9PN18		4.13	0		0	2	MASCOT		T
	R14120_CONTROL,11484	R.IYVASVHQDLSDDDIK.S ! R.IYVASVHQDLSDDDIK.-	1817.89	-0.00126	2	1	85.15	0	2.13e-07	0|0	Q9UHX1/H0YEM1/E9PQ56 ! E9PN18		4.13	0		0	2	MASCOT		T
	R14120_CONTROL,11517	R.IYVASVHQDLSDDDIK.S ! R.IYVASVHQDLSDDDIK.-	1817.89	-0.00014	2	1	104.93	0	2.24e-09	0|0	Q9UHX1/H0YEM1/E9PQ56 ! E9PN18		4.13	0		0	2	MASCOT		T
	R14120_CONTROL,11551	R.IYVASVHQDLSDDDIK.S ! R.IYVASVHQDLSDDDIK.-	1817.89	-0.0009	2	1	60.05	0	6.84e-05	0|0	Q9UHX1/H0YEM1/E9PQ56 ! E9PN18		4.13	0		0	2	MASCOT		T
	R14120_CONTROL,11585	R.IYVASVHQDLSDDDIK.S ! R.IYVASVHQDLSDDDIK.-	1817.89	-0.00248	2	1	27.85	0	0.112	0|0	Q9UHX1/H0YEM1/E9PQ56 ! E9PN18		4.13	0		0	2	MASCOT		T
	R14120_CONTROL,19563	R.VYVGSIYYELGEDTIR.Q	1876.93	-0.00768	2	1	86.03	0	1.8e-07	0|0	Q9UHX1/E9PMU7/H0YEM1/E9PN18/E9PL19/E9PQ56		4.14	0		0	2	MASCOT		T
	R14120_CONTROL,19604	R.VYVGSIYYELGEDTIR.Q	1876.93	-0.0048	2	1	87.67	0	1.25e-07	0|0	Q9UHX1/E9PMU7/H0YEM1/E9PN18/E9PL19/E9PQ56		4.14	0		0	2	MASCOT		T
	R14120_CONTROL,19648	R.VYVGSIYYELGEDTIR.Q	1876.93	-0.00344	2	1	84.75	0	2.38e-07	0|0	Q9UHX1/E9PMU7/H0YEM1/E9PN18/E9PL19/E9PQ56		4.14	0		0	2	MASCOT		T
	R14120_CONTROL,19693	R.VYVGSIYYELGEDTIR.Q	1876.93	-0.00364	2	1	93.41	0	3.34e-08	0|0	Q9UHX1/E9PMU7/H0YEM1/E9PN18/E9PL19/E9PQ56		4.14	0		0	2	MASCOT		T
	R14120_CONTROL,19748	R.VYVGSIYYELGEDTIR.Q	1876.93	-0.0043	2	1	77.3	0	1.36e-06	0|0	Q9UHX1/E9PMU7/H0YEM1/E9PN18/E9PL19/E9PQ56		4.14	0		0	2	MASCOT		T
$6-1	tr|Q53HF2|Q53HF2_HUMAN Heat shock 70kDa protein 8 isoform 2 variant (Fragment) OS=Homo sapiens PE=2 SV=1	18	9	0.2454	53498.9	5.62
$6-2	sp|P11142|HSP7C_HUMAN Heat shock cognate 71 kDa protein OS=Homo sapiens GN=HSPA8 PE=1 SV=1	18	9	0.1873	70897.2	5.37
$6-3	tr|V9HW22|V9HW22_HUMAN Epididymis luminal protein 33 OS=Homo sapiens GN=HEL-S-72p PE=2 SV=1	18	9	0.1873	70897.2	5.37
	R14120_CONTROL,15565	K.DAGTIAGLNVLR.I ! K.DAGTIAGLNVLR.-	1199.67	-0.00075	2	1	20.1	0	0.636	0|0	P11142/V9HW22/Q96IS6/E9PN89/E9PLF4/E9PK54/E9PQK7/B4DTX2/E9PI65/B4E1Q1/Q53HF2/Q53GZ6/A4D111/E9PKE3/B3KTV0 ! E9PQQ4		5.84	0		0	2	MASCOT		T
	R14120_CONTROL,10830	K.SQIHDIVLVGGSTR.I	1481.81	0.00054	2	1	40.33	0	0.00545	0|0	P11142/A8K7Q2/V9HW22/Q96IS6/E9PN89/B4E1Q1/E9PNE6/Q53HF2/Q53GZ6/E9PKE3/B3KTV0		6.46	0		0	2	MASCOT		T
	R14120_CONTROL,7169	K.STAGDTHLGGEDFDNR.M	1691.73	0.00602	2	1	42.45	0	0.000614	0|0	P54652/P11142/V9HW22/Q96IS6/E9PN89/Q53HF2/Q53GZ6/E9PKE3/B3KTV0		4.22	0		0	2	MASCOT		T
	R14120_CONTROL,15758	K.TVTNAVVTVPAYFNDSQR.Q	1982	0.00354	2	1	33.37	0	0.0322	0|0	P11142/V9HW22/Q96IS6/E9PQQ4/E9PN89/E9PLF4/E9PK54/E9PQK7/B4DTX2/E9PI65/Q53HF2/Q53GZ6/B3KTV0		5.5	0		0	2	MASCOT		T
	R14120_CONTROL,15816	K.TVTNAVVTVPAYFNDSQR.Q	1982	-0.00688	2	1	30.09	0	0.0706	0|0	P11142/V9HW22/Q96IS6/E9PQQ4/E9PN89/E9PLF4/E9PK54/E9PQK7/B4DTX2/E9PI65/Q53HF2/Q53GZ6/B3KTV0		5.5	0		0	2	MASCOT		T
	R14120_CONTROL,6699	R.FDDAVVQSDM*K.H	1270.56	0.0008	2	1	22.85	0	0.112	0|0	P11142/V9HW22/Q96IS6/E9PQQ4/E9PN89/E9PN25/E9PLF4/E9PK54/E9PPY6/E9PQK7/B4DTX2/E9PNE6/Q53HF2/Q53GZ6/A4D111/E9PKE3		3.93	0	15.994919 Oxidation (M)	0	2	MASCOT		T
	R14120_CONTROL,17107	R.FEELNADLFR.G ! K.FEELNADLFR.G	1253.62	-0.00133	2	1	41.21	0	0.0052	0|0	P54652/P11142/A8K7Q2/V9HW22/Q96IS6/E9PN89/B4E1Q1/E9PNE6/Q53HF2/Q53GZ6/E9PKE3/B3KTV0 ! B3KUS2		4.14	0		0	2	MASCOT		T
	R14120_CONTROL,17151	R.FEELNADLFR.G ! K.FEELNADLFR.G	1253.62	-0.00069	2	1	29.94	0	0.0661	0|0	P54652/P11142/A8K7Q2/V9HW22/Q96IS6/E9PN89/B4E1Q1/E9PNE6/Q53HF2/Q53GZ6/E9PKE3/B3KTV0 ! B3KUS2		4.14	0		0	2	MASCOT		T
	R14120_CONTROL,16668	R.IINEPTAAAIAYGLDK.R ! R.IINEPTAAAIAYGLDK.G ! R.IINEPTAAAIAYGLDK.K ! R.IINEPTAAAIAYGLDK.-	1659.9	-0.00065	2	1	57.8	0	0.000118	0|0	P11021/V9HWB4/B4DEF7 ! P34931/B4DI54/Q53FA3/B4DXY3/B2RCQ9 ! P54652/P11142/V9HW22/Q96IS6/E9PN89/B4DTX2/E9PI65/B4E1Q1/Q53HF2/E9PKE3/B3KTV0 ! E9PLF4		4.37	0		0	2	MASCOT		T
	R14120_CONTROL,12016	R.TTPSYVAFTDTER.L	1487.7	-0.00109	2	1	54.75	0	0.000155	0|0	P34931/P08107/P54652/P17066/P48741/P11142/A8K5I0/V9HW22/E9PQQ4/B4DWK5/E9PN25/B4DI54/E9PLF4/E9PK54/Q53FA3/E9PPY6/E9PQK7/B4DTX2/E9PI65/B4DI39/B4DXY3/B2RCQ9/E9PNE6/B3KSM6/Q53HF2/Q53GZ6/B3KUS2/Q59EJ3/B4E1T6/B4DFN9/B2R6X5/B4DNX1/Q53FC7/E9PKE3/B4DNV4/B3KTV0		4.37	0		0	2	MASCOT		T
	R14120_CONTROL,12059	R.TTPSYVAFTDTER.L	1487.7	9e-05	2	1	37.79	0	0.0074	0|0	P34931/P08107/P54652/P17066/P48741/P11142/A8K5I0/V9HW22/E9PQQ4/B4DWK5/E9PN25/B4DI54/E9PLF4/E9PK54/Q53FA3/E9PPY6/E9PQK7/B4DTX2/E9PI65/B4DI39/B4DXY3/B2RCQ9/E9PNE6/B3KSM6/Q53HF2/Q53GZ6/B3KUS2/Q59EJ3/B4E1T6/B4DFN9/B2R6X5/B4DNX1/Q53FC7/E9PKE3/B4DNV4/B3KTV0		4.37	0		0	2	MASCOT		T
	R14120_CONTROL,12102	R.TTPSYVAFTDTER.L	1487.7	0.00103	2	1	68.14	0	6.76e-06	0|0	P34931/P08107/P54652/P17066/P48741/P11142/A8K5I0/V9HW22/E9PQQ4/B4DWK5/E9PN25/B4DI54/E9PLF4/E9PK54/Q53FA3/E9PPY6/E9PQK7/B4DTX2/E9PI65/B4DI39/B4DXY3/B2RCQ9/E9PNE6/B3KSM6/Q53HF2/Q53GZ6/B3KUS2/Q59EJ3/B4E1T6/B4DFN9/B2R6X5/B4DNX1/Q53FC7/E9PKE3/B4DNV4/B3KTV0		4.37	0		0	2	MASCOT		T
	R14120_CONTROL,12149	R.TTPSYVAFTDTER.L	1487.7	-9e-05	2	1	44.99	0	0.00142	0|0	P34931/P08107/P54652/P17066/P48741/P11142/A8K5I0/V9HW22/E9PQQ4/B4DWK5/E9PN25/B4DI54/E9PLF4/E9PK54/Q53FA3/E9PPY6/E9PQK7/B4DTX2/E9PI65/B4DI39/B4DXY3/B2RCQ9/E9PNE6/B3KSM6/Q53HF2/Q53GZ6/B3KUS2/Q59EJ3/B4E1T6/B4DFN9/B2R6X5/B4DNX1/Q53FC7/E9PKE3/B4DNV4/B3KTV0		4.37	0		0	2	MASCOT		T
	R14120_CONTROL,6065	R.VEIIANDQGNR.I ! K.VEIIANDQGNR.T ! R.VEILANDQGNR.T	1228.63	0.00079	2	1	26.25	0	0.167	0|0	P11021/V9HWB4/B4DEF7 ! P34931/P08107/P54652/P11142/A8K5I0/V9HW22/E9PQQ4/B4DWK5/E9PN25/B4DI54/E9PLF4/E9PK54/Q53FA3/E9PPY6/E9PQK7/B4DTX2/E9PI65/B4DI39/B4DVU9/B4E388/B4DXY3/B2RCQ9/E9PNE6/Q53HF2/Q53GZ6/B3KUS2/Q59EJ3/B4E1T6/B4DFN9/B4DNX1/E9PKE3/B4DNV4/B3KTV0 ! P17066/P48741/B3KSM6/B2R6X5/Q53FC7		4.37	0		0	2	MASCOT		T
	R14120_CONTROL,6105	R.VEIIANDQGNR.I ! K.VEIIANDQGNR.T ! R.VEILANDQGNR.T	1228.63	-0.00035	2	1	39.76	0	0.00711	0|0	P11021/V9HWB4/B4DEF7 ! P34931/P08107/P54652/P11142/A8K5I0/V9HW22/E9PQQ4/B4DWK5/E9PN25/B4DI54/E9PLF4/E9PK54/Q53FA3/E9PPY6/E9PQK7/B4DTX2/E9PI65/B4DI39/B4DVU9/B4E388/B4DXY3/B2RCQ9/E9PNE6/Q53HF2/Q53GZ6/B3KUS2/Q59EJ3/B4E1T6/B4DFN9/B4DNX1/E9PKE3/B4DNV4/B3KTV0 ! P17066/P48741/B3KSM6/B2R6X5/Q53FC7		4.37	0		0	2	MASCOT		T
	R14120_CONTROL,6139	R.VEIIANDQGNR.I ! K.VEIIANDQGNR.T ! R.VEILANDQGNR.T	1228.63	0.00071	2	1	25.89	0	0.182	0|0	P11021/V9HWB4/B4DEF7 ! P34931/P08107/P54652/P11142/A8K5I0/V9HW22/E9PQQ4/B4DWK5/E9PN25/B4DI54/E9PLF4/E9PK54/Q53FA3/E9PPY6/E9PQK7/B4DTX2/E9PI65/B4DI39/B4DVU9/B4E388/B4DXY3/B2RCQ9/E9PNE6/Q53HF2/Q53GZ6/B3KUS2/Q59EJ3/B4E1T6/B4DFN9/B4DNX1/E9PKE3/B4DNV4/B3KTV0 ! P17066/P48741/B3KSM6/B2R6X5/Q53FC7		4.37	0		0	2	MASCOT		T
	R14120_CONTROL,6172	R.VEIIANDQGNR.I ! K.VEIIANDQGNR.T ! R.VEILANDQGNR.T	1228.63	0.00017	2	1	34.12	0	0.0262	0|0	P11021/V9HWB4/B4DEF7 ! P34931/P08107/P54652/P11142/A8K5I0/V9HW22/E9PQQ4/B4DWK5/E9PN25/B4DI54/E9PLF4/E9PK54/Q53FA3/E9PPY6/E9PQK7/B4DTX2/E9PI65/B4DI39/B4DVU9/B4E388/B4DXY3/B2RCQ9/E9PNE6/Q53HF2/Q53GZ6/B3KUS2/Q59EJ3/B4E1T6/B4DFN9/B4DNX1/E9PKE3/B4DNV4/B3KTV0 ! P17066/P48741/B3KSM6/B2R6X5/Q53FC7		4.37	0		0	2	MASCOT		T
	R14120_CONTROL,6202	R.VEIIANDQGNR.I ! K.VEIIANDQGNR.T ! R.VEILANDQGNR.T	1228.63	0.00055	2	1	35.97	0	0.0175	0|0	P11021/V9HWB4/B4DEF7 ! P34931/P08107/P54652/P11142/A8K5I0/V9HW22/E9PQQ4/B4DWK5/E9PN25/B4DI54/E9PLF4/E9PK54/Q53FA3/E9PPY6/E9PQK7/B4DTX2/E9PI65/B4DI39/B4DVU9/B4E388/B4DXY3/B2RCQ9/E9PNE6/Q53HF2/Q53GZ6/B3KUS2/Q59EJ3/B4E1T6/B4DFN9/B4DNX1/E9PKE3/B4DNV4/B3KTV0 ! P17066/P48741/B3KSM6/B2R6X5/Q53FC7		4.37	0		0	2	MASCOT		T
$7-1	tr|B3KT06|B3KT06_HUMAN cDNA FLJ37398 fis, clone BRAMY2027467, highly similar to Tubulin alpha-ubiquitous chain OS=Homo sapiens PE=2 SV=1	22	8	0.3005	46340.8	5
$7-2	tr|B3KPS3|B3KPS3_HUMAN cDNA FLJ32131 fis, clone PEBLM2000267, highly similar to Tubulin alpha-ubiquitous chain OS=Homo sapiens PE=2 SV=1	22	8	0.3005	46240.7	4.99
$7-3	tr|A8JZY9|A8JZY9_HUMAN cDNA FLJ78587 OS=Homo sapiens PE=2 SV=1	22	8	0.2772	50135	4.94
$7-4	sp|P68363|TBA1B_HUMAN Tubulin alpha-1B chain OS=Homo sapiens GN=TUBA1B PE=1 SV=1	22	8	0.2772	50151.1	4.94
	R14120_CONTROL,17285	K.AYHEQLSVAEITNACFEPANQMVK.C	2750.29	-0.00084	3	1	48.81	0	0.000879	0|0	Q71U36/P68363/Q13748/Q6PEY2/P68366/A8MUB1/Q1ZYQ1/B3KT06/C9JDS9/B4DQK4/B3KPS3/B4DDU2/Q9UQM3/Q8WU19/A8JZY9		4.75	0		0	2	MASCOT		T
	R14120_CONTROL,17328	K.AYHEQLSVAEITNACFEPANQMVK.C	2750.29	-0.00144	3	1	57.08	0	0.000131	0|0	Q71U36/P68363/Q13748/Q6PEY2/P68366/A8MUB1/Q1ZYQ1/B3KT06/C9JDS9/B4DQK4/B3KPS3/B4DDU2/Q9UQM3/Q8WU19/A8JZY9		4.75	0		0	2	MASCOT		T
	R14120_CONTROL,17384	K.AYHEQLSVAEITNACFEPANQMVK.C	2750.29	-0.00129	3	1	77.3	0	1.25e-06	0|0	Q71U36/P68363/Q13748/Q6PEY2/P68366/A8MUB1/Q1ZYQ1/B3KT06/C9JDS9/B4DQK4/B3KPS3/B4DDU2/Q9UQM3/Q8WU19/A8JZY9		4.75	0		0	2	MASCOT		T
	R14120_CONTROL,17485	K.AYHEQLSVAEITNACFEPANQMVK.C	2750.29	-0.00165	3	1	35.26	0	0.02	0|0	Q71U36/P68363/Q13748/Q6PEY2/P68366/A8MUB1/Q1ZYQ1/B3KT06/C9JDS9/B4DQK4/B3KPS3/B4DDU2/Q9UQM3/Q8WU19/A8JZY9		4.75	0		0	2	MASCOT		T
	R14120_CONTROL,2600	K.EDAANNYAR.G	1023.45	-3e-05	2	1	53.13	0	0.000123	0|0	Q71U36/P68363/Q13748/Q9BQE3/Q9NY65/A6NHL2/P68366/A8MUB1/Q1ZYQ1/F8VS66/F5H5D3/C9K0S6/C9JJQ8/C9JDL2/C9JQ00/C9J2C0/F8VVB9/C9JEV8/F8VX09/B3KT06/F8VWV9/F8VQQ4/F8VRZ4/B7Z1K5/Q6QMJ5/B3KPS3/Q7Z3M3/Q8N532/Q8WU19/A8JZY9/Q53GA7		4.37	0		0	2	MASCOT		T
	R14120_CONTROL,2632	K.EDAANNYAR.G	1023.45	-0.00045	2	1	22.82	0	0.132	0|0	Q71U36/P68363/Q13748/Q9BQE3/Q9NY65/A6NHL2/P68366/A8MUB1/Q1ZYQ1/F8VS66/F5H5D3/C9K0S6/C9JJQ8/C9JDL2/C9JQ00/C9J2C0/F8VVB9/C9JEV8/F8VX09/B3KT06/F8VWV9/F8VQQ4/F8VRZ4/B7Z1K5/Q6QMJ5/B3KPS3/Q7Z3M3/Q8N532/Q8WU19/A8JZY9/Q53GA7		4.37	0		0	2	MASCOT		T
	R14120_CONTROL,18123	K.TIGGGDDSFNTFFSETGAGK.H	2007.89	0.00205	2	1	52.9	0	0.00015	0|0	Q71U36/P68363/Q13748/Q9BQE3/Q6PEY2/Q1ZYQ1/F8VS66/F5H5D3/F8W0F6/F8VVB9/F8VX09/B3KT06/F8VWV9/F8VQQ4/F8VRZ4/B7Z1K5/B3KPS3/B4DN58/F8VRK0/Q8N532/F8VXZ7/Q8WU19/A8JZY9/Q53GA7		4.03	0		0	2	MASCOT		T
	R14120_CONTROL,18164	K.TIGGGDDSFNTFFSETGAGK.H	2007.89	-0.00097	2	1	84.33	0	1.13e-07	0|0	Q71U36/P68363/Q13748/Q9BQE3/Q6PEY2/Q1ZYQ1/F8VS66/F5H5D3/F8W0F6/F8VVB9/F8VX09/B3KT06/F8VWV9/F8VQQ4/F8VRZ4/B7Z1K5/B3KPS3/B4DN58/F8VRK0/Q8N532/F8VXZ7/Q8WU19/A8JZY9/Q53GA7		4.03	0		0	2	MASCOT		T
	R14120_CONTROL,18210	K.TIGGGDDSFNTFFSETGAGK.H	2007.89	0.00105	2	1	84.21	0	1.09e-07	0|0	Q71U36/P68363/Q13748/Q9BQE3/Q6PEY2/Q1ZYQ1/F8VS66/F5H5D3/F8W0F6/F8VVB9/F8VX09/B3KT06/F8VWV9/F8VQQ4/F8VRZ4/B7Z1K5/B3KPS3/B4DN58/F8VRK0/Q8N532/F8VXZ7/Q8WU19/A8JZY9/Q53GA7		4.03	0		0	2	MASCOT		T
	R14120_CONTROL,14695	K.VGINYQPPTVVPGGDLAK.V	1824.99	-0.0005	2	1	27.56	0	0.0974	0|0	Q71U36/P68363/Q13748/Q9BQE3/Q6PEY2/Q9NY65/P68366/A8MUB1/Q1ZYQ1/V9GZ17/F5H5D3/C9J2C0/B3KT06/B7Z1K5/B4DQK4/B3KPS3/Q7Z3M3/B4DN58/B4DDU2/Q8N532/Q9UQM3/Q8WU19/A8JZY9/Q53GA7		5.81	0		0	2	MASCOT		T
	R14120_CONTROL,14727	K.VGINYQPPTVVPGGDLAK.V	1824.99	6e-05	2	1	37.84	0	0.00966	0|0	Q71U36/P68363/Q13748/Q9BQE3/Q6PEY2/Q9NY65/P68366/A8MUB1/Q1ZYQ1/V9GZ17/F5H5D3/C9J2C0/B3KT06/B7Z1K5/B4DQK4/B3KPS3/Q7Z3M3/B4DN58/B4DDU2/Q8N532/Q9UQM3/Q8WU19/A8JZY9/Q53GA7		5.81	0		0	2	MASCOT		T
	R14120_CONTROL,14760	K.VGINYQPPTVVPGGDLAK.V	1824.99	-0.0001	2	1	29.19	0	0.0671	0|0	Q71U36/P68363/Q13748/Q9BQE3/Q6PEY2/Q9NY65/P68366/A8MUB1/Q1ZYQ1/V9GZ17/F5H5D3/C9J2C0/B3KT06/B7Z1K5/B4DQK4/B3KPS3/Q7Z3M3/B4DN58/B4DDU2/Q8N532/Q9UQM3/Q8WU19/A8JZY9/Q53GA7		5.81	0		0	2	MASCOT		T
	R14120_CONTROL,14793	K.VGINYQPPTVVPGGDLAK.V	1824.99	-0.00082	2	1	29.08	0	0.068	0|0	Q71U36/P68363/Q13748/Q9BQE3/Q6PEY2/Q9NY65/P68366/A8MUB1/Q1ZYQ1/V9GZ17/F5H5D3/C9J2C0/B3KT06/B7Z1K5/B4DQK4/B3KPS3/Q7Z3M3/B4DN58/B4DDU2/Q8N532/Q9UQM3/Q8WU19/A8JZY9/Q53GA7		5.81	0		0	2	MASCOT		T
	R14120_CONTROL,19838	R.AVFVDLEPTVIDEVR.T	1701.91	-0.00753	2	1	56.43	0	0.000171	0|0	Q71U36/P68363/Q9BQE3/F8VS66/F5H5D3/F8VVB9/F8VX09/B3KT06/F8VWV9/F8VQQ4/F8VRZ4/B7Z1K5/B3KPS3/B4DN58/F8VRK0/Q8N532/Q8WU19/A8JZY9/Q53GA7		3.92	0		0	2	MASCOT		T
	R14120_CONTROL,19893	R.AVFVDLEPTVIDEVR.T	1701.91	-0.00087	2	1	77.74	0	1.31e-06	0|0	Q71U36/P68363/Q9BQE3/F8VS66/F5H5D3/F8VVB9/F8VX09/B3KT06/F8VWV9/F8VQQ4/F8VRZ4/B7Z1K5/B3KPS3/B4DN58/F8VRK0/Q8N532/Q8WU19/A8JZY9/Q53GA7		3.92	0		0	2	MASCOT		T
	R14120_CONTROL,11155	R.NLDIERPTYTNLNR.L	1718.88	0.00126	2	1	25.43	0	0.248	0|0	Q71U36/P68363/Q13748/Q9BQE3/Q6PEY2/Q9NY65/P68366/A8MUB1/Q1ZYQ1/F5H5D3/C9J2C0/F8VVB9/B3KT06/F8VQQ4/C9JDS9/B7Z1K5/B4DQK4/B3KPS3/Q7Z3M3/B4DDU2/Q9UQM3/A8JZY9/Q53GA7		6.07	0		0	2	MASCOT		T
	R14120_CONTROL,11189	R.NLDIERPTYTNLNR.L	1718.88	-0.00208	2	1	20.72	0	0.742	0|0	Q71U36/P68363/Q13748/Q9BQE3/Q6PEY2/Q9NY65/P68366/A8MUB1/Q1ZYQ1/F5H5D3/C9J2C0/F8VVB9/B3KT06/F8VQQ4/C9JDS9/B7Z1K5/B4DQK4/B3KPS3/Q7Z3M3/B4DDU2/Q9UQM3/A8JZY9/Q53GA7		6.07	0		0	2	MASCOT		T
	R14120_CONTROL,14265	R.QIFHPEQLITGK.E ! R.QLFHPEQLITGK.E	1410.77	-0.00059	2	1	47.52	0	0.000863	0|0	Q9H853 ! Q71U36/P68363/Q13748/Q9BQE3/Q6PEY2/Q9NY65/P68366/A8MUB1/Q1ZYQ1/F8VS66/F5H5D3/C9K0S6/C9JJQ8/C9JDL2/C9JQ00/C9J2C0/F8VVB9/C9JEV8/F8VX09/B3KT06/F8VWV9/F8VQQ4/F8VRZ4/B7Z1K5/Q6QMJ5/B3KPS3/Q7Z3M3/Q8N532/Q8WU19/A8JZY9/Q53GA7		6.75	0		0	2	MASCOT		T
	R14120_CONTROL,14296	R.QIFHPEQLITGK.E ! R.QLFHPEQLITGK.E	1410.77	-0.0002	2	1	51.04	0	0.00038	0|0	Q9H853 ! Q71U36/P68363/Q13748/Q9BQE3/Q6PEY2/Q9NY65/P68366/A8MUB1/Q1ZYQ1/F8VS66/F5H5D3/C9K0S6/C9JJQ8/C9JDL2/C9JQ00/C9J2C0/F8VVB9/C9JEV8/F8VX09/B3KT06/F8VWV9/F8VQQ4/F8VRZ4/B7Z1K5/Q6QMJ5/B3KPS3/Q7Z3M3/Q8N532/Q8WU19/A8JZY9/Q53GA7		6.75	0		0	2	MASCOT		T
	R14120_CONTROL,14330	R.QIFHPEQLITGK.E ! R.QLFHPEQLITGK.E	1410.77	5e-05	2	1	47.32	0	0.000894	0|0	Q9H853 ! Q71U36/P68363/Q13748/Q9BQE3/Q6PEY2/Q9NY65/P68366/A8MUB1/Q1ZYQ1/F8VS66/F5H5D3/C9K0S6/C9JJQ8/C9JDL2/C9JQ00/C9J2C0/F8VVB9/C9JEV8/F8VX09/B3KT06/F8VWV9/F8VQQ4/F8VRZ4/B7Z1K5/Q6QMJ5/B3KPS3/Q7Z3M3/Q8N532/Q8WU19/A8JZY9/Q53GA7		6.75	0		0	2	MASCOT		T
	R14120_CONTROL,14367	R.QIFHPEQLITGK.E ! R.QLFHPEQLITGK.E	1410.77	0.00027	2	1	46.42	0	0.00111	0|0	Q9H853 ! Q71U36/P68363/Q13748/Q9BQE3/Q6PEY2/Q9NY65/P68366/A8MUB1/Q1ZYQ1/F8VS66/F5H5D3/C9K0S6/C9JJQ8/C9JDL2/C9JQ00/C9J2C0/F8VVB9/C9JEV8/F8VX09/B3KT06/F8VWV9/F8VQQ4/F8VRZ4/B7Z1K5/Q6QMJ5/B3KPS3/Q7Z3M3/Q8N532/Q8WU19/A8JZY9/Q53GA7		6.75	0		0	2	MASCOT		T
	R14120_CONTROL,19542	R.SIQFVDWCPTGFK.V	1584.75	0.00011	2	1	58.89	0	6.03e-05	0|0	P68363/P68366/A8MUB1/B3KT06/B3KPS3/B4DDU2/Q8WU19/A8JZY9		5.55	0		0	2	MASCOT		T
$8-1	tr|V9HWB4|V9HWB4_HUMAN Epididymis secretory sperm binding protein Li 89n OS=Homo sapiens GN=HEL-S-89n PE=2 SV=1	16	7	0.1483	72332.1	5.07
$8-2	sp|P11021|GRP78_HUMAN 78 kDa glucose-regulated protein OS=Homo sapiens GN=HSPA5 PE=1 SV=2	16	7	0.1483	72332.1	5.07
	R14120_CONTROL,15523	K.ELEEIVQPIISK.L	1397.79	0.00026	2	1	38.18	0	0.007	0|0	P11021/V9HWB4		4.25	0		0	2	MASCOT		T
	R14120_CONTROL,11630	K.NQLTSNPENTVFDAK.R	1677.81	-0.00124	2	1	23.95	0	0.577	0|0	P11021/V9HWB4/B4DEF7		4.37	0		0	2	MASCOT		T
	R14120_CONTROL,11674	K.NQLTSNPENTVFDAK.R	1677.81	-0.00082	2	1	79.55	0	1.59e-06	0|0	P11021/V9HWB4/B4DEF7		4.37	0		0	2	MASCOT		T
	R14120_CONTROL,11716	K.NQLTSNPENTVFDAK.R	1677.81	0.00026	2	1	47.25	0	0.00268	0|0	P11021/V9HWB4/B4DEF7		4.37	0		0	2	MASCOT		T
	R14120_CONTROL,12446	K.SQIFSTASDNQPTVTIK.V	1836.93	-0.00065	2	1	31.03	0	0.144	0|0	P11021/V9HWB4		5.55	0		0	2	MASCOT		T
	R14120_CONTROL,12488	K.SQIFSTASDNQPTVTIK.V	1836.93	-0.00105	2	1	34.85	0	0.0605	0|0	P11021/V9HWB4		5.55	0		0	2	MASCOT		T
	R14120_CONTROL,16668	R.IINEPTAAAIAYGLDK.R ! R.IINEPTAAAIAYGLDK.G ! R.IINEPTAAAIAYGLDK.K ! R.IINEPTAAAIAYGLDK.-	1659.9	-0.00065	2	1	57.8	0	0.000118	0|0	P11021/V9HWB4/B4DEF7 ! P34931/B4DI54/Q53FA3/B4DXY3/B2RCQ9 ! P54652/P11142/V9HW22/Q96IS6/E9PN89/B4DTX2/E9PI65/B4E1Q1/Q53HF2/E9PKE3/B3KTV0 ! E9PLF4		4.37	0		0	2	MASCOT		T
	R14120_CONTROL,13568	R.ITPSYVAFTPEGER.L	1566.78	-0.00096	2	1	59.47	0	9.13e-05	0|0	P11021/V9HWB4/B4DEF7		4.53	0		0	2	MASCOT		T
	R14120_CONTROL,13612	R.ITPSYVAFTPEGER.L	1566.78	-0.00404	2	1	62.97	0	4.23e-05	0|0	P11021/V9HWB4/B4DEF7		4.53	0		0	2	MASCOT		T
	R14120_CONTROL,10113	R.TWNDPSVQQDIK.F	1430.69	-0.00129	2	1	65.6	0	1.63e-05	0|0	P11021/V9HWB4/B4DEF7		4.21	0		0	2	MASCOT		T
	R14120_CONTROL,10156	R.TWNDPSVQQDIK.F	1430.69	-0.00043	2	1	28.95	0	0.0739	0|0	P11021/V9HWB4/B4DEF7		4.21	0		0	2	MASCOT		T
	R14120_CONTROL,6065	R.VEIIANDQGNR.I ! K.VEIIANDQGNR.T ! R.VEILANDQGNR.T	1228.63	0.00079	2	1	26.25	0	0.167	0|0	P11021/V9HWB4/B4DEF7 ! P34931/P08107/P54652/P11142/A8K5I0/V9HW22/E9PQQ4/B4DWK5/E9PN25/B4DI54/E9PLF4/E9PK54/Q53FA3/E9PPY6/E9PQK7/B4DTX2/E9PI65/B4DI39/B4DVU9/B4E388/B4DXY3/B2RCQ9/E9PNE6/Q53HF2/Q53GZ6/B3KUS2/Q59EJ3/B4E1T6/B4DFN9/B4DNX1/E9PKE3/B4DNV4/B3KTV0 ! P17066/P48741/B3KSM6/B2R6X5/Q53FC7		4.37	0		0	2	MASCOT		T
	R14120_CONTROL,6105	R.VEIIANDQGNR.I ! K.VEIIANDQGNR.T ! R.VEILANDQGNR.T	1228.63	-0.00035	2	1	39.76	0	0.00711	0|0	P11021/V9HWB4/B4DEF7 ! P34931/P08107/P54652/P11142/A8K5I0/V9HW22/E9PQQ4/B4DWK5/E9PN25/B4DI54/E9PLF4/E9PK54/Q53FA3/E9PPY6/E9PQK7/B4DTX2/E9PI65/B4DI39/B4DVU9/B4E388/B4DXY3/B2RCQ9/E9PNE6/Q53HF2/Q53GZ6/B3KUS2/Q59EJ3/B4E1T6/B4DFN9/B4DNX1/E9PKE3/B4DNV4/B3KTV0 ! P17066/P48741/B3KSM6/B2R6X5/Q53FC7		4.37	0		0	2	MASCOT		T
	R14120_CONTROL,6139	R.VEIIANDQGNR.I ! K.VEIIANDQGNR.T ! R.VEILANDQGNR.T	1228.63	0.00071	2	1	25.89	0	0.182	0|0	P11021/V9HWB4/B4DEF7 ! P34931/P08107/P54652/P11142/A8K5I0/V9HW22/E9PQQ4/B4DWK5/E9PN25/B4DI54/E9PLF4/E9PK54/Q53FA3/E9PPY6/E9PQK7/B4DTX2/E9PI65/B4DI39/B4DVU9/B4E388/B4DXY3/B2RCQ9/E9PNE6/Q53HF2/Q53GZ6/B3KUS2/Q59EJ3/B4E1T6/B4DFN9/B4DNX1/E9PKE3/B4DNV4/B3KTV0 ! P17066/P48741/B3KSM6/B2R6X5/Q53FC7		4.37	0		0	2	MASCOT		T
	R14120_CONTROL,6172	R.VEIIANDQGNR.I ! K.VEIIANDQGNR.T ! R.VEILANDQGNR.T	1228.63	0.00017	2	1	34.12	0	0.0262	0|0	P11021/V9HWB4/B4DEF7 ! P34931/P08107/P54652/P11142/A8K5I0/V9HW22/E9PQQ4/B4DWK5/E9PN25/B4DI54/E9PLF4/E9PK54/Q53FA3/E9PPY6/E9PQK7/B4DTX2/E9PI65/B4DI39/B4DVU9/B4E388/B4DXY3/B2RCQ9/E9PNE6/Q53HF2/Q53GZ6/B3KUS2/Q59EJ3/B4E1T6/B4DFN9/B4DNX1/E9PKE3/B4DNV4/B3KTV0 ! P17066/P48741/B3KSM6/B2R6X5/Q53FC7		4.37	0		0	2	MASCOT		T
	R14120_CONTROL,6202	R.VEIIANDQGNR.I ! K.VEIIANDQGNR.T ! R.VEILANDQGNR.T	1228.63	0.00055	2	1	35.97	0	0.0175	0|0	P11021/V9HWB4/B4DEF7 ! P34931/P08107/P54652/P11142/A8K5I0/V9HW22/E9PQQ4/B4DWK5/E9PN25/B4DI54/E9PLF4/E9PK54/Q53FA3/E9PPY6/E9PQK7/B4DTX2/E9PI65/B4DI39/B4DVU9/B4E388/B4DXY3/B2RCQ9/E9PNE6/Q53HF2/Q53GZ6/B3KUS2/Q59EJ3/B4E1T6/B4DFN9/B4DNX1/E9PKE3/B4DNV4/B3KTV0 ! P17066/P48741/B3KSM6/B2R6X5/Q53FC7		4.37	0		0	2	MASCOT		T
$9-1	tr|D7RVA3|D7RVA3_HUMAN Granulocyte colony-stimulating factor (Fragment) OS=Homo sapiens GN=CSF3 PE=2 SV=1	810	6	0.3696	14812.9	5.48
	R14120_CONTROL,19486	-.TPLGPASSLPQSFLLK.C	1655.94	-0.00117	2	1	60.43	0	3.82e-05	0|0	D7RVA3		8.41	0		0	2	MASCOT		T
	R14120_CONTROL,19528	-.TPLGPASSLPQSFLLK.C	1655.94	-0.00139	2	1	75.09	0	1.31e-06	0|0	D7RVA3		8.41	0		0	2	MASCOT		T
	R14120_CONTROL,19597	-.TPLGPASSLPQSFLLK.C	1655.94	-0.00041	2	1	42.61	0	0.0023	0|0	D7RVA3		8.41	0		0	2	MASCOT		T
	R14120_CONTROL,4353	K.IQGDGAALQEK.L	1129.58	2e-05	2	1	55.96	0	0.000177	0|0	P09919/Q6FH65/Q8N4W3/B4DNY7/D7RVA3/J3QRX2/J3KTH8		4.37	0		0	2	MASCOT		T
	R14120_CONTROL,4384	K.IQGDGAALQEK.L	1129.58	-0.0002	2	1	55.63	0	0.000195	0|0	P09919/Q6FH65/Q8N4W3/B4DNY7/D7RVA3/J3QRX2/J3KTH8		4.37	0		0	2	MASCOT		T
	R14120_CONTROL,4417	K.IQGDGAALQEK.L	1129.58	-0.00048	2	1	64.38	0	2.6e-05	0|0	P09919/Q6FH65/Q8N4W3/B4DNY7/D7RVA3/J3QRX2/J3KTH8		4.37	0		0	2	MASCOT		T
	R14120_CONTROL,4450	K.IQGDGAALQEK.L	1129.58	-0.00042	2	1	65.93	0	1.82e-05	0|0	P09919/Q6FH65/Q8N4W3/B4DNY7/D7RVA3/J3QRX2/J3KTH8		4.37	0		0	2	MASCOT		T
	R14120_CONTROL,4483	K.IQGDGAALQEK.L	1129.58	-0.00016	2	1	35.03	0	0.0224	0|0	P09919/Q6FH65/Q8N4W3/B4DNY7/D7RVA3/J3QRX2/J3KTH8		4.37	0		0	2	MASCOT		T
	R14120_CONTROL,20001	R.AGGVLVASHLQSFLEVSYR.V	2033.08	-0.00368	3	1	57.13	0	0.000118	0|0	P09919/Q6FH65/Q8N4W3/B4DNY7/D7RVA3/J3KTH8		6.79	0		0	2	MASCOT		T
	R14120_CONTROL,20047	R.AGGVLVASHLQSFLEVSYR.V	2033.08	-0.00449	3	1	75.25	0	1.79e-06	0|0	P09919/Q6FH65/Q8N4W3/B4DNY7/D7RVA3/J3KTH8		6.79	0		0	2	MASCOT		T
	R14120_CONTROL,20069	R.AGGVLVASHLQSFLEVSYR.V	2033.08	-0.00475	2	1	104.18	0	2.28e-09	0|0	P09919/Q6FH65/Q8N4W3/B4DNY7/D7RVA3/J3KTH8		6.79	0		0	2	MASCOT		T
	R14120_CONTROL,20102	R.AGGVLVASHLQSFLEVSYR.V	2033.08	-0.00203	3	1	64.24	0	2.26e-05	0|0	P09919/Q6FH65/Q8N4W3/B4DNY7/D7RVA3/J3KTH8		6.79	0		0	2	MASCOT		T
	R14120_CONTROL,20123	R.AGGVLVASHLQSFLEVSYR.V	2033.08	8e-05	2	1	96.57	0	1.36e-08	0|0	P09919/Q6FH65/Q8N4W3/B4DNY7/D7RVA3/J3KTH8		6.79	0		0	2	MASCOT		T
	R14120_CONTROL,20146	R.AGGVLVASHLQSFLEVSYR.V	2033.08	-0.00155	3	1	61.24	0	4.52e-05	0|0	P09919/Q6FH65/Q8N4W3/B4DNY7/D7RVA3/J3KTH8		6.79	0		0	2	MASCOT		T
	R14120_CONTROL,20191	R.AGGVLVASHLQSFLEVSYR.V	2033.08	-0.0017	3	1	59.05	0	7.48e-05	0|0	P09919/Q6FH65/Q8N4W3/B4DNY7/D7RVA3/J3KTH8		6.79	0		0	2	MASCOT		T
	R14120_CONTROL,20232	R.AGGVLVASHLQSFLEVSYR.V	2033.08	-0.00188	3	1	46.84	0	0.00124	0|0	P09919/Q6FH65/Q8N4W3/B4DNY7/D7RVA3/J3KTH8		6.79	0		0	2	MASCOT		T
	R14120_CONTROL,20276	R.AGGVLVASHLQSFLEVSYR.V	2033.08	-0.002	3	1	85.83	0	1.57e-07	0|0	P09919/Q6FH65/Q8N4W3/B4DNY7/D7RVA3/J3KTH8		6.79	0		0	2	MASCOT		T
	R14120_CONTROL,20319	R.AGGVLVASHLQSFLEVSYR.V	2033.08	-0.00194	3	1	81.63	0	4.12e-07	0|0	P09919/Q6FH65/Q8N4W3/B4DNY7/D7RVA3/J3KTH8		6.79	0		0	2	MASCOT		T
	R14120_CONTROL,20362	R.AGGVLVASHLQSFLEVSYR.V	2033.08	-0.00125	3	1	59.21	0	7.21e-05	0|0	P09919/Q6FH65/Q8N4W3/B4DNY7/D7RVA3/J3KTH8		6.79	0		0	2	MASCOT		T
	R14120_CONTROL,20364	R.AGGVLVASHLQSFLEVSYR.V	2033.08	-0.00128	2	1	95.05	0	1.88e-08	0|0	P09919/Q6FH65/Q8N4W3/B4DNY7/D7RVA3/J3KTH8		6.79	0		0	2	MASCOT		T
	R14120_CONTROL,20403	R.AGGVLVASHLQSFLEVSYR.V	2033.08	-0.00128	3	1	56.78	0	0.000126	0|0	P09919/Q6FH65/Q8N4W3/B4DNY7/D7RVA3/J3KTH8		6.79	0		0	2	MASCOT		T
	R14120_CONTROL,20406	R.AGGVLVASHLQSFLEVSYR.V	2033.08	-0.0056	2	1	74.29	0	2.23e-06	0|0	P09919/Q6FH65/Q8N4W3/B4DNY7/D7RVA3/J3KTH8		6.79	0		0	2	MASCOT		T
	R14120_CONTROL,20441	R.AGGVLVASHLQSFLEVSYR.V	2033.08	-0.0011	3	1	64.8	0	2e-05	0|0	P09919/Q6FH65/Q8N4W3/B4DNY7/D7RVA3/J3KTH8		6.79	0		0	2	MASCOT		T
	R14120_CONTROL,20450	R.AGGVLVASHLQSFLEVSYR.V	2033.08	-0.00428	2	1	103.42	0	2.73e-09	0|0	P09919/Q6FH65/Q8N4W3/B4DNY7/D7RVA3/J3KTH8		6.79	0		0	2	MASCOT		T
	R14120_CONTROL,20486	R.AGGVLVASHLQSFLEVSYR.V	2033.08	-0.00098	3	1	77.49	0	1.08e-06	0|0	P09919/Q6FH65/Q8N4W3/B4DNY7/D7RVA3/J3KTH8		6.79	0		0	2	MASCOT		T
	R14120_CONTROL,20495	R.AGGVLVASHLQSFLEVSYR.V	2033.08	-0.00608	2	1	116.27	0	1.42e-10	0|0	P09919/Q6FH65/Q8N4W3/B4DNY7/D7RVA3/J3KTH8		6.79	0		0	2	MASCOT		T
	R14120_CONTROL,20529	R.AGGVLVASHLQSFLEVSYR.V	2033.08	-0.00125	3	1	61.02	0	4.76e-05	0|0	P09919/Q6FH65/Q8N4W3/B4DNY7/D7RVA3/J3KTH8		6.79	0		0	2	MASCOT		T
	R14120_CONTROL,20539	R.AGGVLVASHLQSFLEVSYR.V	2033.08	-0.00416	2	1	98.12	0	9.4e-09	0|0	P09919/Q6FH65/Q8N4W3/B4DNY7/D7RVA3/J3KTH8		6.79	0		0	2	MASCOT		T
	R14120_CONTROL,20574	R.AGGVLVASHLQSFLEVSYR.V	2033.08	-0.00086	3	1	61.69	0	4.1e-05	0|0	P09919/Q6FH65/Q8N4W3/B4DNY7/D7RVA3/J3KTH8		6.79	0		0	2	MASCOT		T
	R14120_CONTROL,20585	R.AGGVLVASHLQSFLEVSYR.V	2033.08	-0.00072	2	1	97.11	0	1.18e-08	0|0	P09919/Q6FH65/Q8N4W3/B4DNY7/D7RVA3/J3KTH8		6.79	0		0	2	MASCOT		T
	R14120_CONTROL,20617	R.AGGVLVASHLQSFLEVSYR.V	2033.08	-0.00116	3	1	65.92	0	1.54e-05	0|0	P09919/Q6FH65/Q8N4W3/B4DNY7/D7RVA3/J3KTH8		6.79	0		0	2	MASCOT		T
	R14120_CONTROL,20627	R.AGGVLVASHLQSFLEVSYR.V	2033.08	-0.0012	2	1	108.15	0	9.21e-10	0|0	P09919/Q6FH65/Q8N4W3/B4DNY7/D7RVA3/J3KTH8		6.79	0		0	2	MASCOT		T
	R14120_CONTROL,20660	R.AGGVLVASHLQSFLEVSYR.V	2033.08	-0.00077	3	1	73.97	0	2.43e-06	0|0	P09919/Q6FH65/Q8N4W3/B4DNY7/D7RVA3/J3KTH8		6.79	0		0	2	MASCOT		T
	R14120_CONTROL,20672	R.AGGVLVASHLQSFLEVSYR.V	2033.08	-0.0013	2	1	106.77	0	1.27e-09	0|0	P09919/Q6FH65/Q8N4W3/B4DNY7/D7RVA3/J3KTH8		6.79	0		0	2	MASCOT		T
	R14120_CONTROL,20704	R.AGGVLVASHLQSFLEVSYR.V	2033.08	-0.00044	3	1	70.37	0	5.55e-06	0|0	P09919/Q6FH65/Q8N4W3/B4DNY7/D7RVA3/J3KTH8		6.79	0		0	2	MASCOT		T
	R14120_CONTROL,20715	R.AGGVLVASHLQSFLEVSYR.V	2033.08	-0.00257	2	1	108.55	0	8.44e-10	0|0	P09919/Q6FH65/Q8N4W3/B4DNY7/D7RVA3/J3KTH8		6.79	0		0	2	MASCOT		T
	R14120_CONTROL,20746	R.AGGVLVASHLQSFLEVSYR.V	2033.08	-0.00167	3	1	61.97	0	3.82e-05	0|0	P09919/Q6FH65/Q8N4W3/B4DNY7/D7RVA3/J3KTH8		6.79	0		0	2	MASCOT		T
	R14120_CONTROL,20759	R.AGGVLVASHLQSFLEVSYR.V	2033.08	-0.00392	2	1	95.95	0	1.55e-08	0|0	P09919/Q6FH65/Q8N4W3/B4DNY7/D7RVA3/J3KTH8		6.79	0		0	2	MASCOT		T
	R14120_CONTROL,20778	R.AGGVLVASHLQSFLEVSYR.V	2033.08	-0.00125	3	1	76.43	0	1.37e-06	0|0	P09919/Q6FH65/Q8N4W3/B4DNY7/D7RVA3/J3KTH8		6.79	0		0	2	MASCOT		T
	R14120_CONTROL,20803	R.AGGVLVASHLQSFLEVSYR.V	2033.08	-0.00218	2	1	116.58	0	1.32e-10	0|0	P09919/Q6FH65/Q8N4W3/B4DNY7/D7RVA3/J3KTH8		6.79	0		0	2	MASCOT		T
	R14120_CONTROL,20812	R.AGGVLVASHLQSFLEVSYR.V	2033.08	-0.00161	3	1	84.57	0	2.1e-07	0|0	P09919/Q6FH65/Q8N4W3/B4DNY7/D7RVA3/J3KTH8		6.79	0		0	2	MASCOT		T
	R14120_CONTROL,20848	R.AGGVLVASHLQSFLEVSYR.V	2033.08	-0.00146	3	1	85.95	0	1.53e-07	0|0	P09919/Q6FH65/Q8N4W3/B4DNY7/D7RVA3/J3KTH8		6.79	0		0	2	MASCOT		T
	R14120_CONTROL,20849	R.AGGVLVASHLQSFLEVSYR.V	2033.08	-0.00284	2	1	99.18	0	7.3e-09	0|0	P09919/Q6FH65/Q8N4W3/B4DNY7/D7RVA3/J3KTH8		6.79	0		0	2	MASCOT		T
	R14120_CONTROL,20889	R.AGGVLVASHLQSFLEVSYR.V	2033.08	0.00025	3	1	88.89	0	8.04e-08	0|0	P09919/Q6FH65/Q8N4W3/B4DNY7/D7RVA3/J3KTH8		6.79	0		0	2	MASCOT		T
	R14120_CONTROL,20891	R.AGGVLVASHLQSFLEVSYR.V	2033.08	-0.00418	2	1	103.14	0	2.96e-09	0|0	P09919/Q6FH65/Q8N4W3/B4DNY7/D7RVA3/J3KTH8		6.79	0		0	2	MASCOT		T
	R14120_CONTROL,20923	R.AGGVLVASHLQSFLEVSYR.V	2033.08	-0.0017	3	1	90.75	0	5.06e-08	0|0	P09919/Q6FH65/Q8N4W3/B4DNY7/D7RVA3/J3KTH8		6.79	0		0	2	MASCOT		T
	R14120_CONTROL,20935	R.AGGVLVASHLQSFLEVSYR.V	2033.08	-0.00326	2	1	109.14	0	7.52e-10	0|0	P09919/Q6FH65/Q8N4W3/B4DNY7/D7RVA3/J3KTH8		6.79	0		0	2	MASCOT		T
	R14120_CONTROL,20968	R.AGGVLVASHLQSFLEVSYR.V	2033.08	-0.00158	3	1	85.87	0	1.56e-07	0|0	P09919/Q6FH65/Q8N4W3/B4DNY7/D7RVA3/J3KTH8		6.79	0		0	2	MASCOT		T
	R14120_CONTROL,20978	R.AGGVLVASHLQSFLEVSYR.V	2033.08	-0.00198	2	1	108.66	0	8.16e-10	0|0	P09919/Q6FH65/Q8N4W3/B4DNY7/D7RVA3/J3KTH8		6.79	0		0	2	MASCOT		T
	R14120_CONTROL,21012	R.AGGVLVASHLQSFLEVSYR.V	2033.08	-0.0008	3	1	76.94	0	1.22e-06	0|0	P09919/Q6FH65/Q8N4W3/B4DNY7/D7RVA3/J3KTH8		6.79	0		0	2	MASCOT		T
	R14120_CONTROL,21021	R.AGGVLVASHLQSFLEVSYR.V	2033.08	0.00229	2	1	102.38	0	3.62e-09	0|0	P09919/Q6FH65/Q8N4W3/B4DNY7/D7RVA3/J3KTH8		6.79	0		0	2	MASCOT		T
	R14120_CONTROL,21055	R.AGGVLVASHLQSFLEVSYR.V	2033.08	-0.00167	3	1	85.52	0	1.69e-07	0|0	P09919/Q6FH65/Q8N4W3/B4DNY7/D7RVA3/J3KTH8		6.79	0		0	2	MASCOT		T
	R14120_CONTROL,21057	R.AGGVLVASHLQSFLEVSYR.V	2033.08	0.00239	2	1	96.46	0	1.42e-08	0|0	P09919/Q6FH65/Q8N4W3/B4DNY7/D7RVA3/J3KTH8		6.79	0		0	2	MASCOT		T
	R14120_CONTROL,21099	R.AGGVLVASHLQSFLEVSYR.V	2033.08	-0.00044	3	1	58.33	0	8.87e-05	0|0	P09919/Q6FH65/Q8N4W3/B4DNY7/D7RVA3/J3KTH8		6.79	0		0	2	MASCOT		T
	R14120_CONTROL,21100	R.AGGVLVASHLQSFLEVSYR.V	2033.08	0.0026	2	1	129.54	0	7e-12	0|0	P09919/Q6FH65/Q8N4W3/B4DNY7/D7RVA3/J3KTH8		6.79	0		0	2	MASCOT		T
	R14120_CONTROL,21140	R.AGGVLVASHLQSFLEVSYR.V	2033.08	-0.00032	3	1	81.56	0	4.26e-07	0|0	P09919/Q6FH65/Q8N4W3/B4DNY7/D7RVA3/J3KTH8		6.79	0		0	2	MASCOT		T
	R14120_CONTROL,21142	R.AGGVLVASHLQSFLEVSYR.V	2033.08	0.00337	2	1	94.54	0	2.22e-08	0|0	P09919/Q6FH65/Q8N4W3/B4DNY7/D7RVA3/J3KTH8		6.79	0		0	2	MASCOT		T
	R14120_CONTROL,21173	R.AGGVLVASHLQSFLEVSYR.V	2033.08	-0.0008	3	1	88.76	0	8.05e-08	0|0	P09919/Q6FH65/Q8N4W3/B4DNY7/D7RVA3/J3KTH8		6.79	0		0	2	MASCOT		T
	R14120_CONTROL,21185	R.AGGVLVASHLQSFLEVSYR.V	2033.08	0.00191	2	1	122.13	0	3.76e-11	0|0	P09919/Q6FH65/Q8N4W3/B4DNY7/D7RVA3/J3KTH8		6.79	0		0	2	MASCOT		T
	R14120_CONTROL,21206	R.AGGVLVASHLQSFLEVSYR.V	2033.08	-0.00089	3	1	97.04	0	1.2e-08	0|0	P09919/Q6FH65/Q8N4W3/B4DNY7/D7RVA3/J3KTH8		6.79	0		0	2	MASCOT		T
	R14120_CONTROL,21228	R.AGGVLVASHLQSFLEVSYR.V	2033.08	0.0024	2	1	90.73	0	5.33e-08	0|0	P09919/Q6FH65/Q8N4W3/B4DNY7/D7RVA3/J3KTH8		6.79	0		0	2	MASCOT		T
	R14120_CONTROL,21239	R.AGGVLVASHLQSFLEVSYR.V	2033.08	-0.00128	3	1	87.99	0	9.56e-08	0|0	P09919/Q6FH65/Q8N4W3/B4DNY7/D7RVA3/J3KTH8		6.79	0		0	2	MASCOT		T
	R14120_CONTROL,21260	R.AGGVLVASHLQSFLEVSYR.V	2033.08	6e-05	2	1	105.67	0	1.68e-09	0|0	P09919/Q6FH65/Q8N4W3/B4DNY7/D7RVA3/J3KTH8		6.79	0		0	2	MASCOT		T
	R14120_CONTROL,21273	R.AGGVLVASHLQSFLEVSYR.V	2033.08	-0.0017	3	1	90.52	0	5.33e-08	0|0	P09919/Q6FH65/Q8N4W3/B4DNY7/D7RVA3/J3KTH8		6.79	0		0	2	MASCOT		T
	R14120_CONTROL,21296	R.AGGVLVASHLQSFLEVSYR.V	2033.08	-0.0019	2	1	95.52	0	1.68e-08	0|0	P09919/Q6FH65/Q8N4W3/B4DNY7/D7RVA3/J3KTH8		6.79	0		0	2	MASCOT		T
	R14120_CONTROL,21315	R.AGGVLVASHLQSFLEVSYR.V	2033.08	-0.00158	3	1	85	0	1.9e-07	0|0	P09919/Q6FH65/Q8N4W3/B4DNY7/D7RVA3/J3KTH8		6.79	0		0	2	MASCOT		T
	R14120_CONTROL,21339	R.AGGVLVASHLQSFLEVSYR.V	2033.08	-0.00221	2	1	129.51	0	6.71e-12	0|0	P09919/Q6FH65/Q8N4W3/B4DNY7/D7RVA3/J3KTH8		6.79	0		0	2	MASCOT		T
	R14120_CONTROL,21348	R.AGGVLVASHLQSFLEVSYR.V	2033.08	-0.00137	3	1	74	0	2.39e-06	0|0	P09919/Q6FH65/Q8N4W3/B4DNY7/D7RVA3/J3KTH8		6.79	0		0	2	MASCOT		T
	R14120_CONTROL,21381	R.AGGVLVASHLQSFLEVSYR.V	2033.08	-0.00113	3	1	79.93	0	6.11e-07	0|0	P09919/Q6FH65/Q8N4W3/B4DNY7/D7RVA3/J3KTH8		6.79	0		0	2	MASCOT		T
	R14120_CONTROL,21383	R.AGGVLVASHLQSFLEVSYR.V	2033.08	-0.00262	2	1	108.63	0	8.29e-10	0|0	P09919/Q6FH65/Q8N4W3/B4DNY7/D7RVA3/J3KTH8		6.79	0		0	2	MASCOT		T
	R14120_CONTROL,21413	R.AGGVLVASHLQSFLEVSYR.V	2033.08	-0.00188	3	1	80.08	0	5.89e-07	0|0	P09919/Q6FH65/Q8N4W3/B4DNY7/D7RVA3/J3KTH8		6.79	0		0	2	MASCOT		T
	R14120_CONTROL,21425	R.AGGVLVASHLQSFLEVSYR.V	2033.08	-0.00223	2	1	100.53	0	5.31e-09	0|0	P09919/Q6FH65/Q8N4W3/B4DNY7/D7RVA3/J3KTH8		6.79	0		0	2	MASCOT		T
	R14120_CONTROL,21447	R.AGGVLVASHLQSFLEVSYR.V	2033.08	-0.00143	3	1	81.45	0	4.31e-07	0|0	P09919/Q6FH65/Q8N4W3/B4DNY7/D7RVA3/J3KTH8		6.79	0		0	2	MASCOT		T
	R14120_CONTROL,21459	R.AGGVLVASHLQSFLEVSYR.V	2033.08	-0.00177	2	1	95.86	0	1.56e-08	0|0	P09919/Q6FH65/Q8N4W3/B4DNY7/D7RVA3/J3KTH8		6.79	0		0	2	MASCOT		T
	R14120_CONTROL,21480	R.AGGVLVASHLQSFLEVSYR.V	2033.08	0.00067	3	1	79.12	0	7.65e-07	0|0	P09919/Q6FH65/Q8N4W3/B4DNY7/D7RVA3/J3KTH8		6.79	0		0	2	MASCOT		T
	R14120_CONTROL,21492	R.AGGVLVASHLQSFLEVSYR.V	2033.08	-0.00151	2	1	95.41	0	1.73e-08	0|0	P09919/Q6FH65/Q8N4W3/B4DNY7/D7RVA3/J3KTH8		6.79	0		0	2	MASCOT		T
	R14120_CONTROL,21513	R.AGGVLVASHLQSFLEVSYR.V	2033.08	0.00208	3	1	79.76	0	6.49e-07	0|0	P09919/Q6FH65/Q8N4W3/B4DNY7/D7RVA3/J3KTH8		6.79	0		0	2	MASCOT		T
	R14120_CONTROL,21524	R.AGGVLVASHLQSFLEVSYR.V	2033.08	-0.00218	2	1	115.2	0	1.81e-10	0|0	P09919/Q6FH65/Q8N4W3/B4DNY7/D7RVA3/J3KTH8		6.79	0		0	2	MASCOT		T
	R14120_CONTROL,21548	R.AGGVLVASHLQSFLEVSYR.V	2033.08	0.00271	3	1	81.3	0	4.67e-07	0|0	P09919/Q6FH65/Q8N4W3/B4DNY7/D7RVA3/J3KTH8		6.79	0		0	2	MASCOT		T
	R14120_CONTROL,21557	R.AGGVLVASHLQSFLEVSYR.V	2033.08	-0.00158	2	1	95.36	0	1.75e-08	0|0	P09919/Q6FH65/Q8N4W3/B4DNY7/D7RVA3/J3KTH8		6.79	0		0	2	MASCOT		T
	R14120_CONTROL,21589	R.AGGVLVASHLQSFLEVSYR.V	2033.08	0.00208	3	1	83.56	0	2.71e-07	0|0	P09919/Q6FH65/Q8N4W3/B4DNY7/D7RVA3/J3KTH8		6.79	0		0	2	MASCOT		T
	R14120_CONTROL,21591	R.AGGVLVASHLQSFLEVSYR.V	2033.08	-0.00275	2	1	115.4	0	1.74e-10	0|0	P09919/Q6FH65/Q8N4W3/B4DNY7/D7RVA3/J3KTH8		6.79	0		0	2	MASCOT		T
	R14120_CONTROL,21621	R.AGGVLVASHLQSFLEVSYR.V	2033.08	0.00151	3	1	88.64	0	8.4e-08	0|0	P09919/Q6FH65/Q8N4W3/B4DNY7/D7RVA3/J3KTH8		6.79	0		0	2	MASCOT		T
	R14120_CONTROL,21623	R.AGGVLVASHLQSFLEVSYR.V	2033.08	-0.00166	2	1	108.35	0	8.79e-10	0|0	P09919/Q6FH65/Q8N4W3/B4DNY7/D7RVA3/J3KTH8		6.79	0		0	2	MASCOT		T
	R14120_CONTROL,21654	R.AGGVLVASHLQSFLEVSYR.V	2033.08	0.00019	3	1	78.02	0	9.77e-07	0|0	P09919/Q6FH65/Q8N4W3/B4DNY7/D7RVA3/J3KTH8		6.79	0		0	2	MASCOT		T
	R14120_CONTROL,21655	R.AGGVLVASHLQSFLEVSYR.V	2033.08	-0.00256	2	1	115.42	0	1.74e-10	0|0	P09919/Q6FH65/Q8N4W3/B4DNY7/D7RVA3/J3KTH8		6.79	0		0	2	MASCOT		T
	R14120_CONTROL,21687	R.AGGVLVASHLQSFLEVSYR.V	2033.08	-0.00023	3	1	96.34	0	1.42e-08	0|0	P09919/Q6FH65/Q8N4W3/B4DNY7/D7RVA3/J3KTH8		6.79	0		0	2	MASCOT		T
	R14120_CONTROL,21688	R.AGGVLVASHLQSFLEVSYR.V	2033.08	-0.00264	2	1	108.88	0	7.82e-10	0|0	P09919/Q6FH65/Q8N4W3/B4DNY7/D7RVA3/J3KTH8		6.79	0		0	2	MASCOT		T
	R14120_CONTROL,21720	R.AGGVLVASHLQSFLEVSYR.V	2033.08	-0.00083	3	1	96.32	0	1.41e-08	0|0	P09919/Q6FH65/Q8N4W3/B4DNY7/D7RVA3/J3KTH8		6.79	0		0	2	MASCOT		T
	R14120_CONTROL,21721	R.AGGVLVASHLQSFLEVSYR.V	2033.08	-0.0031	2	1	104.98	0	1.95e-09	0|0	P09919/Q6FH65/Q8N4W3/B4DNY7/D7RVA3/J3KTH8		6.79	0		0	2	MASCOT		T
	R14120_CONTROL,21753	R.AGGVLVASHLQSFLEVSYR.V	2033.08	-0.00107	3	1	85.6	0	1.66e-07	0|0	P09919/Q6FH65/Q8N4W3/B4DNY7/D7RVA3/J3KTH8		6.79	0		0	2	MASCOT		T
	R14120_CONTROL,21754	R.AGGVLVASHLQSFLEVSYR.V	2033.08	-0.00256	2	1	129.21	0	7.25e-12	0|0	P09919/Q6FH65/Q8N4W3/B4DNY7/D7RVA3/J3KTH8		6.79	0		0	2	MASCOT		T
	R14120_CONTROL,21786	R.AGGVLVASHLQSFLEVSYR.V	2033.08	-0.0014	3	1	85.56	0	1.67e-07	0|0	P09919/Q6FH65/Q8N4W3/B4DNY7/D7RVA3/J3KTH8		6.79	0		0	2	MASCOT		T
	R14120_CONTROL,21787	R.AGGVLVASHLQSFLEVSYR.V	2033.08	-0.00272	2	1	115.51	0	1.7e-10	0|0	P09919/Q6FH65/Q8N4W3/B4DNY7/D7RVA3/J3KTH8		6.79	0		0	2	MASCOT		T
	R14120_CONTROL,21819	R.AGGVLVASHLQSFLEVSYR.V	2033.08	-0.00092	3	1	85.57	0	1.68e-07	0|0	P09919/Q6FH65/Q8N4W3/B4DNY7/D7RVA3/J3KTH8		6.79	0		0	2	MASCOT		T
	R14120_CONTROL,21820	R.AGGVLVASHLQSFLEVSYR.V	2033.08	-0.00252	2	1	102.19	0	3.65e-09	0|0	P09919/Q6FH65/Q8N4W3/B4DNY7/D7RVA3/J3KTH8		6.79	0		0	2	MASCOT		T
	R14120_CONTROL,21853	R.AGGVLVASHLQSFLEVSYR.V	2033.08	-0.00134	3	1	80.02	0	5.99e-07	0|0	P09919/Q6FH65/Q8N4W3/B4DNY7/D7RVA3/J3KTH8		6.79	0		0	2	MASCOT		T
	R14120_CONTROL,21854	R.AGGVLVASHLQSFLEVSYR.V	2033.08	-0.00282	2	1	115.48	0	1.71e-10	0|0	P09919/Q6FH65/Q8N4W3/B4DNY7/D7RVA3/J3KTH8		6.79	0		0	2	MASCOT		T
	R14120_CONTROL,21886	R.AGGVLVASHLQSFLEVSYR.V	2033.08	-0.00134	3	1	92.06	0	3.74e-08	0|0	P09919/Q6FH65/Q8N4W3/B4DNY7/D7RVA3/J3KTH8		6.79	0		0	2	MASCOT		T
	R14120_CONTROL,21887	R.AGGVLVASHLQSFLEVSYR.V	2033.08	-0.00262	2	1	102.17	0	3.67e-09	0|0	P09919/Q6FH65/Q8N4W3/B4DNY7/D7RVA3/J3KTH8		6.79	0		0	2	MASCOT		T
	R14120_CONTROL,21920	R.AGGVLVASHLQSFLEVSYR.V	2033.08	-0.00083	3	1	85.46	0	1.72e-07	0|0	P09919/Q6FH65/Q8N4W3/B4DNY7/D7RVA3/J3KTH8		6.79	0		0	2	MASCOT		T
	R14120_CONTROL,21921	R.AGGVLVASHLQSFLEVSYR.V	2033.08	-0.00221	2	1	94.07	0	2.35e-08	0|0	P09919/Q6FH65/Q8N4W3/B4DNY7/D7RVA3/J3KTH8		6.79	0		0	2	MASCOT		T
	R14120_CONTROL,21953	R.AGGVLVASHLQSFLEVSYR.V	2033.08	-0.00068	3	1	83.34	0	2.8e-07	0|0	P09919/Q6FH65/Q8N4W3/B4DNY7/D7RVA3/J3KTH8		6.79	0		0	2	MASCOT		T
	R14120_CONTROL,21954	R.AGGVLVASHLQSFLEVSYR.V	2033.08	-0.00195	2	1	105.29	0	1.77e-09	0|0	P09919/Q6FH65/Q8N4W3/B4DNY7/D7RVA3/J3KTH8		6.79	0		0	2	MASCOT		T
	R14120_CONTROL,21985	R.AGGVLVASHLQSFLEVSYR.V	2033.08	-0.00086	3	1	86.15	0	1.47e-07	0|0	P09919/Q6FH65/Q8N4W3/B4DNY7/D7RVA3/J3KTH8		6.79	0		0	2	MASCOT		T
	R14120_CONTROL,21986	R.AGGVLVASHLQSFLEVSYR.V	2033.08	-0.00094	2	1	106.06	0	1.5e-09	0|0	P09919/Q6FH65/Q8N4W3/B4DNY7/D7RVA3/J3KTH8		6.79	0		0	2	MASCOT		T
	R14120_CONTROL,22017	R.AGGVLVASHLQSFLEVSYR.V	2033.08	-0.00053	3	1	79.76	0	6.39e-07	0|0	P09919/Q6FH65/Q8N4W3/B4DNY7/D7RVA3/J3KTH8		6.79	0		0	2	MASCOT		T
	R14120_CONTROL,22018	R.AGGVLVASHLQSFLEVSYR.V	2033.08	-0.00068	2	1	94.72	0	2.04e-08	0|0	P09919/Q6FH65/Q8N4W3/B4DNY7/D7RVA3/J3KTH8		6.79	0		0	2	MASCOT		T
	R14120_CONTROL,22050	R.AGGVLVASHLQSFLEVSYR.V	2033.08	-0.00107	3	1	85.5	0	1.7e-07	0|0	P09919/Q6FH65/Q8N4W3/B4DNY7/D7RVA3/J3KTH8		6.79	0		0	2	MASCOT		T
	R14120_CONTROL,22051	R.AGGVLVASHLQSFLEVSYR.V	2033.08	-0.00108	2	1	100.28	0	5.67e-09	0|0	P09919/Q6FH65/Q8N4W3/B4DNY7/D7RVA3/J3KTH8		6.79	0		0	2	MASCOT		T
	R14120_CONTROL,22083	R.AGGVLVASHLQSFLEVSYR.V	2033.08	-0.00056	3	1	85.6	0	1.67e-07	0|0	P09919/Q6FH65/Q8N4W3/B4DNY7/D7RVA3/J3KTH8		6.79	0		0	2	MASCOT		T
	R14120_CONTROL,22084	R.AGGVLVASHLQSFLEVSYR.V	2033.08	-0.00221	2	1	129.35	0	6.96e-12	0|0	P09919/Q6FH65/Q8N4W3/B4DNY7/D7RVA3/J3KTH8		6.79	0		0	2	MASCOT		T
	R14120_CONTROL,22116	R.AGGVLVASHLQSFLEVSYR.V	2033.08	-0.00128	3	1	85.5	0	1.7e-07	0|0	P09919/Q6FH65/Q8N4W3/B4DNY7/D7RVA3/J3KTH8		6.79	0		0	2	MASCOT		T
	R14120_CONTROL,22117	R.AGGVLVASHLQSFLEVSYR.V	2033.08	-0.00236	2	1	115.35	0	1.75e-10	0|0	P09919/Q6FH65/Q8N4W3/B4DNY7/D7RVA3/J3KTH8		6.79	0		0	2	MASCOT		T
	R14120_CONTROL,22149	R.AGGVLVASHLQSFLEVSYR.V	2033.08	-0.00113	3	1	83.6	0	2.63e-07	0|0	P09919/Q6FH65/Q8N4W3/B4DNY7/D7RVA3/J3KTH8		6.79	0		0	2	MASCOT		T
	R14120_CONTROL,22150	R.AGGVLVASHLQSFLEVSYR.V	2033.08	-0.00298	2	1	115.34	0	1.8e-10	0|0	P09919/Q6FH65/Q8N4W3/B4DNY7/D7RVA3/J3KTH8		6.79	0		0	2	MASCOT		T
	R14120_CONTROL,22182	R.AGGVLVASHLQSFLEVSYR.V	2033.08	-0.00125	3	1	101.52	0	4.24e-09	0|0	P09919/Q6FH65/Q8N4W3/B4DNY7/D7RVA3/J3KTH8		6.79	0		0	2	MASCOT		T
	R14120_CONTROL,22183	R.AGGVLVASHLQSFLEVSYR.V	2033.08	-0.0036	2	1	129.2	0	7.41e-12	0|0	P09919/Q6FH65/Q8N4W3/B4DNY7/D7RVA3/J3KTH8		6.79	0		0	2	MASCOT		T
	R14120_CONTROL,22215	R.AGGVLVASHLQSFLEVSYR.V	2033.08	-0.00122	3	1	86.07	0	1.49e-07	0|0	P09919/Q6FH65/Q8N4W3/B4DNY7/D7RVA3/J3KTH8		6.79	0		0	2	MASCOT		T
	R14120_CONTROL,22216	R.AGGVLVASHLQSFLEVSYR.V	2033.08	-0.00306	2	1	108.73	0	8.24e-10	0|0	P09919/Q6FH65/Q8N4W3/B4DNY7/D7RVA3/J3KTH8		6.79	0		0	2	MASCOT		T
	R14120_CONTROL,22248	R.AGGVLVASHLQSFLEVSYR.V	2033.08	-0.00137	3	1	70.04	0	5.96e-06	0|0	P09919/Q6FH65/Q8N4W3/B4DNY7/D7RVA3/J3KTH8		6.79	0		0	2	MASCOT		T
	R14120_CONTROL,22249	R.AGGVLVASHLQSFLEVSYR.V	2033.08	-0.00257	2	1	99.52	0	6.75e-09	0|0	P09919/Q6FH65/Q8N4W3/B4DNY7/D7RVA3/J3KTH8		6.79	0		0	2	MASCOT		T
	R14120_CONTROL,22282	R.AGGVLVASHLQSFLEVSYR.V	2033.08	-0.00188	3	1	85.57	0	1.66e-07	0|0	P09919/Q6FH65/Q8N4W3/B4DNY7/D7RVA3/J3KTH8		6.79	0		0	2	MASCOT		T
	R14120_CONTROL,22283	R.AGGVLVASHLQSFLEVSYR.V	2033.08	-0.00272	2	1	143.4	0	2.76e-13	0|0	P09919/Q6FH65/Q8N4W3/B4DNY7/D7RVA3/J3KTH8		6.79	0		0	2	MASCOT		T
	R14120_CONTROL,22315	R.AGGVLVASHLQSFLEVSYR.V	2033.08	-0.00086	3	1	85.46	0	1.72e-07	0|0	P09919/Q6FH65/Q8N4W3/B4DNY7/D7RVA3/J3KTH8		6.79	0		0	2	MASCOT		T
	R14120_CONTROL,22316	R.AGGVLVASHLQSFLEVSYR.V	2033.08	-0.00334	2	1	108.51	0	8.7e-10	0|0	P09919/Q6FH65/Q8N4W3/B4DNY7/D7RVA3/J3KTH8		6.79	0		0	2	MASCOT		T
	R14120_CONTROL,22348	R.AGGVLVASHLQSFLEVSYR.V	2033.08	-0.00152	3	1	89.1	0	7.4e-08	0|0	P09919/Q6FH65/Q8N4W3/B4DNY7/D7RVA3/J3KTH8		6.79	0		0	2	MASCOT		T
	R14120_CONTROL,22349	R.AGGVLVASHLQSFLEVSYR.V	2033.08	-0.00403	2	1	122.15	0	3.72e-11	0|0	P09919/Q6FH65/Q8N4W3/B4DNY7/D7RVA3/J3KTH8		6.79	0		0	2	MASCOT		T
	R14120_CONTROL,22382	R.AGGVLVASHLQSFLEVSYR.V	2033.08	-0.00071	3	1	88.72	0	8.12e-08	0|0	P09919/Q6FH65/Q8N4W3/B4DNY7/D7RVA3/J3KTH8		6.79	0		0	2	MASCOT		T
	R14120_CONTROL,22383	R.AGGVLVASHLQSFLEVSYR.V	2033.08	-0.00578	2	1	115.49	0	1.7e-10	0|0	P09919/Q6FH65/Q8N4W3/B4DNY7/D7RVA3/J3KTH8		6.79	0		0	2	MASCOT		T
	R14120_CONTROL,22414	R.AGGVLVASHLQSFLEVSYR.V	2033.08	-0.00134	3	1	91.93	0	3.86e-08	0|0	P09919/Q6FH65/Q8N4W3/B4DNY7/D7RVA3/J3KTH8		6.79	0		0	2	MASCOT		T
	R14120_CONTROL,22416	R.AGGVLVASHLQSFLEVSYR.V	2033.08	-0.00591	2	1	95.07	0	1.88e-08	0|0	P09919/Q6FH65/Q8N4W3/B4DNY7/D7RVA3/J3KTH8		6.79	0		0	2	MASCOT		T
	R14120_CONTROL,22446	R.AGGVLVASHLQSFLEVSYR.V	2033.08	-0.00101	3	1	85.5	0	1.71e-07	0|0	P09919/Q6FH65/Q8N4W3/B4DNY7/D7RVA3/J3KTH8		6.79	0		0	2	MASCOT		T
	R14120_CONTROL,22447	R.AGGVLVASHLQSFLEVSYR.V	2033.08	-0.00519	2	1	108.9	0	7.67e-10	0|0	P09919/Q6FH65/Q8N4W3/B4DNY7/D7RVA3/J3KTH8		6.79	0		0	2	MASCOT		T
	R14120_CONTROL,22479	R.AGGVLVASHLQSFLEVSYR.V	2033.08	-0.00143	3	1	85.54	0	1.68e-07	0|0	P09919/Q6FH65/Q8N4W3/B4DNY7/D7RVA3/J3KTH8		6.79	0		0	2	MASCOT		T
	R14120_CONTROL,22481	R.AGGVLVASHLQSFLEVSYR.V	2033.08	-0.00619	2	1	105.19	0	1.83e-09	0|0	P09919/Q6FH65/Q8N4W3/B4DNY7/D7RVA3/J3KTH8		6.79	0		0	2	MASCOT		T
	R14120_CONTROL,22513	R.AGGVLVASHLQSFLEVSYR.V	2033.08	-0.00101	3	1	72.42	0	3.47e-06	0|0	P09919/Q6FH65/Q8N4W3/B4DNY7/D7RVA3/J3KTH8		6.79	0		0	2	MASCOT		T
	R14120_CONTROL,22514	R.AGGVLVASHLQSFLEVSYR.V	2033.08	-0.00508	2	1	121.97	0	3.79e-11	0|0	P09919/Q6FH65/Q8N4W3/B4DNY7/D7RVA3/J3KTH8		6.79	0		0	2	MASCOT		T
	R14120_CONTROL,22546	R.AGGVLVASHLQSFLEVSYR.V	2033.08	-0.00119	3	1	88.43	0	8.63e-08	0|0	P09919/Q6FH65/Q8N4W3/B4DNY7/D7RVA3/J3KTH8		6.79	0		0	2	MASCOT		T
	R14120_CONTROL,22547	R.AGGVLVASHLQSFLEVSYR.V	2033.08	-0.0021	2	1	115.76	0	1.59e-10	0|0	P09919/Q6FH65/Q8N4W3/B4DNY7/D7RVA3/J3KTH8		6.79	0		0	2	MASCOT		T
	R14120_CONTROL,22579	R.AGGVLVASHLQSFLEVSYR.V	2033.08	-0.00122	3	1	88.35	0	8.79e-08	0|0	P09919/Q6FH65/Q8N4W3/B4DNY7/D7RVA3/J3KTH8		6.79	0		0	2	MASCOT		T
	R14120_CONTROL,22580	R.AGGVLVASHLQSFLEVSYR.V	2033.08	-0.00478	2	1	115.38	0	1.73e-10	0|0	P09919/Q6FH65/Q8N4W3/B4DNY7/D7RVA3/J3KTH8		6.79	0		0	2	MASCOT		T
	R14120_CONTROL,22612	R.AGGVLVASHLQSFLEVSYR.V	2033.08	-0.00122	3	1	83.34	0	2.79e-07	0|0	P09919/Q6FH65/Q8N4W3/B4DNY7/D7RVA3/J3KTH8		6.79	0		0	2	MASCOT		T
	R14120_CONTROL,22613	R.AGGVLVASHLQSFLEVSYR.V	2033.08	-0.00414	2	1	98.51	0	8.6e-09	0|0	P09919/Q6FH65/Q8N4W3/B4DNY7/D7RVA3/J3KTH8		6.79	0		0	2	MASCOT		T
	R14120_CONTROL,22645	R.AGGVLVASHLQSFLEVSYR.V	2033.08	-0.00146	3	1	85.63	0	1.65e-07	0|0	P09919/Q6FH65/Q8N4W3/B4DNY7/D7RVA3/J3KTH8		6.79	0		0	2	MASCOT		T
	R14120_CONTROL,22646	R.AGGVLVASHLQSFLEVSYR.V	2033.08	-0.0039	2	1	97.61	0	1.06e-08	0|0	P09919/Q6FH65/Q8N4W3/B4DNY7/D7RVA3/J3KTH8		6.79	0		0	2	MASCOT		T
	R14120_CONTROL,22678	R.AGGVLVASHLQSFLEVSYR.V	2033.08	-0.00128	3	1	83.53	0	2.67e-07	0|0	P09919/Q6FH65/Q8N4W3/B4DNY7/D7RVA3/J3KTH8		6.79	0		0	2	MASCOT		T
	R14120_CONTROL,22679	R.AGGVLVASHLQSFLEVSYR.V	2033.08	-0.00362	2	1	129.18	0	7.44e-12	0|0	P09919/Q6FH65/Q8N4W3/B4DNY7/D7RVA3/J3KTH8		6.79	0		0	2	MASCOT		T
	R14120_CONTROL,22710	R.AGGVLVASHLQSFLEVSYR.V	2033.08	-0.00143	3	1	86.23	0	1.43e-07	0|0	P09919/Q6FH65/Q8N4W3/B4DNY7/D7RVA3/J3KTH8		6.79	0		0	2	MASCOT		T
	R14120_CONTROL,22711	R.AGGVLVASHLQSFLEVSYR.V	2033.08	-0.00374	2	1	115.46	0	1.74e-10	0|0	P09919/Q6FH65/Q8N4W3/B4DNY7/D7RVA3/J3KTH8		6.79	0		0	2	MASCOT		T
	R14120_CONTROL,22743	R.AGGVLVASHLQSFLEVSYR.V	2033.08	-0.00155	3	1	101.54	0	4.22e-09	0|0	P09919/Q6FH65/Q8N4W3/B4DNY7/D7RVA3/J3KTH8		6.79	0		0	2	MASCOT		T
	R14120_CONTROL,22744	R.AGGVLVASHLQSFLEVSYR.V	2033.08	-0.004	2	1	102.87	0	3.15e-09	0|0	P09919/Q6FH65/Q8N4W3/B4DNY7/D7RVA3/J3KTH8		6.79	0		0	2	MASCOT		T
	R14120_CONTROL,22776	R.AGGVLVASHLQSFLEVSYR.V	2033.08	-0.00131	3	1	78.04	0	9.45e-07	0|0	P09919/Q6FH65/Q8N4W3/B4DNY7/D7RVA3/J3KTH8		6.79	0		0	2	MASCOT		T
	R14120_CONTROL,22777	R.AGGVLVASHLQSFLEVSYR.V	2033.08	-0.0045	2	1	108.83	0	7.83e-10	0|0	P09919/Q6FH65/Q8N4W3/B4DNY7/D7RVA3/J3KTH8		6.79	0		0	2	MASCOT		T
	R14120_CONTROL,22809	R.AGGVLVASHLQSFLEVSYR.V	2033.08	-0.00161	3	1	85.57	0	1.67e-07	0|0	P09919/Q6FH65/Q8N4W3/B4DNY7/D7RVA3/J3KTH8		6.79	0		0	2	MASCOT		T
	R14120_CONTROL,22810	R.AGGVLVASHLQSFLEVSYR.V	2033.08	-0.00356	2	1	108.72	0	8.28e-10	0|0	P09919/Q6FH65/Q8N4W3/B4DNY7/D7RVA3/J3KTH8		6.79	0		0	2	MASCOT		T
	R14120_CONTROL,22842	R.AGGVLVASHLQSFLEVSYR.V	2033.08	-0.0014	3	1	96.02	0	1.5e-08	0|0	P09919/Q6FH65/Q8N4W3/B4DNY7/D7RVA3/J3KTH8		6.79	0		0	2	MASCOT		T
	R14120_CONTROL,22843	R.AGGVLVASHLQSFLEVSYR.V	2033.08	-0.00275	2	1	129.55	0	6.7e-12	0|0	P09919/Q6FH65/Q8N4W3/B4DNY7/D7RVA3/J3KTH8		6.79	0		0	2	MASCOT		T
	R14120_CONTROL,22875	R.AGGVLVASHLQSFLEVSYR.V	2033.08	-0.00152	3	1	96.26	0	1.42e-08	0|0	P09919/Q6FH65/Q8N4W3/B4DNY7/D7RVA3/J3KTH8		6.79	0		0	2	MASCOT		T
	R14120_CONTROL,22876	R.AGGVLVASHLQSFLEVSYR.V	2033.08	-0.00367	2	1	98.52	0	8.58e-09	0|0	P09919/Q6FH65/Q8N4W3/B4DNY7/D7RVA3/J3KTH8		6.79	0		0	2	MASCOT		T
	R14120_CONTROL,22908	R.AGGVLVASHLQSFLEVSYR.V	2033.08	-0.00128	3	1	80.15	0	5.81e-07	0|0	P09919/Q6FH65/Q8N4W3/B4DNY7/D7RVA3/J3KTH8		6.79	0		0	2	MASCOT		T
	R14120_CONTROL,22909	R.AGGVLVASHLQSFLEVSYR.V	2033.08	-0.00447	2	1	95.79	0	1.58e-08	0|0	P09919/Q6FH65/Q8N4W3/B4DNY7/D7RVA3/J3KTH8		6.79	0		0	2	MASCOT		T
	R14120_CONTROL,22941	R.AGGVLVASHLQSFLEVSYR.V	2033.08	-0.0008	3	1	96.47	0	1.36e-08	0|0	P09919/Q6FH65/Q8N4W3/B4DNY7/D7RVA3/J3KTH8		6.79	0		0	2	MASCOT		T
	R14120_CONTROL,22942	R.AGGVLVASHLQSFLEVSYR.V	2033.08	-0.00464	2	1	115.1	0	1.85e-10	0|0	P09919/Q6FH65/Q8N4W3/B4DNY7/D7RVA3/J3KTH8		6.79	0		0	2	MASCOT		T
	R14120_CONTROL,22975	R.AGGVLVASHLQSFLEVSYR.V	2033.08	-0.00119	3	1	74.56	0	2.1e-06	0|0	P09919/Q6FH65/Q8N4W3/B4DNY7/D7RVA3/J3KTH8		6.79	0		0	2	MASCOT		T
	R14120_CONTROL,22976	R.AGGVLVASHLQSFLEVSYR.V	2033.08	-0.00444	2	1	90.81	0	4.97e-08	0|0	P09919/Q6FH65/Q8N4W3/B4DNY7/D7RVA3/J3KTH8		6.79	0		0	2	MASCOT		T
	R14120_CONTROL,23008	R.AGGVLVASHLQSFLEVSYR.V	2033.08	-0.00158	3	1	86.34	0	1.4e-07	0|0	P09919/Q6FH65/Q8N4W3/B4DNY7/D7RVA3/J3KTH8		6.79	0		0	2	MASCOT		T
	R14120_CONTROL,23009	R.AGGVLVASHLQSFLEVSYR.V	2033.08	-0.00464	2	1	129.13	0	7.31e-12	0|0	P09919/Q6FH65/Q8N4W3/B4DNY7/D7RVA3/J3KTH8		6.79	0		0	2	MASCOT		T
	R14120_CONTROL,23041	R.AGGVLVASHLQSFLEVSYR.V	2033.08	-0.00113	3	1	85.63	0	1.65e-07	0|0	P09919/Q6FH65/Q8N4W3/B4DNY7/D7RVA3/J3KTH8		6.79	0		0	2	MASCOT		T
	R14120_CONTROL,23042	R.AGGVLVASHLQSFLEVSYR.V	2033.08	-0.00326	2	1	108.3	0	9.13e-10	0|0	P09919/Q6FH65/Q8N4W3/B4DNY7/D7RVA3/J3KTH8		6.79	0		0	2	MASCOT		T
	R14120_CONTROL,23074	R.AGGVLVASHLQSFLEVSYR.V	2033.08	-0.00104	3	1	83.4	0	2.77e-07	0|0	P09919/Q6FH65/Q8N4W3/B4DNY7/D7RVA3/J3KTH8		6.79	0		0	2	MASCOT		T
	R14120_CONTROL,23075	R.AGGVLVASHLQSFLEVSYR.V	2033.08	-0.00362	2	1	108.82	0	8.08e-10	0|0	P09919/Q6FH65/Q8N4W3/B4DNY7/D7RVA3/J3KTH8		6.79	0		0	2	MASCOT		T
	R14120_CONTROL,23107	R.AGGVLVASHLQSFLEVSYR.V	2033.08	-0.0014	3	1	85.63	0	1.65e-07	0|0	P09919/Q6FH65/Q8N4W3/B4DNY7/D7RVA3/J3KTH8		6.79	0		0	2	MASCOT		T
	R14120_CONTROL,23108	R.AGGVLVASHLQSFLEVSYR.V	2033.08	-0.00275	2	1	102.68	0	3.26e-09	0|0	P09919/Q6FH65/Q8N4W3/B4DNY7/D7RVA3/J3KTH8		6.79	0		0	2	MASCOT		T
	R14120_CONTROL,23139	R.AGGVLVASHLQSFLEVSYR.V	2033.08	-0.00185	3	1	83.34	0	2.78e-07	0|0	P09919/Q6FH65/Q8N4W3/B4DNY7/D7RVA3/J3KTH8		6.79	0		0	2	MASCOT		T
	R14120_CONTROL,23140	R.AGGVLVASHLQSFLEVSYR.V	2033.08	-0.00246	2	1	92.66	0	3.25e-08	0|0	P09919/Q6FH65/Q8N4W3/B4DNY7/D7RVA3/J3KTH8		6.79	0		0	2	MASCOT		T
	R14120_CONTROL,23172	R.AGGVLVASHLQSFLEVSYR.V	2033.08	-0.00143	3	1	88.26	0	8.98e-08	0|0	P09919/Q6FH65/Q8N4W3/B4DNY7/D7RVA3/J3KTH8		6.79	0		0	2	MASCOT		T
	R14120_CONTROL,23174	R.AGGVLVASHLQSFLEVSYR.V	2033.08	-0.00272	2	1	115.44	0	1.73e-10	0|0	P09919/Q6FH65/Q8N4W3/B4DNY7/D7RVA3/J3KTH8		6.79	0		0	2	MASCOT		T
	R14120_CONTROL,23205	R.AGGVLVASHLQSFLEVSYR.V	2033.08	-0.00125	3	1	83.4	0	2.75e-07	0|0	P09919/Q6FH65/Q8N4W3/B4DNY7/D7RVA3/J3KTH8		6.79	0		0	2	MASCOT		T
	R14120_CONTROL,23207	R.AGGVLVASHLQSFLEVSYR.V	2033.08	-0.0023	2	1	108.62	0	8.24e-10	0|0	P09919/Q6FH65/Q8N4W3/B4DNY7/D7RVA3/J3KTH8		6.79	0		0	2	MASCOT		T
	R14120_CONTROL,23238	R.AGGVLVASHLQSFLEVSYR.V	2033.08	-0.00119	3	1	79.91	0	6.14e-07	0|0	P09919/Q6FH65/Q8N4W3/B4DNY7/D7RVA3/J3KTH8		6.79	0		0	2	MASCOT		T
	R14120_CONTROL,23239	R.AGGVLVASHLQSFLEVSYR.V	2033.08	-0.00223	2	1	96.72	0	1.28e-08	0|0	P09919/Q6FH65/Q8N4W3/B4DNY7/D7RVA3/J3KTH8		6.79	0		0	2	MASCOT		T
	R14120_CONTROL,23271	R.AGGVLVASHLQSFLEVSYR.V	2033.08	-0.00128	3	1	85.64	0	1.64e-07	0|0	P09919/Q6FH65/Q8N4W3/B4DNY7/D7RVA3/J3KTH8		6.79	0		0	2	MASCOT		T
	R14120_CONTROL,23272	R.AGGVLVASHLQSFLEVSYR.V	2033.08	-0.00221	2	1	115.52	0	1.68e-10	0|0	P09919/Q6FH65/Q8N4W3/B4DNY7/D7RVA3/J3KTH8		6.79	0		0	2	MASCOT		T
	R14120_CONTROL,23304	R.AGGVLVASHLQSFLEVSYR.V	2033.08	-0.00134	3	1	86.33	0	1.4e-07	0|0	P09919/Q6FH65/Q8N4W3/B4DNY7/D7RVA3/J3KTH8		6.79	0		0	2	MASCOT		T
	R14120_CONTROL,23305	R.AGGVLVASHLQSFLEVSYR.V	2033.08	-0.0019	2	1	122.09	0	3.71e-11	0|0	P09919/Q6FH65/Q8N4W3/B4DNY7/D7RVA3/J3KTH8		6.79	0		0	2	MASCOT		T
	R14120_CONTROL,23337	R.AGGVLVASHLQSFLEVSYR.V	2033.08	-0.00197	3	1	88.46	0	8.55e-08	0|0	P09919/Q6FH65/Q8N4W3/B4DNY7/D7RVA3/J3KTH8		6.79	0		0	2	MASCOT		T
	R14120_CONTROL,23338	R.AGGVLVASHLQSFLEVSYR.V	2033.08	-0.00298	2	1	102.21	0	3.7e-09	0|0	P09919/Q6FH65/Q8N4W3/B4DNY7/D7RVA3/J3KTH8		6.79	0		0	2	MASCOT		T
	R14120_CONTROL,23370	R.AGGVLVASHLQSFLEVSYR.V	2033.08	-0.00122	3	1	85.49	0	1.7e-07	0|0	P09919/Q6FH65/Q8N4W3/B4DNY7/D7RVA3/J3KTH8		6.79	0		0	2	MASCOT		T
	R14120_CONTROL,23371	R.AGGVLVASHLQSFLEVSYR.V	2033.08	-0.00231	2	1	108.68	0	8.12e-10	0|0	P09919/Q6FH65/Q8N4W3/B4DNY7/D7RVA3/J3KTH8		6.79	0		0	2	MASCOT		T
	R14120_CONTROL,23403	R.AGGVLVASHLQSFLEVSYR.V	2033.08	-0.00161	3	1	85.57	0	1.67e-07	0|0	P09919/Q6FH65/Q8N4W3/B4DNY7/D7RVA3/J3KTH8		6.79	0		0	2	MASCOT		T
	R14120_CONTROL,23404	R.AGGVLVASHLQSFLEVSYR.V	2033.08	-0.00262	2	1	115.33	0	1.77e-10	0|0	P09919/Q6FH65/Q8N4W3/B4DNY7/D7RVA3/J3KTH8		6.79	0		0	2	MASCOT		T
	R14120_CONTROL,23436	R.AGGVLVASHLQSFLEVSYR.V	2033.08	-0.00152	3	1	79.97	0	6.06e-07	0|0	P09919/Q6FH65/Q8N4W3/B4DNY7/D7RVA3/J3KTH8		6.79	0		0	2	MASCOT		T
	R14120_CONTROL,23437	R.AGGVLVASHLQSFLEVSYR.V	2033.08	-0.00264	2	1	108.41	0	8.72e-10	0|0	P09919/Q6FH65/Q8N4W3/B4DNY7/D7RVA3/J3KTH8		6.79	0		0	2	MASCOT		T
	R14120_CONTROL,23469	R.AGGVLVASHLQSFLEVSYR.V	2033.08	-0.00167	3	1	74.08	0	2.35e-06	0|0	P09919/Q6FH65/Q8N4W3/B4DNY7/D7RVA3/J3KTH8		6.79	0		0	2	MASCOT		T
	R14120_CONTROL,23470	R.AGGVLVASHLQSFLEVSYR.V	2033.08	-0.00262	2	1	108.95	0	7.7e-10	0|0	P09919/Q6FH65/Q8N4W3/B4DNY7/D7RVA3/J3KTH8		6.79	0		0	2	MASCOT		T
	R14120_CONTROL,23502	R.AGGVLVASHLQSFLEVSYR.V	2033.08	-0.00158	3	1	83.57	0	2.64e-07	0|0	P09919/Q6FH65/Q8N4W3/B4DNY7/D7RVA3/J3KTH8		6.79	0		0	2	MASCOT		T
	R14120_CONTROL,23503	R.AGGVLVASHLQSFLEVSYR.V	2033.08	-0.00231	2	1	129.2	0	7.21e-12	0|0	P09919/Q6FH65/Q8N4W3/B4DNY7/D7RVA3/J3KTH8		6.79	0		0	2	MASCOT		T
	R14120_CONTROL,23535	R.AGGVLVASHLQSFLEVSYR.V	2033.08	-0.00161	3	1	84.14	0	2.32e-07	0|0	P09919/Q6FH65/Q8N4W3/B4DNY7/D7RVA3/J3KTH8		6.79	0		0	2	MASCOT		T
	R14120_CONTROL,23537	R.AGGVLVASHLQSFLEVSYR.V	2033.08	-0.00205	2	1	128.95	0	7.63e-12	0|0	P09919/Q6FH65/Q8N4W3/B4DNY7/D7RVA3/J3KTH8		6.79	0		0	2	MASCOT		T
	R14120_CONTROL,23569	R.AGGVLVASHLQSFLEVSYR.V	2033.08	-0.00173	3	1	85.59	0	1.66e-07	0|0	P09919/Q6FH65/Q8N4W3/B4DNY7/D7RVA3/J3KTH8		6.79	0		0	2	MASCOT		T
	R14120_CONTROL,23571	R.AGGVLVASHLQSFLEVSYR.V	2033.08	-0.00264	2	1	122.08	0	3.74e-11	0|0	P09919/Q6FH65/Q8N4W3/B4DNY7/D7RVA3/J3KTH8		6.79	0		0	2	MASCOT		T
	R14120_CONTROL,23602	R.AGGVLVASHLQSFLEVSYR.V	2033.08	-0.00128	3	1	104.81	0	1.99e-09	0|0	P09919/Q6FH65/Q8N4W3/B4DNY7/D7RVA3/J3KTH8		6.79	0		0	2	MASCOT		T
	R14120_CONTROL,23604	R.AGGVLVASHLQSFLEVSYR.V	2033.08	-0.00252	2	1	96.64	0	1.31e-08	0|0	P09919/Q6FH65/Q8N4W3/B4DNY7/D7RVA3/J3KTH8		6.79	0		0	2	MASCOT		T
	R14120_CONTROL,23635	R.AGGVLVASHLQSFLEVSYR.V	2033.08	-0.00137	3	1	85.53	0	1.68e-07	0|0	P09919/Q6FH65/Q8N4W3/B4DNY7/D7RVA3/J3KTH8		6.79	0		0	2	MASCOT		T
	R14120_CONTROL,23637	R.AGGVLVASHLQSFLEVSYR.V	2033.08	-0.0022	2	1	102.18	0	3.63e-09	0|0	P09919/Q6FH65/Q8N4W3/B4DNY7/D7RVA3/J3KTH8		6.79	0		0	2	MASCOT		T
	R14120_CONTROL,23668	R.AGGVLVASHLQSFLEVSYR.V	2033.08	-0.00125	3	1	85.49	0	1.7e-07	0|0	P09919/Q6FH65/Q8N4W3/B4DNY7/D7RVA3/J3KTH8		6.79	0		0	2	MASCOT		T
	R14120_CONTROL,23670	R.AGGVLVASHLQSFLEVSYR.V	2033.08	-0.00203	2	1	105.28	0	1.78e-09	0|0	P09919/Q6FH65/Q8N4W3/B4DNY7/D7RVA3/J3KTH8		6.79	0		0	2	MASCOT		T
	R14120_CONTROL,23701	R.AGGVLVASHLQSFLEVSYR.V	2033.08	-0.00176	3	1	88.31	0	8.85e-08	0|0	P09919/Q6FH65/Q8N4W3/B4DNY7/D7RVA3/J3KTH8		6.79	0		0	2	MASCOT		T
	R14120_CONTROL,23702	R.AGGVLVASHLQSFLEVSYR.V	2033.08	-0.00254	2	1	108.55	0	8.44e-10	0|0	P09919/Q6FH65/Q8N4W3/B4DNY7/D7RVA3/J3KTH8		6.79	0		0	2	MASCOT		T
	R14120_CONTROL,23734	R.AGGVLVASHLQSFLEVSYR.V	2033.08	-0.00137	3	1	85.33	0	1.76e-07	0|0	P09919/Q6FH65/Q8N4W3/B4DNY7/D7RVA3/J3KTH8		6.79	0		0	2	MASCOT		T
	R14120_CONTROL,23735	R.AGGVLVASHLQSFLEVSYR.V	2033.08	-0.00198	2	1	96.72	0	1.28e-08	0|0	P09919/Q6FH65/Q8N4W3/B4DNY7/D7RVA3/J3KTH8		6.79	0		0	2	MASCOT		T
	R14120_CONTROL,23767	R.AGGVLVASHLQSFLEVSYR.V	2033.08	-0.00155	3	1	85.53	0	1.68e-07	0|0	P09919/Q6FH65/Q8N4W3/B4DNY7/D7RVA3/J3KTH8		6.79	0		0	2	MASCOT		T
	R14120_CONTROL,23769	R.AGGVLVASHLQSFLEVSYR.V	2033.08	-0.00248	2	1	98.1	0	9.32e-09	0|0	P09919/Q6FH65/Q8N4W3/B4DNY7/D7RVA3/J3KTH8		6.79	0		0	2	MASCOT		T
	R14120_CONTROL,23799	R.AGGVLVASHLQSFLEVSYR.V	2033.08	-0.0017	3	1	86.48	0	1.35e-07	0|0	P09919/Q6FH65/Q8N4W3/B4DNY7/D7RVA3/J3KTH8		6.79	0		0	2	MASCOT		T
	R14120_CONTROL,23801	R.AGGVLVASHLQSFLEVSYR.V	2033.08	-0.00192	2	1	129.25	0	7.13e-12	0|0	P09919/Q6FH65/Q8N4W3/B4DNY7/D7RVA3/J3KTH8		6.79	0		0	2	MASCOT		T
	R14120_CONTROL,23832	R.AGGVLVASHLQSFLEVSYR.V	2033.08	-0.00176	3	1	85.59	0	1.65e-07	0|0	P09919/Q6FH65/Q8N4W3/B4DNY7/D7RVA3/J3KTH8		6.79	0		0	2	MASCOT		T
	R14120_CONTROL,23835	R.AGGVLVASHLQSFLEVSYR.V	2033.08	-0.00236	2	1	94.71	0	2.03e-08	0|0	P09919/Q6FH65/Q8N4W3/B4DNY7/D7RVA3/J3KTH8		6.79	0		0	2	MASCOT		T
	R14120_CONTROL,23866	R.AGGVLVASHLQSFLEVSYR.V	2033.08	-0.00137	3	1	88.85	0	7.84e-08	0|0	P09919/Q6FH65/Q8N4W3/B4DNY7/D7RVA3/J3KTH8		6.79	0		0	2	MASCOT		T
	R14120_CONTROL,23868	R.AGGVLVASHLQSFLEVSYR.V	2033.08	-0.00257	2	1	130.59	0	5.28e-12	0|0	P09919/Q6FH65/Q8N4W3/B4DNY7/D7RVA3/J3KTH8		6.79	0		0	2	MASCOT		T
	R14120_CONTROL,23899	R.AGGVLVASHLQSFLEVSYR.V	2033.08	-0.00143	3	1	82.08	0	3.73e-07	0|0	P09919/Q6FH65/Q8N4W3/B4DNY7/D7RVA3/J3KTH8		6.79	0		0	2	MASCOT		T
	R14120_CONTROL,23901	R.AGGVLVASHLQSFLEVSYR.V	2033.08	-0.00306	2	1	95.92	0	1.57e-08	0|0	P09919/Q6FH65/Q8N4W3/B4DNY7/D7RVA3/J3KTH8		6.79	0		0	2	MASCOT		T
	R14120_CONTROL,23932	R.AGGVLVASHLQSFLEVSYR.V	2033.08	-0.00173	3	1	96.61	0	1.31e-08	0|0	P09919/Q6FH65/Q8N4W3/B4DNY7/D7RVA3/J3KTH8		6.79	0		0	2	MASCOT		T
	R14120_CONTROL,23933	R.AGGVLVASHLQSFLEVSYR.V	2033.08	-0.0028	2	1	101.87	0	3.93e-09	0|0	P09919/Q6FH65/Q8N4W3/B4DNY7/D7RVA3/J3KTH8		6.79	0		0	2	MASCOT		T
	R14120_CONTROL,23964	R.AGGVLVASHLQSFLEVSYR.V	2033.08	-0.00158	3	1	85.38	0	1.74e-07	0|0	P09919/Q6FH65/Q8N4W3/B4DNY7/D7RVA3/J3KTH8		6.79	0		0	2	MASCOT		T
	R14120_CONTROL,23966	R.AGGVLVASHLQSFLEVSYR.V	2033.08	-0.00239	2	1	103.1	0	2.94e-09	0|0	P09919/Q6FH65/Q8N4W3/B4DNY7/D7RVA3/J3KTH8		6.79	0		0	2	MASCOT		T
	R14120_CONTROL,23997	R.AGGVLVASHLQSFLEVSYR.V	2033.08	-0.00188	3	1	91.29	0	4.45e-08	0|0	P09919/Q6FH65/Q8N4W3/B4DNY7/D7RVA3/J3KTH8		6.79	0		0	2	MASCOT		T
	R14120_CONTROL,23998	R.AGGVLVASHLQSFLEVSYR.V	2033.08	-0.00285	2	1	101.05	0	4.75e-09	0|0	P09919/Q6FH65/Q8N4W3/B4DNY7/D7RVA3/J3KTH8		6.79	0		0	2	MASCOT		T
	R14120_CONTROL,24030	R.AGGVLVASHLQSFLEVSYR.V	2033.08	-0.00155	3	1	85.74	0	1.6e-07	0|0	P09919/Q6FH65/Q8N4W3/B4DNY7/D7RVA3/J3KTH8		6.79	0		0	2	MASCOT		T
	R14120_CONTROL,24031	R.AGGVLVASHLQSFLEVSYR.V	2033.08	-0.00252	2	1	108.45	0	8.64e-10	0|0	P09919/Q6FH65/Q8N4W3/B4DNY7/D7RVA3/J3KTH8		6.79	0		0	2	MASCOT		T
	R14120_CONTROL,24063	R.AGGVLVASHLQSFLEVSYR.V	2033.08	-0.00149	3	1	85.47	0	1.71e-07	0|0	P09919/Q6FH65/Q8N4W3/B4DNY7/D7RVA3/J3KTH8		6.79	0		0	2	MASCOT		T
	R14120_CONTROL,24065	R.AGGVLVASHLQSFLEVSYR.V	2033.08	-0.00234	2	1	115.44	0	1.71e-10	0|0	P09919/Q6FH65/Q8N4W3/B4DNY7/D7RVA3/J3KTH8		6.79	0		0	2	MASCOT		T
	R14120_CONTROL,24096	R.AGGVLVASHLQSFLEVSYR.V	2033.08	-0.00137	3	1	79.89	0	6.17e-07	0|0	P09919/Q6FH65/Q8N4W3/B4DNY7/D7RVA3/J3KTH8		6.79	0		0	2	MASCOT		T
	R14120_CONTROL,24098	R.AGGVLVASHLQSFLEVSYR.V	2033.08	-0.00194	2	1	97.64	0	1.03e-08	0|0	P09919/Q6FH65/Q8N4W3/B4DNY7/D7RVA3/J3KTH8		6.79	0		0	2	MASCOT		T
	R14120_CONTROL,24129	R.AGGVLVASHLQSFLEVSYR.V	2033.08	-0.0014	3	1	96.18	0	1.45e-08	0|0	P09919/Q6FH65/Q8N4W3/B4DNY7/D7RVA3/J3KTH8		6.79	0		0	2	MASCOT		T
	R14120_CONTROL,24131	R.AGGVLVASHLQSFLEVSYR.V	2033.08	-0.00249	2	1	90.51	0	5.38e-08	0|0	P09919/Q6FH65/Q8N4W3/B4DNY7/D7RVA3/J3KTH8		6.79	0		0	2	MASCOT		T
	R14120_CONTROL,24163	R.AGGVLVASHLQSFLEVSYR.V	2033.08	-0.00161	3	1	81.46	0	4.29e-07	0|0	P09919/Q6FH65/Q8N4W3/B4DNY7/D7RVA3/J3KTH8		6.79	0		0	2	MASCOT		T
	R14120_CONTROL,24165	R.AGGVLVASHLQSFLEVSYR.V	2033.08	-0.0022	2	1	102.01	0	3.77e-09	0|0	P09919/Q6FH65/Q8N4W3/B4DNY7/D7RVA3/J3KTH8		6.79	0		0	2	MASCOT		T
	R14120_CONTROL,24197	R.AGGVLVASHLQSFLEVSYR.V	2033.08	-0.00152	3	1	86.1	0	1.48e-07	0|0	P09919/Q6FH65/Q8N4W3/B4DNY7/D7RVA3/J3KTH8		6.79	0		0	2	MASCOT		T
	R14120_CONTROL,24198	R.AGGVLVASHLQSFLEVSYR.V	2033.08	-0.00248	2	1	129.23	0	7.19e-12	0|0	P09919/Q6FH65/Q8N4W3/B4DNY7/D7RVA3/J3KTH8		6.79	0		0	2	MASCOT		T
	R14120_CONTROL,24230	R.AGGVLVASHLQSFLEVSYR.V	2033.08	-0.00149	3	1	88.49	0	8.52e-08	0|0	P09919/Q6FH65/Q8N4W3/B4DNY7/D7RVA3/J3KTH8		6.79	0		0	2	MASCOT		T
	R14120_CONTROL,24231	R.AGGVLVASHLQSFLEVSYR.V	2033.08	-0.00246	2	1	94.68	0	2.04e-08	0|0	P09919/Q6FH65/Q8N4W3/B4DNY7/D7RVA3/J3KTH8		6.79	0		0	2	MASCOT		T
	R14120_CONTROL,24263	R.AGGVLVASHLQSFLEVSYR.V	2033.08	-0.00155	3	1	88.42	0	8.65e-08	0|0	P09919/Q6FH65/Q8N4W3/B4DNY7/D7RVA3/J3KTH8		6.79	0		0	2	MASCOT		T
	R14120_CONTROL,24264	R.AGGVLVASHLQSFLEVSYR.V	2033.08	-0.00267	2	1	102.09	0	3.74e-09	0|0	P09919/Q6FH65/Q8N4W3/B4DNY7/D7RVA3/J3KTH8		6.79	0		0	2	MASCOT		T
	R14120_CONTROL,24296	R.AGGVLVASHLQSFLEVSYR.V	2033.08	-0.00158	3	1	91.36	0	4.4e-08	0|0	P09919/Q6FH65/Q8N4W3/B4DNY7/D7RVA3/J3KTH8		6.79	0		0	2	MASCOT		T
	R14120_CONTROL,24297	R.AGGVLVASHLQSFLEVSYR.V	2033.08	-0.00277	2	1	129.19	0	7.28e-12	0|0	P09919/Q6FH65/Q8N4W3/B4DNY7/D7RVA3/J3KTH8		6.79	0		0	2	MASCOT		T
	R14120_CONTROL,24329	R.AGGVLVASHLQSFLEVSYR.V	2033.08	-0.0017	3	1	77.94	0	9.66e-07	0|0	P09919/Q6FH65/Q8N4W3/B4DNY7/D7RVA3/J3KTH8		6.79	0		0	2	MASCOT		T
	R14120_CONTROL,24330	R.AGGVLVASHLQSFLEVSYR.V	2033.08	-0.00302	2	1	98.74	0	8.22e-09	0|0	P09919/Q6FH65/Q8N4W3/B4DNY7/D7RVA3/J3KTH8		6.79	0		0	2	MASCOT		T
	R14120_CONTROL,24361	R.AGGVLVASHLQSFLEVSYR.V	2033.08	-0.00182	3	1	85.72	0	1.61e-07	0|0	P09919/Q6FH65/Q8N4W3/B4DNY7/D7RVA3/J3KTH8		6.79	0		0	2	MASCOT		T
	R14120_CONTROL,24363	R.AGGVLVASHLQSFLEVSYR.V	2033.08	-0.00226	2	1	108.72	0	8.05e-10	0|0	P09919/Q6FH65/Q8N4W3/B4DNY7/D7RVA3/J3KTH8		6.79	0		0	2	MASCOT		T
	R14120_CONTROL,24394	R.AGGVLVASHLQSFLEVSYR.V	2033.08	-0.00167	3	1	77.62	0	1.04e-06	0|0	P09919/Q6FH65/Q8N4W3/B4DNY7/D7RVA3/J3KTH8		6.79	0		0	2	MASCOT		T
	R14120_CONTROL,24396	R.AGGVLVASHLQSFLEVSYR.V	2033.08	-0.00254	2	1	115.55	0	1.68e-10	0|0	P09919/Q6FH65/Q8N4W3/B4DNY7/D7RVA3/J3KTH8		6.79	0		0	2	MASCOT		T
	R14120_CONTROL,24427	R.AGGVLVASHLQSFLEVSYR.V	2033.08	-0.00164	3	1	86.25	0	1.43e-07	0|0	P09919/Q6FH65/Q8N4W3/B4DNY7/D7RVA3/J3KTH8		6.79	0		0	2	MASCOT		T
	R14120_CONTROL,24428	R.AGGVLVASHLQSFLEVSYR.V	2033.08	-0.0022	2	1	91.19	0	4.56e-08	0|0	P09919/Q6FH65/Q8N4W3/B4DNY7/D7RVA3/J3KTH8		6.79	0		0	2	MASCOT		T
	R14120_CONTROL,24461	R.AGGVLVASHLQSFLEVSYR.V	2033.08	-0.00128	3	1	91.26	0	4.5e-08	0|0	P09919/Q6FH65/Q8N4W3/B4DNY7/D7RVA3/J3KTH8		6.79	0		0	2	MASCOT		T
	R14120_CONTROL,24462	R.AGGVLVASHLQSFLEVSYR.V	2033.08	-0.00226	2	1	129.23	0	7.16e-12	0|0	P09919/Q6FH65/Q8N4W3/B4DNY7/D7RVA3/J3KTH8		6.79	0		0	2	MASCOT		T
	R14120_CONTROL,24494	R.AGGVLVASHLQSFLEVSYR.V	2033.08	-0.00128	3	1	77.93	0	9.69e-07	0|0	P09919/Q6FH65/Q8N4W3/B4DNY7/D7RVA3/J3KTH8		6.79	0		0	2	MASCOT		T
	R14120_CONTROL,24495	R.AGGVLVASHLQSFLEVSYR.V	2033.08	-0.00185	2	1	108.86	0	7.79e-10	0|0	P09919/Q6FH65/Q8N4W3/B4DNY7/D7RVA3/J3KTH8		6.79	0		0	2	MASCOT		T
	R14120_CONTROL,24526	R.AGGVLVASHLQSFLEVSYR.V	2033.08	-0.00098	3	1	88.22	0	9.11e-08	0|0	P09919/Q6FH65/Q8N4W3/B4DNY7/D7RVA3/J3KTH8		6.79	0		0	2	MASCOT		T
	R14120_CONTROL,24528	R.AGGVLVASHLQSFLEVSYR.V	2033.08	-0.00238	2	1	108.44	0	8.59e-10	0|0	P09919/Q6FH65/Q8N4W3/B4DNY7/D7RVA3/J3KTH8		6.79	0		0	2	MASCOT		T
	R14120_CONTROL,24558	R.AGGVLVASHLQSFLEVSYR.V	2033.08	-0.0014	3	1	85.62	0	1.65e-07	0|0	P09919/Q6FH65/Q8N4W3/B4DNY7/D7RVA3/J3KTH8		6.79	0		0	2	MASCOT		T
	R14120_CONTROL,24560	R.AGGVLVASHLQSFLEVSYR.V	2033.08	-0.00267	2	1	102.57	0	3.35e-09	0|0	P09919/Q6FH65/Q8N4W3/B4DNY7/D7RVA3/J3KTH8		6.79	0		0	2	MASCOT		T
	R14120_CONTROL,24591	R.AGGVLVASHLQSFLEVSYR.V	2033.08	-0.0014	3	1	74.74	0	2.02e-06	0|0	P09919/Q6FH65/Q8N4W3/B4DNY7/D7RVA3/J3KTH8		6.79	0		0	2	MASCOT		T
	R14120_CONTROL,24592	R.AGGVLVASHLQSFLEVSYR.V	2033.08	-0.00302	2	1	122.37	0	3.56e-11	0|0	P09919/Q6FH65/Q8N4W3/B4DNY7/D7RVA3/J3KTH8		6.79	0		0	2	MASCOT		T
	R14120_CONTROL,24624	R.AGGVLVASHLQSFLEVSYR.V	2033.08	-0.0014	3	1	83.49	0	2.69e-07	0|0	P09919/Q6FH65/Q8N4W3/B4DNY7/D7RVA3/J3KTH8		6.79	0		0	2	MASCOT		T
	R14120_CONTROL,24625	R.AGGVLVASHLQSFLEVSYR.V	2033.08	-0.00288	2	1	121.83	0	3.97e-11	0|0	P09919/Q6FH65/Q8N4W3/B4DNY7/D7RVA3/J3KTH8		6.79	0		0	2	MASCOT		T
	R14120_CONTROL,24657	R.AGGVLVASHLQSFLEVSYR.V	2033.08	-0.00152	3	1	70.19	0	5.76e-06	0|0	P09919/Q6FH65/Q8N4W3/B4DNY7/D7RVA3/J3KTH8		6.79	0		0	2	MASCOT		T
	R14120_CONTROL,24658	R.AGGVLVASHLQSFLEVSYR.V	2033.08	-0.00216	2	1	129.19	0	7.22e-12	0|0	P09919/Q6FH65/Q8N4W3/B4DNY7/D7RVA3/J3KTH8		6.79	0		0	2	MASCOT		T
	R14120_CONTROL,24690	R.AGGVLVASHLQSFLEVSYR.V	2033.08	-0.00137	3	1	96.08	0	1.48e-08	0|0	P09919/Q6FH65/Q8N4W3/B4DNY7/D7RVA3/J3KTH8		6.79	0		0	2	MASCOT		T
	R14120_CONTROL,24691	R.AGGVLVASHLQSFLEVSYR.V	2033.08	-0.0021	2	1	102.11	0	3.69e-09	0|0	P09919/Q6FH65/Q8N4W3/B4DNY7/D7RVA3/J3KTH8		6.79	0		0	2	MASCOT		T
	R14120_CONTROL,24723	R.AGGVLVASHLQSFLEVSYR.V	2033.08	-0.00176	3	1	76.03	0	1.5e-06	0|0	P09919/Q6FH65/Q8N4W3/B4DNY7/D7RVA3/J3KTH8		6.79	0		0	2	MASCOT		T
	R14120_CONTROL,24724	R.AGGVLVASHLQSFLEVSYR.V	2033.08	-0.00282	2	1	102.22	0	3.63e-09	0|0	P09919/Q6FH65/Q8N4W3/B4DNY7/D7RVA3/J3KTH8		6.79	0		0	2	MASCOT		T
	R14120_CONTROL,24756	R.AGGVLVASHLQSFLEVSYR.V	2033.08	-0.00164	3	1	85.79	0	1.58e-07	0|0	P09919/Q6FH65/Q8N4W3/B4DNY7/D7RVA3/J3KTH8		6.79	0		0	2	MASCOT		T
	R14120_CONTROL,24757	R.AGGVLVASHLQSFLEVSYR.V	2033.08	-0.0029	2	1	103.37	0	2.79e-09	0|0	P09919/Q6FH65/Q8N4W3/B4DNY7/D7RVA3/J3KTH8		6.79	0		0	2	MASCOT		T
	R14120_CONTROL,24789	R.AGGVLVASHLQSFLEVSYR.V	2033.08	-0.00155	3	1	75.49	0	1.7e-06	0|0	P09919/Q6FH65/Q8N4W3/B4DNY7/D7RVA3/J3KTH8		6.79	0		0	2	MASCOT		T
	R14120_CONTROL,24790	R.AGGVLVASHLQSFLEVSYR.V	2033.08	-0.00244	2	1	129.25	0	7.13e-12	0|0	P09919/Q6FH65/Q8N4W3/B4DNY7/D7RVA3/J3KTH8		6.79	0		0	2	MASCOT		T
	R14120_CONTROL,24822	R.AGGVLVASHLQSFLEVSYR.V	2033.08	-0.00116	3	1	74.49	0	2.14e-06	0|0	P09919/Q6FH65/Q8N4W3/B4DNY7/D7RVA3/J3KTH8		6.79	0		0	2	MASCOT		T
	R14120_CONTROL,24823	R.AGGVLVASHLQSFLEVSYR.V	2033.08	-0.00284	2	1	114.76	0	2.02e-10	0|0	P09919/Q6FH65/Q8N4W3/B4DNY7/D7RVA3/J3KTH8		6.79	0		0	2	MASCOT		T
	R14120_CONTROL,24855	R.AGGVLVASHLQSFLEVSYR.V	2033.08	-0.00143	3	1	88.45	0	8.59e-08	0|0	P09919/Q6FH65/Q8N4W3/B4DNY7/D7RVA3/J3KTH8		6.79	0		0	2	MASCOT		T
	R14120_CONTROL,24856	R.AGGVLVASHLQSFLEVSYR.V	2033.08	-0.00203	2	1	143.38	0	2.75e-13	0|0	P09919/Q6FH65/Q8N4W3/B4DNY7/D7RVA3/J3KTH8		6.79	0		0	2	MASCOT		T
	R14120_CONTROL,24888	R.AGGVLVASHLQSFLEVSYR.V	2033.08	-0.00131	3	1	79.85	0	6.23e-07	0|0	P09919/Q6FH65/Q8N4W3/B4DNY7/D7RVA3/J3KTH8		6.79	0		0	2	MASCOT		T
	R14120_CONTROL,24889	R.AGGVLVASHLQSFLEVSYR.V	2033.08	-0.00208	2	1	115.41	0	1.73e-10	0|0	P09919/Q6FH65/Q8N4W3/B4DNY7/D7RVA3/J3KTH8		6.79	0		0	2	MASCOT		T
	R14120_CONTROL,24921	R.AGGVLVASHLQSFLEVSYR.V	2033.08	-0.00173	3	1	88.33	0	8.83e-08	0|0	P09919/Q6FH65/Q8N4W3/B4DNY7/D7RVA3/J3KTH8		6.79	0		0	2	MASCOT		T
	R14120_CONTROL,24922	R.AGGVLVASHLQSFLEVSYR.V	2033.08	-0.00249	2	1	104.16	0	2.32e-09	0|0	P09919/Q6FH65/Q8N4W3/B4DNY7/D7RVA3/J3KTH8		6.79	0		0	2	MASCOT		T
	R14120_CONTROL,24954	R.AGGVLVASHLQSFLEVSYR.V	2033.08	-0.00203	3	1	77.88	0	9.77e-07	0|0	P09919/Q6FH65/Q8N4W3/B4DNY7/D7RVA3/J3KTH8		6.79	0		0	2	MASCOT		T
	R14120_CONTROL,24955	R.AGGVLVASHLQSFLEVSYR.V	2033.08	-0.00259	2	1	129.2	0	7.27e-12	0|0	P09919/Q6FH65/Q8N4W3/B4DNY7/D7RVA3/J3KTH8		6.79	0		0	2	MASCOT		T
	R14120_CONTROL,24987	R.AGGVLVASHLQSFLEVSYR.V	2033.08	-0.00173	3	1	85.61	0	1.65e-07	0|0	P09919/Q6FH65/Q8N4W3/B4DNY7/D7RVA3/J3KTH8		6.79	0		0	2	MASCOT		T
	R14120_CONTROL,24988	R.AGGVLVASHLQSFLEVSYR.V	2033.08	-0.00302	2	1	108.66	0	8.37e-10	0|0	P09919/Q6FH65/Q8N4W3/B4DNY7/D7RVA3/J3KTH8		6.79	0		0	2	MASCOT		T
	R14120_CONTROL,25020	R.AGGVLVASHLQSFLEVSYR.V	2033.08	-0.00188	3	1	83.57	0	2.64e-07	0|0	P09919/Q6FH65/Q8N4W3/B4DNY7/D7RVA3/J3KTH8		6.79	0		0	2	MASCOT		T
	R14120_CONTROL,25021	R.AGGVLVASHLQSFLEVSYR.V	2033.08	-0.0028	2	1	102.19	0	3.65e-09	0|0	P09919/Q6FH65/Q8N4W3/B4DNY7/D7RVA3/J3KTH8		6.79	0		0	2	MASCOT		T
	R14120_CONTROL,25053	R.AGGVLVASHLQSFLEVSYR.V	2033.08	-0.0014	3	1	91.3	0	4.46e-08	0|0	P09919/Q6FH65/Q8N4W3/B4DNY7/D7RVA3/J3KTH8		6.79	0		0	2	MASCOT		T
	R14120_CONTROL,25054	R.AGGVLVASHLQSFLEVSYR.V	2033.08	-0.00239	2	1	115.56	0	1.67e-10	0|0	P09919/Q6FH65/Q8N4W3/B4DNY7/D7RVA3/J3KTH8		6.79	0		0	2	MASCOT		T
	R14120_CONTROL,25086	R.AGGVLVASHLQSFLEVSYR.V	2033.08	-0.00137	3	1	91.95	0	3.84e-08	0|0	P09919/Q6FH65/Q8N4W3/B4DNY7/D7RVA3/J3KTH8		6.79	0		0	2	MASCOT		T
	R14120_CONTROL,25087	R.AGGVLVASHLQSFLEVSYR.V	2033.08	-0.00192	2	1	115.42	0	1.72e-10	0|0	P09919/Q6FH65/Q8N4W3/B4DNY7/D7RVA3/J3KTH8		6.79	0		0	2	MASCOT		T
	R14120_CONTROL,25119	R.AGGVLVASHLQSFLEVSYR.V	2033.08	-0.00149	3	1	81.44	0	4.32e-07	0|0	P09919/Q6FH65/Q8N4W3/B4DNY7/D7RVA3/J3KTH8		6.79	0		0	2	MASCOT		T
	R14120_CONTROL,25120	R.AGGVLVASHLQSFLEVSYR.V	2033.08	-0.00274	2	1	108.43	0	8.68e-10	0|0	P09919/Q6FH65/Q8N4W3/B4DNY7/D7RVA3/J3KTH8		6.79	0		0	2	MASCOT		T
	R14120_CONTROL,25152	R.AGGVLVASHLQSFLEVSYR.V	2033.08	-0.00176	3	1	85.41	0	1.73e-07	0|0	P09919/Q6FH65/Q8N4W3/B4DNY7/D7RVA3/J3KTH8		6.79	0		0	2	MASCOT		T
	R14120_CONTROL,25153	R.AGGVLVASHLQSFLEVSYR.V	2033.08	-0.00238	2	1	97.35	0	1.1e-08	0|0	P09919/Q6FH65/Q8N4W3/B4DNY7/D7RVA3/J3KTH8		6.79	0		0	2	MASCOT		T
	R14120_CONTROL,25185	R.AGGVLVASHLQSFLEVSYR.V	2033.08	-0.00176	3	1	85.49	0	1.69e-07	0|0	P09919/Q6FH65/Q8N4W3/B4DNY7/D7RVA3/J3KTH8		6.79	0		0	2	MASCOT		T
	R14120_CONTROL,25186	R.AGGVLVASHLQSFLEVSYR.V	2033.08	-0.003	2	1	95.84	0	1.6e-08	0|0	P09919/Q6FH65/Q8N4W3/B4DNY7/D7RVA3/J3KTH8		6.79	0		0	2	MASCOT		T
	R14120_CONTROL,25218	R.AGGVLVASHLQSFLEVSYR.V	2033.08	-0.00167	3	1	79.84	0	6.24e-07	0|0	P09919/Q6FH65/Q8N4W3/B4DNY7/D7RVA3/J3KTH8		6.79	0		0	2	MASCOT		T
	R14120_CONTROL,25219	R.AGGVLVASHLQSFLEVSYR.V	2033.08	-0.0021	2	1	95.39	0	1.73e-08	0|0	P09919/Q6FH65/Q8N4W3/B4DNY7/D7RVA3/J3KTH8		6.79	0		0	2	MASCOT		T
	R14120_CONTROL,25251	R.AGGVLVASHLQSFLEVSYR.V	2033.08	-0.00131	3	1	81.33	0	4.43e-07	0|0	P09919/Q6FH65/Q8N4W3/B4DNY7/D7RVA3/J3KTH8		6.79	0		0	2	MASCOT		T
	R14120_CONTROL,25252	R.AGGVLVASHLQSFLEVSYR.V	2033.08	-0.00194	2	1	102.13	0	3.67e-09	0|0	P09919/Q6FH65/Q8N4W3/B4DNY7/D7RVA3/J3KTH8		6.79	0		0	2	MASCOT		T
	R14120_CONTROL,25284	R.AGGVLVASHLQSFLEVSYR.V	2033.08	-0.00158	3	1	83.4	0	2.75e-07	0|0	P09919/Q6FH65/Q8N4W3/B4DNY7/D7RVA3/J3KTH8		6.79	0		0	2	MASCOT		T
	R14120_CONTROL,25285	R.AGGVLVASHLQSFLEVSYR.V	2033.08	-0.00226	2	1	118.11	0	9.26e-11	0|0	P09919/Q6FH65/Q8N4W3/B4DNY7/D7RVA3/J3KTH8		6.79	0		0	2	MASCOT		T
	R14120_CONTROL,25317	R.AGGVLVASHLQSFLEVSYR.V	2033.08	-0.00164	3	1	85.6	0	1.66e-07	0|0	P09919/Q6FH65/Q8N4W3/B4DNY7/D7RVA3/J3KTH8		6.79	0		0	2	MASCOT		T
	R14120_CONTROL,25318	R.AGGVLVASHLQSFLEVSYR.V	2033.08	-0.00205	2	1	111.84	0	3.92e-10	0|0	P09919/Q6FH65/Q8N4W3/B4DNY7/D7RVA3/J3KTH8		6.79	0		0	2	MASCOT		T
	R14120_CONTROL,25350	R.AGGVLVASHLQSFLEVSYR.V	2033.08	-0.00161	3	1	88.42	0	8.65e-08	0|0	P09919/Q6FH65/Q8N4W3/B4DNY7/D7RVA3/J3KTH8		6.79	0		0	2	MASCOT		T
	R14120_CONTROL,25351	R.AGGVLVASHLQSFLEVSYR.V	2033.08	-0.00275	2	1	108.88	0	7.82e-10	0|0	P09919/Q6FH65/Q8N4W3/B4DNY7/D7RVA3/J3KTH8		6.79	0		0	2	MASCOT		T
	R14120_CONTROL,25383	R.AGGVLVASHLQSFLEVSYR.V	2033.08	-0.00146	3	1	86.21	0	1.44e-07	0|0	P09919/Q6FH65/Q8N4W3/B4DNY7/D7RVA3/J3KTH8		6.79	0		0	2	MASCOT		T
	R14120_CONTROL,25384	R.AGGVLVASHLQSFLEVSYR.V	2033.08	-0.00262	2	1	108.71	0	8.14e-10	0|0	P09919/Q6FH65/Q8N4W3/B4DNY7/D7RVA3/J3KTH8		6.79	0		0	2	MASCOT		T
	R14120_CONTROL,25416	R.AGGVLVASHLQSFLEVSYR.V	2033.08	-0.00158	3	1	86.25	0	1.43e-07	0|0	P09919/Q6FH65/Q8N4W3/B4DNY7/D7RVA3/J3KTH8		6.79	0		0	2	MASCOT		T
	R14120_CONTROL,25417	R.AGGVLVASHLQSFLEVSYR.V	2033.08	-0.00241	2	1	92.87	0	3.1e-08	0|0	P09919/Q6FH65/Q8N4W3/B4DNY7/D7RVA3/J3KTH8		6.79	0		0	2	MASCOT		T
	R14120_CONTROL,25449	R.AGGVLVASHLQSFLEVSYR.V	2033.08	-0.00116	3	1	85.6	0	1.66e-07	0|0	P09919/Q6FH65/Q8N4W3/B4DNY7/D7RVA3/J3KTH8		6.79	0		0	2	MASCOT		T
	R14120_CONTROL,25450	R.AGGVLVASHLQSFLEVSYR.V	2033.08	-0.0023	2	1	108.77	0	7.96e-10	0|0	P09919/Q6FH65/Q8N4W3/B4DNY7/D7RVA3/J3KTH8		6.79	0		0	2	MASCOT		T
	R14120_CONTROL,25482	R.AGGVLVASHLQSFLEVSYR.V	2033.08	-0.00131	3	1	72.66	0	3.26e-06	0|0	P09919/Q6FH65/Q8N4W3/B4DNY7/D7RVA3/J3KTH8		6.79	0		0	2	MASCOT		T
	R14120_CONTROL,25483	R.AGGVLVASHLQSFLEVSYR.V	2033.08	-0.00248	2	1	122.43	0	3.44e-11	0|0	P09919/Q6FH65/Q8N4W3/B4DNY7/D7RVA3/J3KTH8		6.79	0		0	2	MASCOT		T
	R14120_CONTROL,25515	R.AGGVLVASHLQSFLEVSYR.V	2033.08	-0.00131	3	1	80.01	0	6e-07	0|0	P09919/Q6FH65/Q8N4W3/B4DNY7/D7RVA3/J3KTH8		6.79	0		0	2	MASCOT		T
	R14120_CONTROL,25516	R.AGGVLVASHLQSFLEVSYR.V	2033.08	-0.00248	2	1	96.83	0	1.25e-08	0|0	P09919/Q6FH65/Q8N4W3/B4DNY7/D7RVA3/J3KTH8		6.79	0		0	2	MASCOT		T
	R14120_CONTROL,25548	R.AGGVLVASHLQSFLEVSYR.V	2033.08	-0.00134	3	1	88.5	0	8.5e-08	0|0	P09919/Q6FH65/Q8N4W3/B4DNY7/D7RVA3/J3KTH8		6.79	0		0	2	MASCOT		T
	R14120_CONTROL,25549	R.AGGVLVASHLQSFLEVSYR.V	2033.08	-0.00238	2	1	143.52	0	2.67e-13	0|0	P09919/Q6FH65/Q8N4W3/B4DNY7/D7RVA3/J3KTH8		6.79	0		0	2	MASCOT		T
	R14120_CONTROL,25581	R.AGGVLVASHLQSFLEVSYR.V	2033.08	-0.00131	3	1	96.21	0	1.44e-08	0|0	P09919/Q6FH65/Q8N4W3/B4DNY7/D7RVA3/J3KTH8		6.79	0		0	2	MASCOT		T
	R14120_CONTROL,25582	R.AGGVLVASHLQSFLEVSYR.V	2033.08	-0.00239	2	1	115.53	0	1.68e-10	0|0	P09919/Q6FH65/Q8N4W3/B4DNY7/D7RVA3/J3KTH8		6.79	0		0	2	MASCOT		T
	R14120_CONTROL,25614	R.AGGVLVASHLQSFLEVSYR.V	2033.08	-0.00122	3	1	96.38	0	1.38e-08	0|0	P09919/Q6FH65/Q8N4W3/B4DNY7/D7RVA3/J3KTH8		6.79	0		0	2	MASCOT		T
	R14120_CONTROL,25615	R.AGGVLVASHLQSFLEVSYR.V	2033.08	-0.00236	2	1	115.19	0	1.81e-10	0|0	P09919/Q6FH65/Q8N4W3/B4DNY7/D7RVA3/J3KTH8		6.79	0		0	2	MASCOT		T
	R14120_CONTROL,25647	R.AGGVLVASHLQSFLEVSYR.V	2033.08	-0.0014	3	1	77.84	0	9.89e-07	0|0	P09919/Q6FH65/Q8N4W3/B4DNY7/D7RVA3/J3KTH8		6.79	0		0	2	MASCOT		T
	R14120_CONTROL,25648	R.AGGVLVASHLQSFLEVSYR.V	2033.08	-0.00238	2	1	100.69	0	5.11e-09	0|0	P09919/Q6FH65/Q8N4W3/B4DNY7/D7RVA3/J3KTH8		6.79	0		0	2	MASCOT		T
	R14120_CONTROL,25680	R.AGGVLVASHLQSFLEVSYR.V	2033.08	-0.00161	3	1	86.01	0	1.51e-07	0|0	P09919/Q6FH65/Q8N4W3/B4DNY7/D7RVA3/J3KTH8		6.79	0		0	2	MASCOT		T
	R14120_CONTROL,25681	R.AGGVLVASHLQSFLEVSYR.V	2033.08	-0.0023	2	1	115.5	0	1.69e-10	0|0	P09919/Q6FH65/Q8N4W3/B4DNY7/D7RVA3/J3KTH8		6.79	0		0	2	MASCOT		T
	R14120_CONTROL,25713	R.AGGVLVASHLQSFLEVSYR.V	2033.08	-0.00146	3	1	92.04	0	3.76e-08	0|0	P09919/Q6FH65/Q8N4W3/B4DNY7/D7RVA3/J3KTH8		6.79	0		0	2	MASCOT		T
	R14120_CONTROL,25714	R.AGGVLVASHLQSFLEVSYR.V	2033.08	-0.00228	2	1	98.22	0	9.03e-09	0|0	P09919/Q6FH65/Q8N4W3/B4DNY7/D7RVA3/J3KTH8		6.79	0		0	2	MASCOT		T
	R14120_CONTROL,25746	R.AGGVLVASHLQSFLEVSYR.V	2033.08	-0.00161	3	1	85.59	0	1.66e-07	0|0	P09919/Q6FH65/Q8N4W3/B4DNY7/D7RVA3/J3KTH8		6.79	0		0	2	MASCOT		T
	R14120_CONTROL,25747	R.AGGVLVASHLQSFLEVSYR.V	2033.08	-0.00246	2	1	96.65	0	1.3e-08	0|0	P09919/Q6FH65/Q8N4W3/B4DNY7/D7RVA3/J3KTH8		6.79	0		0	2	MASCOT		T
	R14120_CONTROL,25779	R.AGGVLVASHLQSFLEVSYR.V	2033.08	-0.00164	3	1	77.21	0	1.14e-06	0|0	P09919/Q6FH65/Q8N4W3/B4DNY7/D7RVA3/J3KTH8		6.79	0		0	2	MASCOT		T
	R14120_CONTROL,25780	R.AGGVLVASHLQSFLEVSYR.V	2033.08	-0.00249	2	1	122.3	0	3.56e-11	0|0	P09919/Q6FH65/Q8N4W3/B4DNY7/D7RVA3/J3KTH8		6.79	0		0	2	MASCOT		T
	R14120_CONTROL,25812	R.AGGVLVASHLQSFLEVSYR.V	2033.08	-0.00128	3	1	88.52	0	8.46e-08	0|0	P09919/Q6FH65/Q8N4W3/B4DNY7/D7RVA3/J3KTH8		6.79	0		0	2	MASCOT		T
	R14120_CONTROL,25813	R.AGGVLVASHLQSFLEVSYR.V	2033.08	-0.00249	2	1	143.24	0	2.87e-13	0|0	P09919/Q6FH65/Q8N4W3/B4DNY7/D7RVA3/J3KTH8		6.79	0		0	2	MASCOT		T
	R14120_CONTROL,25845	R.AGGVLVASHLQSFLEVSYR.V	2033.08	-0.00161	3	1	86.26	0	1.42e-07	0|0	P09919/Q6FH65/Q8N4W3/B4DNY7/D7RVA3/J3KTH8		6.79	0		0	2	MASCOT		T
	R14120_CONTROL,25846	R.AGGVLVASHLQSFLEVSYR.V	2033.08	-0.00259	2	1	108.55	0	8.44e-10	0|0	P09919/Q6FH65/Q8N4W3/B4DNY7/D7RVA3/J3KTH8		6.79	0		0	2	MASCOT		T
	R14120_CONTROL,25878	R.AGGVLVASHLQSFLEVSYR.V	2033.08	-0.00149	3	1	85.54	0	1.68e-07	0|0	P09919/Q6FH65/Q8N4W3/B4DNY7/D7RVA3/J3KTH8		6.79	0		0	2	MASCOT		T
	R14120_CONTROL,25879	R.AGGVLVASHLQSFLEVSYR.V	2033.08	-0.00277	2	1	111.21	0	4.58e-10	0|0	P09919/Q6FH65/Q8N4W3/B4DNY7/D7RVA3/J3KTH8		6.79	0		0	2	MASCOT		T
	R14120_CONTROL,25911	R.AGGVLVASHLQSFLEVSYR.V	2033.08	-0.00128	3	1	88.44	0	8.61e-08	0|0	P09919/Q6FH65/Q8N4W3/B4DNY7/D7RVA3/J3KTH8		6.79	0		0	2	MASCOT		T
	R14120_CONTROL,25912	R.AGGVLVASHLQSFLEVSYR.V	2033.08	-0.00257	2	1	108.52	0	8.5e-10	0|0	P09919/Q6FH65/Q8N4W3/B4DNY7/D7RVA3/J3KTH8		6.79	0		0	2	MASCOT		T
	R14120_CONTROL,25944	R.AGGVLVASHLQSFLEVSYR.V	2033.08	-0.00134	3	1	88.41	0	8.67e-08	0|0	P09919/Q6FH65/Q8N4W3/B4DNY7/D7RVA3/J3KTH8		6.79	0		0	2	MASCOT		T
	R14120_CONTROL,25945	R.AGGVLVASHLQSFLEVSYR.V	2033.08	-0.0023	2	1	108.77	0	7.96e-10	0|0	P09919/Q6FH65/Q8N4W3/B4DNY7/D7RVA3/J3KTH8		6.79	0		0	2	MASCOT		T
	R14120_CONTROL,25977	R.AGGVLVASHLQSFLEVSYR.V	2033.08	-0.00119	3	1	78.08	0	9.36e-07	0|0	P09919/Q6FH65/Q8N4W3/B4DNY7/D7RVA3/J3KTH8		6.79	0		0	2	MASCOT		T
	R14120_CONTROL,25978	R.AGGVLVASHLQSFLEVSYR.V	2033.08	-0.00228	2	1	115.46	0	1.71e-10	0|0	P09919/Q6FH65/Q8N4W3/B4DNY7/D7RVA3/J3KTH8		6.79	0		0	2	MASCOT		T
	R14120_CONTROL,26010	R.AGGVLVASHLQSFLEVSYR.V	2033.08	-0.00149	3	1	85.62	0	1.65e-07	0|0	P09919/Q6FH65/Q8N4W3/B4DNY7/D7RVA3/J3KTH8		6.79	0		0	2	MASCOT		T
	R14120_CONTROL,26011	R.AGGVLVASHLQSFLEVSYR.V	2033.08	-0.00213	2	1	105.15	0	1.83e-09	0|0	P09919/Q6FH65/Q8N4W3/B4DNY7/D7RVA3/J3KTH8		6.79	0		0	2	MASCOT		T
	R14120_CONTROL,26043	R.AGGVLVASHLQSFLEVSYR.V	2033.08	-0.00143	3	1	88.55	0	8.4e-08	0|0	P09919/Q6FH65/Q8N4W3/B4DNY7/D7RVA3/J3KTH8		6.79	0		0	2	MASCOT		T
	R14120_CONTROL,26044	R.AGGVLVASHLQSFLEVSYR.V	2033.08	-0.00194	2	1	108.81	0	7.88e-10	0|0	P09919/Q6FH65/Q8N4W3/B4DNY7/D7RVA3/J3KTH8		6.79	0		0	2	MASCOT		T
	R14120_CONTROL,26076	R.AGGVLVASHLQSFLEVSYR.V	2033.08	-0.00134	3	1	88.49	0	8.52e-08	0|0	P09919/Q6FH65/Q8N4W3/B4DNY7/D7RVA3/J3KTH8		6.79	0		0	2	MASCOT		T
	R14120_CONTROL,26077	R.AGGVLVASHLQSFLEVSYR.V	2033.08	-0.00259	2	1	129.31	0	7.09e-12	0|0	P09919/Q6FH65/Q8N4W3/B4DNY7/D7RVA3/J3KTH8		6.79	0		0	2	MASCOT		T
	R14120_CONTROL,26109	R.AGGVLVASHLQSFLEVSYR.V	2033.08	-0.00128	3	1	83.42	0	2.74e-07	0|0	P09919/Q6FH65/Q8N4W3/B4DNY7/D7RVA3/J3KTH8		6.79	0		0	2	MASCOT		T
	R14120_CONTROL,26110	R.AGGVLVASHLQSFLEVSYR.V	2033.08	-0.00172	2	1	94.65	0	2.06e-08	0|0	P09919/Q6FH65/Q8N4W3/B4DNY7/D7RVA3/J3KTH8		6.79	0		0	2	MASCOT		T
	R14120_CONTROL,26142	R.AGGVLVASHLQSFLEVSYR.V	2033.08	-0.00104	3	1	101.39	0	4.39e-09	0|0	P09919/Q6FH65/Q8N4W3/B4DNY7/D7RVA3/J3KTH8		6.79	0		0	2	MASCOT		T
	R14120_CONTROL,26143	R.AGGVLVASHLQSFLEVSYR.V	2033.08	-0.00185	2	1	99.33	0	7e-09	0|0	P09919/Q6FH65/Q8N4W3/B4DNY7/D7RVA3/J3KTH8		6.79	0		0	2	MASCOT		T
	R14120_CONTROL,26175	R.AGGVLVASHLQSFLEVSYR.V	2033.08	-0.00089	3	1	80.13	0	5.87e-07	0|0	P09919/Q6FH65/Q8N4W3/B4DNY7/D7RVA3/J3KTH8		6.79	0		0	2	MASCOT		T
	R14120_CONTROL,26176	R.AGGVLVASHLQSFLEVSYR.V	2033.08	-0.00198	2	1	96.29	0	1.41e-08	0|0	P09919/Q6FH65/Q8N4W3/B4DNY7/D7RVA3/J3KTH8		6.79	0		0	2	MASCOT		T
	R14120_CONTROL,26208	R.AGGVLVASHLQSFLEVSYR.V	2033.08	-0.00131	3	1	86.32	0	1.4e-07	0|0	P09919/Q6FH65/Q8N4W3/B4DNY7/D7RVA3/J3KTH8		6.79	0		0	2	MASCOT		T
	R14120_CONTROL,26209	R.AGGVLVASHLQSFLEVSYR.V	2033.08	-0.0027	2	1	102.95	0	3.06e-09	0|0	P09919/Q6FH65/Q8N4W3/B4DNY7/D7RVA3/J3KTH8		6.79	0		0	2	MASCOT		T
	R14120_CONTROL,26241	R.AGGVLVASHLQSFLEVSYR.V	2033.08	-0.00125	3	1	77.23	0	1.14e-06	0|0	P09919/Q6FH65/Q8N4W3/B4DNY7/D7RVA3/J3KTH8		6.79	0		0	2	MASCOT		T
	R14120_CONTROL,26242	R.AGGVLVASHLQSFLEVSYR.V	2033.08	-0.00221	2	1	102.63	0	3.27e-09	0|0	P09919/Q6FH65/Q8N4W3/B4DNY7/D7RVA3/J3KTH8		6.79	0		0	2	MASCOT		T
	R14120_CONTROL,26274	R.AGGVLVASHLQSFLEVSYR.V	2033.08	-0.00098	3	1	72.05	0	3.77e-06	0|0	P09919/Q6FH65/Q8N4W3/B4DNY7/D7RVA3/J3KTH8		6.79	0		0	2	MASCOT		T
	R14120_CONTROL,26276	R.AGGVLVASHLQSFLEVSYR.V	2033.08	-0.0021	2	1	115.46	0	1.71e-10	0|0	P09919/Q6FH65/Q8N4W3/B4DNY7/D7RVA3/J3KTH8		6.79	0		0	2	MASCOT		T
	R14120_CONTROL,26307	R.AGGVLVASHLQSFLEVSYR.V	2033.08	-0.00155	3	1	88.5	0	8.5e-08	0|0	P09919/Q6FH65/Q8N4W3/B4DNY7/D7RVA3/J3KTH8		6.79	0		0	2	MASCOT		T
	R14120_CONTROL,26308	R.AGGVLVASHLQSFLEVSYR.V	2033.08	-0.00216	2	1	114.8	0	1.99e-10	0|0	P09919/Q6FH65/Q8N4W3/B4DNY7/D7RVA3/J3KTH8		6.79	0		0	2	MASCOT		T
	R14120_CONTROL,26340	R.AGGVLVASHLQSFLEVSYR.V	2033.08	-0.00137	3	1	88.33	0	8.84e-08	0|0	P09919/Q6FH65/Q8N4W3/B4DNY7/D7RVA3/J3KTH8		6.79	0		0	2	MASCOT		T
	R14120_CONTROL,26341	R.AGGVLVASHLQSFLEVSYR.V	2033.08	-0.00236	2	1	129.26	0	7.11e-12	0|0	P09919/Q6FH65/Q8N4W3/B4DNY7/D7RVA3/J3KTH8		6.79	0		0	2	MASCOT		T
	R14120_CONTROL,26373	R.AGGVLVASHLQSFLEVSYR.V	2033.08	-0.00128	3	1	96.17	0	1.45e-08	0|0	P09919/Q6FH65/Q8N4W3/B4DNY7/D7RVA3/J3KTH8		6.79	0		0	2	MASCOT		T
	R14120_CONTROL,26374	R.AGGVLVASHLQSFLEVSYR.V	2033.08	-0.00236	2	1	115.54	0	1.67e-10	0|0	P09919/Q6FH65/Q8N4W3/B4DNY7/D7RVA3/J3KTH8		6.79	0		0	2	MASCOT		T
	R14120_CONTROL,26406	R.AGGVLVASHLQSFLEVSYR.V	2033.08	-0.00104	3	1	86.22	0	1.44e-07	0|0	P09919/Q6FH65/Q8N4W3/B4DNY7/D7RVA3/J3KTH8		6.79	0		0	2	MASCOT		T
	R14120_CONTROL,26407	R.AGGVLVASHLQSFLEVSYR.V	2033.08	-0.0019	2	1	100.68	0	5.13e-09	0|0	P09919/Q6FH65/Q8N4W3/B4DNY7/D7RVA3/J3KTH8		6.79	0		0	2	MASCOT		T
	R14120_CONTROL,26439	R.AGGVLVASHLQSFLEVSYR.V	2033.08	-0.00143	3	1	88.45	0	8.59e-08	0|0	P09919/Q6FH65/Q8N4W3/B4DNY7/D7RVA3/J3KTH8		6.79	0		0	2	MASCOT		T
	R14120_CONTROL,26440	R.AGGVLVASHLQSFLEVSYR.V	2033.08	-0.00277	2	1	105.41	0	1.74e-09	0|0	P09919/Q6FH65/Q8N4W3/B4DNY7/D7RVA3/J3KTH8		6.79	0		0	2	MASCOT		T
	R14120_CONTROL,26472	R.AGGVLVASHLQSFLEVSYR.V	2033.08	-0.00092	3	1	83.73	0	2.56e-07	0|0	P09919/Q6FH65/Q8N4W3/B4DNY7/D7RVA3/J3KTH8		6.79	0		0	2	MASCOT		T
	R14120_CONTROL,26473	R.AGGVLVASHLQSFLEVSYR.V	2033.08	-0.00231	2	1	104.29	0	2.23e-09	0|0	P09919/Q6FH65/Q8N4W3/B4DNY7/D7RVA3/J3KTH8		6.79	0		0	2	MASCOT		T
	R14120_CONTROL,26505	R.AGGVLVASHLQSFLEVSYR.V	2033.08	-0.00104	3	1	85.69	0	1.63e-07	0|0	P09919/Q6FH65/Q8N4W3/B4DNY7/D7RVA3/J3KTH8		6.79	0		0	2	MASCOT		T
	R14120_CONTROL,26506	R.AGGVLVASHLQSFLEVSYR.V	2033.08	-0.00158	2	1	102.93	0	3.06e-09	0|0	P09919/Q6FH65/Q8N4W3/B4DNY7/D7RVA3/J3KTH8		6.79	0		0	2	MASCOT		T
	R14120_CONTROL,26538	R.AGGVLVASHLQSFLEVSYR.V	2033.08	-0.00143	3	1	75.13	0	1.85e-06	0|0	P09919/Q6FH65/Q8N4W3/B4DNY7/D7RVA3/J3KTH8		6.79	0		0	2	MASCOT		T
	R14120_CONTROL,26539	R.AGGVLVASHLQSFLEVSYR.V	2033.08	-0.00246	2	1	104.95	0	1.92e-09	0|0	P09919/Q6FH65/Q8N4W3/B4DNY7/D7RVA3/J3KTH8		6.79	0		0	2	MASCOT		T
	R14120_CONTROL,26571	R.AGGVLVASHLQSFLEVSYR.V	2033.08	-0.00116	3	1	74.72	0	2.03e-06	0|0	P09919/Q6FH65/Q8N4W3/B4DNY7/D7RVA3/J3KTH8		6.79	0		0	2	MASCOT		T
	R14120_CONTROL,26572	R.AGGVLVASHLQSFLEVSYR.V	2033.08	-0.00167	2	1	122.2	0	3.62e-11	0|0	P09919/Q6FH65/Q8N4W3/B4DNY7/D7RVA3/J3KTH8		6.79	0		0	2	MASCOT		T
	R14120_CONTROL,26604	R.AGGVLVASHLQSFLEVSYR.V	2033.08	-0.00119	3	1	88.36	0	8.77e-08	0|0	P09919/Q6FH65/Q8N4W3/B4DNY7/D7RVA3/J3KTH8		6.79	0		0	2	MASCOT		T
	R14120_CONTROL,26605	R.AGGVLVASHLQSFLEVSYR.V	2033.08	-0.00259	2	1	108.26	0	9.02e-10	0|0	P09919/Q6FH65/Q8N4W3/B4DNY7/D7RVA3/J3KTH8		6.79	0		0	2	MASCOT		T
	R14120_CONTROL,26637	R.AGGVLVASHLQSFLEVSYR.V	2033.08	-0.00134	3	1	88.51	0	8.48e-08	0|0	P09919/Q6FH65/Q8N4W3/B4DNY7/D7RVA3/J3KTH8		6.79	0		0	2	MASCOT		T
	R14120_CONTROL,26638	R.AGGVLVASHLQSFLEVSYR.V	2033.08	-0.00259	2	1	115.61	0	1.66e-10	0|0	P09919/Q6FH65/Q8N4W3/B4DNY7/D7RVA3/J3KTH8		6.79	0		0	2	MASCOT		T
	R14120_CONTROL,26670	R.AGGVLVASHLQSFLEVSYR.V	2033.08	-0.00119	3	1	86.3	0	1.41e-07	0|0	P09919/Q6FH65/Q8N4W3/B4DNY7/D7RVA3/J3KTH8		6.79	0		0	2	MASCOT		T
	R14120_CONTROL,26671	R.AGGVLVASHLQSFLEVSYR.V	2033.08	-0.00284	2	1	106.91	0	1.23e-09	0|0	P09919/Q6FH65/Q8N4W3/B4DNY7/D7RVA3/J3KTH8		6.79	0		0	2	MASCOT		T
	R14120_CONTROL,26703	R.AGGVLVASHLQSFLEVSYR.V	2033.08	-0.00122	3	1	91.98	0	3.81e-08	0|0	P09919/Q6FH65/Q8N4W3/B4DNY7/D7RVA3/J3KTH8		6.79	0		0	2	MASCOT		T
	R14120_CONTROL,26704	R.AGGVLVASHLQSFLEVSYR.V	2033.08	-0.00162	2	1	102.77	0	3.18e-09	0|0	P09919/Q6FH65/Q8N4W3/B4DNY7/D7RVA3/J3KTH8		6.79	0		0	2	MASCOT		T
	R14120_CONTROL,26736	R.AGGVLVASHLQSFLEVSYR.V	2033.08	-0.0014	3	1	85.65	0	1.64e-07	0|0	P09919/Q6FH65/Q8N4W3/B4DNY7/D7RVA3/J3KTH8		6.79	0		0	2	MASCOT		T
	R14120_CONTROL,26737	R.AGGVLVASHLQSFLEVSYR.V	2033.08	-0.00228	2	1	102.53	0	3.35e-09	0|0	P09919/Q6FH65/Q8N4W3/B4DNY7/D7RVA3/J3KTH8		6.79	0		0	2	MASCOT		T
	R14120_CONTROL,26769	R.AGGVLVASHLQSFLEVSYR.V	2033.08	-0.00128	3	1	82.12	0	3.69e-07	0|0	P09919/Q6FH65/Q8N4W3/B4DNY7/D7RVA3/J3KTH8		6.79	0		0	2	MASCOT		T
	R14120_CONTROL,26770	R.AGGVLVASHLQSFLEVSYR.V	2033.08	-0.0023	2	1	108.74	0	8.01e-10	0|0	P09919/Q6FH65/Q8N4W3/B4DNY7/D7RVA3/J3KTH8		6.79	0		0	2	MASCOT		T
	R14120_CONTROL,26802	R.AGGVLVASHLQSFLEVSYR.V	2033.08	-0.0014	3	1	89.12	0	7.37e-08	0|0	P09919/Q6FH65/Q8N4W3/B4DNY7/D7RVA3/J3KTH8		6.79	0		0	2	MASCOT		T
	R14120_CONTROL,26803	R.AGGVLVASHLQSFLEVSYR.V	2033.08	-0.00254	2	1	96.82	0	1.26e-08	0|0	P09919/Q6FH65/Q8N4W3/B4DNY7/D7RVA3/J3KTH8		6.79	0		0	2	MASCOT		T
	R14120_CONTROL,26835	R.AGGVLVASHLQSFLEVSYR.V	2033.08	-0.00089	3	1	85.68	0	1.64e-07	0|0	P09919/Q6FH65/Q8N4W3/B4DNY7/D7RVA3/J3KTH8		6.79	0		0	2	MASCOT		T
	R14120_CONTROL,26836	R.AGGVLVASHLQSFLEVSYR.V	2033.08	-0.00205	2	1	122.12	0	3.68e-11	0|0	P09919/Q6FH65/Q8N4W3/B4DNY7/D7RVA3/J3KTH8		6.79	0		0	2	MASCOT		T
	R14120_CONTROL,26868	R.AGGVLVASHLQSFLEVSYR.V	2033.08	-0.00086	3	1	75.44	0	1.73e-06	0|0	P09919/Q6FH65/Q8N4W3/B4DNY7/D7RVA3/J3KTH8		6.79	0		0	2	MASCOT		T
	R14120_CONTROL,26869	R.AGGVLVASHLQSFLEVSYR.V	2033.08	-0.00198	2	1	102.04	0	3.75e-09	0|0	P09919/Q6FH65/Q8N4W3/B4DNY7/D7RVA3/J3KTH8		6.79	0		0	2	MASCOT		T
	R14120_CONTROL,26901	R.AGGVLVASHLQSFLEVSYR.V	2033.08	-0.00113	3	1	85.55	0	1.68e-07	0|0	P09919/Q6FH65/Q8N4W3/B4DNY7/D7RVA3/J3KTH8		6.79	0		0	2	MASCOT		T
	R14120_CONTROL,26902	R.AGGVLVASHLQSFLEVSYR.V	2033.08	-0.00203	2	1	99.81	0	6.26e-09	0|0	P09919/Q6FH65/Q8N4W3/B4DNY7/D7RVA3/J3KTH8		6.79	0		0	2	MASCOT		T
	R14120_CONTROL,26934	R.AGGVLVASHLQSFLEVSYR.V	2033.08	-0.00107	3	1	96.25	0	1.43e-08	0|0	P09919/Q6FH65/Q8N4W3/B4DNY7/D7RVA3/J3KTH8		6.79	0		0	2	MASCOT		T
	R14120_CONTROL,26935	R.AGGVLVASHLQSFLEVSYR.V	2033.08	-0.00159	2	1	99.69	0	6.45e-09	0|0	P09919/Q6FH65/Q8N4W3/B4DNY7/D7RVA3/J3KTH8		6.79	0		0	2	MASCOT		T
	R14120_CONTROL,26967	R.AGGVLVASHLQSFLEVSYR.V	2033.08	-0.00113	3	1	85.39	0	1.74e-07	0|0	P09919/Q6FH65/Q8N4W3/B4DNY7/D7RVA3/J3KTH8		6.79	0		0	2	MASCOT		T
	R14120_CONTROL,26968	R.AGGVLVASHLQSFLEVSYR.V	2033.08	-0.00192	2	1	108.65	0	8.18e-10	0|0	P09919/Q6FH65/Q8N4W3/B4DNY7/D7RVA3/J3KTH8		6.79	0		0	2	MASCOT		T
	R14120_CONTROL,27000	R.AGGVLVASHLQSFLEVSYR.V	2033.08	-0.00122	3	1	101.52	0	4.24e-09	0|0	P09919/Q6FH65/Q8N4W3/B4DNY7/D7RVA3/J3KTH8		6.79	0		0	2	MASCOT		T
	R14120_CONTROL,27001	R.AGGVLVASHLQSFLEVSYR.V	2033.08	-0.00223	2	1	102.39	0	3.46e-09	0|0	P09919/Q6FH65/Q8N4W3/B4DNY7/D7RVA3/J3KTH8		6.79	0		0	2	MASCOT		T
	R14120_CONTROL,27033	R.AGGVLVASHLQSFLEVSYR.V	2033.08	-0.0008	3	1	96.51	0	1.35e-08	0|0	P09919/Q6FH65/Q8N4W3/B4DNY7/D7RVA3/J3KTH8		6.79	0		0	2	MASCOT		T
	R14120_CONTROL,27034	R.AGGVLVASHLQSFLEVSYR.V	2033.08	-0.00151	2	1	115.23	0	1.8e-10	0|0	P09919/Q6FH65/Q8N4W3/B4DNY7/D7RVA3/J3KTH8		6.79	0		0	2	MASCOT		T
	R14120_CONTROL,27066	R.AGGVLVASHLQSFLEVSYR.V	2033.08	-0.00134	3	1	87.87	0	9.82e-08	0|0	P09919/Q6FH65/Q8N4W3/B4DNY7/D7RVA3/J3KTH8		6.79	0		0	2	MASCOT		T
	R14120_CONTROL,27067	R.AGGVLVASHLQSFLEVSYR.V	2033.08	-0.00187	2	1	122.11	0	3.69e-11	0|0	P09919/Q6FH65/Q8N4W3/B4DNY7/D7RVA3/J3KTH8		6.79	0		0	2	MASCOT		T
	R14120_CONTROL,27099	R.AGGVLVASHLQSFLEVSYR.V	2033.08	-0.00089	3	1	83.46	0	2.73e-07	0|0	P09919/Q6FH65/Q8N4W3/B4DNY7/D7RVA3/J3KTH8		6.79	0		0	2	MASCOT		T
	R14120_CONTROL,27100	R.AGGVLVASHLQSFLEVSYR.V	2033.08	-0.00176	2	1	115.36	0	1.74e-10	0|0	P09919/Q6FH65/Q8N4W3/B4DNY7/D7RVA3/J3KTH8		6.79	0		0	2	MASCOT		T
	R14120_CONTROL,27132	R.AGGVLVASHLQSFLEVSYR.V	2033.08	-0.00137	3	1	88.42	0	8.65e-08	0|0	P09919/Q6FH65/Q8N4W3/B4DNY7/D7RVA3/J3KTH8		6.79	0		0	2	MASCOT		T
	R14120_CONTROL,27133	R.AGGVLVASHLQSFLEVSYR.V	2033.08	-0.00244	2	1	129.97	0	6.04e-12	0|0	P09919/Q6FH65/Q8N4W3/B4DNY7/D7RVA3/J3KTH8		6.79	0		0	2	MASCOT		T
	R14120_CONTROL,27165	R.AGGVLVASHLQSFLEVSYR.V	2033.08	-0.00164	3	1	91.98	0	3.81e-08	0|0	P09919/Q6FH65/Q8N4W3/B4DNY7/D7RVA3/J3KTH8		6.79	0		0	2	MASCOT		T
	R14120_CONTROL,27166	R.AGGVLVASHLQSFLEVSYR.V	2033.08	-0.00266	2	1	100.32	0	5.62e-09	0|0	P09919/Q6FH65/Q8N4W3/B4DNY7/D7RVA3/J3KTH8		6.79	0		0	2	MASCOT		T
	R14120_CONTROL,27198	R.AGGVLVASHLQSFLEVSYR.V	2033.08	-0.00179	3	1	85.55	0	1.67e-07	0|0	P09919/Q6FH65/Q8N4W3/B4DNY7/D7RVA3/J3KTH8		6.79	0		0	2	MASCOT		T
	R14120_CONTROL,27199	R.AGGVLVASHLQSFLEVSYR.V	2033.08	-0.00221	2	1	129.3	0	7.04e-12	0|0	P09919/Q6FH65/Q8N4W3/B4DNY7/D7RVA3/J3KTH8		6.79	0		0	2	MASCOT		T
	R14120_CONTROL,27231	R.AGGVLVASHLQSFLEVSYR.V	2033.08	-0.00128	3	1	82.32	0	3.53e-07	0|0	P09919/Q6FH65/Q8N4W3/B4DNY7/D7RVA3/J3KTH8		6.79	0		0	2	MASCOT		T
	R14120_CONTROL,27232	R.AGGVLVASHLQSFLEVSYR.V	2033.08	-0.00239	2	1	96.12	0	1.46e-08	0|0	P09919/Q6FH65/Q8N4W3/B4DNY7/D7RVA3/J3KTH8		6.79	0		0	2	MASCOT		T
	R14120_CONTROL,27264	R.AGGVLVASHLQSFLEVSYR.V	2033.08	-0.00107	3	1	83.74	0	2.56e-07	0|0	P09919/Q6FH65/Q8N4W3/B4DNY7/D7RVA3/J3KTH8		6.79	0		0	2	MASCOT		T
	R14120_CONTROL,27265	R.AGGVLVASHLQSFLEVSYR.V	2033.08	-0.00213	2	1	115.62	0	1.64e-10	0|0	P09919/Q6FH65/Q8N4W3/B4DNY7/D7RVA3/J3KTH8		6.79	0		0	2	MASCOT		T
	R14120_CONTROL,27297	R.AGGVLVASHLQSFLEVSYR.V	2033.08	-0.00074	3	1	88.72	0	8.12e-08	0|0	P09919/Q6FH65/Q8N4W3/B4DNY7/D7RVA3/J3KTH8		6.79	0		0	2	MASCOT		T
	R14120_CONTROL,27298	R.AGGVLVASHLQSFLEVSYR.V	2033.08	-0.00138	2	1	115.61	0	1.65e-10	0|0	P09919/Q6FH65/Q8N4W3/B4DNY7/D7RVA3/J3KTH8		6.79	0		0	2	MASCOT		T
	R14120_CONTROL,27330	R.AGGVLVASHLQSFLEVSYR.V	2033.08	-0.00146	3	1	85.58	0	1.66e-07	0|0	P09919/Q6FH65/Q8N4W3/B4DNY7/D7RVA3/J3KTH8		6.79	0		0	2	MASCOT		T
	R14120_CONTROL,27331	R.AGGVLVASHLQSFLEVSYR.V	2033.08	-0.00262	2	1	98.55	0	8.44e-09	0|0	P09919/Q6FH65/Q8N4W3/B4DNY7/D7RVA3/J3KTH8		6.79	0		0	2	MASCOT		T
	R14120_CONTROL,27363	R.AGGVLVASHLQSFLEVSYR.V	2033.08	-0.00113	3	1	74.2	0	2.29e-06	0|0	P09919/Q6FH65/Q8N4W3/B4DNY7/D7RVA3/J3KTH8		6.79	0		0	2	MASCOT		T
	R14120_CONTROL,27364	R.AGGVLVASHLQSFLEVSYR.V	2033.08	-0.00187	2	1	118.31	0	8.85e-11	0|0	P09919/Q6FH65/Q8N4W3/B4DNY7/D7RVA3/J3KTH8		6.79	0		0	2	MASCOT		T
	R14120_CONTROL,27396	R.AGGVLVASHLQSFLEVSYR.V	2033.08	-0.00062	3	1	79.67	0	6.53e-07	0|0	P09919/Q6FH65/Q8N4W3/B4DNY7/D7RVA3/J3KTH8		6.79	0		0	2	MASCOT		T
	R14120_CONTROL,27397	R.AGGVLVASHLQSFLEVSYR.V	2033.08	-0.0021	2	1	108.29	0	8.89e-10	0|0	P09919/Q6FH65/Q8N4W3/B4DNY7/D7RVA3/J3KTH8		6.79	0		0	2	MASCOT		T
	R14120_CONTROL,27429	R.AGGVLVASHLQSFLEVSYR.V	2033.08	-0.00104	3	1	96.19	0	1.45e-08	0|0	P09919/Q6FH65/Q8N4W3/B4DNY7/D7RVA3/J3KTH8		6.79	0		0	2	MASCOT		T
	R14120_CONTROL,27430	R.AGGVLVASHLQSFLEVSYR.V	2033.08	-0.0019	2	1	121.81	0	3.95e-11	0|0	P09919/Q6FH65/Q8N4W3/B4DNY7/D7RVA3/J3KTH8		6.79	0		0	2	MASCOT		T
	R14120_CONTROL,27462	R.AGGVLVASHLQSFLEVSYR.V	2033.08	-0.00179	3	1	101.51	0	4.23e-09	0|0	P09919/Q6FH65/Q8N4W3/B4DNY7/D7RVA3/J3KTH8		6.79	0		0	2	MASCOT		T
	R14120_CONTROL,27463	R.AGGVLVASHLQSFLEVSYR.V	2033.08	-0.00213	2	1	115.38	0	1.74e-10	0|0	P09919/Q6FH65/Q8N4W3/B4DNY7/D7RVA3/J3KTH8		6.79	0		0	2	MASCOT		T
	R14120_CONTROL,27495	R.AGGVLVASHLQSFLEVSYR.V	2033.08	-0.00131	3	1	96.3	0	1.41e-08	0|0	P09919/Q6FH65/Q8N4W3/B4DNY7/D7RVA3/J3KTH8		6.79	0		0	2	MASCOT		T
	R14120_CONTROL,27496	R.AGGVLVASHLQSFLEVSYR.V	2033.08	-0.00149	2	1	115.41	0	1.73e-10	0|0	P09919/Q6FH65/Q8N4W3/B4DNY7/D7RVA3/J3KTH8		6.79	0		0	2	MASCOT		T
	R14120_CONTROL,27528	R.AGGVLVASHLQSFLEVSYR.V	2033.08	-0.00107	3	1	84.17	0	2.31e-07	0|0	P09919/Q6FH65/Q8N4W3/B4DNY7/D7RVA3/J3KTH8		6.79	0		0	2	MASCOT		T
	R14120_CONTROL,27529	R.AGGVLVASHLQSFLEVSYR.V	2033.08	-0.002	2	1	115.1	0	1.85e-10	0|0	P09919/Q6FH65/Q8N4W3/B4DNY7/D7RVA3/J3KTH8		6.79	0		0	2	MASCOT		T
	R14120_CONTROL,27561	R.AGGVLVASHLQSFLEVSYR.V	2033.08	-0.00146	3	1	85.53	0	1.68e-07	0|0	P09919/Q6FH65/Q8N4W3/B4DNY7/D7RVA3/J3KTH8		6.79	0		0	2	MASCOT		T
	R14120_CONTROL,27562	R.AGGVLVASHLQSFLEVSYR.V	2033.08	-0.0022	2	1	129.19	0	7.22e-12	0|0	P09919/Q6FH65/Q8N4W3/B4DNY7/D7RVA3/J3KTH8		6.79	0		0	2	MASCOT		T
	R14120_CONTROL,27594	R.AGGVLVASHLQSFLEVSYR.V	2033.08	-0.0014	3	1	70.25	0	5.68e-06	0|0	P09919/Q6FH65/Q8N4W3/B4DNY7/D7RVA3/J3KTH8		6.79	0		0	2	MASCOT		T
	R14120_CONTROL,27595	R.AGGVLVASHLQSFLEVSYR.V	2033.08	-0.00256	2	1	115.47	0	1.72e-10	0|0	P09919/Q6FH65/Q8N4W3/B4DNY7/D7RVA3/J3KTH8		6.79	0		0	2	MASCOT		T
	R14120_CONTROL,27627	R.AGGVLVASHLQSFLEVSYR.V	2033.08	-0.00152	3	1	86.36	0	1.39e-07	0|0	P09919/Q6FH65/Q8N4W3/B4DNY7/D7RVA3/J3KTH8		6.79	0		0	2	MASCOT		T
	R14120_CONTROL,27628	R.AGGVLVASHLQSFLEVSYR.V	2033.08	-0.00172	2	1	108.45	0	8.59e-10	0|0	P09919/Q6FH65/Q8N4W3/B4DNY7/D7RVA3/J3KTH8		6.79	0		0	2	MASCOT		T
	R14120_CONTROL,27660	R.AGGVLVASHLQSFLEVSYR.V	2033.08	-0.00149	3	1	91.23	0	4.53e-08	0|0	P09919/Q6FH65/Q8N4W3/B4DNY7/D7RVA3/J3KTH8		6.79	0		0	2	MASCOT		T
	R14120_CONTROL,27661	R.AGGVLVASHLQSFLEVSYR.V	2033.08	-0.0023	2	1	115.16	0	1.83e-10	0|0	P09919/Q6FH65/Q8N4W3/B4DNY7/D7RVA3/J3KTH8		6.79	0		0	2	MASCOT		T
	R14120_CONTROL,27693	R.AGGVLVASHLQSFLEVSYR.V	2033.08	-0.00152	3	1	96.81	0	1.25e-08	0|0	P09919/Q6FH65/Q8N4W3/B4DNY7/D7RVA3/J3KTH8		6.79	0		0	2	MASCOT		T
	R14120_CONTROL,27694	R.AGGVLVASHLQSFLEVSYR.V	2033.08	-0.00213	2	1	101.05	0	4.71e-09	0|0	P09919/Q6FH65/Q8N4W3/B4DNY7/D7RVA3/J3KTH8		6.79	0		0	2	MASCOT		T
	R14120_CONTROL,27726	R.AGGVLVASHLQSFLEVSYR.V	2033.08	-0.00128	3	1	86.23	0	1.43e-07	0|0	P09919/Q6FH65/Q8N4W3/B4DNY7/D7RVA3/J3KTH8		6.79	0		0	2	MASCOT		T
	R14120_CONTROL,27727	R.AGGVLVASHLQSFLEVSYR.V	2033.08	-0.00234	2	1	116.78	0	1.26e-10	0|0	P09919/Q6FH65/Q8N4W3/B4DNY7/D7RVA3/J3KTH8		6.79	0		0	2	MASCOT		T
	R14120_CONTROL,27759	R.AGGVLVASHLQSFLEVSYR.V	2033.08	-0.00155	3	1	79.49	0	6.76e-07	0|0	P09919/Q6FH65/Q8N4W3/B4DNY7/D7RVA3/J3KTH8		6.79	0		0	2	MASCOT		T
	R14120_CONTROL,27760	R.AGGVLVASHLQSFLEVSYR.V	2033.08	-0.00198	2	1	99.98	0	6.02e-09	0|0	P09919/Q6FH65/Q8N4W3/B4DNY7/D7RVA3/J3KTH8		6.79	0		0	2	MASCOT		T
	R14120_CONTROL,27792	R.AGGVLVASHLQSFLEVSYR.V	2033.08	-0.00113	3	1	96.22	0	1.44e-08	0|0	P09919/Q6FH65/Q8N4W3/B4DNY7/D7RVA3/J3KTH8		6.79	0		0	2	MASCOT		T
	R14120_CONTROL,27793	R.AGGVLVASHLQSFLEVSYR.V	2033.08	-0.00149	2	1	103.31	0	2.81e-09	0|0	P09919/Q6FH65/Q8N4W3/B4DNY7/D7RVA3/J3KTH8		6.79	0		0	2	MASCOT		T
	R14120_CONTROL,27825	R.AGGVLVASHLQSFLEVSYR.V	2033.08	-0.00101	3	1	59.42	0	6.91e-05	0|0	P09919/Q6FH65/Q8N4W3/B4DNY7/D7RVA3/J3KTH8		6.79	0		0	2	MASCOT		T
	R14120_CONTROL,27826	R.AGGVLVASHLQSFLEVSYR.V	2033.08	-0.00159	2	1	108.89	0	7.76e-10	0|0	P09919/Q6FH65/Q8N4W3/B4DNY7/D7RVA3/J3KTH8		6.79	0		0	2	MASCOT		T
	R14120_CONTROL,27858	R.AGGVLVASHLQSFLEVSYR.V	2033.08	-0.00137	3	1	78.21	0	9.08e-07	0|0	P09919/Q6FH65/Q8N4W3/B4DNY7/D7RVA3/J3KTH8		6.79	0		0	2	MASCOT		T
	R14120_CONTROL,27859	R.AGGVLVASHLQSFLEVSYR.V	2033.08	-0.00172	2	1	108.45	0	8.59e-10	0|0	P09919/Q6FH65/Q8N4W3/B4DNY7/D7RVA3/J3KTH8		6.79	0		0	2	MASCOT		T
	R14120_CONTROL,27891	R.AGGVLVASHLQSFLEVSYR.V	2033.08	-0.00107	3	1	88.52	0	8.5e-08	0|0	P09919/Q6FH65/Q8N4W3/B4DNY7/D7RVA3/J3KTH8		6.79	0		0	2	MASCOT		T
	R14120_CONTROL,27892	R.AGGVLVASHLQSFLEVSYR.V	2033.08	-0.00228	2	1	115.59	0	1.65e-10	0|0	P09919/Q6FH65/Q8N4W3/B4DNY7/D7RVA3/J3KTH8		6.79	0		0	2	MASCOT		T
	R14120_CONTROL,27923	R.AGGVLVASHLQSFLEVSYR.V	2033.08	-0.00119	3	1	73.29	0	2.82e-06	0|0	P09919/Q6FH65/Q8N4W3/B4DNY7/D7RVA3/J3KTH8		6.79	0		0	2	MASCOT		T
	R14120_CONTROL,27924	R.AGGVLVASHLQSFLEVSYR.V	2033.08	-0.00144	2	1	115.43	0	1.72e-10	0|0	P09919/Q6FH65/Q8N4W3/B4DNY7/D7RVA3/J3KTH8		6.79	0		0	2	MASCOT		T
	R14120_CONTROL,27954	R.AGGVLVASHLQSFLEVSYR.V	2033.08	-0.0011	3	1	91.17	0	4.6e-08	0|0	P09919/Q6FH65/Q8N4W3/B4DNY7/D7RVA3/J3KTH8		6.79	0		0	2	MASCOT		T
	R14120_CONTROL,27955	R.AGGVLVASHLQSFLEVSYR.V	2033.08	-0.0009	2	1	98.62	0	8.31e-09	0|0	P09919/Q6FH65/Q8N4W3/B4DNY7/D7RVA3/J3KTH8		6.79	0		0	2	MASCOT		T
	R14120_CONTROL,27987	R.AGGVLVASHLQSFLEVSYR.V	2033.08	-0.00104	3	1	88.5	0	8.55e-08	0|0	P09919/Q6FH65/Q8N4W3/B4DNY7/D7RVA3/J3KTH8		6.79	0		0	2	MASCOT		T
	R14120_CONTROL,27988	R.AGGVLVASHLQSFLEVSYR.V	2033.08	-0.00138	2	1	115.52	0	1.69e-10	0|0	P09919/Q6FH65/Q8N4W3/B4DNY7/D7RVA3/J3KTH8		6.79	0		0	2	MASCOT		T
	R14120_CONTROL,28020	R.AGGVLVASHLQSFLEVSYR.V	2033.08	-0.00137	3	1	85.66	0	1.63e-07	0|0	P09919/Q6FH65/Q8N4W3/B4DNY7/D7RVA3/J3KTH8		6.79	0		0	2	MASCOT		T
	R14120_CONTROL,28021	R.AGGVLVASHLQSFLEVSYR.V	2033.08	-0.00113	2	1	129.37	0	6.95e-12	0|0	P09919/Q6FH65/Q8N4W3/B4DNY7/D7RVA3/J3KTH8		6.79	0		0	2	MASCOT		T
	R14120_CONTROL,28053	R.AGGVLVASHLQSFLEVSYR.V	2033.08	-0.00113	3	1	92.83	0	3.13e-08	0|0	P09919/Q6FH65/Q8N4W3/B4DNY7/D7RVA3/J3KTH8		6.79	0		0	2	MASCOT		T
	R14120_CONTROL,28054	R.AGGVLVASHLQSFLEVSYR.V	2033.08	-0.00131	2	1	102.83	0	3.13e-09	0|0	P09919/Q6FH65/Q8N4W3/B4DNY7/D7RVA3/J3KTH8		6.79	0		0	2	MASCOT		T
	R14120_CONTROL,28085	R.AGGVLVASHLQSFLEVSYR.V	2033.08	-0.00134	3	1	88.42	0	8.65e-08	0|0	P09919/Q6FH65/Q8N4W3/B4DNY7/D7RVA3/J3KTH8		6.79	0		0	2	MASCOT		T
	R14120_CONTROL,28086	R.AGGVLVASHLQSFLEVSYR.V	2033.08	-0.00248	2	1	97.01	0	1.2e-08	0|0	P09919/Q6FH65/Q8N4W3/B4DNY7/D7RVA3/J3KTH8		6.79	0		0	2	MASCOT		T
	R14120_CONTROL,23322	R.AGGVLVASHLQSFLEVSYRVLR.H	2401.34	-0.00051	3	1	22.73	0	0.139	0|0	P09919/Q6FH65/Q8N4W3/B4DNY7/D7RVA3/J3KTH8		8.8	1		0	2	MASCOT		T
	R14120_CONTROL,23363	R.AGGVLVASHLQSFLEVSYRVLR.H	2401.34	-0.00123	3	1	24.69	0	0.0861	0|0	P09919/Q6FH65/Q8N4W3/B4DNY7/D7RVA3/J3KTH8		8.8	1		0	2	MASCOT		T
	R14120_CONTROL,23406	R.AGGVLVASHLQSFLEVSYRVLR.H	2401.34	-0.00093	3	1	36.85	0	0.00537	0|0	P09919/Q6FH65/Q8N4W3/B4DNY7/D7RVA3/J3KTH8		8.8	1		0	2	MASCOT		T
	R14120_CONTROL,23438	R.AGGVLVASHLQSFLEVSYRVLR.H	2401.34	-0.00117	3	1	32.53	0	0.0144	0|0	P09919/Q6FH65/Q8N4W3/B4DNY7/D7RVA3/J3KTH8		8.8	1		0	2	MASCOT		T
	R14120_CONTROL,23471	R.AGGVLVASHLQSFLEVSYRVLR.H	2401.34	-0.00147	3	1	27.43	0	0.0458	0|0	P09919/Q6FH65/Q8N4W3/B4DNY7/D7RVA3/J3KTH8		8.8	1		0	2	MASCOT		T
	R14120_CONTROL,23504	R.AGGVLVASHLQSFLEVSYRVLR.H	2401.34	-0.00105	3	1	33.95	0	0.0104	0|0	P09919/Q6FH65/Q8N4W3/B4DNY7/D7RVA3/J3KTH8		8.8	1		0	2	MASCOT		T
	R14120_CONTROL,23536	R.AGGVLVASHLQSFLEVSYRVLR.H	2401.34	-0.00123	3	1	34.6	0	0.00879	0|0	P09919/Q6FH65/Q8N4W3/B4DNY7/D7RVA3/J3KTH8		8.8	1		0	2	MASCOT		T
	R14120_CONTROL,23570	R.AGGVLVASHLQSFLEVSYRVLR.H	2401.34	-0.00141	3	1	27.79	0	0.0422	0|0	P09919/Q6FH65/Q8N4W3/B4DNY7/D7RVA3/J3KTH8		8.8	1		0	2	MASCOT		T
	R14120_CONTROL,23603	R.AGGVLVASHLQSFLEVSYRVLR.H	2401.34	-0.00114	3	1	32.15	0	0.0157	0|0	P09919/Q6FH65/Q8N4W3/B4DNY7/D7RVA3/J3KTH8		8.8	1		0	2	MASCOT		T
	R14120_CONTROL,23636	R.AGGVLVASHLQSFLEVSYRVLR.H	2401.34	-0.00153	3	1	24.52	0	0.0895	0|0	P09919/Q6FH65/Q8N4W3/B4DNY7/D7RVA3/J3KTH8		8.8	1		0	2	MASCOT		T
	R14120_CONTROL,23669	R.AGGVLVASHLQSFLEVSYRVLR.H	2401.34	-0.00234	3	1	35.19	0	0.00766	0|0	P09919/Q6FH65/Q8N4W3/B4DNY7/D7RVA3/J3KTH8		8.8	1		0	2	MASCOT		T
	R14120_CONTROL,23703	R.AGGVLVASHLQSFLEVSYRVLR.H	2401.34	-0.00183	3	1	28.39	0	0.0364	0|0	P09919/Q6FH65/Q8N4W3/B4DNY7/D7RVA3/J3KTH8		8.8	1		0	2	MASCOT		T
	R14120_CONTROL,23736	R.AGGVLVASHLQSFLEVSYRVLR.H	2401.34	-0.00135	3	1	30.44	0	0.0229	0|0	P09919/Q6FH65/Q8N4W3/B4DNY7/D7RVA3/J3KTH8		8.8	1		0	2	MASCOT		T
	R14120_CONTROL,23768	R.AGGVLVASHLQSFLEVSYRVLR.H	2401.34	-0.00144	3	1	41.8	0	0.00167	0|0	P09919/Q6FH65/Q8N4W3/B4DNY7/D7RVA3/J3KTH8		8.8	1		0	2	MASCOT		T
	R14120_CONTROL,23800	R.AGGVLVASHLQSFLEVSYRVLR.H	2401.34	-0.00126	3	1	44.49	0	0.000902	0|0	P09919/Q6FH65/Q8N4W3/B4DNY7/D7RVA3/J3KTH8		8.8	1		0	2	MASCOT		T
	R14120_CONTROL,23834	R.AGGVLVASHLQSFLEVSYRVLR.H	2401.34	-0.00189	3	1	35.29	0	0.00744	0|0	P09919/Q6FH65/Q8N4W3/B4DNY7/D7RVA3/J3KTH8		8.8	1		0	2	MASCOT		T
	R14120_CONTROL,23867	R.AGGVLVASHLQSFLEVSYRVLR.H	2401.34	-0.00138	3	1	30.84	0	0.0209	0|0	P09919/Q6FH65/Q8N4W3/B4DNY7/D7RVA3/J3KTH8		8.8	1		0	2	MASCOT		T
	R14120_CONTROL,23900	R.AGGVLVASHLQSFLEVSYRVLR.H	2401.34	-0.00168	3	1	34.05	0	0.01	0|0	P09919/Q6FH65/Q8N4W3/B4DNY7/D7RVA3/J3KTH8		8.8	1		0	2	MASCOT		T
	R14120_CONTROL,23934	R.AGGVLVASHLQSFLEVSYRVLR.H	2401.34	-0.00114	3	1	34.71	0	0.00871	0|0	P09919/Q6FH65/Q8N4W3/B4DNY7/D7RVA3/J3KTH8		8.8	1		0	2	MASCOT		T
	R14120_CONTROL,23967	R.AGGVLVASHLQSFLEVSYRVLR.H	2401.34	-0.00072	3	1	27.15	0	0.0502	0|0	P09919/Q6FH65/Q8N4W3/B4DNY7/D7RVA3/J3KTH8		8.8	1		0	2	MASCOT		T
	R14120_CONTROL,24001	R.AGGVLVASHLQSFLEVSYRVLR.H	2401.34	-0.00144	3	1	26.52	0	0.0565	0|0	P09919/Q6FH65/Q8N4W3/B4DNY7/D7RVA3/J3KTH8		8.8	1		0	2	MASCOT		T
	R14120_CONTROL,24046	R.AGGVLVASHLQSFLEVSYRVLR.H	2401.34	-0.00102	3	1	29.47	0	0.0294	0|0	P09919/Q6FH65/Q8N4W3/B4DNY7/D7RVA3/J3KTH8		8.8	1		0	2	MASCOT		T
	R14120_CONTROL,24089	R.AGGVLVASHLQSFLEVSYRVLR.H	2401.34	-0.00081	3	1	33.61	0	0.0113	0|0	P09919/Q6FH65/Q8N4W3/B4DNY7/D7RVA3/J3KTH8		8.8	1		0	2	MASCOT		T
	R14120_CONTROL,24133	R.AGGVLVASHLQSFLEVSYRVLR.H	2401.34	-0.00048	3	1	36.89	0	0.00534	0|0	P09919/Q6FH65/Q8N4W3/B4DNY7/D7RVA3/J3KTH8		8.8	1		0	2	MASCOT		T
	R14120_CONTROL,24177	R.AGGVLVASHLQSFLEVSYRVLR.H	2401.34	-0.00054	3	1	32.43	0	0.0149	0|0	P09919/Q6FH65/Q8N4W3/B4DNY7/D7RVA3/J3KTH8		8.8	1		0	2	MASCOT		T
	R14120_CONTROL,24222	R.AGGVLVASHLQSFLEVSYRVLR.H	2401.34	-0.00135	3	1	27.84	0	0.0417	0|0	P09919/Q6FH65/Q8N4W3/B4DNY7/D7RVA3/J3KTH8		8.8	1		0	2	MASCOT		T
	R14120_CONTROL,24266	R.AGGVLVASHLQSFLEVSYRVLR.H	2401.34	-0.00153	3	1	33.12	0	0.0124	0|0	P09919/Q6FH65/Q8N4W3/B4DNY7/D7RVA3/J3KTH8		8.8	1		0	2	MASCOT		T
	R14120_CONTROL,24310	R.AGGVLVASHLQSFLEVSYRVLR.H	2401.34	-0.00057	3	1	29.64	0	0.0284	0|0	P09919/Q6FH65/Q8N4W3/B4DNY7/D7RVA3/J3KTH8		8.8	1		0	2	MASCOT		T
	R14120_CONTROL,24353	R.AGGVLVASHLQSFLEVSYRVLR.H	2401.34	-0.00141	3	1	39.3	0	0.00298	0|0	P09919/Q6FH65/Q8N4W3/B4DNY7/D7RVA3/J3KTH8		8.8	1		0	2	MASCOT		T
	R14120_CONTROL,24397	R.AGGVLVASHLQSFLEVSYRVLR.H	2401.34	-0.00108	3	1	37.47	0	0.00463	0|0	P09919/Q6FH65/Q8N4W3/B4DNY7/D7RVA3/J3KTH8		8.8	1		0	2	MASCOT		T
	R14120_CONTROL,24440	R.AGGVLVASHLQSFLEVSYRVLR.H	2401.34	-0.00093	3	1	32	0	0.0164	0|0	P09919/Q6FH65/Q8N4W3/B4DNY7/D7RVA3/J3KTH8		8.8	1		0	2	MASCOT		T
	R14120_CONTROL,24476	R.AGGVLVASHLQSFLEVSYRVLR.H	2401.34	-0.00117	3	1	32.37	0	0.0149	0|0	P09919/Q6FH65/Q8N4W3/B4DNY7/D7RVA3/J3KTH8		8.8	1		0	2	MASCOT		T
	R14120_CONTROL,24520	R.AGGVLVASHLQSFLEVSYRVLR.H	2401.34	-0.00105	3	1	31.59	0	0.0179	0|0	P09919/Q6FH65/Q8N4W3/B4DNY7/D7RVA3/J3KTH8		8.8	1		0	2	MASCOT		T
	R14120_CONTROL,24564	R.AGGVLVASHLQSFLEVSYRVLR.H	2401.34	-0.00111	3	1	32.08	0	0.016	0|0	P09919/Q6FH65/Q8N4W3/B4DNY7/D7RVA3/J3KTH8		8.8	1		0	2	MASCOT		T
	R14120_CONTROL,24607	R.AGGVLVASHLQSFLEVSYRVLR.H	2401.34	-0.00063	3	1	25	0	0.0824	0|0	P09919/Q6FH65/Q8N4W3/B4DNY7/D7RVA3/J3KTH8		8.8	1		0	2	MASCOT		T
	R14120_CONTROL,24651	R.AGGVLVASHLQSFLEVSYRVLR.H	2401.34	-0.0006	3	1	27.63	0	0.045	0|0	P09919/Q6FH65/Q8N4W3/B4DNY7/D7RVA3/J3KTH8		8.8	1		0	2	MASCOT		T
	R14120_CONTROL,24696	R.AGGVLVASHLQSFLEVSYRVLR.H	2401.34	-0.0006	3	1	32.02	0	0.0164	0|0	P09919/Q6FH65/Q8N4W3/B4DNY7/D7RVA3/J3KTH8		8.8	1		0	2	MASCOT		T
	R14120_CONTROL,24739	R.AGGVLVASHLQSFLEVSYRVLR.H	2401.34	-0.00021	3	1	29.78	0	0.0282	0|0	P09919/Q6FH65/Q8N4W3/B4DNY7/D7RVA3/J3KTH8		8.8	1		0	2	MASCOT		T
	R14120_CONTROL,24782	R.AGGVLVASHLQSFLEVSYRVLR.H	2401.34	-0.00117	3	1	30.39	0	0.0235	0|0	P09919/Q6FH65/Q8N4W3/B4DNY7/D7RVA3/J3KTH8		8.8	1		0	2	MASCOT		T
	R14120_CONTROL,24828	R.AGGVLVASHLQSFLEVSYRVLR.H	2401.34	-0.00069	3	1	29.01	0	0.0327	0|0	P09919/Q6FH65/Q8N4W3/B4DNY7/D7RVA3/J3KTH8		8.8	1		0	2	MASCOT		T
	R14120_CONTROL,24870	R.AGGVLVASHLQSFLEVSYRVLR.H	2401.34	-0.0006	3	1	30.28	0	0.0244	0|0	P09919/Q6FH65/Q8N4W3/B4DNY7/D7RVA3/J3KTH8		8.8	1		0	2	MASCOT		T
	R14120_CONTROL,24914	R.AGGVLVASHLQSFLEVSYRVLR.H	2401.34	-0.00093	3	1	26.8	0	0.0543	0|0	P09919/Q6FH65/Q8N4W3/B4DNY7/D7RVA3/J3KTH8		8.8	1		0	2	MASCOT		T
	R14120_CONTROL,24958	R.AGGVLVASHLQSFLEVSYRVLR.H	2401.34	-0.00075	3	1	31.45	0	0.0187	0|0	P09919/Q6FH65/Q8N4W3/B4DNY7/D7RVA3/J3KTH8		8.8	1		0	2	MASCOT		T
	R14120_CONTROL,25002	R.AGGVLVASHLQSFLEVSYRVLR.H	2401.34	-0.00168	3	1	23.88	0	0.104	0|0	P09919/Q6FH65/Q8N4W3/B4DNY7/D7RVA3/J3KTH8		8.8	1		0	2	MASCOT		T
	R14120_CONTROL,25048	R.AGGVLVASHLQSFLEVSYRVLR.H	2401.34	-0.00159	3	1	27.26	0	0.0476	0|0	P09919/Q6FH65/Q8N4W3/B4DNY7/D7RVA3/J3KTH8		8.8	1		0	2	MASCOT		T
	R14120_CONTROL,25092	R.AGGVLVASHLQSFLEVSYRVLR.H	2401.34	-0.00054	3	1	35.19	0	0.0079	0|0	P09919/Q6FH65/Q8N4W3/B4DNY7/D7RVA3/J3KTH8		8.8	1		0	2	MASCOT		T
	R14120_CONTROL,25147	R.AGGVLVASHLQSFLEVSYRVLR.H	2401.34	0	3	1	23.27	0	0.126	0|0	P09919/Q6FH65/Q8N4W3/B4DNY7/D7RVA3/J3KTH8		8.8	1		0	2	MASCOT		T
	R14120_CONTROL,25191	R.AGGVLVASHLQSFLEVSYRVLR.H	2401.34	-0.00057	3	1	51.32	0	0.000193	0|0	P09919/Q6FH65/Q8N4W3/B4DNY7/D7RVA3/J3KTH8		8.8	1		0	2	MASCOT		T
	R14120_CONTROL,25234	R.AGGVLVASHLQSFLEVSYRVLR.H	2401.34	-0.00078	3	1	23.6	0	0.113	0|0	P09919/Q6FH65/Q8N4W3/B4DNY7/D7RVA3/J3KTH8		8.8	1		0	2	MASCOT		T
	R14120_CONTROL,25279	R.AGGVLVASHLQSFLEVSYRVLR.H	2401.34	-0.00075	3	1	28.67	0	0.0354	0|0	P09919/Q6FH65/Q8N4W3/B4DNY7/D7RVA3/J3KTH8		8.8	1		0	2	MASCOT		T
	R14120_CONTROL,25321	R.AGGVLVASHLQSFLEVSYRVLR.H	2401.34	-0.00105	3	1	27.25	0	0.0487	0|0	P09919/Q6FH65/Q8N4W3/B4DNY7/D7RVA3/J3KTH8		8.8	1		0	2	MASCOT		T
	R14120_CONTROL,25369	R.AGGVLVASHLQSFLEVSYRVLR.H	2401.34	-0.00129	3	1	33.52	0	0.0113	0|0	P09919/Q6FH65/Q8N4W3/B4DNY7/D7RVA3/J3KTH8		8.8	1		0	2	MASCOT		T
	R14120_CONTROL,25413	R.AGGVLVASHLQSFLEVSYRVLR.H	2401.34	-0.00204	3	1	24.78	0	0.0837	0|0	P09919/Q6FH65/Q8N4W3/B4DNY7/D7RVA3/J3KTH8		8.8	1		0	2	MASCOT		T
	R14120_CONTROL,25456	R.AGGVLVASHLQSFLEVSYRVLR.H	2401.34	-0.00036	3	1	26.71	0	0.0566	0|0	P09919/Q6FH65/Q8N4W3/B4DNY7/D7RVA3/J3KTH8		8.8	1		0	2	MASCOT		T
	R14120_CONTROL,25510	R.AGGVLVASHLQSFLEVSYRVLR.H	2401.34	-0.00081	3	1	29.91	0	0.0265	0|0	P09919/Q6FH65/Q8N4W3/B4DNY7/D7RVA3/J3KTH8		8.8	1		0	2	MASCOT		T
	R14120_CONTROL,25553	R.AGGVLVASHLQSFLEVSYRVLR.H	2401.34	-0.00174	3	1	28.74	0	0.0337	0|0	P09919/Q6FH65/Q8N4W3/B4DNY7/D7RVA3/J3KTH8		8.8	1		0	2	MASCOT		T
	R14120_CONTROL,25597	R.AGGVLVASHLQSFLEVSYRVLR.H	2401.34	-0.0009	3	1	27.88	0	0.0424	0|0	P09919/Q6FH65/Q8N4W3/B4DNY7/D7RVA3/J3KTH8		8.8	1		0	2	MASCOT		T
	R14120_CONTROL,25642	R.AGGVLVASHLQSFLEVSYRVLR.H	2401.34	-0.00126	3	1	25.14	0	0.0776	0|0	P09919/Q6FH65/Q8N4W3/B4DNY7/D7RVA3/J3KTH8		8.8	1		0	2	MASCOT		T
	R14120_CONTROL,25685	R.AGGVLVASHLQSFLEVSYRVLR.H	2401.34	-0.00045	3	1	27.95	0	0.0418	0|0	P09919/Q6FH65/Q8N4W3/B4DNY7/D7RVA3/J3KTH8		8.8	1		0	2	MASCOT		T
	R14120_CONTROL,25729	R.AGGVLVASHLQSFLEVSYRVLR.H	2401.34	-0.0015	3	1	38.74	0	0.00339	0|0	P09919/Q6FH65/Q8N4W3/B4DNY7/D7RVA3/J3KTH8		8.8	1		0	2	MASCOT		T
	R14120_CONTROL,25774	R.AGGVLVASHLQSFLEVSYRVLR.H	2401.34	-0.00129	3	1	40.38	0	0.00232	0|0	P09919/Q6FH65/Q8N4W3/B4DNY7/D7RVA3/J3KTH8		8.8	1		0	2	MASCOT		T
	R14120_CONTROL,25816	R.AGGVLVASHLQSFLEVSYRVLR.H	2401.34	-0.00078	3	1	43.38	0	0.00119	0|0	P09919/Q6FH65/Q8N4W3/B4DNY7/D7RVA3/J3KTH8		8.8	1		0	2	MASCOT		T
	R14120_CONTROL,25860	R.AGGVLVASHLQSFLEVSYRVLR.H	2401.34	-0.00213	3	1	21.83	0	0.165	0|0	P09919/Q6FH65/Q8N4W3/B4DNY7/D7RVA3/J3KTH8		8.8	1		0	2	MASCOT		T
	R14120_CONTROL,25907	R.AGGVLVASHLQSFLEVSYRVLR.H	2401.34	0.00012	3	1	25.15	0	0.082	0|0	P09919/Q6FH65/Q8N4W3/B4DNY7/D7RVA3/J3KTH8		8.8	1		0	2	MASCOT		T
	R14120_CONTROL,25950	R.AGGVLVASHLQSFLEVSYRVLR.H	2401.34	-0.00069	3	1	30.4	0	0.0238	0|0	P09919/Q6FH65/Q8N4W3/B4DNY7/D7RVA3/J3KTH8		8.8	1		0	2	MASCOT		T
	R14120_CONTROL,25992	R.AGGVLVASHLQSFLEVSYRVLR.H	2401.34	-0.00087	3	1	26.12	0	0.0635	0|0	P09919/Q6FH65/Q8N4W3/B4DNY7/D7RVA3/J3KTH8		8.8	1		0	2	MASCOT		T
	R14120_CONTROL,26040	R.AGGVLVASHLQSFLEVSYRVLR.H	2401.34	-0.00174	3	1	22.3	0	0.149	0|0	P09919/Q6FH65/Q8N4W3/B4DNY7/D7RVA3/J3KTH8		8.8	1		0	2	MASCOT		T
	R14120_CONTROL,26082	R.AGGVLVASHLQSFLEVSYRVLR.H	2401.34	-0.00042	3	1	25.42	0	0.0749	0|0	P09919/Q6FH65/Q8N4W3/B4DNY7/D7RVA3/J3KTH8		8.8	1		0	2	MASCOT		T
	R14120_CONTROL,26124	R.AGGVLVASHLQSFLEVSYRVLR.H	2401.34	-0.00018	3	1	32.39	0	0.0155	0|0	P09919/Q6FH65/Q8N4W3/B4DNY7/D7RVA3/J3KTH8		8.8	1		0	2	MASCOT		T
	R14120_CONTROL,26168	R.AGGVLVASHLQSFLEVSYRVLR.H	2401.34	-0.00099	3	1	24.12	0	0.101	0|0	P09919/Q6FH65/Q8N4W3/B4DNY7/D7RVA3/J3KTH8		8.8	1		0	2	MASCOT		T
	R14120_CONTROL,26213	R.AGGVLVASHLQSFLEVSYRVLR.H	2401.34	-0.00018	3	1	28.2	0	0.0406	0|0	P09919/Q6FH65/Q8N4W3/B4DNY7/D7RVA3/J3KTH8		8.8	1		0	2	MASCOT		T
	R14120_CONTROL,26258	R.AGGVLVASHLQSFLEVSYRVLR.H	2401.34	-0.00045	3	1	25.53	0	0.0731	0|0	P09919/Q6FH65/Q8N4W3/B4DNY7/D7RVA3/J3KTH8		8.8	1		0	2	MASCOT		T
	R14120_CONTROL,26301	R.AGGVLVASHLQSFLEVSYRVLR.H	2401.34	0.00063	3	1	34.92	0	0.00868	0|0	P09919/Q6FH65/Q8N4W3/B4DNY7/D7RVA3/J3KTH8		8.8	1		0	2	MASCOT		T
	R14120_CONTROL,26358	R.AGGVLVASHLQSFLEVSYRVLR.H	2401.34	-0.00045	3	1	26.41	0	0.0597	0|0	P09919/Q6FH65/Q8N4W3/B4DNY7/D7RVA3/J3KTH8		8.8	1		0	2	MASCOT		T
	R14120_CONTROL,26412	R.AGGVLVASHLQSFLEVSYRVLR.H	2401.34	0.0003	3	1	26.53	0	0.0598	0|0	P09919/Q6FH65/Q8N4W3/B4DNY7/D7RVA3/J3KTH8		8.8	1		0	2	MASCOT		T
	R14120_CONTROL,26456	R.AGGVLVASHLQSFLEVSYRVLR.H	2401.34	-0.00225	3	1	31.36	0	0.0184	0|0	P09919/Q6FH65/Q8N4W3/B4DNY7/D7RVA3/J3KTH8		8.8	1		0	2	MASCOT		T
	R14120_CONTROL,26500	R.AGGVLVASHLQSFLEVSYRVLR.H	2401.34	-0.00066	3	1	26.83	0	0.0541	0|0	P09919/Q6FH65/Q8N4W3/B4DNY7/D7RVA3/J3KTH8		8.8	1		0	2	MASCOT		T
	R14120_CONTROL,26543	R.AGGVLVASHLQSFLEVSYRVLR.H	2401.34	-0.00123	3	1	32.55	0	0.0141	0|0	P09919/Q6FH65/Q8N4W3/B4DNY7/D7RVA3/J3KTH8		8.8	1		0	2	MASCOT		T
	R14120_CONTROL,26589	R.AGGVLVASHLQSFLEVSYRVLR.H	2401.34	-0.00054	3	1	24.38	0	0.0952	0|0	P09919/Q6FH65/Q8N4W3/B4DNY7/D7RVA3/J3KTH8		8.8	1		0	2	MASCOT		T
	R14120_CONTROL,26632	R.AGGVLVASHLQSFLEVSYRVLR.H	2401.34	-0.00132	3	1	20.49	0	0.226	0|0	P09919/Q6FH65/Q8N4W3/B4DNY7/D7RVA3/J3KTH8		8.8	1		0	2	MASCOT		T
	R14120_CONTROL,26677	R.AGGVLVASHLQSFLEVSYRVLR.H	2401.34	-0.00015	3	1	25.43	0	0.0768	0|0	P09919/Q6FH65/Q8N4W3/B4DNY7/D7RVA3/J3KTH8		8.8	1		0	2	MASCOT		T
	R14120_CONTROL,26720	R.AGGVLVASHLQSFLEVSYRVLR.H	2401.34	-0.00018	3	1	31.81	0	0.0177	0|0	P09919/Q6FH65/Q8N4W3/B4DNY7/D7RVA3/J3KTH8		8.8	1		0	2	MASCOT		T
	R14120_CONTROL,26764	R.AGGVLVASHLQSFLEVSYRVLR.H	2401.34	-0.00051	3	1	34.9	0	0.00845	0|0	P09919/Q6FH65/Q8N4W3/B4DNY7/D7RVA3/J3KTH8		8.8	1		0	2	MASCOT		T
	R14120_CONTROL,26808	R.AGGVLVASHLQSFLEVSYRVLR.H	2401.34	-0.00114	3	1	28.08	0	0.0401	0|0	P09919/Q6FH65/Q8N4W3/B4DNY7/D7RVA3/J3KTH8		8.8	1		0	2	MASCOT		T
	R14120_CONTROL,26851	R.AGGVLVASHLQSFLEVSYRVLR.H	2401.34	-0.00051	3	1	25.71	0	0.0701	0|0	P09919/Q6FH65/Q8N4W3/B4DNY7/D7RVA3/J3KTH8		8.8	1		0	2	MASCOT		T
	R14120_CONTROL,26896	R.AGGVLVASHLQSFLEVSYRVLR.H	2401.34	0	3	1	21.67	0	0.182	0|0	P09919/Q6FH65/Q8N4W3/B4DNY7/D7RVA3/J3KTH8		8.8	1		0	2	MASCOT		T
	R14120_CONTROL,26982	R.AGGVLVASHLQSFLEVSYRVLR.H	2401.34	-0.00132	3	1	27	0	0.0506	0|0	P09919/Q6FH65/Q8N4W3/B4DNY7/D7RVA3/J3KTH8		8.8	1		0	2	MASCOT		T
	R14120_CONTROL,27026	R.AGGVLVASHLQSFLEVSYRVLR.H	2401.34	0.00051	3	1	33.35	0	0.0125	0|0	P09919/Q6FH65/Q8N4W3/B4DNY7/D7RVA3/J3KTH8		8.8	1		0	2	MASCOT		T
	R14120_CONTROL,27070	R.AGGVLVASHLQSFLEVSYRVLR.H	2401.34	0.00039	3	1	20.51	0	0.24	0|0	P09919/Q6FH65/Q8N4W3/B4DNY7/D7RVA3/J3KTH8		8.8	1		0	2	MASCOT		T
	R14120_CONTROL,27115	R.AGGVLVASHLQSFLEVSYRVLR.H	2401.34	-0.00039	3	1	34.06	0	0.0103	0|0	P09919/Q6FH65/Q8N4W3/B4DNY7/D7RVA3/J3KTH8		8.8	1		0	2	MASCOT		T
	R14120_CONTROL,27159	R.AGGVLVASHLQSFLEVSYRVLR.H	2401.34	-0.00153	3	1	38.16	0	0.00387	0|0	P09919/Q6FH65/Q8N4W3/B4DNY7/D7RVA3/J3KTH8		8.8	1		0	2	MASCOT		T
	R14120_CONTROL,27202	R.AGGVLVASHLQSFLEVSYRVLR.H	2401.34	0.00072	3	1	20.38	0	0.247	0|0	P09919/Q6FH65/Q8N4W3/B4DNY7/D7RVA3/J3KTH8		8.8	1		0	2	MASCOT		T
	R14120_CONTROL,27246	R.AGGVLVASHLQSFLEVSYRVLR.H	2401.34	-0.00078	3	1	27.44	0	0.0469	0|0	P09919/Q6FH65/Q8N4W3/B4DNY7/D7RVA3/J3KTH8		8.8	1		0	2	MASCOT		T
	R14120_CONTROL,27290	R.AGGVLVASHLQSFLEVSYRVLR.H	2401.34	-0.00177	3	1	23.06	0	0.124	0|0	P09919/Q6FH65/Q8N4W3/B4DNY7/D7RVA3/J3KTH8		8.8	1		0	2	MASCOT		T
	R14120_CONTROL,27334	R.AGGVLVASHLQSFLEVSYRVLR.H	2401.34	-0.00078	3	1	32.75	0	0.0138	0|0	P09919/Q6FH65/Q8N4W3/B4DNY7/D7RVA3/J3KTH8		8.8	1		0	2	MASCOT		T
	R14120_CONTROL,27379	R.AGGVLVASHLQSFLEVSYRVLR.H	2401.34	-0.00069	3	1	24.83	0	0.0857	0|0	P09919/Q6FH65/Q8N4W3/B4DNY7/D7RVA3/J3KTH8		8.8	1		0	2	MASCOT		T
	R14120_CONTROL,27424	R.AGGVLVASHLQSFLEVSYRVLR.H	2401.34	-0.00036	3	1	33.51	0	0.0118	0|0	P09919/Q6FH65/Q8N4W3/B4DNY7/D7RVA3/J3KTH8		8.8	1		0	2	MASCOT		T
	R14120_CONTROL,27480	R.AGGVLVASHLQSFLEVSYRVLR.H	2401.34	0.00048	3	1	31.28	0	0.0201	0|0	P09919/Q6FH65/Q8N4W3/B4DNY7/D7RVA3/J3KTH8		8.8	1		0	2	MASCOT		T
	R14120_CONTROL,27524	R.AGGVLVASHLQSFLEVSYRVLR.H	2401.34	0.00072	3	1	26.09	0	0.0663	0|0	P09919/Q6FH65/Q8N4W3/B4DNY7/D7RVA3/J3KTH8		8.8	1		0	2	MASCOT		T
	R14120_CONTROL,27568	R.AGGVLVASHLQSFLEVSYRVLR.H	2401.34	-0.00159	3	1	28.71	0	0.0341	0|0	P09919/Q6FH65/Q8N4W3/B4DNY7/D7RVA3/J3KTH8		8.8	1		0	2	MASCOT		T
	R14120_CONTROL,27611	R.AGGVLVASHLQSFLEVSYRVLR.H	2401.34	0.00108	3	1	22.2	0	0.165	0|0	P09919/Q6FH65/Q8N4W3/B4DNY7/D7RVA3/J3KTH8		8.8	1		0	2	MASCOT		T
	R14120_CONTROL,27657	R.AGGVLVASHLQSFLEVSYRVLR.H	2401.34	-0.00159	3	1	32.9	0	0.013	0|0	P09919/Q6FH65/Q8N4W3/B4DNY7/D7RVA3/J3KTH8		8.8	1		0	2	MASCOT		T
	R14120_CONTROL,27713	R.AGGVLVASHLQSFLEVSYRVLR.H	2401.34	-3e-05	3	1	24.18	0	0.102	0|0	P09919/Q6FH65/Q8N4W3/B4DNY7/D7RVA3/J3KTH8		8.8	1		0	2	MASCOT		T
	R14120_CONTROL,27755	R.AGGVLVASHLQSFLEVSYRVLR.H	2401.34	0.00021	3	1	22.95	0	0.136	0|0	P09919/Q6FH65/Q8N4W3/B4DNY7/D7RVA3/J3KTH8		8.8	1		0	2	MASCOT		T
	R14120_CONTROL,27808	R.AGGVLVASHLQSFLEVSYRVLR.H	2401.34	-0.0009	3	1	27.09	0	0.0508	0|0	P09919/Q6FH65/Q8N4W3/B4DNY7/D7RVA3/J3KTH8		8.8	1		0	2	MASCOT		T
	R14120_CONTROL,27853	R.AGGVLVASHLQSFLEVSYRVLR.H	2401.34	-0.00084	3	1	30.45	0	0.0234	0|0	P09919/Q6FH65/Q8N4W3/B4DNY7/D7RVA3/J3KTH8		8.8	1		0	2	MASCOT		T
	R14120_CONTROL,27896	R.AGGVLVASHLQSFLEVSYRVLR.H	2401.34	0.0006	3	1	20	0	0.27	0|0	P09919/Q6FH65/Q8N4W3/B4DNY7/D7RVA3/J3KTH8		8.8	1		0	2	MASCOT		T
	R14120_CONTROL,27939	R.AGGVLVASHLQSFLEVSYRVLR.H	2401.34	0.00033	3	1	25.44	0	0.077	0|0	P09919/Q6FH65/Q8N4W3/B4DNY7/D7RVA3/J3KTH8		8.8	1		0	2	MASCOT		T
	R14120_CONTROL,27982	R.AGGVLVASHLQSFLEVSYRVLR.H	2401.34	3e-05	3	1	30.17	0	0.0258	0|0	P09919/Q6FH65/Q8N4W3/B4DNY7/D7RVA3/J3KTH8		8.8	1		0	2	MASCOT		T
	R14120_CONTROL,28028	R.AGGVLVASHLQSFLEVSYRVLR.H	2401.34	-0.0021	3	1	25.47	0	0.0714	0|0	P09919/Q6FH65/Q8N4W3/B4DNY7/D7RVA3/J3KTH8		8.8	1		0	2	MASCOT		T
	R14120_CONTROL,28069	R.AGGVLVASHLQSFLEVSYRVLR.H	2401.34	-0.00129	3	1	21.75	0	0.169	0|0	P09919/Q6FH65/Q8N4W3/B4DNY7/D7RVA3/J3KTH8		8.8	1		0	2	MASCOT		T
	R14120_CONTROL,3468	R.KIQGDGAALQEK.L	1257.68	0.00073	2	1	31.35	0	0.0565	0|0	P09919/Q6FH65/Q8N4W3/B4DNY7/D7RVA3/J3QRX2/J3KTH8		6.07	1		0	2	MASCOT		T
	R14120_CONTROL,3514	R.KIQGDGAALQEK.L	1257.68	0.00057	2	1	70.84	0	6.36e-06	0|0	P09919/Q6FH65/Q8N4W3/B4DNY7/D7RVA3/J3QRX2/J3KTH8		6.07	1		0	2	MASCOT		T
	R14120_CONTROL,3551	R.KIQGDGAALQEK.L	1257.68	0.00035	2	1	84.73	0	2.6e-07	0|0	P09919/Q6FH65/Q8N4W3/B4DNY7/D7RVA3/J3QRX2/J3KTH8		6.07	1		0	2	MASCOT		T
	R14120_CONTROL,3584	R.KIQGDGAALQEK.L	1257.68	-0.00075	2	1	84.64	0	2.57e-07	0|0	P09919/Q6FH65/Q8N4W3/B4DNY7/D7RVA3/J3QRX2/J3KTH8		6.07	1		0	2	MASCOT		T
	R14120_CONTROL,3617	R.KIQGDGAALQEK.L	1257.68	-0.00099	2	1	84.65	0	2.57e-07	0|0	P09919/Q6FH65/Q8N4W3/B4DNY7/D7RVA3/J3QRX2/J3KTH8		6.07	1		0	2	MASCOT		T
	R14120_CONTROL,3651	R.KIQGDGAALQEK.L	1257.68	-3e-05	2	1	84.4	0	2.73e-07	0|0	P09919/Q6FH65/Q8N4W3/B4DNY7/D7RVA3/J3QRX2/J3KTH8		6.07	1		0	2	MASCOT		T
	R14120_CONTROL,3685	R.KIQGDGAALQEK.L	1257.68	0.00057	2	1	74.53	0	2.72e-06	0|0	P09919/Q6FH65/Q8N4W3/B4DNY7/D7RVA3/J3QRX2/J3KTH8		6.07	1		0	2	MASCOT		T
	R14120_CONTROL,3718	R.KIQGDGAALQEK.L	1257.68	0.00055	2	1	62.98	0	3.88e-05	0|0	P09919/Q6FH65/Q8N4W3/B4DNY7/D7RVA3/J3QRX2/J3KTH8		6.07	1		0	2	MASCOT		T
	R14120_CONTROL,3752	R.KIQGDGAALQEK.L	1257.68	-0.00055	2	1	43.35	0	0.00346	0|0	P09919/Q6FH65/Q8N4W3/B4DNY7/D7RVA3/J3QRX2/J3KTH8		6.07	1		0	2	MASCOT		T
	R14120_CONTROL,3961	R.KIQGDGAALQEK.L	1257.68	-9e-05	2	1	59.56	0	8.4e-05	0|0	P09919/Q6FH65/Q8N4W3/B4DNY7/D7RVA3/J3QRX2/J3KTH8		6.07	1		0	2	MASCOT		T
	R14120_CONTROL,18275	R.RAGGVLVASHLQSFLEVSYR.V	2189.18	-0.00283	3	1	36.49	0	0.0108	0|0	P09919/Q6FH65/Q8N4W3/B4DNY7/D7RVA3/J3KTH8		8.75	1		0	2	MASCOT		T
	R14120_CONTROL,18320	R.RAGGVLVASHLQSFLEVSYR.V	2189.18	-0.00079	3	1	38.16	0	0.00749	0|0	P09919/Q6FH65/Q8N4W3/B4DNY7/D7RVA3/J3KTH8		8.75	1		0	2	MASCOT		T
	R14120_CONTROL,18440	R.RAGGVLVASHLQSFLEVSYR.V	2189.18	-0.00247	3	1	41.42	0	0.00346	0|0	P09919/Q6FH65/Q8N4W3/B4DNY7/D7RVA3/J3KTH8		8.75	1		0	2	MASCOT		T
	R14120_CONTROL,18494	R.RAGGVLVASHLQSFLEVSYR.V	2189.18	-0.00295	3	1	44.94	0	0.00154	0|0	P09919/Q6FH65/Q8N4W3/B4DNY7/D7RVA3/J3KTH8		8.75	1		0	2	MASCOT		T
	R14120_CONTROL,18536	R.RAGGVLVASHLQSFLEVSYR.V	2189.18	-0.00226	3	1	35.77	0	0.0127	0|0	P09919/Q6FH65/Q8N4W3/B4DNY7/D7RVA3/J3KTH8		8.75	1		0	2	MASCOT		T
	R14120_CONTROL,18584	R.RAGGVLVASHLQSFLEVSYR.V	2189.18	-0.00181	3	1	39.58	0	0.00535	0|0	P09919/Q6FH65/Q8N4W3/B4DNY7/D7RVA3/J3KTH8		8.75	1		0	2	MASCOT		T
	R14120_CONTROL,18628	R.RAGGVLVASHLQSFLEVSYR.V	2189.18	-0.00181	3	1	44.94	0	0.00156	0|0	P09919/Q6FH65/Q8N4W3/B4DNY7/D7RVA3/J3KTH8		8.75	1		0	2	MASCOT		T
	R14120_CONTROL,18669	R.RAGGVLVASHLQSFLEVSYR.V	2189.18	-0.00256	3	1	42.63	0	0.00263	0|0	P09919/Q6FH65/Q8N4W3/B4DNY7/D7RVA3/J3KTH8		8.75	1		0	2	MASCOT		T
	R14120_CONTROL,18713	R.RAGGVLVASHLQSFLEVSYR.V	2189.18	-0.00268	3	1	41.23	0	0.00363	0|0	P09919/Q6FH65/Q8N4W3/B4DNY7/D7RVA3/J3KTH8		8.75	1		0	2	MASCOT		T
	R14120_CONTROL,18758	R.RAGGVLVASHLQSFLEVSYR.V	2189.18	-0.00166	3	1	42.61	0	0.00266	0|0	P09919/Q6FH65/Q8N4W3/B4DNY7/D7RVA3/J3KTH8		8.75	1		0	2	MASCOT		T
	R14120_CONTROL,18803	R.RAGGVLVASHLQSFLEVSYR.V	2189.18	-0.00187	3	1	50.66	0	0.000417	0|0	P09919/Q6FH65/Q8N4W3/B4DNY7/D7RVA3/J3KTH8		8.75	1		0	2	MASCOT		T
	R14120_CONTROL,18844	R.RAGGVLVASHLQSFLEVSYR.V	2189.18	-0.0019	3	1	46.68	0	0.00104	0|0	P09919/Q6FH65/Q8N4W3/B4DNY7/D7RVA3/J3KTH8		8.75	1		0	2	MASCOT		T
	R14120_CONTROL,18889	R.RAGGVLVASHLQSFLEVSYR.V	2189.18	-0.00169	3	1	42.01	0	0.00306	0|0	P09919/Q6FH65/Q8N4W3/B4DNY7/D7RVA3/J3KTH8		8.75	1		0	2	MASCOT		T
	R14120_CONTROL,18931	R.RAGGVLVASHLQSFLEVSYR.V	2189.18	-0.00136	3	1	53.49	0	0.000217	0|0	P09919/Q6FH65/Q8N4W3/B4DNY7/D7RVA3/J3KTH8		8.75	1		0	2	MASCOT		T
	R14120_CONTROL,18966	R.RAGGVLVASHLQSFLEVSYR.V	2189.18	-0.00118	3	1	39.7	0	0.0052	0|0	P09919/Q6FH65/Q8N4W3/B4DNY7/D7RVA3/J3KTH8		8.75	1		0	2	MASCOT		T
	R14120_CONTROL,19009	R.RAGGVLVASHLQSFLEVSYR.V	2189.18	-0.00178	3	1	47.75	0	0.000815	0|0	P09919/Q6FH65/Q8N4W3/B4DNY7/D7RVA3/J3KTH8		8.75	1		0	2	MASCOT		T
	R14120_CONTROL,19052	R.RAGGVLVASHLQSFLEVSYR.V	2189.18	-0.00217	3	1	41.49	0	0.0034	0|0	P09919/Q6FH65/Q8N4W3/B4DNY7/D7RVA3/J3KTH8		8.75	1		0	2	MASCOT		T
	R14120_CONTROL,19084	R.RAGGVLVASHLQSFLEVSYR.V	2189.18	-0.00214	3	1	47.91	0	0.00078	0|0	P09919/Q6FH65/Q8N4W3/B4DNY7/D7RVA3/J3KTH8		8.75	1		0	2	MASCOT		T
	R14120_CONTROL,19117	R.RAGGVLVASHLQSFLEVSYR.V	2189.18	-0.00223	3	1	57.94	0	7.7e-05	0|0	P09919/Q6FH65/Q8N4W3/B4DNY7/D7RVA3/J3KTH8		8.75	1		0	2	MASCOT		T
	R14120_CONTROL,19150	R.RAGGVLVASHLQSFLEVSYR.V	2189.18	-0.00265	3	1	49.46	0	0.000546	0|0	P09919/Q6FH65/Q8N4W3/B4DNY7/D7RVA3/J3KTH8		8.75	1		0	2	MASCOT		T
	R14120_CONTROL,19183	R.RAGGVLVASHLQSFLEVSYR.V	2189.18	-0.00235	3	1	49.52	0	0.000535	0|0	P09919/Q6FH65/Q8N4W3/B4DNY7/D7RVA3/J3KTH8		8.75	1		0	2	MASCOT		T
	R14120_CONTROL,19218	R.RAGGVLVASHLQSFLEVSYR.V	2189.18	-0.0034	3	1	49.36	0	0.000545	0|0	P09919/Q6FH65/Q8N4W3/B4DNY7/D7RVA3/J3KTH8		8.75	1		0	2	MASCOT		T
	R14120_CONTROL,19261	R.RAGGVLVASHLQSFLEVSYR.V	2189.18	-0.00364	3	1	57.6	0	8.1e-05	0|0	P09919/Q6FH65/Q8N4W3/B4DNY7/D7RVA3/J3KTH8		8.75	1		0	2	MASCOT		T
	R14120_CONTROL,19295	R.RAGGVLVASHLQSFLEVSYR.V	2189.18	-0.00322	3	1	44.87	0	0.00157	0|0	P09919/Q6FH65/Q8N4W3/B4DNY7/D7RVA3/J3KTH8		8.75	1		0	2	MASCOT		T
	R14120_CONTROL,19338	R.RAGGVLVASHLQSFLEVSYR.V	2189.18	-0.00343	3	1	52.46	0	0.000267	0|0	P09919/Q6FH65/Q8N4W3/B4DNY7/D7RVA3/J3KTH8		8.75	1		0	2	MASCOT		T
	R14120_CONTROL,19370	R.RAGGVLVASHLQSFLEVSYR.V	2189.18	-0.00229	3	1	46.93	0	0.000971	0|0	P09919/Q6FH65/Q8N4W3/B4DNY7/D7RVA3/J3KTH8		8.75	1		0	2	MASCOT		T
	R14120_CONTROL,19402	R.RAGGVLVASHLQSFLEVSYR.V	2189.18	-0.00271	3	1	48.35	0	0.000706	0|0	P09919/Q6FH65/Q8N4W3/B4DNY7/D7RVA3/J3KTH8		8.75	1		0	2	MASCOT		T
	R14120_CONTROL,19436	R.RAGGVLVASHLQSFLEVSYR.V	2189.18	-0.00277	3	1	52.97	0	0.000243	0|0	P09919/Q6FH65/Q8N4W3/B4DNY7/D7RVA3/J3KTH8		8.75	1		0	2	MASCOT		T
	R14120_CONTROL,19468	R.RAGGVLVASHLQSFLEVSYR.V	2189.18	-0.00247	3	1	62.95	0	2.43e-05	0|0	P09919/Q6FH65/Q8N4W3/B4DNY7/D7RVA3/J3KTH8		8.75	1		0	2	MASCOT		T
	R14120_CONTROL,20088	R.RAGGVLVASHLQSFLEVSYR.V	2189.18	-0.00019	3	1	49.97	0	0.000496	0|0	P09919/Q6FH65/Q8N4W3/B4DNY7/D7RVA3/J3KTH8		8.75	1		0	2	MASCOT		T
	R14120_CONTROL,20130	R.RAGGVLVASHLQSFLEVSYR.V	2189.18	-0.00076	3	1	47.72	0	0.000828	0|0	P09919/Q6FH65/Q8N4W3/B4DNY7/D7RVA3/J3KTH8		8.75	1		0	2	MASCOT		T
	R14120_CONTROL,20163	R.RAGGVLVASHLQSFLEVSYR.V	2189.18	-0.0007	3	1	55.13	0	0.00015	0|0	P09919/Q6FH65/Q8N4W3/B4DNY7/D7RVA3/J3KTH8		8.75	1		0	2	MASCOT		T
	R14120_CONTROL,20194	R.RAGGVLVASHLQSFLEVSYR.V	2189.18	-0.00088	3	1	62.01	0	3.06e-05	0|0	P09919/Q6FH65/Q8N4W3/B4DNY7/D7RVA3/J3KTH8		8.75	1		0	2	MASCOT		T
	R14120_CONTROL,20229	R.RAGGVLVASHLQSFLEVSYR.V	2189.18	-0.00085	3	1	35.1	0	0.015	0|0	P09919/Q6FH65/Q8N4W3/B4DNY7/D7RVA3/J3KTH8		8.75	1		0	2	MASCOT		T
	R14120_CONTROL,20264	R.RAGGVLVASHLQSFLEVSYR.V	2189.18	-0.00115	3	1	42.97	0	0.00245	0|0	P09919/Q6FH65/Q8N4W3/B4DNY7/D7RVA3/J3KTH8		8.75	1		0	2	MASCOT		T
	R14120_CONTROL,20306	R.RAGGVLVASHLQSFLEVSYR.V	2189.18	-0.00193	3	1	66.55	0	1.07e-05	0|0	P09919/Q6FH65/Q8N4W3/B4DNY7/D7RVA3/J3KTH8		8.75	1		0	2	MASCOT		T
	R14120_CONTROL,20353	R.RAGGVLVASHLQSFLEVSYR.V	2189.18	-0.00127	3	1	41.33	0	0.00357	0|0	P09919/Q6FH65/Q8N4W3/B4DNY7/D7RVA3/J3KTH8		8.75	1		0	2	MASCOT		T
	R14120_CONTROL,20398	R.RAGGVLVASHLQSFLEVSYR.V	2189.18	-0.00094	3	1	40.48	0	0.00435	0|0	P09919/Q6FH65/Q8N4W3/B4DNY7/D7RVA3/J3KTH8		8.75	1		0	2	MASCOT		T
	R14120_CONTROL,20438	R.RAGGVLVASHLQSFLEVSYR.V	2189.18	-0.00103	3	1	46.26	0	0.00115	0|0	P09919/Q6FH65/Q8N4W3/B4DNY7/D7RVA3/J3KTH8		8.75	1		0	2	MASCOT		T
	R14120_CONTROL,20470	R.RAGGVLVASHLQSFLEVSYR.V	2189.18	-0.00085	3	1	54.22	0	0.000184	0|0	P09919/Q6FH65/Q8N4W3/B4DNY7/D7RVA3/J3KTH8		8.75	1		0	2	MASCOT		T
	R14120_CONTROL,20503	R.RAGGVLVASHLQSFLEVSYR.V	2189.18	-0.00097	3	1	53.6	0	0.000212	0|0	P09919/Q6FH65/Q8N4W3/B4DNY7/D7RVA3/J3KTH8		8.75	1		0	2	MASCOT		T
	R14120_CONTROL,20536	R.RAGGVLVASHLQSFLEVSYR.V	2189.18	-0.00118	3	1	48.14	0	0.000745	0|0	P09919/Q6FH65/Q8N4W3/B4DNY7/D7RVA3/J3KTH8		8.75	1		0	2	MASCOT		T
	R14120_CONTROL,20570	R.RAGGVLVASHLQSFLEVSYR.V	2189.18	-0.00103	3	1	60.16	0	4.68e-05	0|0	P09919/Q6FH65/Q8N4W3/B4DNY7/D7RVA3/J3KTH8		8.75	1		0	2	MASCOT		T
	R14120_CONTROL,20601	R.RAGGVLVASHLQSFLEVSYR.V	2189.18	-0.00067	3	1	46.42	0	0.00112	0|0	P09919/Q6FH65/Q8N4W3/B4DNY7/D7RVA3/J3KTH8		8.75	1		0	2	MASCOT		T
	R14120_CONTROL,20649	R.RAGGVLVASHLQSFLEVSYR.V	2189.18	-0.00031	3	1	39.83	0	0.00513	0|0	P09919/Q6FH65/Q8N4W3/B4DNY7/D7RVA3/J3KTH8		8.75	1		0	2	MASCOT		T
	R14120_CONTROL,20691	R.RAGGVLVASHLQSFLEVSYR.V	2189.18	-0.00175	3	1	55.11	0	0.00015	0|0	P09919/Q6FH65/Q8N4W3/B4DNY7/D7RVA3/J3KTH8		8.75	1		0	2	MASCOT		T
	R14120_CONTROL,20725	R.RAGGVLVASHLQSFLEVSYR.V	2189.18	-0.00055	3	1	75.72	0	1.31e-06	0|0	P09919/Q6FH65/Q8N4W3/B4DNY7/D7RVA3/J3KTH8		8.75	1		0	2	MASCOT		T
	R14120_CONTROL,20768	R.RAGGVLVASHLQSFLEVSYR.V	2189.18	-0.00019	3	1	59.4	0	5.66e-05	0|0	P09919/Q6FH65/Q8N4W3/B4DNY7/D7RVA3/J3KTH8		8.75	1		0	2	MASCOT		T
	R14120_CONTROL,20802	R.RAGGVLVASHLQSFLEVSYR.V	2189.18	0.00014	3	1	68.08	0	7.55e-06	0|0	P09919/Q6FH65/Q8N4W3/B4DNY7/D7RVA3/J3KTH8		8.75	1		0	2	MASCOT		T
	R14120_CONTROL,20844	R.RAGGVLVASHLQSFLEVSYR.V	2189.18	-0.00022	3	1	57.71	0	8.35e-05	0|0	P09919/Q6FH65/Q8N4W3/B4DNY7/D7RVA3/J3KTH8		8.75	1		0	2	MASCOT		T
	R14120_CONTROL,21066	R.RAGGVLVASHLQSFLEVSYR.V	2189.18	0.00221	3	1	48.62	0	0.000677	0|0	P09919/Q6FH65/Q8N4W3/B4DNY7/D7RVA3/J3KTH8		8.75	1		0	2	MASCOT		T
	R14120_CONTROL,21108	R.RAGGVLVASHLQSFLEVSYR.V	2189.18	0.00041	3	1	55.36	0	0.000141	0|0	P09919/Q6FH65/Q8N4W3/B4DNY7/D7RVA3/J3KTH8		8.75	1		0	2	MASCOT		T
	R14120_CONTROL,21153	R.RAGGVLVASHLQSFLEVSYR.V	2189.18	-0.00064	3	1	52.33	0	0.000287	0|0	P09919/Q6FH65/Q8N4W3/B4DNY7/D7RVA3/J3KTH8		8.75	1		0	2	MASCOT		T
	R14120_CONTROL,21196	R.RAGGVLVASHLQSFLEVSYR.V	2189.18	0.00056	3	1	43.52	0	0.00219	0|0	P09919/Q6FH65/Q8N4W3/B4DNY7/D7RVA3/J3KTH8		8.75	1		0	2	MASCOT		T
	R14120_CONTROL,21240	R.RAGGVLVASHLQSFLEVSYR.V	2189.18	-0.00076	3	1	59.4	0	5.63e-05	0|0	P09919/Q6FH65/Q8N4W3/B4DNY7/D7RVA3/J3KTH8		8.75	1		0	2	MASCOT		T
	R14120_CONTROL,21284	R.RAGGVLVASHLQSFLEVSYR.V	2189.18	-0.00052	3	1	43.14	0	0.00238	0|0	P09919/Q6FH65/Q8N4W3/B4DNY7/D7RVA3/J3KTH8		8.75	1		0	2	MASCOT		T
	R14120_CONTROL,21327	R.RAGGVLVASHLQSFLEVSYR.V	2189.18	-0.00139	3	1	54.19	0	0.000185	0|0	P09919/Q6FH65/Q8N4W3/B4DNY7/D7RVA3/J3KTH8		8.75	1		0	2	MASCOT		T
	R14120_CONTROL,21360	R.RAGGVLVASHLQSFLEVSYR.V	2189.18	-0.00067	3	1	47.17	0	0.00094	0|0	P09919/Q6FH65/Q8N4W3/B4DNY7/D7RVA3/J3KTH8		8.75	1		0	2	MASCOT		T
	R14120_CONTROL,21393	R.RAGGVLVASHLQSFLEVSYR.V	2189.18	-0.00133	3	1	72.62	0	2.66e-06	0|0	P09919/Q6FH65/Q8N4W3/B4DNY7/D7RVA3/J3KTH8		8.75	1		0	2	MASCOT		T
	R14120_CONTROL,21427	R.RAGGVLVASHLQSFLEVSYR.V	2189.18	-0.00118	3	1	58.18	0	7.38e-05	0|0	P09919/Q6FH65/Q8N4W3/B4DNY7/D7RVA3/J3KTH8		8.75	1		0	2	MASCOT		T
	R14120_CONTROL,21472	R.RAGGVLVASHLQSFLEVSYR.V	2189.18	-0.00031	3	1	57.39	0	8.99e-05	0|0	P09919/Q6FH65/Q8N4W3/B4DNY7/D7RVA3/J3KTH8		8.75	1		0	2	MASCOT		T
	R14120_CONTROL,21516	R.RAGGVLVASHLQSFLEVSYR.V	2189.18	-0.00016	3	1	57.94	0	7.92e-05	0|0	P09919/Q6FH65/Q8N4W3/B4DNY7/D7RVA3/J3KTH8		8.75	1		0	2	MASCOT		T
	R14120_CONTROL,21559	R.RAGGVLVASHLQSFLEVSYR.V	2189.18	-0.0001	3	1	46.97	0	0.000992	0|0	P09919/Q6FH65/Q8N4W3/B4DNY7/D7RVA3/J3KTH8		8.75	1		0	2	MASCOT		T
	R14120_CONTROL,21603	R.RAGGVLVASHLQSFLEVSYR.V	2189.18	-0.00052	3	1	63.53	0	2.17e-05	0|0	P09919/Q6FH65/Q8N4W3/B4DNY7/D7RVA3/J3KTH8		8.75	1		0	2	MASCOT		T
	R14120_CONTROL,21647	R.RAGGVLVASHLQSFLEVSYR.V	2189.18	-0.00097	3	1	61.12	0	3.75e-05	0|0	P09919/Q6FH65/Q8N4W3/B4DNY7/D7RVA3/J3KTH8		8.75	1		0	2	MASCOT		T
	R14120_CONTROL,21692	R.RAGGVLVASHLQSFLEVSYR.V	2189.18	-0.00085	3	1	60.53	0	4.3e-05	0|0	P09919/Q6FH65/Q8N4W3/B4DNY7/D7RVA3/J3KTH8		8.75	1		0	2	MASCOT		T
	R14120_CONTROL,21736	R.RAGGVLVASHLQSFLEVSYR.V	2189.18	-0.00076	3	1	45.98	0	0.00124	0|0	P09919/Q6FH65/Q8N4W3/B4DNY7/D7RVA3/J3KTH8		8.75	1		0	2	MASCOT		T
	R14120_CONTROL,21779	R.RAGGVLVASHLQSFLEVSYR.V	2189.18	-0.00127	3	1	55.64	0	0.000132	0|0	P09919/Q6FH65/Q8N4W3/B4DNY7/D7RVA3/J3KTH8		8.75	1		0	2	MASCOT		T
	R14120_CONTROL,21822	R.RAGGVLVASHLQSFLEVSYR.V	2189.18	-0.00115	3	1	55.94	0	0.000124	0|0	P09919/Q6FH65/Q8N4W3/B4DNY7/D7RVA3/J3KTH8		8.75	1		0	2	MASCOT		T
	R14120_CONTROL,21859	R.RAGGVLVASHLQSFLEVSYR.V	2189.18	-0.00076	3	1	52.04	0	0.000306	0|0	P09919/Q6FH65/Q8N4W3/B4DNY7/D7RVA3/J3KTH8		8.75	1		0	2	MASCOT		T
	R14120_CONTROL,21901	R.RAGGVLVASHLQSFLEVSYR.V	2189.18	-4e-05	3	1	63.49	0	2.21e-05	0|0	P09919/Q6FH65/Q8N4W3/B4DNY7/D7RVA3/J3KTH8		8.75	1		0	2	MASCOT		T
	R14120_CONTROL,21946	R.RAGGVLVASHLQSFLEVSYR.V	2189.18	-0.00064	3	1	50.84	0	0.000404	0|0	P09919/Q6FH65/Q8N4W3/B4DNY7/D7RVA3/J3KTH8		8.75	1		0	2	MASCOT		T
	R14120_CONTROL,21988	R.RAGGVLVASHLQSFLEVSYR.V	2189.18	-0.00121	3	1	72.35	0	2.83e-06	0|0	P09919/Q6FH65/Q8N4W3/B4DNY7/D7RVA3/J3KTH8		8.75	1		0	2	MASCOT		T
	R14120_CONTROL,22035	R.RAGGVLVASHLQSFLEVSYR.V	2189.18	-0.00148	3	1	68.35	0	7.1e-06	0|0	P09919/Q6FH65/Q8N4W3/B4DNY7/D7RVA3/J3KTH8		8.75	1		0	2	MASCOT		T
	R14120_CONTROL,22078	R.RAGGVLVASHLQSFLEVSYR.V	2189.18	-0.00157	3	1	66.47	0	1.09e-05	0|0	P09919/Q6FH65/Q8N4W3/B4DNY7/D7RVA3/J3KTH8		8.75	1		0	2	MASCOT		T
	R14120_CONTROL,22120	R.RAGGVLVASHLQSFLEVSYR.V	2189.18	-0.00118	3	1	58.07	0	7.57e-05	0|0	P09919/Q6FH65/Q8N4W3/B4DNY7/D7RVA3/J3KTH8		8.75	1		0	2	MASCOT		T
	R14120_CONTROL,22164	R.RAGGVLVASHLQSFLEVSYR.V	2189.18	-0.0007	3	1	53.21	0	0.000234	0|0	P09919/Q6FH65/Q8N4W3/B4DNY7/D7RVA3/J3KTH8		8.75	1		0	2	MASCOT		T
	R14120_CONTROL,22209	R.RAGGVLVASHLQSFLEVSYR.V	2189.18	-0.00067	3	1	68.63	0	6.72e-06	0|0	P09919/Q6FH65/Q8N4W3/B4DNY7/D7RVA3/J3KTH8		8.75	1		0	2	MASCOT		T
	R14120_CONTROL,22254	R.RAGGVLVASHLQSFLEVSYR.V	2189.18	-0.00067	3	1	52.8	0	0.000257	0|0	P09919/Q6FH65/Q8N4W3/B4DNY7/D7RVA3/J3KTH8		8.75	1		0	2	MASCOT		T
	R14120_CONTROL,22297	R.RAGGVLVASHLQSFLEVSYR.V	2189.18	-0.00124	3	1	56.52	0	0.000108	0|0	P09919/Q6FH65/Q8N4W3/B4DNY7/D7RVA3/J3KTH8		8.75	1		0	2	MASCOT		T
	R14120_CONTROL,22340	R.RAGGVLVASHLQSFLEVSYR.V	2189.18	-0.00115	3	1	52.41	0	0.000279	0|0	P09919/Q6FH65/Q8N4W3/B4DNY7/D7RVA3/J3KTH8		8.75	1		0	2	MASCOT		T
	R14120_CONTROL,22384	R.RAGGVLVASHLQSFLEVSYR.V	2189.18	-0.00115	3	1	50.4	0	0.000443	0|0	P09919/Q6FH65/Q8N4W3/B4DNY7/D7RVA3/J3KTH8		8.75	1		0	2	MASCOT		T
	R14120_CONTROL,22429	R.RAGGVLVASHLQSFLEVSYR.V	2189.18	-0.00151	3	1	49.24	0	0.000578	0|0	P09919/Q6FH65/Q8N4W3/B4DNY7/D7RVA3/J3KTH8		8.75	1		0	2	MASCOT		T
	R14120_CONTROL,22472	R.RAGGVLVASHLQSFLEVSYR.V	2189.18	-0.00133	3	1	46.42	0	0.00111	0|0	P09919/Q6FH65/Q8N4W3/B4DNY7/D7RVA3/J3KTH8		8.75	1		0	2	MASCOT		T
	R14120_CONTROL,22516	R.RAGGVLVASHLQSFLEVSYR.V	2189.18	-0.00103	3	1	52.77	0	0.000257	0|0	P09919/Q6FH65/Q8N4W3/B4DNY7/D7RVA3/J3KTH8		8.75	1		0	2	MASCOT		T
	R14120_CONTROL,22562	R.RAGGVLVASHLQSFLEVSYR.V	2189.18	-0.0004	3	1	70.14	0	4.74e-06	0|0	P09919/Q6FH65/Q8N4W3/B4DNY7/D7RVA3/J3KTH8		8.75	1		0	2	MASCOT		T
	R14120_CONTROL,22603	R.RAGGVLVASHLQSFLEVSYR.V	2189.18	-0.00016	3	1	58.49	0	6.98e-05	0|0	P09919/Q6FH65/Q8N4W3/B4DNY7/D7RVA3/J3KTH8		8.75	1		0	2	MASCOT		T
	R14120_CONTROL,22636	R.RAGGVLVASHLQSFLEVSYR.V	2189.18	-0.00073	3	1	58.44	0	7.02e-05	0|0	P09919/Q6FH65/Q8N4W3/B4DNY7/D7RVA3/J3KTH8		8.75	1		0	2	MASCOT		T
	R14120_CONTROL,22669	R.RAGGVLVASHLQSFLEVSYR.V	2189.18	-0.00094	3	1	46.09	0	0.00119	0|0	P09919/Q6FH65/Q8N4W3/B4DNY7/D7RVA3/J3KTH8		8.75	1		0	2	MASCOT		T
	R14120_CONTROL,22702	R.RAGGVLVASHLQSFLEVSYR.V	2189.18	-0.00133	3	1	54.04	0	0.000192	0|0	P09919/Q6FH65/Q8N4W3/B4DNY7/D7RVA3/J3KTH8		8.75	1		0	2	MASCOT		T
	R14120_CONTROL,22738	R.RAGGVLVASHLQSFLEVSYR.V	2189.18	-0.00121	3	1	61.57	0	3.38e-05	0|0	P09919/Q6FH65/Q8N4W3/B4DNY7/D7RVA3/J3KTH8		8.75	1		0	2	MASCOT		T
	R14120_CONTROL,22780	R.RAGGVLVASHLQSFLEVSYR.V	2189.18	-0.00019	3	1	48.94	0	0.000629	0|0	P09919/Q6FH65/Q8N4W3/B4DNY7/D7RVA3/J3KTH8		8.75	1		0	2	MASCOT		T
	R14120_CONTROL,22824	R.RAGGVLVASHLQSFLEVSYR.V	2189.18	-0.00112	3	1	53.36	0	0.000224	0|0	P09919/Q6FH65/Q8N4W3/B4DNY7/D7RVA3/J3KTH8		8.75	1		0	2	MASCOT		T
	R14120_CONTROL,22868	R.RAGGVLVASHLQSFLEVSYR.V	2189.18	-0.00157	3	1	48.55	0	0.000678	0|0	P09919/Q6FH65/Q8N4W3/B4DNY7/D7RVA3/J3KTH8		8.75	1		0	2	MASCOT		T
	R14120_CONTROL,22911	R.RAGGVLVASHLQSFLEVSYR.V	2189.18	-0.00064	3	1	58.82	0	6.43e-05	0|0	P09919/Q6FH65/Q8N4W3/B4DNY7/D7RVA3/J3KTH8		8.75	1		0	2	MASCOT		T
	R14120_CONTROL,22946	R.RAGGVLVASHLQSFLEVSYR.V	2189.18	-0.00109	3	1	54.46	0	0.000174	0|0	P09919/Q6FH65/Q8N4W3/B4DNY7/D7RVA3/J3KTH8		8.75	1		0	2	MASCOT		T
	R14120_CONTROL,22990	R.RAGGVLVASHLQSFLEVSYR.V	2189.18	-0.00052	3	1	47.23	0	0.000927	0|0	P09919/Q6FH65/Q8N4W3/B4DNY7/D7RVA3/J3KTH8		8.75	1		0	2	MASCOT		T
	R14120_CONTROL,23034	R.RAGGVLVASHLQSFLEVSYR.V	2189.18	-0.00109	3	1	57.01	0	9.66e-05	0|0	P09919/Q6FH65/Q8N4W3/B4DNY7/D7RVA3/J3KTH8		8.75	1		0	2	MASCOT		T
	R14120_CONTROL,23078	R.RAGGVLVASHLQSFLEVSYR.V	2189.18	-0.00118	3	1	55.3	0	0.000143	0|0	P09919/Q6FH65/Q8N4W3/B4DNY7/D7RVA3/J3KTH8		8.75	1		0	2	MASCOT		T
	R14120_CONTROL,23122	R.RAGGVLVASHLQSFLEVSYR.V	2189.18	-0.00031	3	1	49.54	0	0.000548	0|0	P09919/Q6FH65/Q8N4W3/B4DNY7/D7RVA3/J3KTH8		8.75	1		0	2	MASCOT		T
	R14120_CONTROL,23165	R.RAGGVLVASHLQSFLEVSYR.V	2189.18	-0.00079	3	1	54.21	0	0.000186	0|0	P09919/Q6FH65/Q8N4W3/B4DNY7/D7RVA3/J3KTH8		8.75	1		0	2	MASCOT		T
	R14120_CONTROL,23210	R.RAGGVLVASHLQSFLEVSYR.V	2189.18	-0.00133	3	1	68.63	0	6.66e-06	0|0	P09919/Q6FH65/Q8N4W3/B4DNY7/D7RVA3/J3KTH8		8.75	1		0	2	MASCOT		T
	R14120_CONTROL,23254	R.RAGGVLVASHLQSFLEVSYR.V	2189.18	-0.00145	3	1	50.9	0	0.000395	0|0	P09919/Q6FH65/Q8N4W3/B4DNY7/D7RVA3/J3KTH8		8.75	1		0	2	MASCOT		T
	R14120_CONTROL,23297	R.RAGGVLVASHLQSFLEVSYR.V	2189.18	-0.00106	3	1	57.82	0	8.02e-05	0|0	P09919/Q6FH65/Q8N4W3/B4DNY7/D7RVA3/J3KTH8		8.75	1		0	2	MASCOT		T
	R14120_CONTROL,23342	R.RAGGVLVASHLQSFLEVSYR.V	2189.18	-0.00118	3	1	41.64	0	0.00333	0|0	P09919/Q6FH65/Q8N4W3/B4DNY7/D7RVA3/J3KTH8		8.75	1		0	2	MASCOT		T
	R14120_CONTROL,23385	R.RAGGVLVASHLQSFLEVSYR.V	2189.18	-0.00055	3	1	52.9	0	0.000251	0|0	P09919/Q6FH65/Q8N4W3/B4DNY7/D7RVA3/J3KTH8		8.75	1		0	2	MASCOT		T
	R14120_CONTROL,23429	R.RAGGVLVASHLQSFLEVSYR.V	2189.18	-0.00079	3	1	49.23	0	0.000585	0|0	P09919/Q6FH65/Q8N4W3/B4DNY7/D7RVA3/J3KTH8		8.75	1		0	2	MASCOT		T
	R14120_CONTROL,23474	R.RAGGVLVASHLQSFLEVSYR.V	2189.18	-0.00145	3	1	55.87	0	0.000126	0|0	P09919/Q6FH65/Q8N4W3/B4DNY7/D7RVA3/J3KTH8		8.75	1		0	2	MASCOT		T
	R14120_CONTROL,23517	R.RAGGVLVASHLQSFLEVSYR.V	2189.18	-0.00133	3	1	53.47	0	0.000218	0|0	P09919/Q6FH65/Q8N4W3/B4DNY7/D7RVA3/J3KTH8		8.75	1		0	2	MASCOT		T
	R14120_CONTROL,23561	R.RAGGVLVASHLQSFLEVSYR.V	2189.18	-0.00148	3	1	51.98	0	0.000308	0|0	P09919/Q6FH65/Q8N4W3/B4DNY7/D7RVA3/J3KTH8		8.75	1		0	2	MASCOT		T
	R14120_CONTROL,23606	R.RAGGVLVASHLQSFLEVSYR.V	2189.18	-0.00109	3	1	52.62	0	0.000266	0|0	P09919/Q6FH65/Q8N4W3/B4DNY7/D7RVA3/J3KTH8		8.75	1		0	2	MASCOT		T
	R14120_CONTROL,23650	R.RAGGVLVASHLQSFLEVSYR.V	2189.18	-0.00115	3	1	58.25	0	7.26e-05	0|0	P09919/Q6FH65/Q8N4W3/B4DNY7/D7RVA3/J3KTH8		8.75	1		0	2	MASCOT		T
	R14120_CONTROL,23695	R.RAGGVLVASHLQSFLEVSYR.V	2189.18	-0.00139	3	1	54.64	0	0.000167	0|0	P09919/Q6FH65/Q8N4W3/B4DNY7/D7RVA3/J3KTH8		8.75	1		0	2	MASCOT		T
	R14120_CONTROL,23739	R.RAGGVLVASHLQSFLEVSYR.V	2189.18	-0.00139	3	1	45.26	0	0.00145	0|0	P09919/Q6FH65/Q8N4W3/B4DNY7/D7RVA3/J3KTH8		8.75	1		0	2	MASCOT		T
	R14120_CONTROL,23784	R.RAGGVLVASHLQSFLEVSYR.V	2189.18	-0.00187	3	1	47.22	0	0.000921	0|0	P09919/Q6FH65/Q8N4W3/B4DNY7/D7RVA3/J3KTH8		8.75	1		0	2	MASCOT		T
	R14120_CONTROL,23827	R.RAGGVLVASHLQSFLEVSYR.V	2189.18	-0.00175	3	1	57.04	0	9.6e-05	0|0	P09919/Q6FH65/Q8N4W3/B4DNY7/D7RVA3/J3KTH8		8.75	1		0	2	MASCOT		T
	R14120_CONTROL,23871	R.RAGGVLVASHLQSFLEVSYR.V	2189.18	-0.00172	3	1	50.95	0	0.00039	0|0	P09919/Q6FH65/Q8N4W3/B4DNY7/D7RVA3/J3KTH8		8.75	1		0	2	MASCOT		T
	R14120_CONTROL,23916	R.RAGGVLVASHLQSFLEVSYR.V	2189.18	0.00017	3	1	56.36	0	0.000112	0|0	P09919/Q6FH65/Q8N4W3/B4DNY7/D7RVA3/J3KTH8		8.75	1		0	2	MASCOT		T
	R14120_CONTROL,23959	R.RAGGVLVASHLQSFLEVSYR.V	2189.18	-0.00154	3	1	41.66	0	0.00331	0|0	P09919/Q6FH65/Q8N4W3/B4DNY7/D7RVA3/J3KTH8		8.75	1		0	2	MASCOT		T
	R14120_CONTROL,24003	R.RAGGVLVASHLQSFLEVSYR.V	2189.18	-0.00073	3	1	55.77	0	0.00013	0|0	P09919/Q6FH65/Q8N4W3/B4DNY7/D7RVA3/J3KTH8		8.75	1		0	2	MASCOT		T
	R14120_CONTROL,24047	R.RAGGVLVASHLQSFLEVSYR.V	2189.18	-0.001	3	1	49.62	0	0.00053	0|0	P09919/Q6FH65/Q8N4W3/B4DNY7/D7RVA3/J3KTH8		8.75	1		0	2	MASCOT		T
	R14120_CONTROL,24090	R.RAGGVLVASHLQSFLEVSYR.V	2189.18	-0.00079	3	1	55.94	0	0.000125	0|0	P09919/Q6FH65/Q8N4W3/B4DNY7/D7RVA3/J3KTH8		8.75	1		0	2	MASCOT		T
	R14120_CONTROL,24134	R.RAGGVLVASHLQSFLEVSYR.V	2189.18	-0.00085	3	1	42.53	0	0.00271	0|0	P09919/Q6FH65/Q8N4W3/B4DNY7/D7RVA3/J3KTH8		8.75	1		0	2	MASCOT		T
	R14120_CONTROL,24178	R.RAGGVLVASHLQSFLEVSYR.V	2189.18	-0.00058	3	1	50.23	0	0.000465	0|0	P09919/Q6FH65/Q8N4W3/B4DNY7/D7RVA3/J3KTH8		8.75	1		0	2	MASCOT		T
	R14120_CONTROL,24223	R.RAGGVLVASHLQSFLEVSYR.V	2189.18	-0.00109	3	1	57.19	0	9.27e-05	0|0	P09919/Q6FH65/Q8N4W3/B4DNY7/D7RVA3/J3KTH8		8.75	1		0	2	MASCOT		T
	R14120_CONTROL,24267	R.RAGGVLVASHLQSFLEVSYR.V	2189.18	-0.00124	3	1	52.02	0	0.000305	0|0	P09919/Q6FH65/Q8N4W3/B4DNY7/D7RVA3/J3KTH8		8.75	1		0	2	MASCOT		T
	R14120_CONTROL,24311	R.RAGGVLVASHLQSFLEVSYR.V	2189.18	-0.00064	3	1	66.45	0	1.11e-05	0|0	P09919/Q6FH65/Q8N4W3/B4DNY7/D7RVA3/J3KTH8		8.75	1		0	2	MASCOT		T
	R14120_CONTROL,24354	R.RAGGVLVASHLQSFLEVSYR.V	2189.18	-0.0013	3	1	51.89	0	0.000314	0|0	P09919/Q6FH65/Q8N4W3/B4DNY7/D7RVA3/J3KTH8		8.75	1		0	2	MASCOT		T
	R14120_CONTROL,24398	R.RAGGVLVASHLQSFLEVSYR.V	2189.18	-0.00109	3	1	52.05	0	0.000303	0|0	P09919/Q6FH65/Q8N4W3/B4DNY7/D7RVA3/J3KTH8		8.75	1		0	2	MASCOT		T
	R14120_CONTROL,24441	R.RAGGVLVASHLQSFLEVSYR.V	2189.18	-0.00115	3	1	63.4	0	2.22e-05	0|0	P09919/Q6FH65/Q8N4W3/B4DNY7/D7RVA3/J3KTH8		8.75	1		0	2	MASCOT		T
	R14120_CONTROL,24485	R.RAGGVLVASHLQSFLEVSYR.V	2189.18	-0.00088	3	1	82.62	0	2.66e-07	0|0	P09919/Q6FH65/Q8N4W3/B4DNY7/D7RVA3/J3KTH8		8.75	1		0	2	MASCOT		T
	R14120_CONTROL,24529	R.RAGGVLVASHLQSFLEVSYR.V	2189.18	-0.00043	3	1	48.64	0	0.00067	0|0	P09919/Q6FH65/Q8N4W3/B4DNY7/D7RVA3/J3KTH8		8.75	1		0	2	MASCOT		T
	R14120_CONTROL,24573	R.RAGGVLVASHLQSFLEVSYR.V	2189.18	-0.00145	3	1	49.34	0	0.000565	0|0	P09919/Q6FH65/Q8N4W3/B4DNY7/D7RVA3/J3KTH8		8.75	1		0	2	MASCOT		T
	R14120_CONTROL,24617	R.RAGGVLVASHLQSFLEVSYR.V	2189.18	-0.00109	3	1	53.78	0	0.000203	0|0	P09919/Q6FH65/Q8N4W3/B4DNY7/D7RVA3/J3KTH8		8.75	1		0	2	MASCOT		T
	R14120_CONTROL,24662	R.RAGGVLVASHLQSFLEVSYR.V	2189.18	-0.00085	3	1	47.69	0	0.000827	0|0	P09919/Q6FH65/Q8N4W3/B4DNY7/D7RVA3/J3KTH8		8.75	1		0	2	MASCOT		T
	R14120_CONTROL,24706	R.RAGGVLVASHLQSFLEVSYR.V	2189.18	-0.00076	3	1	54.22	0	0.000185	0|0	P09919/Q6FH65/Q8N4W3/B4DNY7/D7RVA3/J3KTH8		8.75	1		0	2	MASCOT		T
	R14120_CONTROL,24750	R.RAGGVLVASHLQSFLEVSYR.V	2189.18	-0.00103	3	1	50.02	0	0.000483	0|0	P09919/Q6FH65/Q8N4W3/B4DNY7/D7RVA3/J3KTH8		8.75	1		0	2	MASCOT		T
	R14120_CONTROL,24794	R.RAGGVLVASHLQSFLEVSYR.V	2189.18	-0.00166	3	1	51.87	0	0.000316	0|0	P09919/Q6FH65/Q8N4W3/B4DNY7/D7RVA3/J3KTH8		8.75	1		0	2	MASCOT		T
	R14120_CONTROL,24838	R.RAGGVLVASHLQSFLEVSYR.V	2189.18	-0.00118	3	1	62.8	0	2.55e-05	0|0	P09919/Q6FH65/Q8N4W3/B4DNY7/D7RVA3/J3KTH8		8.75	1		0	2	MASCOT		T
	R14120_CONTROL,24882	R.RAGGVLVASHLQSFLEVSYR.V	2189.18	-0.00115	3	1	49.7	0	0.00052	0|0	P09919/Q6FH65/Q8N4W3/B4DNY7/D7RVA3/J3KTH8		8.75	1		0	2	MASCOT		T
	R14120_CONTROL,24926	R.RAGGVLVASHLQSFLEVSYR.V	2189.18	-0.00097	3	1	48.4	0	0.000702	0|0	P09919/Q6FH65/Q8N4W3/B4DNY7/D7RVA3/J3KTH8		8.75	1		0	2	MASCOT		T
	R14120_CONTROL,24970	R.RAGGVLVASHLQSFLEVSYR.V	2189.18	-0.001	3	1	51.3	0	0.00036	0|0	P09919/Q6FH65/Q8N4W3/B4DNY7/D7RVA3/J3KTH8		8.75	1		0	2	MASCOT		T
	R14120_CONTROL,25014	R.RAGGVLVASHLQSFLEVSYR.V	2189.18	-0.00145	3	1	54.75	0	0.000163	0|0	P09919/Q6FH65/Q8N4W3/B4DNY7/D7RVA3/J3KTH8		8.75	1		0	2	MASCOT		T
	R14120_CONTROL,25058	R.RAGGVLVASHLQSFLEVSYR.V	2189.18	-0.0013	3	1	57.93	0	7.82e-05	0|0	P09919/Q6FH65/Q8N4W3/B4DNY7/D7RVA3/J3KTH8		8.75	1		0	2	MASCOT		T
	R14120_CONTROL,25102	R.RAGGVLVASHLQSFLEVSYR.V	2189.18	-0.00106	3	1	42.95	0	0.00246	0|0	P09919/Q6FH65/Q8N4W3/B4DNY7/D7RVA3/J3KTH8		8.75	1		0	2	MASCOT		T
	R14120_CONTROL,25146	R.RAGGVLVASHLQSFLEVSYR.V	2189.18	-0.00082	3	1	45.61	0	0.00135	0|0	P09919/Q6FH65/Q8N4W3/B4DNY7/D7RVA3/J3KTH8		8.75	1		0	2	MASCOT		T
	R14120_CONTROL,25190	R.RAGGVLVASHLQSFLEVSYR.V	2189.18	-0.00115	3	1	62.87	0	2.51e-05	0|0	P09919/Q6FH65/Q8N4W3/B4DNY7/D7RVA3/J3KTH8		8.75	1		0	2	MASCOT		T
	R14120_CONTROL,25233	R.RAGGVLVASHLQSFLEVSYR.V	2189.18	-0.00076	3	1	47.6	0	0.000852	0|0	P09919/Q6FH65/Q8N4W3/B4DNY7/D7RVA3/J3KTH8		8.75	1		0	2	MASCOT		T
	R14120_CONTROL,25277	R.RAGGVLVASHLQSFLEVSYR.V	2189.18	-0.00079	3	1	47.62	0	0.000848	0|0	P09919/Q6FH65/Q8N4W3/B4DNY7/D7RVA3/J3KTH8		8.75	1		0	2	MASCOT		T
	R14120_CONTROL,25322	R.RAGGVLVASHLQSFLEVSYR.V	2189.18	-0.0007	3	1	49.95	0	0.000496	0|0	P09919/Q6FH65/Q8N4W3/B4DNY7/D7RVA3/J3KTH8		8.75	1		0	2	MASCOT		T
	R14120_CONTROL,25365	R.RAGGVLVASHLQSFLEVSYR.V	2189.18	-0.00118	3	1	40.24	0	0.00459	0|0	P09919/Q6FH65/Q8N4W3/B4DNY7/D7RVA3/J3KTH8		8.75	1		0	2	MASCOT		T
	R14120_CONTROL,25409	R.RAGGVLVASHLQSFLEVSYR.V	2189.18	-0.00097	3	1	64.36	0	1.78e-05	0|0	P09919/Q6FH65/Q8N4W3/B4DNY7/D7RVA3/J3KTH8		8.75	1		0	2	MASCOT		T
	R14120_CONTROL,25453	R.RAGGVLVASHLQSFLEVSYR.V	2189.18	-0.00067	3	1	36.38	0	0.0113	0|0	P09919/Q6FH65/Q8N4W3/B4DNY7/D7RVA3/J3KTH8		8.75	1		0	2	MASCOT		T
	R14120_CONTROL,25497	R.RAGGVLVASHLQSFLEVSYR.V	2189.18	-0.0007	3	1	51.78	0	0.000325	0|0	P09919/Q6FH65/Q8N4W3/B4DNY7/D7RVA3/J3KTH8		8.75	1		0	2	MASCOT		T
	R14120_CONTROL,25541	R.RAGGVLVASHLQSFLEVSYR.V	2189.18	-0.001	3	1	54.35	0	0.000178	0|0	P09919/Q6FH65/Q8N4W3/B4DNY7/D7RVA3/J3KTH8		8.75	1		0	2	MASCOT		T
	R14120_CONTROL,25586	R.RAGGVLVASHLQSFLEVSYR.V	2189.18	-0.00085	3	1	53.66	0	0.000209	0|0	P09919/Q6FH65/Q8N4W3/B4DNY7/D7RVA3/J3KTH8		8.75	1		0	2	MASCOT		T
	R14120_CONTROL,25629	R.RAGGVLVASHLQSFLEVSYR.V	2189.18	-0.00112	3	1	47.41	0	0.000881	0|0	P09919/Q6FH65/Q8N4W3/B4DNY7/D7RVA3/J3KTH8		8.75	1		0	2	MASCOT		T
	R14120_CONTROL,25673	R.RAGGVLVASHLQSFLEVSYR.V	2189.18	-0.00097	3	1	45.61	0	0.00133	0|0	P09919/Q6FH65/Q8N4W3/B4DNY7/D7RVA3/J3KTH8		8.75	1		0	2	MASCOT		T
	R14120_CONTROL,25717	R.RAGGVLVASHLQSFLEVSYR.V	2189.18	-0.00139	3	1	49.69	0	0.000521	0|0	P09919/Q6FH65/Q8N4W3/B4DNY7/D7RVA3/J3KTH8		8.75	1		0	2	MASCOT		T
	R14120_CONTROL,25761	R.RAGGVLVASHLQSFLEVSYR.V	2189.18	-0.001	3	1	50.48	0	0.000435	0|0	P09919/Q6FH65/Q8N4W3/B4DNY7/D7RVA3/J3KTH8		8.75	1		0	2	MASCOT		T
	R14120_CONTROL,25806	R.RAGGVLVASHLQSFLEVSYR.V	2189.18	-0.00097	3	1	52.67	0	0.000263	0|0	P09919/Q6FH65/Q8N4W3/B4DNY7/D7RVA3/J3KTH8		8.75	1		0	2	MASCOT		T
	R14120_CONTROL,25850	R.RAGGVLVASHLQSFLEVSYR.V	2189.18	-0.00049	3	1	51.95	0	0.000313	0|0	P09919/Q6FH65/Q8N4W3/B4DNY7/D7RVA3/J3KTH8		8.75	1		0	2	MASCOT		T
	R14120_CONTROL,25894	R.RAGGVLVASHLQSFLEVSYR.V	2189.18	-0.00037	3	1	49.2	0	0.000592	0|0	P09919/Q6FH65/Q8N4W3/B4DNY7/D7RVA3/J3KTH8		8.75	1		0	2	MASCOT		T
	R14120_CONTROL,25938	R.RAGGVLVASHLQSFLEVSYR.V	2189.18	-0.00142	3	1	39.51	0	0.00543	0|0	P09919/Q6FH65/Q8N4W3/B4DNY7/D7RVA3/J3KTH8		8.75	1		0	2	MASCOT		T
	R14120_CONTROL,25982	R.RAGGVLVASHLQSFLEVSYR.V	2189.18	-0.0019	3	1	51.98	0	0.000308	0|0	P09919/Q6FH65/Q8N4W3/B4DNY7/D7RVA3/J3KTH8		8.75	1		0	2	MASCOT		T
	R14120_CONTROL,26026	R.RAGGVLVASHLQSFLEVSYR.V	2189.18	-0.00106	3	1	46.18	0	0.00117	0|0	P09919/Q6FH65/Q8N4W3/B4DNY7/D7RVA3/J3KTH8		8.75	1		0	2	MASCOT		T
	R14120_CONTROL,26071	R.RAGGVLVASHLQSFLEVSYR.V	2189.18	-0.00097	3	1	49.69	0	0.000521	0|0	P09919/Q6FH65/Q8N4W3/B4DNY7/D7RVA3/J3KTH8		8.75	1		0	2	MASCOT		T
	R14120_CONTROL,26115	R.RAGGVLVASHLQSFLEVSYR.V	2189.18	-0.00133	3	1	60.27	0	4.56e-05	0|0	P09919/Q6FH65/Q8N4W3/B4DNY7/D7RVA3/J3KTH8		8.75	1		0	2	MASCOT		T
	R14120_CONTROL,26158	R.RAGGVLVASHLQSFLEVSYR.V	2189.18	5e-05	3	1	56.57	0	0.000107	0|0	P09919/Q6FH65/Q8N4W3/B4DNY7/D7RVA3/J3KTH8		8.75	1		0	2	MASCOT		T
	R14120_CONTROL,26201	R.RAGGVLVASHLQSFLEVSYR.V	2189.18	-0.00115	3	1	44.16	0	0.00186	0|0	P09919/Q6FH65/Q8N4W3/B4DNY7/D7RVA3/J3KTH8		8.75	1		0	2	MASCOT		T
	R14120_CONTROL,26244	R.RAGGVLVASHLQSFLEVSYR.V	2189.18	-0.00022	3	1	59.62	0	5.38e-05	0|0	P09919/Q6FH65/Q8N4W3/B4DNY7/D7RVA3/J3KTH8		8.75	1		0	2	MASCOT		T
	R14120_CONTROL,26279	R.RAGGVLVASHLQSFLEVSYR.V	2189.18	-0.00133	3	1	42.56	0	0.00269	0|0	P09919/Q6FH65/Q8N4W3/B4DNY7/D7RVA3/J3KTH8		8.75	1		0	2	MASCOT		T
	R14120_CONTROL,26323	R.RAGGVLVASHLQSFLEVSYR.V	2189.18	-0.00133	3	1	61.57	0	3.38e-05	0|0	P09919/Q6FH65/Q8N4W3/B4DNY7/D7RVA3/J3KTH8		8.75	1		0	2	MASCOT		T
	R14120_CONTROL,26367	R.RAGGVLVASHLQSFLEVSYR.V	2189.18	0.00026	3	1	60.59	0	4.23e-05	0|0	P09919/Q6FH65/Q8N4W3/B4DNY7/D7RVA3/J3KTH8		8.75	1		0	2	MASCOT		T
	R14120_CONTROL,26411	R.RAGGVLVASHLQSFLEVSYR.V	2189.18	-0.00106	3	1	48.46	0	0.000692	0|0	P09919/Q6FH65/Q8N4W3/B4DNY7/D7RVA3/J3KTH8		8.75	1		0	2	MASCOT		T
	R14120_CONTROL,26455	R.RAGGVLVASHLQSFLEVSYR.V	2189.18	-1e-05	3	1	52.41	0	0.000283	0|0	P09919/Q6FH65/Q8N4W3/B4DNY7/D7RVA3/J3KTH8		8.75	1		0	2	MASCOT		T
	R14120_CONTROL,26499	R.RAGGVLVASHLQSFLEVSYR.V	2189.18	-0.00031	3	1	54.77	0	0.000164	0|0	P09919/Q6FH65/Q8N4W3/B4DNY7/D7RVA3/J3KTH8		8.75	1		0	2	MASCOT		T
	R14120_CONTROL,26542	R.RAGGVLVASHLQSFLEVSYR.V	2189.18	-0.00136	3	1	55.36	0	0.000141	0|0	P09919/Q6FH65/Q8N4W3/B4DNY7/D7RVA3/J3KTH8		8.75	1		0	2	MASCOT		T
	R14120_CONTROL,26586	R.RAGGVLVASHLQSFLEVSYR.V	2189.18	-0.00094	3	1	63.17	0	2.34e-05	0|0	P09919/Q6FH65/Q8N4W3/B4DNY7/D7RVA3/J3KTH8		8.75	1		0	2	MASCOT		T
	R14120_CONTROL,26630	R.RAGGVLVASHLQSFLEVSYR.V	2189.18	-0.00076	3	1	61.8	0	3.24e-05	0|0	P09919/Q6FH65/Q8N4W3/B4DNY7/D7RVA3/J3KTH8		8.75	1		0	2	MASCOT		T
	R14120_CONTROL,26674	R.RAGGVLVASHLQSFLEVSYR.V	2189.18	-0.0013	3	1	53.5	0	0.000217	0|0	P09919/Q6FH65/Q8N4W3/B4DNY7/D7RVA3/J3KTH8		8.75	1		0	2	MASCOT		T
	R14120_CONTROL,26729	R.RAGGVLVASHLQSFLEVSYR.V	2189.18	-0.00118	3	1	57.65	0	8.34e-05	0|0	P09919/Q6FH65/Q8N4W3/B4DNY7/D7RVA3/J3KTH8		8.75	1		0	2	MASCOT		T
	R14120_CONTROL,26773	R.RAGGVLVASHLQSFLEVSYR.V	2189.18	-0.00145	3	1	39.55	0	0.00539	0|0	P09919/Q6FH65/Q8N4W3/B4DNY7/D7RVA3/J3KTH8		8.75	1		0	2	MASCOT		T
	R14120_CONTROL,26817	R.RAGGVLVASHLQSFLEVSYR.V	2189.18	-0.00133	3	1	57.25	0	9.15e-05	0|0	P09919/Q6FH65/Q8N4W3/B4DNY7/D7RVA3/J3KTH8		8.75	1		0	2	MASCOT		T
	R14120_CONTROL,26862	R.RAGGVLVASHLQSFLEVSYR.V	2189.18	-0.00142	3	1	45.1	0	0.0015	0|0	P09919/Q6FH65/Q8N4W3/B4DNY7/D7RVA3/J3KTH8		8.75	1		0	2	MASCOT		T
	R14120_CONTROL,26906	R.RAGGVLVASHLQSFLEVSYR.V	2189.18	-0.00127	3	1	46.28	0	0.00114	0|0	P09919/Q6FH65/Q8N4W3/B4DNY7/D7RVA3/J3KTH8		8.75	1		0	2	MASCOT		T
	R14120_CONTROL,26950	R.RAGGVLVASHLQSFLEVSYR.V	2189.18	-0.0007	3	1	49.95	0	0.000496	0|0	P09919/Q6FH65/Q8N4W3/B4DNY7/D7RVA3/J3KTH8		8.75	1		0	2	MASCOT		T
	R14120_CONTROL,26994	R.RAGGVLVASHLQSFLEVSYR.V	2189.18	-0.00142	3	1	50.59	0	0.000424	0|0	P09919/Q6FH65/Q8N4W3/B4DNY7/D7RVA3/J3KTH8		8.75	1		0	2	MASCOT		T
	R14120_CONTROL,27038	R.RAGGVLVASHLQSFLEVSYR.V	2189.18	-0.00112	3	1	54.85	0	0.000159	0|0	P09919/Q6FH65/Q8N4W3/B4DNY7/D7RVA3/J3KTH8		8.75	1		0	2	MASCOT		T
	R14120_CONTROL,27083	R.RAGGVLVASHLQSFLEVSYR.V	2189.18	-0.00142	3	1	51.08	0	0.000379	0|0	P09919/Q6FH65/Q8N4W3/B4DNY7/D7RVA3/J3KTH8		8.75	1		0	2	MASCOT		T
	R14120_CONTROL,27126	R.RAGGVLVASHLQSFLEVSYR.V	2189.18	-0.00106	3	1	56.86	0	0.0001	0|0	P09919/Q6FH65/Q8N4W3/B4DNY7/D7RVA3/J3KTH8		8.75	1		0	2	MASCOT		T
	R14120_CONTROL,27171	R.RAGGVLVASHLQSFLEVSYR.V	2189.18	-0.00118	3	1	41.97	0	0.00308	0|0	P09919/Q6FH65/Q8N4W3/B4DNY7/D7RVA3/J3KTH8		8.75	1		0	2	MASCOT		T
	R14120_CONTROL,27215	R.RAGGVLVASHLQSFLEVSYR.V	2189.18	-0.00085	3	1	55.77	0	0.000129	0|0	P09919/Q6FH65/Q8N4W3/B4DNY7/D7RVA3/J3KTH8		8.75	1		0	2	MASCOT		T
	R14120_CONTROL,27258	R.RAGGVLVASHLQSFLEVSYR.V	2189.18	-0.001	3	1	47.86	0	0.000795	0|0	P09919/Q6FH65/Q8N4W3/B4DNY7/D7RVA3/J3KTH8		8.75	1		0	2	MASCOT		T
	R14120_CONTROL,27303	R.RAGGVLVASHLQSFLEVSYR.V	2189.18	-0.00076	3	1	54.15	0	0.000188	0|0	P09919/Q6FH65/Q8N4W3/B4DNY7/D7RVA3/J3KTH8		8.75	1		0	2	MASCOT		T
	R14120_CONTROL,27346	R.RAGGVLVASHLQSFLEVSYR.V	2189.18	-0.00109	3	1	76.8	0	1.01e-06	0|0	P09919/Q6FH65/Q8N4W3/B4DNY7/D7RVA3/J3KTH8		8.75	1		0	2	MASCOT		T
	R14120_CONTROL,27391	R.RAGGVLVASHLQSFLEVSYR.V	2189.18	-0.00073	3	1	46.72	0	0.00104	0|0	P09919/Q6FH65/Q8N4W3/B4DNY7/D7RVA3/J3KTH8		8.75	1		0	2	MASCOT		T
	R14120_CONTROL,27435	R.RAGGVLVASHLQSFLEVSYR.V	2189.18	-0.00067	3	1	50.7	0	0.000417	0|0	P09919/Q6FH65/Q8N4W3/B4DNY7/D7RVA3/J3KTH8		8.75	1		0	2	MASCOT		T
	R14120_CONTROL,27479	R.RAGGVLVASHLQSFLEVSYR.V	2189.18	-0.00103	3	1	60.4	0	4.43e-05	0|0	P09919/Q6FH65/Q8N4W3/B4DNY7/D7RVA3/J3KTH8		8.75	1		0	2	MASCOT		T
	R14120_CONTROL,27523	R.RAGGVLVASHLQSFLEVSYR.V	2189.18	-0.0007	3	1	49.47	0	0.000554	0|0	P09919/Q6FH65/Q8N4W3/B4DNY7/D7RVA3/J3KTH8		8.75	1		0	2	MASCOT		T
	R14120_CONTROL,27567	R.RAGGVLVASHLQSFLEVSYR.V	2189.18	-0.00013	3	1	53.45	0	0.000223	0|0	P09919/Q6FH65/Q8N4W3/B4DNY7/D7RVA3/J3KTH8		8.75	1		0	2	MASCOT		T
	R14120_CONTROL,27610	R.RAGGVLVASHLQSFLEVSYR.V	2189.18	-0.00205	3	1	63.61	0	2.1e-05	0|0	P09919/Q6FH65/Q8N4W3/B4DNY7/D7RVA3/J3KTH8		8.75	1		0	2	MASCOT		T
	R14120_CONTROL,27654	R.RAGGVLVASHLQSFLEVSYR.V	2189.18	-0.00196	3	1	49.39	0	0.000559	0|0	P09919/Q6FH65/Q8N4W3/B4DNY7/D7RVA3/J3KTH8		8.75	1		0	2	MASCOT		T
	R14120_CONTROL,27698	R.RAGGVLVASHLQSFLEVSYR.V	2189.18	-0.00088	3	1	42.96	0	0.00246	0|0	P09919/Q6FH65/Q8N4W3/B4DNY7/D7RVA3/J3KTH8		8.75	1		0	2	MASCOT		T
	R14120_CONTROL,27742	R.RAGGVLVASHLQSFLEVSYR.V	2189.18	-0.00154	3	1	48.16	0	0.000742	0|0	P09919/Q6FH65/Q8N4W3/B4DNY7/D7RVA3/J3KTH8		8.75	1		0	2	MASCOT		T
	R14120_CONTROL,27786	R.RAGGVLVASHLQSFLEVSYR.V	2189.18	-0.00124	3	1	50.5	0	0.000433	0|0	P09919/Q6FH65/Q8N4W3/B4DNY7/D7RVA3/J3KTH8		8.75	1		0	2	MASCOT		T
	R14120_CONTROL,27830	R.RAGGVLVASHLQSFLEVSYR.V	2189.18	-0.00097	3	1	47.57	0	0.00085	0|0	P09919/Q6FH65/Q8N4W3/B4DNY7/D7RVA3/J3KTH8		8.75	1		0	2	MASCOT		T
	R14120_CONTROL,27875	R.RAGGVLVASHLQSFLEVSYR.V	2189.18	-0.00142	3	1	46.14	0	0.00118	0|0	P09919/Q6FH65/Q8N4W3/B4DNY7/D7RVA3/J3KTH8		8.75	1		0	2	MASCOT		T
	R14120_CONTROL,27919	R.RAGGVLVASHLQSFLEVSYR.V	2189.18	-0.00082	3	1	46.44	0	0.00111	0|0	P09919/Q6FH65/Q8N4W3/B4DNY7/D7RVA3/J3KTH8		8.75	1		0	2	MASCOT		T
	R14120_CONTROL,27960	R.RAGGVLVASHLQSFLEVSYR.V	2189.18	-0.00103	3	1	53.9	0	0.000198	0|0	P09919/Q6FH65/Q8N4W3/B4DNY7/D7RVA3/J3KTH8		8.75	1		0	2	MASCOT		T
	R14120_CONTROL,28003	R.RAGGVLVASHLQSFLEVSYR.V	2189.18	-0.00172	3	1	64.83	0	1.6e-05	0|0	P09919/Q6FH65/Q8N4W3/B4DNY7/D7RVA3/J3KTH8		8.75	1		0	2	MASCOT		T
	R14120_CONTROL,28047	R.RAGGVLVASHLQSFLEVSYR.V	2189.18	-0.00046	3	1	49.24	0	0.000584	0|0	P09919/Q6FH65/Q8N4W3/B4DNY7/D7RVA3/J3KTH8		8.75	1		0	2	MASCOT		T
	R14120_CONTROL,28088	R.RAGGVLVASHLQSFLEVSYR.V	2189.18	-0.00142	3	1	48.18	0	0.000738	0|0	P09919/Q6FH65/Q8N4W3/B4DNY7/D7RVA3/J3KTH8		8.75	1		0	2	MASCOT		T
$10-1	sp|P04083|ANXA1_HUMAN Annexin A1 OS=Homo sapiens GN=ANXA1 PE=1 SV=2	16	6	0.2717	38713.8	6.57
$10-2	tr|Q5TZZ9|Q5TZZ9_HUMAN Annexin OS=Homo sapiens GN=ANXA1 PE=2 SV=1	16	6	0.2717	38713.8	6.57
	R14120_CONTROL,11465	K.AAYLQETGKPLDETLK.K	1776.94	0.00021	2	1	35.1	0	0.0229	0|0	P04083/B5BU38/Q5TZZ9/Q5T3N1/Q5T3N0		4.68	0		0	2	MASCOT		T
	R14120_CONTROL,11513	K.AAYLQETGKPLDETLK.K	1776.94	-0.00121	2	1	25.15	0	0.225	0|0	P04083/B5BU38/Q5TZZ9/Q5T3N1/Q5T3N0		4.68	0		0	2	MASCOT		T
	R14120_CONTROL,14919	K.GGPGSAVSPYPTFNPSSDVAALHK.A	2356.16	6e-05	3	1	32.7	0	0.0385	0|0	P04083/B5BU38/Q5TZZ9/Q5T3N1/Q5T3N0		6.74	0		0	2	MASCOT		T
	R14120_CONTROL,14961	K.GGPGSAVSPYPTFNPSSDVAALHK.A	2356.16	-0.00024	3	1	60.19	0	6.87e-05	0|0	P04083/B5BU38/Q5TZZ9/Q5T3N1/Q5T3N0		6.74	0		0	2	MASCOT		T
	R14120_CONTROL,15006	K.GGPGSAVSPYPTFNPSSDVAALHK.A	2356.16	-0.0027	3	1	33.32	0	0.0336	0|0	P04083/B5BU38/Q5TZZ9/Q5T3N1/Q5T3N0		6.74	0		0	2	MASCOT		T
	R14120_CONTROL,19729	K.GTDVNVFNTILTTR.S	1550.82	5e-05	2	1	60.6	0	6.55e-05	0|0	P04083/B5BU38/Q5TZZ9/B4DL19		5.84	0		0	2	MASCOT		T
	R14120_CONTROL,22707	K.GVDEATIIDILTK.R	1387.77	-0.0017	2	1	59.08	0	8.28e-05	0|0	P04083/B5BU38/Q5TZZ9/Q5T3N1/Q5T3N0		4.03	0		0	2	MASCOT		T
	R14120_CONTROL,10572	K.TPAQFDADELR.A	1262.6	-0.01268	2	1	37.19	0	0.0126	0|0	P04083/Q5TZZ9/Q5T3N1		4.03	0		0	2	MASCOT		T
	R14120_CONTROL,10605	K.TPAQFDADELR.A	1262.6	0.00064	2	1	67.67	0	9.18e-06	0|0	P04083/Q5TZZ9/Q5T3N1		4.03	0		0	2	MASCOT		T
	R14120_CONTROL,10638	K.TPAQFDADELR.A	1262.6	0.0003	2	1	67.36	0	9.84e-06	0|0	P04083/Q5TZZ9/Q5T3N1		4.03	0		0	2	MASCOT		T
	R14120_CONTROL,10672	K.TPAQFDADELR.A	1262.6	0.00012	2	1	49.69	0	0.000576	0|0	P04083/Q5TZZ9/Q5T3N1		4.03	0		0	2	MASCOT		T
	R14120_CONTROL,10710	K.TPAQFDADELR.A	1262.6	0.0011	2	1	21.4	0	0.389	0|0	P04083/Q5TZZ9/Q5T3N1		4.03	0		0	2	MASCOT		T
	R14120_CONTROL,11777	R.SEDFGVNEDLADSDAR.A	1739.74	-0.00123	2	1	62.19	0	6.19e-06	0|0	P04083/B5BU38/Q5TZZ9/B4DL19		3.66	0		0	2	MASCOT		T
	R14120_CONTROL,11817	R.SEDFGVNEDLADSDAR.A	1739.74	0.00163	2	1	83.21	0	4.54e-08	0|0	P04083/B5BU38/Q5TZZ9/B4DL19		3.66	0		0	2	MASCOT		T
	R14120_CONTROL,11857	R.SEDFGVNEDLADSDAR.A	1739.74	0.00295	2	1	123.47	0	4.23e-12	0|0	P04083/B5BU38/Q5TZZ9/B4DL19		3.66	0		0	2	MASCOT		T
	R14120_CONTROL,11891	R.SEDFGVNEDLADSDAR.A	1739.74	0.00361	2	1	92.22	0	5.43e-09	0|0	P04083/B5BU38/Q5TZZ9/B4DL19		3.66	0		0	2	MASCOT		T
$11-1	sp|P06733|ENOA_HUMAN Alpha-enolase OS=Homo sapiens GN=ENO1 PE=1 SV=2	15	5	0.1544	47168.4	7.01
	R14120_CONTROL,2730	K.KLNVTEQEK.I	1088.59	0.0004	2	1	39.36	0	0.0112	0|0	P06733/L0R849/K7EM90/A4UCS8		6.14	1		0	2	MASCOT		T
	R14120_CONTROL,2763	K.KLNVTEQEK.I	1088.59	0.00042	2	1	47.03	0	0.00191	0|0	P06733/L0R849/K7EM90/A4UCS8		6.14	1		0	2	MASCOT		T
	R14120_CONTROL,11837	K.VNQIGSVTESIQACK.L ! K.VNQIGSVTESLQACK.L	1633.82	-0.00041	2	1	33.52	0	0.0417	0|0	P13929/D3DTL4/Q9NPL4 ! P06733/A4QMW8/E2DRY6		5.97	0		0	2	MASCOT		T
	R14120_CONTROL,11869	K.VNQIGSVTESIQACK.L ! K.VNQIGSVTESLQACK.L	1633.82	0.00285	2	1	77.04	0	1.83e-06	0|0	P13929/D3DTL4/Q9NPL4 ! P06733/A4QMW8/E2DRY6		5.97	0		0	2	MASCOT		T
	R14120_CONTROL,11903	K.VNQIGSVTESIQACK.L ! K.VNQIGSVTESLQACK.L	1633.82	0.00329	2	1	58	0	0.000148	0|0	P13929/D3DTL4/Q9NPL4 ! P06733/A4QMW8/E2DRY6		5.97	0		0	2	MASCOT		T
	R14120_CONTROL,11941	K.VNQIGSVTESIQACK.L ! K.VNQIGSVTESLQACK.L	1633.82	0.00305	2	1	21.82	0	0.609	0|0	P13929/D3DTL4/Q9NPL4 ! P06733/A4QMW8/E2DRY6		5.97	0		0	2	MASCOT		T
	R14120_CONTROL,18627	R.AAVPSGASTGIYEALELR.D	1804.94	-0.00088	2	1	86.51	0	1.89e-07	0|0	P06733/P09104/P13929/E5RI09/Q6FHV6/B7Z2X9/A8K3B0/K7EM90/E5RGZ4/F5H1C3/B4DUJ6/F5H0C8/E5RG95/K7EPM1/K7EKN2		4.53	0		0	2	MASCOT		T
	R14120_CONTROL,18667	R.AAVPSGASTGIYEALELR.D	1804.94	0	2	1	89.26	0	9.76e-08	0|0	P06733/P09104/P13929/E5RI09/Q6FHV6/B7Z2X9/A8K3B0/K7EM90/E5RGZ4/F5H1C3/B4DUJ6/F5H0C8/E5RG95/K7EPM1/K7EKN2		4.53	0		0	2	MASCOT		T
	R14120_CONTROL,18701	R.AAVPSGASTGIYEALELR.D	1804.94	-0.00016	2	1	103.93	0	3.33e-09	0|0	P06733/P09104/P13929/E5RI09/Q6FHV6/B7Z2X9/A8K3B0/K7EM90/E5RGZ4/F5H1C3/B4DUJ6/F5H0C8/E5RG95/K7EPM1/K7EKN2		4.53	0		0	2	MASCOT		T
	R14120_CONTROL,15532	R.GNPTVEVDLFTSK.G	1406.72	0.00032	2	1	56.93	0	0.00017	0|0	P06733/K7EM90		4.37	0		0	2	MASCOT		T
	R14120_CONTROL,15576	R.GNPTVEVDLFTSK.G	1406.72	-0.00059	2	1	69.01	0	1.02e-05	0|0	P06733/K7EM90		4.37	0		0	2	MASCOT		T
	R14120_CONTROL,15624	R.GNPTVEVDLFTSK.G	1406.72	0.00025	2	1	87.13	0	1.62e-07	0|0	P06733/K7EM90		4.37	0		0	2	MASCOT		T
	R14120_CONTROL,17088	R.YISPDQLADLYK.S	1425.73	5e-05	2	1	50.04	0	0.000706	0|0	P06733/E2DRY6		4.21	0		0	2	MASCOT		T
	R14120_CONTROL,17131	R.YISPDQLADLYK.S	1425.73	-1e-05	2	1	62.8	0	3.74e-05	0|0	P06733/E2DRY6		4.21	0		0	2	MASCOT		T
	R14120_CONTROL,17172	R.YISPDQLADLYK.S	1425.73	0.00233	2	1	47.66	0	0.00125	0|0	P06733/E2DRY6		4.21	0		0	2	MASCOT		T
$12-1	tr|Q5CAQ5|Q5CAQ5_HUMAN Tumor rejection antigen (Gp96) 1 OS=Homo sapiens GN=TRA1 PE=2 SV=1	13	5	0.0898	92338.6	4.77
$12-2	tr|V9HWP2|V9HWP2_HUMAN Epididymis luminal protein 35 OS=Homo sapiens GN=HEL-S-125m PE=2 SV=1	13	5	0.0897	92467.8	4.76
$12-3	tr|Q59FC6|Q59FC6_HUMAN Tumor rejection antigen (Gp96) 1 variant (Fragment) OS=Homo sapiens PE=2 SV=1	13	5	0.125	65952.5	5.08
$12-4	sp|P14625|ENPL_HUMAN Endoplasmin OS=Homo sapiens GN=HSP90B1 PE=1 SV=1	13	5	0.0897	92467.8	4.76
	R14120_CONTROL,15427	K.EEASDYLELDTIK.N	1525.73	-3e-05	2	1	80.09	0	5.47e-07	0|0	P14625/V9HWP2/Q96GW1/Q5CAQ5/Q59FC6		3.83	0		0	2	MASCOT		T
	R14120_CONTROL,15466	K.EEASDYLELDTIK.N	1525.73	3e-05	2	1	73.34	0	2.59e-06	0|0	P14625/V9HWP2/Q96GW1/Q5CAQ5/Q59FC6		3.83	0		0	2	MASCOT		T
	R14120_CONTROL,13420	K.GVVDSDDLPLNVSR.E	1485.75	-0.00053	2	1	54.53	0	0.000752	0|0	P14625/V9HWP2/B4DU71/B4DHT9/Q5CAQ5/Q59FC6		3.93	0		0	2	MASCOT		T
	R14120_CONTROL,13452	K.GVVDSDDLPLNVSR.E	1485.75	-0.00023	2	1	56.42	0	0.000486	0|0	P14625/V9HWP2/B4DU71/B4DHT9/Q5CAQ5/Q59FC6		3.93	0		0	2	MASCOT		T
	R14120_CONTROL,13486	K.GVVDSDDLPLNVSR.E	1485.75	-0.00115	2	1	42.55	0	0.0119	0|0	P14625/V9HWP2/B4DU71/B4DHT9/Q5CAQ5/Q59FC6		3.93	0		0	2	MASCOT		T
	R14120_CONTROL,13524	K.GVVDSDDLPLNVSR.E	1485.75	-0.00057	2	1	25.68	0	0.577	0|0	P14625/V9HWP2/B4DU71/B4DHT9/Q5CAQ5/Q59FC6		3.93	0		0	2	MASCOT		T
	R14120_CONTROL,11689	K.NLLHVTDTGVGMTR.E	1513.78	0.00203	2	1	26.19	0	0.179	0|0	P14625/V9HWP2/Q96GW1/Q5CAQ5/Q59FC6		6.74	0		0	2	MASCOT		T
	R14120_CONTROL,10186	R.ELISNASDALDK.I	1275.64	0.00015	2	1	55.39	0	0.000198	0|0	P14625/P08238/V9HWP2/Q6PK50/Q96GW1/Q5T9W8/B4DGL0/F8W026/Q5CAQ5/Q59FC6/B4DMA2/B4DQX3		4.03	0		0	2	MASCOT		T
	R14120_CONTROL,10219	R.ELISNASDALDK.I	1275.64	0.00023	2	1	76.27	0	1.62e-06	0|0	P14625/P08238/V9HWP2/Q6PK50/Q96GW1/Q5T9W8/B4DGL0/F8W026/Q5CAQ5/Q59FC6/B4DMA2/B4DQX3		4.03	0		0	2	MASCOT		T
	R14120_CONTROL,10252	R.ELISNASDALDK.I	1275.64	0.00021	2	1	81.6	0	4.74e-07	0|0	P14625/P08238/V9HWP2/Q6PK50/Q96GW1/Q5T9W8/B4DGL0/F8W026/Q5CAQ5/Q59FC6/B4DMA2/B4DQX3		4.03	0		0	2	MASCOT		T
	R14120_CONTROL,10284	R.ELISNASDALDK.I	1275.64	5e-05	2	1	67.93	0	1.1e-05	0|0	P14625/P08238/V9HWP2/Q6PK50/Q96GW1/Q5T9W8/B4DGL0/F8W026/Q5CAQ5/Q59FC6/B4DMA2/B4DQX3		4.03	0		0	2	MASCOT		T
	R14120_CONTROL,12909	R.FQSSHHPTDITSLDQYVER.M	2260.06	-0.0051	3	1	25.13	0	0.172	0|0	P14625/V9HWP2/B4DU71/B4DHT9/Q5CAQ5/Q59FC6		5.21	0		0	2	MASCOT		T
	R14120_CONTROL,12950	R.FQSSHHPTDITSLDQYVER.M	2260.06	-0.00126	3	1	45.06	0	0.00171	0|0	P14625/V9HWP2/B4DU71/B4DHT9/Q5CAQ5/Q59FC6		5.21	0		0	2	MASCOT		T
$13-1	sp|P00338|LDHA_HUMAN L-lactate dehydrogenase A chain OS=Homo sapiens GN=LDHA PE=1 SV=2	11	5	0.1747	36688.3	8.44
$13-2	tr|V9HWB9|V9HWB9_HUMAN L-lactate dehydrogenase OS=Homo sapiens GN=HEL-S-133P PE=2 SV=1	11	5	0.1747	36688.3	8.44
	R14120_CONTROL,24035	K.DLADELALVDVIEDK.L	1657.85	-0.00047	2	1	95.54	0	3.19e-08	0|0	P00338/V9HWB9/F5GZQ4/F5GXY2/F5GXH2/F5H6W8/F5GYU2/F5H5J4		3.66	0		0	2	MASCOT		T
	R14120_CONTROL,24079	K.DLADELALVDVIEDK.L	1657.85	-0.00059	2	1	96.77	0	2.43e-08	0|0	P00338/V9HWB9/F5GZQ4/F5GXY2/F5GXH2/F5H6W8/F5GYU2/F5H5J4		3.66	0		0	2	MASCOT		T
	R14120_CONTROL,11705	K.QVVESAYEVIK.L	1264.68	-8e-05	2	1	30.97	0	0.0588	0|0	P00338/V9HWB9/B4DJI1		4.53	0		0	2	MASCOT		T
	R14120_CONTROL,11736	K.QVVESAYEVIK.L	1264.68	-4e-05	2	1	64.06	0	2.89e-05	0|0	P00338/V9HWB9/B4DJI1		4.53	0		0	2	MASCOT		T
	R14120_CONTROL,11771	K.QVVESAYEVIK.L	1264.68	-0.0005	2	1	35.88	0	0.0171	0|0	P00338/V9HWB9/B4DJI1		4.53	0		0	2	MASCOT		T
	R14120_CONTROL,5240	K.TLHPDLGTDK.D	1096.56	4e-05	2	1	20.26	0	0.573	0|0	P00338/V9HWB9/B4DJI1		5.18	0		0	2	MASCOT		T
	R14120_CONTROL,5785	K.VTLTSEEEAR.L	1134.56	-0.00042	2	1	33.47	0	0.0357	0|0	P00338/V9HWB9/B4DJI1		4.25	0		0	2	MASCOT		T
	R14120_CONTROL,6186	R.VIGSGCNLDSAR.F	1248.6	-0.00073	2	1	35.17	0	0.0166	0|0	Q6ZMR3/P00338/P07195/P07864/Q5U077/G3XAP5/V9HWB9/Q96L19/A8MW50/G9BCY8/F5H5G7/F5H155/G9BCY7/D6NKH9/B4DJI1/F5H245		5.8	0		0	2	MASCOT		T
	R14120_CONTROL,6220	R.VIGSGCNLDSAR.F	1248.6	0.00043	2	1	63.57	0	2.2e-05	0|0	Q6ZMR3/P00338/P07195/P07864/Q5U077/G3XAP5/V9HWB9/Q96L19/A8MW50/G9BCY8/F5H5G7/F5H155/G9BCY7/D6NKH9/B4DJI1/F5H245		5.8	0		0	2	MASCOT		T
	R14120_CONTROL,6251	R.VIGSGCNLDSAR.F	1248.6	0.00069	2	1	80.62	0	4.34e-07	0|0	Q6ZMR3/P00338/P07195/P07864/Q5U077/G3XAP5/V9HWB9/Q96L19/A8MW50/G9BCY8/F5H5G7/F5H155/G9BCY7/D6NKH9/B4DJI1/F5H245		5.8	0		0	2	MASCOT		T
	R14120_CONTROL,6283	R.VIGSGCNLDSAR.F	1248.6	0.00193	2	1	38.34	0	0.00731	0|0	Q6ZMR3/P00338/P07195/P07864/Q5U077/G3XAP5/V9HWB9/Q96L19/A8MW50/G9BCY8/F5H5G7/F5H155/G9BCY7/D6NKH9/B4DJI1/F5H245		5.8	0		0	2	MASCOT		T
$14-1	tr|V9HWG3|V9HWG3_HUMAN Epididymis secretory protein Li 45 OS=Homo sapiens GN=HEL-S-45 PE=2 SV=1	11	5	0.0917	77327.9	5.11
$14-2	tr|B4DIT7|B4DIT7_HUMAN Protein-glutamine gamma-glutamyltransferase 2 OS=Homo sapiens GN=TGM2 PE=2 SV=1	11	5	0.104	68648.3	5.19
$14-3	sp|P21980|TGM2_HUMAN Protein-glutamine gamma-glutamyltransferase 2 OS=Homo sapiens GN=TGM2 PE=1 SV=2	11	5	0.0917	77327.9	5.11
	R14120_CONTROL,7968	K.SEGTYCCGPVPVR.A	1481.65	0.00186	2	1	44.12	0	0.00169	0|0	P21980/B4DIT7/F5H6P0/V9HWG3/B4DTN7		5.71	0		0	2	MASCOT		T
	R14120_CONTROL,8021	K.SEGTYCCGPVPVR.A	1481.65	0.0005	2	1	49.06	0	0.000561	0|0	P21980/B4DIT7/F5H6P0/V9HWG3/B4DTN7		5.71	0		0	2	MASCOT		T
	R14120_CONTROL,14081	K.TVEIPDPVEAGEEVK.V	1611.81	-0.0014	2	1	23.74	0	0.272	0|0	P21980/B4DIT7/F5H6P0/V9HWG3/B4DTN7/Q6DKH2		3.91	0		0	2	MASCOT		T
	R14120_CONTROL,14122	K.TVEIPDPVEAGEEVK.V	1611.81	-0.00066	2	1	44.57	0	0.00228	0|0	P21980/B4DIT7/F5H6P0/V9HWG3/B4DTN7/Q6DKH2		3.91	0		0	2	MASCOT		T
	R14120_CONTROL,14156	K.TVEIPDPVEAGEEVK.V	1611.81	-0.00094	2	1	44.43	0	0.00236	0|0	P21980/B4DIT7/F5H6P0/V9HWG3/B4DTN7/Q6DKH2		3.91	0		0	2	MASCOT		T
	R14120_CONTROL,14190	K.TVEIPDPVEAGEEVK.V	1611.81	-0.00134	2	1	38.79	0	0.00851	0|0	P21980/B4DIT7/F5H6P0/V9HWG3/B4DTN7/Q6DKH2		3.91	0		0	2	MASCOT		T
	R14120_CONTROL,14224	K.TVEIPDPVEAGEEVK.V	1611.81	-0.00048	2	1	26.18	0	0.165	0|0	P21980/B4DIT7/F5H6P0/V9HWG3/B4DTN7/Q6DKH2		3.91	0		0	2	MASCOT		T
	R14120_CONTROL,7827	R.CDLELETNGR.D	1206.54	-0.00117	2	1	34.26	0	0.0103	0|0	P21980/B4DIT7/V9HWG3/A2A299/A2A2A0		4.14	0		0	2	MASCOT		T
	R14120_CONTROL,7824	R.NEFGEIQGDK.S	1136.52	0.00231	2	1	22.3	0	0.324	0|0	P21980/B4DIT7/F5H6P0/V9HWG3/B4DTN7		4.14	0		0	2	MASCOT		T
	R14120_CONTROL,12007	R.TVSYNGILGPECGTK.Y	1595.77	0.00446	2	1	43.68	0	0.00246	0|0	P21980/B4DIT7/F5H6P0/V9HWG3/B4DTN7/Q9H035		5.66	0		0	2	MASCOT		T
	R14120_CONTROL,12062	R.TVSYNGILGPECGTK.Y	1595.77	0.0005	2	1	24.2	0	0.221	0|0	P21980/B4DIT7/F5H6P0/V9HWG3/B4DTN7/Q9H035		5.66	0		0	2	MASCOT		T
$15-1	sp|A6NMY6|AXA2L_HUMAN Putative annexin A2-like protein OS=Homo sapiens GN=ANXA2P2 PE=5 SV=2	10	5	0.1622	38658.6	6.49
$15-2	sp|P07355|ANXA2_HUMAN Annexin A2 OS=Homo sapiens GN=ANXA2 PE=1 SV=2	10	5	0.1622	38603.6	7.57
$15-3	tr|V9HW65|V9HW65_HUMAN Annexin OS=Homo sapiens GN=HEL-S-270 PE=2 SV=1	10	5	0.1622	38575.5	7.57
	R14120_CONTROL,12640	K.DIISDTSGDFR.K	1225.57	-0.00069	2	1	31.79	0	0.0235	0|0	P07355/A6NMY6/H0YKS4/H0YMD0/H0YNA0/H0YN52/H0YNP5/B3KRQ1/V9HW65/H0YN42/H0YL33/H0YMU9/H0YN28/H0YM50		3.93	0		0	2	MASCOT		T
	R14120_CONTROL,14277	K.SLYYYIQQDTK.G	1421.69	-0.00092	2	1	27.32	0	0.125	0|0	P07355/A6NMY6/V9HW65/B4DNH8		5.55	0		0	2	MASCOT		T
	R14120_CONTROL,14311	K.SLYYYIQQDTK.G	1421.69	-0.00136	2	1	20.31	0	0.632	0|0	P07355/A6NMY6/V9HW65/B4DNH8		5.55	0		0	2	MASCOT		T
	R14120_CONTROL,14514	K.SYSPYDM*LESIR.K	1476.67	0.00097	2	1	71	0	1.11e-05	0|0	P07355/A6NMY6/B3KRQ1/V9HW65/H0YN42/H0YL33/H0YN28/H0YM50		4.37	0	15.994919 Oxidation (M)	0	2	MASCOT		T
	R14120_CONTROL,14555	K.SYSPYDM*LESIR.K	1476.67	9e-05	2	1	55.23	0	0.000424	0|0	P07355/A6NMY6/B3KRQ1/V9HW65/H0YN42/H0YL33/H0YN28/H0YM50		4.37	0	15.994919 Oxidation (M)	0	2	MASCOT		T
	R14120_CONTROL,7095	K.TPAQYDASELK.A	1222.59	0.0018	2	1	49.99	0	0.000708	0|0	P07355/A6NMY6/H0YKZ7/H0YKS4/H0YMT9/H0YMD0/H0YLV6/H0YMW4/H0YNP5/V9HW65/H0YN42/H0YMU9/H0YMM1/B4DNH8/H0YKX9/H0YM50		4.37	0		0	2	MASCOT		T
	R14120_CONTROL,7126	K.TPAQYDASELK.A	1222.59	0.00098	2	1	30.65	0	0.0613	0|0	P07355/A6NMY6/H0YKZ7/H0YKS4/H0YMT9/H0YMD0/H0YLV6/H0YMW4/H0YNP5/V9HW65/H0YN42/H0YMU9/H0YMM1/B4DNH8/H0YKX9/H0YM50		4.37	0		0	2	MASCOT		T
	R14120_CONTROL,6565	R.TNQELQEINR.V ! R.TNQELQEINR.I	1244.62	0.00738	2	1	42.6	0	0.00363	0|0	P07355/A6NMY6/H0YKS4/H0YMD0/H0YNA0/H0YN52/H0YNP5/B3KRQ1/V9HW65/H0YN42/H0YL33/H0YLE2/H0YMU9/H0YMM1/H0YN28/H0YM50 ! B4DNH8		4.53	0		0	2	MASCOT		T
	R14120_CONTROL,6597	R.TNQELQEINR.V ! R.TNQELQEINR.I	1244.62	0.00728	2	1	48.07	0	0.00103	0|0	P07355/A6NMY6/H0YKS4/H0YMD0/H0YNA0/H0YN52/H0YNP5/B3KRQ1/V9HW65/H0YN42/H0YL33/H0YLE2/H0YMU9/H0YMM1/H0YN28/H0YM50 ! B4DNH8		4.53	0		0	2	MASCOT		T
	R14120_CONTROL,6631	R.TNQELQEINR.V ! R.TNQELQEINR.I	1244.62	0.00536	2	1	55.98	0	0.000185	0|0	P07355/A6NMY6/H0YKS4/H0YMD0/H0YNA0/H0YN52/H0YNP5/B3KRQ1/V9HW65/H0YN42/H0YL33/H0YLE2/H0YMU9/H0YMM1/H0YN28/H0YM50 ! B4DNH8		4.53	0		0	2	MASCOT		T
$16-1	sp|Q86YZ3|HORN_HUMAN Hornerin OS=Homo sapiens GN=HRNR PE=1 SV=2	7	5	0.0284	282387	10.05
$16-2	tr|Q5DT20|Q5DT20_HUMAN Hornerin OS=Homo sapiens GN=HRNR PE=2 SV=1	7	5	0.0284	282358	10.04
	R14120_CONTROL,1542	R.GEQHGSSSGSSSSYGQHGSGSR.Q	2122.88	-0.00071	3	1	22.05	0	0.0356	0|0	Q86YZ3/Q5DT20		6.92	0		0	2	MASCOT		T
	R14120_CONTROL,1453	R.HGSSSGSSSSYGQHGSGSR.Q	1808.75	-0.00013	3	1	45.21	0	0.000351	0|0	Q86YZ3/Q5DT20		8.76	0		0	2	MASCOT		T
	R14120_CONTROL,1467	R.HGSSSGSSSSYGQHGSGSR.Q	1808.75	-0.0001	3	1	20.65	0	0.1	0|0	Q86YZ3/Q5DT20		8.76	0		0	2	MASCOT		T
	R14120_CONTROL,1867	R.QSLGHGQHGSGSGQSPSPSR.G	1947.9	0.00046	3	1	50.43	0	0.000398	0|0	Q86YZ3/Q5DT20		9.76	0		0	2	MASCOT		T
	R14120_CONTROL,1904	R.QSLGHGQHGSGSGQSPSPSR.G	1947.9	0.00025	3	1	33.96	0	0.0177	0|0	Q86YZ3/Q5DT20		9.76	0		0	2	MASCOT		T
	R14120_CONTROL,1537	R.SEQHGSSSGSSSSYGQHGSGSR.Q	2152.89	0.00151	3	1	20.7	0	0.0472	0|0	Q86YZ3/Q5DT20		6.66	0		0	2	MASCOT		T
	R14120_CONTROL,1565	R.SSSGSSSSYGQHGSGSR.Q	1614.67	6e-05	2	1	25.47	0	0.0221	0|0	Q86YZ3/Q5DT20		8.49	0		0	2	MASCOT		T
$17-1	tr|Q2TSD0|Q2TSD0_HUMAN Glyceraldehyde-3-phosphate dehydrogenase OS=Homo sapiens PE=2 SV=1	15	4	0.1701	36048.8	8.57
$17-2	tr|V9HVZ4|V9HVZ4_HUMAN Epididymis secretory sperm binding protein Li 162eP OS=Homo sapiens GN=HEL-S-162eP PE=2 SV=1	15	4	0.1701	36052.8	8.57
$17-3	sp|P04406|G3P_HUMAN Glyceraldehyde-3-phosphate dehydrogenase OS=Homo sapiens GN=GAPDH PE=1 SV=3	15	4	0.1701	36052.8	8.57
	R14120_CONTROL,17813	K.LISWYDNEFGYSNR.V	1763.8	0.00239	2	1	54.53	0	0.000126	0|0	P04406/V9HVZ4/Q2TSD0/E7EUT5		4.37	0		0	2	MASCOT		T
	R14120_CONTROL,17855	K.LISWYDNEFGYSNR.V	1763.8	-0.00025	2	1	78.31	0	5.5e-07	0|0	P04406/V9HVZ4/Q2TSD0/E7EUT5		4.37	0		0	2	MASCOT		T
	R14120_CONTROL,17913	K.LISWYDNEFGYSNR.V	1763.8	0.00019	2	1	76.71	0	7.95e-07	0|0	P04406/V9HVZ4/Q2TSD0/E7EUT5		4.37	0		0	2	MASCOT		T
	R14120_CONTROL,19773	K.LVINGNPITIFQER.D	1613.9	-0.00149	2	1	79.68	0	6.17e-07	0|0	P04406/V9HVZ4/Q2TSD0/Q0QET7/B4DRV9		6	0		0	2	MASCOT		T
	R14120_CONTROL,19815	K.LVINGNPITIFQER.D	1613.9	0.00127	2	1	64.32	0	2.11e-05	0|0	P04406/V9HVZ4/Q2TSD0/Q0QET7/B4DRV9		6	0		0	2	MASCOT		T
	R14120_CONTROL,19858	K.LVINGNPITIFQER.D	1613.9	0.00225	2	1	60.42	0	5.18e-05	0|0	P04406/V9HVZ4/Q2TSD0/Q0QET7/B4DRV9		6	0		0	2	MASCOT		T
	R14120_CONTROL,12958	R.GALQNIIPASTGAAK.A	1411.79	-0.00082	2	1	60.29	0	4.88e-05	0|0	P04406/V9HVZ4/Q2TSD0/Q0QET7/A4UCT1/E7EUT5/Q5ZEY3		8.75	0		0	2	MASCOT		T
	R14120_CONTROL,12988	R.GALQNIIPASTGAAK.A	1411.79	-0.00014	2	1	49.25	0	0.000632	0|0	P04406/V9HVZ4/Q2TSD0/Q0QET7/A4UCT1/E7EUT5/Q5ZEY3		8.75	0		0	2	MASCOT		T
	R14120_CONTROL,13021	R.GALQNIIPASTGAAK.A	1411.79	-0.0011	2	1	54.02	0	0.000207	0|0	P04406/V9HVZ4/Q2TSD0/Q0QET7/A4UCT1/E7EUT5/Q5ZEY3		8.75	0		0	2	MASCOT		T
	R14120_CONTROL,13055	R.GALQNIIPASTGAAK.A	1411.79	-0.00086	2	1	38.66	0	0.0071	0|0	P04406/V9HVZ4/Q2TSD0/Q0QET7/A4UCT1/E7EUT5/Q5ZEY3		8.75	0		0	2	MASCOT		T
	R14120_CONTROL,13089	R.GALQNIIPASTGAAK.A	1411.79	-0.0026	2	1	32.13	0	0.0331	0|0	P04406/V9HVZ4/Q2TSD0/Q0QET7/A4UCT1/E7EUT5/Q5ZEY3		8.75	0		0	2	MASCOT		T
	R14120_CONTROL,13542	R.VPTANVSVVDLTCR.L	1530.79	-0.00075	2	1	81.96	0	4.87e-07	0|0	P04406/V9HVZ4/Q2TSD0/Q0QET7/A4UCT1/E7EUT5/Q5ZEY3		5.8	0		0	2	MASCOT		T
	R14120_CONTROL,13585	R.VPTANVSVVDLTCR.L	1530.79	-0.00083	2	1	82.23	0	4.57e-07	0|0	P04406/V9HVZ4/Q2TSD0/Q0QET7/A4UCT1/E7EUT5/Q5ZEY3		5.8	0		0	2	MASCOT		T
	R14120_CONTROL,13626	R.VPTANVSVVDLTCR.L	1530.79	0.00043	2	1	95.44	0	2.19e-08	0|0	P04406/V9HVZ4/Q2TSD0/Q0QET7/A4UCT1/E7EUT5/Q5ZEY3		5.8	0		0	2	MASCOT		T
	R14120_CONTROL,13662	R.VPTANVSVVDLTCR.L	1530.79	0.00101	2	1	64.8	0	2.57e-05	0|0	P04406/V9HVZ4/Q2TSD0/Q0QET7/A4UCT1/E7EUT5/Q5ZEY3		5.8	0		0	2	MASCOT		T
$18-1	tr|V9HWC6|V9HWC6_HUMAN Peptidyl-prolyl cis-trans isomerase OS=Homo sapiens GN=HEL-S-39 PE=2 SV=1	11	4	0.2308	22742.1	9.33
$18-2	sp|P23284|PPIB_HUMAN Peptidyl-prolyl cis-trans isomerase B OS=Homo sapiens GN=PPIB PE=1 SV=2	11	4	0.2222	23742.2	9.42
	R14120_CONTROL,14975	K.DFMIQGGDFTR.G	1286.58	0.00065	2	1	42.88	0	0.0012	0|0	P23284/V9HWC6		4.21	0		0	2	MASCOT		T
	R14120_CONTROL,15017	K.DFMIQGGDFTR.G	1286.58	-0.00045	2	1	36.15	0	0.00588	0|0	P23284/V9HWC6		4.21	0		0	2	MASCOT		T
	R14120_CONTROL,15058	K.DFMIQGGDFTR.G	1286.58	-0.00097	2	1	28.68	0	0.0329	0|0	P23284/V9HWC6		4.21	0		0	2	MASCOT		T
	R14120_CONTROL,15173	K.DTNGSQFFITTVK.T	1457.73	-0.00097	2	1	45.43	0	0.00183	0|0	P23284/V9HWC6		5.84	0		0	2	MASCOT		T
	R14120_CONTROL,15213	K.DTNGSQFFITTVK.T	1457.73	-0.00089	2	1	71.13	0	4.93e-06	0|0	P23284/V9HWC6		5.84	0		0	2	MASCOT		T
	R14120_CONTROL,15258	K.DTNGSQFFITTVK.T	1457.73	-0.00037	2	1	62.32	0	3.63e-05	0|0	P23284/V9HWC6		5.84	0		0	2	MASCOT		T
	R14120_CONTROL,11132	K.IEVEKPFAIAK.E	1244.72	-0.0004	2	1	29.29	0	0.0471	0|0	P23284/V9HWC6		6.14	0		0	2	MASCOT		T
	R14120_CONTROL,11166	K.IEVEKPFAIAK.E	1244.72	0.00034	2	1	35.54	0	0.0123	0|0	P23284/V9HWC6		6.14	0		0	2	MASCOT		T
	R14120_CONTROL,16197	K.TVDNFVALATGEK.G	1364.71	0.00024	2	1	49.39	0	0.00146	0|0	P23284/V9HWC6		4.37	0		0	2	MASCOT		T
	R14120_CONTROL,16241	K.TVDNFVALATGEK.G	1364.71	-8e-05	2	1	78.08	0	1.98e-06	0|0	P23284/V9HWC6		4.37	0		0	2	MASCOT		T
	R14120_CONTROL,16285	K.TVDNFVALATGEK.G	1364.71	-0.00058	2	1	77.82	0	2.1e-06	0|0	P23284/V9HWC6		4.37	0		0	2	MASCOT		T
$19-1	sp|P07195|LDHB_HUMAN L-lactate dehydrogenase B chain OS=Homo sapiens GN=LDHB PE=1 SV=2	8	4	0.1617	36638.1	5.71
$19-2	tr|Q5U077|Q5U077_HUMAN L-lactate dehydrogenase OS=Homo sapiens GN=LDHB PE=2 SV=1	8	4	0.1617	36638.1	5.71
	R14120_CONTROL,11088	K.LIAPVAEEEATVPNNK.I	1694.9	0.00278	2	1	70.49	0	5.87e-06	0|0	P07195/Q5U077/A8MW50/C9J7H8/F5H793		4.25	0		0	2	MASCOT		T
	R14120_CONTROL,11121	K.LIAPVAEEEATVPNNK.I	1694.9	0.0025	2	1	57.11	0	0.000127	0|0	P07195/Q5U077/A8MW50/C9J7H8/F5H793		4.25	0		0	2	MASCOT		T
	R14120_CONTROL,11510	K.M*VVESAYEVIK.L	1283.66	0.00228	2	1	26.92	0	0.125	0|0	P07195/Q5U077		4.53	0	15.994919 Oxidation (M)	0	2	MASCOT		T
	R14120_CONTROL,23852	K.SLADELALVDVLEDK.L	1629.86	-0.00133	2	1	96.15	0	1.24e-07	0|0	P07195/Q5U077/A8MW50/C9J7H8/F5H793		3.77	0		0	2	MASCOT		T
	R14120_CONTROL,6186	R.VIGSGCNLDSAR.F	1248.6	-0.00073	2	1	35.17	0	0.0166	0|0	Q6ZMR3/P00338/P07195/P07864/Q5U077/G3XAP5/V9HWB9/Q96L19/A8MW50/G9BCY8/F5H5G7/F5H155/G9BCY7/D6NKH9/B4DJI1/F5H245		5.8	0		0	2	MASCOT		T
	R14120_CONTROL,6220	R.VIGSGCNLDSAR.F	1248.6	0.00043	2	1	63.57	0	2.2e-05	0|0	Q6ZMR3/P00338/P07195/P07864/Q5U077/G3XAP5/V9HWB9/Q96L19/A8MW50/G9BCY8/F5H5G7/F5H155/G9BCY7/D6NKH9/B4DJI1/F5H245		5.8	0		0	2	MASCOT		T
	R14120_CONTROL,6251	R.VIGSGCNLDSAR.F	1248.6	0.00069	2	1	80.62	0	4.34e-07	0|0	Q6ZMR3/P00338/P07195/P07864/Q5U077/G3XAP5/V9HWB9/Q96L19/A8MW50/G9BCY8/F5H5G7/F5H155/G9BCY7/D6NKH9/B4DJI1/F5H245		5.8	0		0	2	MASCOT		T
	R14120_CONTROL,6283	R.VIGSGCNLDSAR.F	1248.6	0.00193	2	1	38.34	0	0.00731	0|0	Q6ZMR3/P00338/P07195/P07864/Q5U077/G3XAP5/V9HWB9/Q96L19/A8MW50/G9BCY8/F5H5G7/F5H155/G9BCY7/D6NKH9/B4DJI1/F5H245		5.8	0		0	2	MASCOT		T
$20-1	sp|P63104|1433Z_HUMAN 14-3-3 protein zeta/delta OS=Homo sapiens GN=YWHAZ PE=1 SV=1	7	4	0.2163	27744.8	4.73
$20-2	tr|D0PNI1|D0PNI1_HUMAN Epididymis luminal protein 4 OS=Homo sapiens GN=YWHAZ PE=2 SV=1	7	4	0.2163	27744.8	4.73
	R14120_CONTROL,2273	K.EM*QPTHPIR.L	1124.55	-0.00013	2	1	36.97	0	0.01	0|0	P31946/P27348/P63104/B7Z2E6/D0PNI1/B0AZS6/B4DY04/B5BU24/B4DMT8/Q2F831/V9HWD6/E7EX29/H0YB80/Q53S41		6.85	0	15.994919 Oxidation (M)	0	2	MASCOT		T
	R14120_CONTROL,16979	K.GIVDQSQQAYQEAFEISK.K ! -.GIVDQSQQAYQEAFEISK.K	2040.99	-0.00019	2	1	60.8	0	4.65e-05	0|0	P63104/B7Z2E6/D0PNI1/B0AZS6/H0YB80 ! Q2F831		4.14	0		0	2	MASCOT		T
	R14120_CONTROL,6244	K.SVTEQGAELSNEER.N	1548.71	-0.00129	2	1	74.58	0	1.34e-06	0|0	P63104/D0PNI1/E5RGE1/E7EX29/E7EVZ2/E5RIR4/Q6LD62/E9PD24/E7ESK7		4.09	0		0	2	MASCOT		T
	R14120_CONTROL,6284	K.SVTEQGAELSNEER.N	1548.71	0.00257	2	1	64.67	0	1.24e-05	0|0	P63104/D0PNI1/E5RGE1/E7EX29/E7EVZ2/E5RIR4/Q6LD62/E9PD24/E7ESK7		4.09	0		0	2	MASCOT		T
	R14120_CONTROL,5416	R.YLAEVAAGDDKK.G ! R.YLAEVAAGDDKK.V	1279.65	0.00207	2	1	47.18	0	0.00145	0|0	P63104/B7Z2E6/D0PNI1/B0AZS6/H0YB80 ! E7EX29		4.56	1		0	2	MASCOT		T
	R14120_CONTROL,5452	R.YLAEVAAGDDKK.G ! R.YLAEVAAGDDKK.V	1279.65	0.00215	2	1	49.05	0	0.000948	0|0	P63104/B7Z2E6/D0PNI1/B0AZS6/H0YB80 ! E7EX29		4.56	1		0	2	MASCOT		T
	R14120_CONTROL,5497	R.YLAEVAAGDDKK.G ! R.YLAEVAAGDDKK.V	1279.65	0.00111	2	1	31.45	0	0.0539	0|0	P63104/B7Z2E6/D0PNI1/B0AZS6/H0YB80 ! E7EX29		4.56	1		0	2	MASCOT		T
$21-1	tr|Q5JP53|Q5JP53_HUMAN Tubulin beta chain OS=Homo sapiens GN=TUBB PE=4 SV=1	7	4	0.1315	47766.1	4.7
$21-2	tr|B7ZAF0|B7ZAF0_HUMAN cDNA, FLJ79164, highly similar to Tubulin beta-7 chain OS=Homo sapiens PE=2 SV=1	7	4	0.1349	46565.9	4.83
$21-3	tr|Q6LC01|Q6LC01_HUMAN MRNA encoding beta-tubulin. (from clone D-beta-1) (Fragment) OS=Homo sapiens PE=2 SV=1	7	4	0.1281	48879.3	4.71
$21-4	tr|B4DMJ5|B4DMJ5_HUMAN cDNA FLJ53012, highly similar to Tubulin beta-7 chain OS=Homo sapiens PE=2 SV=1	7	4	0.2314	27306.8	4.41
$21-5	tr|Q5SU16|Q5SU16_HUMAN Beta 5-tubulin OS=Homo sapiens GN=TUBB PE=2 SV=1	7	4	0.1261	49670.3	4.78
$21-6	sp|P07437|TBB5_HUMAN Tubulin beta chain OS=Homo sapiens GN=TUBB PE=1 SV=2	7	4	0.1261	49670.3	4.78
	R14120_CONTROL,6207	K.EVDEQM*LNVQNK.N ! K.EVDEQM*LNVQNK.S	1462.68	0.00045	2	1	31.87	0	0.0259	0|0	Q13885/Q9BVA1/P68371/P07437/Q5SU16/Q5ST81/Q5JP53/B4DQN9/B4DMJ5/Q9BUU9/Q9UGA2/Q1KSF8/B4DXZ5/B7ZAK1/Q96B85/B4E052/Q96HX0/Q8IWP6/Q8IZ29/B2R6L0/O43209/Q6P602/B4DY90/B7ZAF0/Q8N6N5/A4UCT2/Q6LC01/B3KML9/B7Z4N1 ! B4DMU8		4.14	0	15.994919 Oxidation (M)	0	2	MASCOT		T
	R14120_CONTROL,6242	K.EVDEQM*LNVQNK.N ! K.EVDEQM*LNVQNK.S	1462.68	0.00089	2	1	37.55	0	0.00703	0|0	Q13885/Q9BVA1/P68371/P07437/Q5SU16/Q5ST81/Q5JP53/B4DQN9/B4DMJ5/Q9BUU9/Q9UGA2/Q1KSF8/B4DXZ5/B7ZAK1/Q96B85/B4E052/Q96HX0/Q8IWP6/Q8IZ29/B2R6L0/O43209/Q6P602/B4DY90/B7ZAF0/Q8N6N5/A4UCT2/Q6LC01/B3KML9/B7Z4N1 ! B4DMU8		4.14	0	15.994919 Oxidation (M)	0	2	MASCOT		T
	R14120_CONTROL,9406	K.EVDEQMLNVQNK.N ! K.EVDEQMLNVQNK.S	1446.69	0.00047	2	1	67.88	0	8.9e-06	0|0	Q13885/Q9BVA1/P68371/P07437/Q5SU16/Q5ST81/Q5JP53/B4DQN9/B4DMJ5/Q9BUU9/Q9UGA2/Q1KSF8/B4DXZ5/B7ZAK1/Q96B85/B4E052/Q96HX0/Q8IWP6/Q8IZ29/B2R6L0/O43209/Q6P602/B4DY90/B7ZAF0/Q8N6N5/A4UCT2/Q6LC01/B3KML9/B7Z4N1 ! B4DMU8		4.14	0		0	2	MASCOT		T
	R14120_CONTROL,22343	K.GHYTEGAELVDSVLDVVR.K ! -.GHYTEGAELVDSVLDVVR.K	1958.98	-0.00181	2	1	102.87	0	3.86e-09	0|0	Q13885/Q9BVA1/P68371/P07437/Q13509/A8K854/Q5SU16/Q5ST81/Q3ZCR3/G3V2A3/Q5JP53/B4DMJ5/Q9BV28/Q53G92/B7ZAK1/A5D906/A5D907/Q8IWP6/Q8IZ29/B2RBD5/A1L195/B2R6L0/E9PBJ4/Q2NKY5/B7ZAF0/Q8N6N5/Q6LC01 ! O43209		4.31	0		0	2	MASCOT		T
	R14120_CONTROL,19233	K.NSSYFVEWIPNNVK.T ! K.NSSYFVEWIPNNVK.V	1696.83	0.00045	2	1	39.97	0	0.00785	0|0	Q13885/Q9BVA1/P04350/P68371/P07437/Q5SU16/Q5ST81/Q5JP53/B4DJ43/B4DQN9/B4DMJ5/Q9BUU9/Q9UGA2/B4DE77/B4DXZ5/B7ZAK1/Q96B85/B4E052/Q96HX0/Q8IWP6/Q8IZ29/B2R6L0/E9PBJ4/O43209/B4DFH6/Q6P602/B4DY90/B7ZAF0/Q8N6N5/A4UCT2/Q6LC01/B3KML9/B7Z4N1 ! Q13509/Q9BUF5/A8K854/B3KS31/B4E386/B4DP54/Q9BV28/K7ESM5/B2RBD5/Q2NKY5		6	0		0	2	MASCOT		T
	R14120_CONTROL,19277	K.NSSYFVEWIPNNVK.T ! K.NSSYFVEWIPNNVK.V	1696.83	-0.00149	2	1	47.05	0	0.00153	0|0	Q13885/Q9BVA1/P04350/P68371/P07437/Q5SU16/Q5ST81/Q5JP53/B4DJ43/B4DQN9/B4DMJ5/Q9BUU9/Q9UGA2/B4DE77/B4DXZ5/B7ZAK1/Q96B85/B4E052/Q96HX0/Q8IWP6/Q8IZ29/B2R6L0/E9PBJ4/O43209/B4DFH6/Q6P602/B4DY90/B7ZAF0/Q8N6N5/A4UCT2/Q6LC01/B3KML9/B7Z4N1 ! Q13509/Q9BUF5/A8K854/B3KS31/B4E386/B4DP54/Q9BV28/K7ESM5/B2RBD5/Q2NKY5		6	0		0	2	MASCOT		T
	R14120_CONTROL,9068	R.ISVYYNEATGGK.Y	1301.64	-0.00431	2	1	80.61	0	4.81e-07	0|0	P07437/Q5SU16/Q5JP53/B4DMJ5/B4DMU8/E9PBJ4/B4DY90/B7ZAF0/Q6LC01		6	0		0	2	MASCOT		T
$22-1	sp|P27348|1433T_HUMAN 14-3-3 protein theta OS=Homo sapiens GN=YWHAQ PE=1 SV=1	5	4	0.2122	27763.9	4.68
	R14120_CONTROL,5908	K.AVTEQGAELSNEER.N	1532.72	0.00093	2	1	86.15	0	1.16e-07	0|0	P27348/E9PG15/Q53RR5		4.09	0		0	2	MASCOT		T
	R14120_CONTROL,5944	K.AVTEQGAELSNEER.N	1532.72	0.00155	2	1	74.12	0	1.86e-06	0|0	P27348/E9PG15/Q53RR5		4.09	0		0	2	MASCOT		T
	R14120_CONTROL,2273	K.EM*QPTHPIR.L	1124.55	-0.00013	2	1	36.97	0	0.01	0|0	P31946/P27348/P63104/B7Z2E6/D0PNI1/B0AZS6/B4DY04/B5BU24/B4DMT8/Q2F831/V9HWD6/E7EX29/H0YB80/Q53S41		6.85	0	15.994919 Oxidation (M)	0	2	MASCOT		T
	R14120_CONTROL,13820	K.QTIDNSQGAYQEAFDISK.K	2014.94	-0.00434	2	1	44.03	0	0.00192	0|0	P27348/B4DY04/B4DMT8/Q53S41		4.03	0		0	2	MASCOT		T
	R14120_CONTROL,7465	R.YLAEVACGDDR.K	1268.56	0.00044	2	1	35.44	0	0.00669	0|0	P27348/B4DY04/B4DMT8/E9PG15/Q53S41		4.03	0		0	2	MASCOT		T
$23-1	tr|A2KBC7|A2KBC7_HUMAN Anti-IFN-G scFv (Fragment) OS=Homo sapiens PE=2 SV=1	93	3	0.2395	25002.4	7.86
$23-2	tr|A2KBC8|A2KBC8_HUMAN Anti-TeTox scFv (Fragment) OS=Homo sapiens PE=2 SV=1	93	3	0.2395	25155.7	7.86
$23-3	tr|A2KBC6|A2KBC6_HUMAN Anti-FactorVIII scFv (Fragment) OS=Homo sapiens PE=2 SV=1	93	3	0.2395	24969.4	8.66
$23-4	tr|A2KBC3|A2KBC3_HUMAN Anti-(ED-B) scFV (Fragment) OS=Homo sapiens PE=2 SV=1	93	3	0.2395	25160.6	7.86
$23-5	tr|A2KBC5|A2KBC5_HUMAN Anti-HCS scFv (Fragment) OS=Homo sapiens PE=2 SV=1	93	3	0.2395	25222.7	8.29
$23-6	tr|A2KBC4|A2KBC4_HUMAN Anti-TN-C scFv (Fragment) OS=Homo sapiens PE=2 SV=1	93	3	0.2395	25163.6	8.65
$23-7	tr|A2KBC2|A2KBC2_HUMAN Anti-(ED-B) scFV (Fragment) OS=Homo sapiens PE=2 SV=1	93	3	0.2395	25192.6	7.86
$23-8	tr|A2KBB9|A2KBB9_HUMAN Anti-(ED-B) scFV (Fragment) OS=Homo sapiens PE=2 SV=1	93	3	0.2395	25144.6	8.35
	R14120_CONTROL,15999	-.EVQLLESGGGLVQPGGSLR.L	1896.02	-0.00072	2	1	95.42	0	1.55e-08	0|0	P01765/P01774/P01776/P01779/A2KUC3/A2KBC6/A2KBC7/A2KBC8/A2KBB9/A2KBC1/A2KBC2/A2KBC0/A2KBC3/A2KBC5/A2KBC4		4.53	0		0	2	MASCOT		T
	R14120_CONTROL,16042	-.EVQLLESGGGLVQPGGSLR.L	1896.02	-0.00056	2	1	93.69	0	2.3e-08	0|0	P01765/P01774/P01776/P01779/A2KUC3/A2KBC6/A2KBC7/A2KBC8/A2KBB9/A2KBC1/A2KBC2/A2KBC0/A2KBC3/A2KBC5/A2KBC4		4.53	0		0	2	MASCOT		T
	R14120_CONTROL,16085	-.EVQLLESGGGLVQPGGSLR.L	1896.02	0.00048	2	1	84.49	0	1.9e-07	0|0	P01765/P01774/P01776/P01779/A2KUC3/A2KBC6/A2KBC7/A2KBC8/A2KBB9/A2KBC1/A2KBC2/A2KBC0/A2KBC3/A2KBC5/A2KBC4		4.53	0		0	2	MASCOT		T
	R14120_CONTROL,16117	-.EVQLLESGGGLVQPGGSLR.L	1896.02	0.00016	2	1	80.19	0	5.16e-07	0|0	P01765/P01774/P01776/P01779/A2KUC3/A2KBC6/A2KBC7/A2KBC8/A2KBB9/A2KBC1/A2KBC2/A2KBC0/A2KBC3/A2KBC5/A2KBC4		4.53	0		0	2	MASCOT		T
	R14120_CONTROL,17834	K.GLEWVSAISGSGGSTYYADSVK.G	2234.06	-0.00257	2	1	49.43	0	0.000672	0|0	A2KUC3/A2KBC6/A2KBC7/A2NUT3/A2NWW4/A2KBC8/A2NWW2/A2KBB9/A2NWW5/A2KBC2/A2NWW7/A2NWX1/A2KBC3/A2NWW1/A2NWW9/A2KBC5/A2NWW6/A2NWW3/A2NWX2/A2KBC4/A2NWW8		4.37	0		0	2	MASCOT		T
	R14120_CONTROL,17876	K.GLEWVSAISGSGGSTYYADSVK.G	2234.06	-0.00341	2	1	79.07	0	7.44e-07	0|0	A2KUC3/A2KBC6/A2KBC7/A2NUT3/A2NWW4/A2KBC8/A2NWW2/A2KBB9/A2NWW5/A2KBC2/A2NWW7/A2NWX1/A2KBC3/A2NWW1/A2NWW9/A2KBC5/A2NWW6/A2NWW3/A2NWX2/A2KBC4/A2NWW8		4.37	0		0	2	MASCOT		T
	R14120_CONTROL,17919	K.GLEWVSAISGSGGSTYYADSVK.G	2234.06	-0.00453	2	1	54.65	0	0.000208	0|0	A2KUC3/A2KBC6/A2KBC7/A2NUT3/A2NWW4/A2KBC8/A2NWW2/A2KBB9/A2NWW5/A2KBC2/A2NWW7/A2NWX1/A2KBC3/A2NWW1/A2NWW9/A2KBC5/A2NWW6/A2NWW3/A2NWX2/A2KBC4/A2NWW8		4.37	0		0	2	MASCOT		T
	R14120_CONTROL,17952	K.GLEWVSAISGSGGSTYYADSVK.G	2234.06	-0.00409	2	1	62.88	0	3.11e-05	0|0	A2KUC3/A2KBC6/A2KBC7/A2NUT3/A2NWW4/A2KBC8/A2NWW2/A2KBB9/A2NWW5/A2KBC2/A2NWW7/A2NWX1/A2KBC3/A2NWW1/A2NWW9/A2KBC5/A2NWW6/A2NWW3/A2NWX2/A2KBC4/A2NWW8		4.37	0		0	2	MASCOT		T
	R14120_CONTROL,17984	K.GLEWVSAISGSGGSTYYADSVK.G	2234.06	-0.00407	2	1	68.11	0	9.34e-06	0|0	A2KUC3/A2KBC6/A2KBC7/A2NUT3/A2NWW4/A2KBC8/A2NWW2/A2KBB9/A2NWW5/A2KBC2/A2NWW7/A2NWX1/A2KBC3/A2NWW1/A2NWW9/A2KBC5/A2NWW6/A2NWW3/A2NWX2/A2KBC4/A2NWW8		4.37	0		0	2	MASCOT		T
	R14120_CONTROL,18018	K.GLEWVSAISGSGGSTYYADSVK.G	2234.06	-0.00387	2	1	59.41	0	6.92e-05	0|0	A2KUC3/A2KBC6/A2KBC7/A2NUT3/A2NWW4/A2KBC8/A2NWW2/A2KBB9/A2NWW5/A2KBC2/A2NWW7/A2NWX1/A2KBC3/A2NWW1/A2NWW9/A2KBC5/A2NWW6/A2NWW3/A2NWX2/A2KBC4/A2NWW8		4.37	0		0	2	MASCOT		T
	R14120_CONTROL,18052	K.GLEWVSAISGSGGSTYYADSVK.G	2234.06	-0.00383	2	1	42.3	0	0.00354	0|0	A2KUC3/A2KBC6/A2KBC7/A2NUT3/A2NWW4/A2KBC8/A2NWW2/A2KBB9/A2NWW5/A2KBC2/A2NWW7/A2NWX1/A2KBC3/A2NWW1/A2NWW9/A2KBC5/A2NWW6/A2NWW3/A2NWX2/A2KBC4/A2NWW8		4.37	0		0	2	MASCOT		T
	R14120_CONTROL,18083	K.GLEWVSAISGSGGSTYYADSVK.G	2234.06	-0.00309	2	1	82.57	0	3.31e-07	0|0	A2KUC3/A2KBC6/A2KBC7/A2NUT3/A2NWW4/A2KBC8/A2NWW2/A2KBB9/A2NWW5/A2KBC2/A2NWW7/A2NWX1/A2KBC3/A2NWW1/A2NWW9/A2KBC5/A2NWW6/A2NWW3/A2NWX2/A2KBC4/A2NWW8		4.37	0		0	2	MASCOT		T
	R14120_CONTROL,18115	K.GLEWVSAISGSGGSTYYADSVK.G	2234.06	-0.00305	2	1	57.03	0	0.000118	0|0	A2KUC3/A2KBC6/A2KBC7/A2NUT3/A2NWW4/A2KBC8/A2NWW2/A2KBB9/A2NWW5/A2KBC2/A2NWW7/A2NWX1/A2KBC3/A2NWW1/A2NWW9/A2KBC5/A2NWW6/A2NWW3/A2NWX2/A2KBC4/A2NWW8		4.37	0		0	2	MASCOT		T
	R14120_CONTROL,18148	K.GLEWVSAISGSGGSTYYADSVK.G	2234.06	-0.00217	2	1	67.61	0	1.01e-05	0|0	A2KUC3/A2KBC6/A2KBC7/A2NUT3/A2NWW4/A2KBC8/A2NWW2/A2KBB9/A2NWW5/A2KBC2/A2NWW7/A2NWX1/A2KBC3/A2NWW1/A2NWW9/A2KBC5/A2NWW6/A2NWW3/A2NWX2/A2KBC4/A2NWW8		4.37	0		0	2	MASCOT		T
	R14120_CONTROL,18182	K.GLEWVSAISGSGGSTYYADSVK.G	2234.06	-0.00273	2	1	82.74	0	3.13e-07	0|0	A2KUC3/A2KBC6/A2KBC7/A2NUT3/A2NWW4/A2KBC8/A2NWW2/A2KBB9/A2NWW5/A2KBC2/A2NWW7/A2NWX1/A2KBC3/A2NWW1/A2NWW9/A2KBC5/A2NWW6/A2NWW3/A2NWX2/A2KBC4/A2NWW8		4.37	0		0	2	MASCOT		T
	R14120_CONTROL,18215	K.GLEWVSAISGSGGSTYYADSVK.G	2234.06	-0.00243	2	1	79.26	0	7e-07	0|0	A2KUC3/A2KBC6/A2KBC7/A2NUT3/A2NWW4/A2KBC8/A2NWW2/A2KBB9/A2NWW5/A2KBC2/A2NWW7/A2NWX1/A2KBC3/A2NWW1/A2NWW9/A2KBC5/A2NWW6/A2NWW3/A2NWX2/A2KBC4/A2NWW8		4.37	0		0	2	MASCOT		T
	R14120_CONTROL,18250	K.GLEWVSAISGSGGSTYYADSVK.G	2234.06	-0.00287	2	1	92.52	0	3.29e-08	0|0	A2KUC3/A2KBC6/A2KBC7/A2NUT3/A2NWW4/A2KBC8/A2NWW2/A2KBB9/A2NWW5/A2KBC2/A2NWW7/A2NWX1/A2KBC3/A2NWW1/A2NWW9/A2KBC5/A2NWW6/A2NWW3/A2NWX2/A2KBC4/A2NWW8		4.37	0		0	2	MASCOT		T
	R14120_CONTROL,18295	K.GLEWVSAISGSGGSTYYADSVK.G	2234.06	-0.00311	2	1	77.62	0	1.03e-06	0|0	A2KUC3/A2KBC6/A2KBC7/A2NUT3/A2NWW4/A2KBC8/A2NWW2/A2KBB9/A2NWW5/A2KBC2/A2NWW7/A2NWX1/A2KBC3/A2NWW1/A2NWW9/A2KBC5/A2NWW6/A2NWW3/A2NWX2/A2KBC4/A2NWW8		4.37	0		0	2	MASCOT		T
	R14120_CONTROL,18339	K.GLEWVSAISGSGGSTYYADSVK.G	2234.06	-0.00283	2	1	69.73	0	6.26e-06	0|0	A2KUC3/A2KBC6/A2KBC7/A2NUT3/A2NWW4/A2KBC8/A2NWW2/A2KBB9/A2NWW5/A2KBC2/A2NWW7/A2NWX1/A2KBC3/A2NWW1/A2NWW9/A2KBC5/A2NWW6/A2NWW3/A2NWX2/A2KBC4/A2NWW8		4.37	0		0	2	MASCOT		T
	R14120_CONTROL,18379	K.GLEWVSAISGSGGSTYYADSVK.G	2234.06	-0.00297	2	1	81.84	0	3.91e-07	0|0	A2KUC3/A2KBC6/A2KBC7/A2NUT3/A2NWW4/A2KBC8/A2NWW2/A2KBB9/A2NWW5/A2KBC2/A2NWW7/A2NWX1/A2KBC3/A2NWW1/A2NWW9/A2KBC5/A2NWW6/A2NWW3/A2NWX2/A2KBC4/A2NWW8		4.37	0		0	2	MASCOT		T
	R14120_CONTROL,18411	K.GLEWVSAISGSGGSTYYADSVK.G	2234.06	-0.00247	2	1	81.34	0	4.33e-07	0|0	A2KUC3/A2KBC6/A2KBC7/A2NUT3/A2NWW4/A2KBC8/A2NWW2/A2KBB9/A2NWW5/A2KBC2/A2NWW7/A2NWX1/A2KBC3/A2NWW1/A2NWW9/A2KBC5/A2NWW6/A2NWW3/A2NWX2/A2KBC4/A2NWW8		4.37	0		0	2	MASCOT		T
	R14120_CONTROL,18445	K.GLEWVSAISGSGGSTYYADSVK.G	2234.06	-0.00239	2	1	97.79	0	9.82e-09	0|0	A2KUC3/A2KBC6/A2KBC7/A2NUT3/A2NWW4/A2KBC8/A2NWW2/A2KBB9/A2NWW5/A2KBC2/A2NWW7/A2NWX1/A2KBC3/A2NWW1/A2NWW9/A2KBC5/A2NWW6/A2NWW3/A2NWX2/A2KBC4/A2NWW8		4.37	0		0	2	MASCOT		T
	R14120_CONTROL,18477	K.GLEWVSAISGSGGSTYYADSVK.G	2234.06	-0.00201	2	1	85.24	0	1.74e-07	0|0	A2KUC3/A2KBC6/A2KBC7/A2NUT3/A2NWW4/A2KBC8/A2NWW2/A2KBB9/A2NWW5/A2KBC2/A2NWW7/A2NWX1/A2KBC3/A2NWW1/A2NWW9/A2KBC5/A2NWW6/A2NWW3/A2NWX2/A2KBC4/A2NWW8		4.37	0		0	2	MASCOT		T
	R14120_CONTROL,18510	K.GLEWVSAISGSGGSTYYADSVK.G	2234.06	-0.00187	2	1	75.45	0	1.66e-06	0|0	A2KUC3/A2KBC6/A2KBC7/A2NUT3/A2NWW4/A2KBC8/A2NWW2/A2KBB9/A2NWW5/A2KBC2/A2NWW7/A2NWX1/A2KBC3/A2NWW1/A2NWW9/A2KBC5/A2NWW6/A2NWW3/A2NWX2/A2KBC4/A2NWW8		4.37	0		0	2	MASCOT		T
	R14120_CONTROL,18543	K.GLEWVSAISGSGGSTYYADSVK.G	2234.06	-0.00213	2	1	95.33	0	1.71e-08	0|0	A2KUC3/A2KBC6/A2KBC7/A2NUT3/A2NWW4/A2KBC8/A2NWW2/A2KBB9/A2NWW5/A2KBC2/A2NWW7/A2NWX1/A2KBC3/A2NWW1/A2NWW9/A2KBC5/A2NWW6/A2NWW3/A2NWX2/A2KBC4/A2NWW8		4.37	0		0	2	MASCOT		T
	R14120_CONTROL,18579	K.GLEWVSAISGSGGSTYYADSVK.G	2234.06	-0.00251	2	1	90.74	0	4.97e-08	0|0	A2KUC3/A2KBC6/A2KBC7/A2NUT3/A2NWW4/A2KBC8/A2NWW2/A2KBB9/A2NWW5/A2KBC2/A2NWW7/A2NWX1/A2KBC3/A2NWW1/A2NWW9/A2KBC5/A2NWW6/A2NWW3/A2NWX2/A2KBC4/A2NWW8		4.37	0		0	2	MASCOT		T
	R14120_CONTROL,18611	K.GLEWVSAISGSGGSTYYADSVK.G	2234.06	-0.00231	2	1	83.28	0	2.77e-07	0|0	A2KUC3/A2KBC6/A2KBC7/A2NUT3/A2NWW4/A2KBC8/A2NWW2/A2KBB9/A2NWW5/A2KBC2/A2NWW7/A2NWX1/A2KBC3/A2NWW1/A2NWW9/A2KBC5/A2NWW6/A2NWW3/A2NWX2/A2KBC4/A2NWW8		4.37	0		0	2	MASCOT		T
	R14120_CONTROL,18644	K.GLEWVSAISGSGGSTYYADSVK.G	2234.06	-0.00247	2	1	81.32	0	4.35e-07	0|0	A2KUC3/A2KBC6/A2KBC7/A2NUT3/A2NWW4/A2KBC8/A2NWW2/A2KBB9/A2NWW5/A2KBC2/A2NWW7/A2NWX1/A2KBC3/A2NWW1/A2NWW9/A2KBC5/A2NWW6/A2NWW3/A2NWX2/A2KBC4/A2NWW8		4.37	0		0	2	MASCOT		T
	R14120_CONTROL,18677	K.GLEWVSAISGSGGSTYYADSVK.G	2234.06	-0.00303	2	1	81.9	0	3.86e-07	0|0	A2KUC3/A2KBC6/A2KBC7/A2NUT3/A2NWW4/A2KBC8/A2NWW2/A2KBB9/A2NWW5/A2KBC2/A2NWW7/A2NWX1/A2KBC3/A2NWW1/A2NWW9/A2KBC5/A2NWW6/A2NWW3/A2NWX2/A2KBC4/A2NWW8		4.37	0		0	2	MASCOT		T
	R14120_CONTROL,18710	K.GLEWVSAISGSGGSTYYADSVK.G	2234.06	-0.00295	2	1	83.88	0	2.44e-07	0|0	A2KUC3/A2KBC6/A2KBC7/A2NUT3/A2NWW4/A2KBC8/A2NWW2/A2KBB9/A2NWW5/A2KBC2/A2NWW7/A2NWX1/A2KBC3/A2NWW1/A2NWW9/A2KBC5/A2NWW6/A2NWW3/A2NWX2/A2KBC4/A2NWW8		4.37	0		0	2	MASCOT		T
	R14120_CONTROL,18743	K.GLEWVSAISGSGGSTYYADSVK.G	2234.06	5e-05	2	1	83.57	0	2.55e-07	0|0	A2KUC3/A2KBC6/A2KBC7/A2NUT3/A2NWW4/A2KBC8/A2NWW2/A2KBB9/A2NWW5/A2KBC2/A2NWW7/A2NWX1/A2KBC3/A2NWW1/A2NWW9/A2KBC5/A2NWW6/A2NWW3/A2NWX2/A2KBC4/A2NWW8		4.37	0		0	2	MASCOT		T
	R14120_CONTROL,18776	K.GLEWVSAISGSGGSTYYADSVK.G	2234.06	0.00397	2	1	80.94	0	4.53e-07	0|0	A2KUC3/A2KBC6/A2KBC7/A2NUT3/A2NWW4/A2KBC8/A2NWW2/A2KBB9/A2NWW5/A2KBC2/A2NWW7/A2NWX1/A2KBC3/A2NWW1/A2NWW9/A2KBC5/A2NWW6/A2NWW3/A2NWX2/A2KBC4/A2NWW8		4.37	0		0	2	MASCOT		T
	R14120_CONTROL,18808	K.GLEWVSAISGSGGSTYYADSVK.G	2234.06	0.00515	2	1	80.87	0	4.56e-07	0|0	A2KUC3/A2KBC6/A2KBC7/A2NUT3/A2NWW4/A2KBC8/A2NWW2/A2KBB9/A2NWW5/A2KBC2/A2NWW7/A2NWX1/A2KBC3/A2NWW1/A2NWW9/A2KBC5/A2NWW6/A2NWW3/A2NWX2/A2KBC4/A2NWW8		4.37	0		0	2	MASCOT		T
	R14120_CONTROL,18842	K.GLEWVSAISGSGGSTYYADSVK.G	2234.06	0.00405	2	1	84.74	0	1.89e-07	0|0	A2KUC3/A2KBC6/A2KBC7/A2NUT3/A2NWW4/A2KBC8/A2NWW2/A2KBB9/A2NWW5/A2KBC2/A2NWW7/A2NWX1/A2KBC3/A2NWW1/A2NWW9/A2KBC5/A2NWW6/A2NWW3/A2NWX2/A2KBC4/A2NWW8		4.37	0		0	2	MASCOT		T
	R14120_CONTROL,18874	K.GLEWVSAISGSGGSTYYADSVK.G	2234.06	0.00139	2	1	90.38	0	5.11e-08	0|0	A2KUC3/A2KBC6/A2KBC7/A2NUT3/A2NWW4/A2KBC8/A2NWW2/A2KBB9/A2NWW5/A2KBC2/A2NWW7/A2NWX1/A2KBC3/A2NWW1/A2NWW9/A2KBC5/A2NWW6/A2NWW3/A2NWX2/A2KBC4/A2NWW8		4.37	0		0	2	MASCOT		T
	R14120_CONTROL,18907	K.GLEWVSAISGSGGSTYYADSVK.G	2234.06	-0.00129	2	1	81.61	0	4.06e-07	0|0	A2KUC3/A2KBC6/A2KBC7/A2NUT3/A2NWW4/A2KBC8/A2NWW2/A2KBB9/A2NWW5/A2KBC2/A2NWW7/A2NWX1/A2KBC3/A2NWW1/A2NWW9/A2KBC5/A2NWW6/A2NWW3/A2NWX2/A2KBC4/A2NWW8		4.37	0		0	2	MASCOT		T
	R14120_CONTROL,18940	K.GLEWVSAISGSGGSTYYADSVK.G	2234.06	-0.00161	2	1	79.24	0	7.06e-07	0|0	A2KUC3/A2KBC6/A2KBC7/A2NUT3/A2NWW4/A2KBC8/A2NWW2/A2KBB9/A2NWW5/A2KBC2/A2NWW7/A2NWX1/A2KBC3/A2NWW1/A2NWW9/A2KBC5/A2NWW6/A2NWW3/A2NWX2/A2KBC4/A2NWW8		4.37	0		0	2	MASCOT		T
	R14120_CONTROL,18972	K.GLEWVSAISGSGGSTYYADSVK.G	2234.06	-0.00121	2	1	76.33	0	1.37e-06	0|0	A2KUC3/A2KBC6/A2KBC7/A2NUT3/A2NWW4/A2KBC8/A2NWW2/A2KBB9/A2NWW5/A2KBC2/A2NWW7/A2NWX1/A2KBC3/A2NWW1/A2NWW9/A2KBC5/A2NWW6/A2NWW3/A2NWX2/A2KBC4/A2NWW8		4.37	0		0	2	MASCOT		T
	R14120_CONTROL,19005	K.GLEWVSAISGSGGSTYYADSVK.G	2234.06	-0.00095	2	1	81.56	0	4.11e-07	0|0	A2KUC3/A2KBC6/A2KBC7/A2NUT3/A2NWW4/A2KBC8/A2NWW2/A2KBB9/A2NWW5/A2KBC2/A2NWW7/A2NWX1/A2KBC3/A2NWW1/A2NWW9/A2KBC5/A2NWW6/A2NWW3/A2NWX2/A2KBC4/A2NWW8		4.37	0		0	2	MASCOT		T
	R14120_CONTROL,19038	K.GLEWVSAISGSGGSTYYADSVK.G	2234.06	-0.00109	2	1	78.13	0	9.04e-07	0|0	A2KUC3/A2KBC6/A2KBC7/A2NUT3/A2NWW4/A2KBC8/A2NWW2/A2KBB9/A2NWW5/A2KBC2/A2NWW7/A2NWX1/A2KBC3/A2NWW1/A2NWW9/A2KBC5/A2NWW6/A2NWW3/A2NWX2/A2KBC4/A2NWW8		4.37	0		0	2	MASCOT		T
	R14120_CONTROL,19071	K.GLEWVSAISGSGGSTYYADSVK.G	2234.06	-0.00125	2	1	80.58	0	5.15e-07	0|0	A2KUC3/A2KBC6/A2KBC7/A2NUT3/A2NWW4/A2KBC8/A2NWW2/A2KBB9/A2NWW5/A2KBC2/A2NWW7/A2NWX1/A2KBC3/A2NWW1/A2NWW9/A2KBC5/A2NWW6/A2NWW3/A2NWX2/A2KBC4/A2NWW8		4.37	0		0	2	MASCOT		T
	R14120_CONTROL,19104	K.GLEWVSAISGSGGSTYYADSVK.G	2234.06	-0.00175	2	1	78.15	0	8.96e-07	0|0	A2KUC3/A2KBC6/A2KBC7/A2NUT3/A2NWW4/A2KBC8/A2NWW2/A2KBB9/A2NWW5/A2KBC2/A2NWW7/A2NWX1/A2KBC3/A2NWW1/A2NWW9/A2KBC5/A2NWW6/A2NWW3/A2NWX2/A2KBC4/A2NWW8		4.37	0		0	2	MASCOT		T
	R14120_CONTROL,19137	K.GLEWVSAISGSGGSTYYADSVK.G	2234.06	-0.00151	2	1	80.33	0	5.45e-07	0|0	A2KUC3/A2KBC6/A2KBC7/A2NUT3/A2NWW4/A2KBC8/A2NWW2/A2KBB9/A2NWW5/A2KBC2/A2NWW7/A2NWX1/A2KBC3/A2NWW1/A2NWW9/A2KBC5/A2NWW6/A2NWW3/A2NWX2/A2KBC4/A2NWW8		4.37	0		0	2	MASCOT		T
	R14120_CONTROL,19170	K.GLEWVSAISGSGGSTYYADSVK.G	2234.06	-0.00153	2	1	86.5	0	1.32e-07	0|0	A2KUC3/A2KBC6/A2KBC7/A2NUT3/A2NWW4/A2KBC8/A2NWW2/A2KBB9/A2NWW5/A2KBC2/A2NWW7/A2NWX1/A2KBC3/A2NWW1/A2NWW9/A2KBC5/A2NWW6/A2NWW3/A2NWX2/A2KBC4/A2NWW8		4.37	0		0	2	MASCOT		T
	R14120_CONTROL,19207	K.GLEWVSAISGSGGSTYYADSVK.G	2234.06	-0.00255	2	1	40.99	0	0.00469	0|0	A2KUC3/A2KBC6/A2KBC7/A2NUT3/A2NWW4/A2KBC8/A2NWW2/A2KBB9/A2NWW5/A2KBC2/A2NWW7/A2NWX1/A2KBC3/A2NWW1/A2NWW9/A2KBC5/A2NWW6/A2NWW3/A2NWX2/A2KBC4/A2NWW8		4.37	0		0	2	MASCOT		T
	R14120_CONTROL,19250	K.GLEWVSAISGSGGSTYYADSVK.G	2234.06	-0.00417	2	1	27.25	0	0.114	0|0	A2KUC3/A2KBC6/A2KBC7/A2NUT3/A2NWW4/A2KBC8/A2NWW2/A2KBB9/A2NWW5/A2KBC2/A2NWW7/A2NWX1/A2KBC3/A2NWW1/A2NWW9/A2KBC5/A2NWW6/A2NWW3/A2NWX2/A2KBC4/A2NWW8		4.37	0		0	2	MASCOT		T
	R14120_CONTROL,19281	K.GLEWVSAISGSGGSTYYADSVK.G	2234.06	-0.00295	2	1	28.51	0	0.0841	0|0	A2KUC3/A2KBC6/A2KBC7/A2NUT3/A2NWW4/A2KBC8/A2NWW2/A2KBB9/A2NWW5/A2KBC2/A2NWW7/A2NWX1/A2KBC3/A2NWW1/A2NWW9/A2KBC5/A2NWW6/A2NWW3/A2NWX2/A2KBC4/A2NWW8		4.37	0		0	2	MASCOT		T
	R14120_CONTROL,19314	K.GLEWVSAISGSGGSTYYADSVK.G	2234.06	-0.00331	2	1	37.89	0	0.00976	0|0	A2KUC3/A2KBC6/A2KBC7/A2NUT3/A2NWW4/A2KBC8/A2NWW2/A2KBB9/A2NWW5/A2KBC2/A2NWW7/A2NWX1/A2KBC3/A2NWW1/A2NWW9/A2KBC5/A2NWW6/A2NWW3/A2NWX2/A2KBC4/A2NWW8		4.37	0		0	2	MASCOT		T
	R14120_CONTROL,19347	K.GLEWVSAISGSGGSTYYADSVK.G	2234.06	-0.00313	2	1	47.02	0	0.00119	0|0	A2KUC3/A2KBC6/A2KBC7/A2NUT3/A2NWW4/A2KBC8/A2NWW2/A2KBB9/A2NWW5/A2KBC2/A2NWW7/A2NWX1/A2KBC3/A2NWW1/A2NWW9/A2KBC5/A2NWW6/A2NWW3/A2NWX2/A2KBC4/A2NWW8		4.37	0		0	2	MASCOT		T
	R14120_CONTROL,19380	K.GLEWVSAISGSGGSTYYADSVK.G	2234.06	-0.00165	2	1	71.1	0	4.6e-06	0|0	A2KUC3/A2KBC6/A2KBC7/A2NUT3/A2NWW4/A2KBC8/A2NWW2/A2KBB9/A2NWW5/A2KBC2/A2NWW7/A2NWX1/A2KBC3/A2NWW1/A2NWW9/A2KBC5/A2NWW6/A2NWW3/A2NWX2/A2KBC4/A2NWW8		4.37	0		0	2	MASCOT		T
	R14120_CONTROL,19414	K.GLEWVSAISGSGGSTYYADSVK.G	2234.06	-0.00189	2	1	53.66	0	0.000251	0|0	A2KUC3/A2KBC6/A2KBC7/A2NUT3/A2NWW4/A2KBC8/A2NWW2/A2KBB9/A2NWW5/A2KBC2/A2NWW7/A2NWX1/A2KBC3/A2NWW1/A2NWW9/A2KBC5/A2NWW6/A2NWW3/A2NWX2/A2KBC4/A2NWW8		4.37	0		0	2	MASCOT		T
	R14120_CONTROL,19446	K.GLEWVSAISGSGGSTYYADSVK.G	2234.06	-0.00221	2	1	50.32	0	0.000541	0|0	A2KUC3/A2KBC6/A2KBC7/A2NUT3/A2NWW4/A2KBC8/A2NWW2/A2KBB9/A2NWW5/A2KBC2/A2NWW7/A2NWX1/A2KBC3/A2NWW1/A2NWW9/A2KBC5/A2NWW6/A2NWW3/A2NWX2/A2KBC4/A2NWW8		4.37	0		0	2	MASCOT		T
	R14120_CONTROL,19479	K.GLEWVSAISGSGGSTYYADSVK.G	2234.06	-0.00211	2	1	52.58	0	0.000322	0|0	A2KUC3/A2KBC6/A2KBC7/A2NUT3/A2NWW4/A2KBC8/A2NWW2/A2KBB9/A2NWW5/A2KBC2/A2NWW7/A2NWX1/A2KBC3/A2NWW1/A2NWW9/A2KBC5/A2NWW6/A2NWW3/A2NWX2/A2KBC4/A2NWW8		4.37	0		0	2	MASCOT		T
	R14120_CONTROL,19513	K.GLEWVSAISGSGGSTYYADSVK.G	2234.06	-0.00157	2	1	64.16	0	2.26e-05	0|0	A2KUC3/A2KBC6/A2KBC7/A2NUT3/A2NWW4/A2KBC8/A2NWW2/A2KBB9/A2NWW5/A2KBC2/A2NWW7/A2NWX1/A2KBC3/A2NWW1/A2NWW9/A2KBC5/A2NWW6/A2NWW3/A2NWX2/A2KBC4/A2NWW8		4.37	0		0	2	MASCOT		T
	R14120_CONTROL,19545	K.GLEWVSAISGSGGSTYYADSVK.G	2234.06	-0.00133	2	1	71.57	0	4.1e-06	0|0	A2KUC3/A2KBC6/A2KBC7/A2NUT3/A2NWW4/A2KBC8/A2NWW2/A2KBB9/A2NWW5/A2KBC2/A2NWW7/A2NWX1/A2KBC3/A2NWW1/A2NWW9/A2KBC5/A2NWW6/A2NWW3/A2NWX2/A2KBC4/A2NWW8		4.37	0		0	2	MASCOT		T
	R14120_CONTROL,19580	K.GLEWVSAISGSGGSTYYADSVK.G	2234.06	-0.00219	2	1	99.92	0	5.93e-09	0|0	A2KUC3/A2KBC6/A2KBC7/A2NUT3/A2NWW4/A2KBC8/A2NWW2/A2KBB9/A2NWW5/A2KBC2/A2NWW7/A2NWX1/A2KBC3/A2NWW1/A2NWW9/A2KBC5/A2NWW6/A2NWW3/A2NWX2/A2KBC4/A2NWW8		4.37	0		0	2	MASCOT		T
	R14120_CONTROL,19613	K.GLEWVSAISGSGGSTYYADSVK.G	2234.06	-0.00189	2	1	70	0	5.83e-06	0|0	A2KUC3/A2KBC6/A2KBC7/A2NUT3/A2NWW4/A2KBC8/A2NWW2/A2KBB9/A2NWW5/A2KBC2/A2NWW7/A2NWX1/A2KBC3/A2NWW1/A2NWW9/A2KBC5/A2NWW6/A2NWW3/A2NWX2/A2KBC4/A2NWW8		4.37	0		0	2	MASCOT		T
	R14120_CONTROL,19645	K.GLEWVSAISGSGGSTYYADSVK.G	2234.06	-0.00197	2	1	70.41	0	5.3e-06	0|0	A2KUC3/A2KBC6/A2KBC7/A2NUT3/A2NWW4/A2KBC8/A2NWW2/A2KBB9/A2NWW5/A2KBC2/A2NWW7/A2NWX1/A2KBC3/A2NWW1/A2NWW9/A2KBC5/A2NWW6/A2NWW3/A2NWX2/A2KBC4/A2NWW8		4.37	0		0	2	MASCOT		T
	R14120_CONTROL,19678	K.GLEWVSAISGSGGSTYYADSVK.G	2234.06	-0.00297	2	1	58.63	0	8.19e-05	0|0	A2KUC3/A2KBC6/A2KBC7/A2NUT3/A2NWW4/A2KBC8/A2NWW2/A2KBB9/A2NWW5/A2KBC2/A2NWW7/A2NWX1/A2KBC3/A2NWW1/A2NWW9/A2KBC5/A2NWW6/A2NWW3/A2NWX2/A2KBC4/A2NWW8		4.37	0		0	2	MASCOT		T
	R14120_CONTROL,19711	K.GLEWVSAISGSGGSTYYADSVK.G	2234.06	-0.00231	2	1	75.3	0	1.74e-06	0|0	A2KUC3/A2KBC6/A2KBC7/A2NUT3/A2NWW4/A2KBC8/A2NWW2/A2KBB9/A2NWW5/A2KBC2/A2NWW7/A2NWX1/A2KBC3/A2NWW1/A2NWW9/A2KBC5/A2NWW6/A2NWW3/A2NWX2/A2KBC4/A2NWW8		4.37	0		0	2	MASCOT		T
	R14120_CONTROL,19744	K.GLEWVSAISGSGGSTYYADSVK.G	2234.06	-0.00251	2	1	73.29	0	2.76e-06	0|0	A2KUC3/A2KBC6/A2KBC7/A2NUT3/A2NWW4/A2KBC8/A2NWW2/A2KBB9/A2NWW5/A2KBC2/A2NWW7/A2NWX1/A2KBC3/A2NWW1/A2NWW9/A2KBC5/A2NWW6/A2NWW3/A2NWX2/A2KBC4/A2NWW8		4.37	0		0	2	MASCOT		T
	R14120_CONTROL,19776	K.GLEWVSAISGSGGSTYYADSVK.G	2234.06	-0.00213	2	1	80.43	0	5.28e-07	0|0	A2KUC3/A2KBC6/A2KBC7/A2NUT3/A2NWW4/A2KBC8/A2NWW2/A2KBB9/A2NWW5/A2KBC2/A2NWW7/A2NWX1/A2KBC3/A2NWW1/A2NWW9/A2KBC5/A2NWW6/A2NWW3/A2NWX2/A2KBC4/A2NWW8		4.37	0		0	2	MASCOT		T
	R14120_CONTROL,19809	K.GLEWVSAISGSGGSTYYADSVK.G	2234.06	-0.00213	2	1	79.12	0	7.13e-07	0|0	A2KUC3/A2KBC6/A2KBC7/A2NUT3/A2NWW4/A2KBC8/A2NWW2/A2KBB9/A2NWW5/A2KBC2/A2NWW7/A2NWX1/A2KBC3/A2NWW1/A2NWW9/A2KBC5/A2NWW6/A2NWW3/A2NWX2/A2KBC4/A2NWW8		4.37	0		0	2	MASCOT		T
	R14120_CONTROL,19842	K.GLEWVSAISGSGGSTYYADSVK.G	2234.06	-0.00197	2	1	78	0	9.24e-07	0|0	A2KUC3/A2KBC6/A2KBC7/A2NUT3/A2NWW4/A2KBC8/A2NWW2/A2KBB9/A2NWW5/A2KBC2/A2NWW7/A2NWX1/A2KBC3/A2NWW1/A2NWW9/A2KBC5/A2NWW6/A2NWW3/A2NWX2/A2KBC4/A2NWW8		4.37	0		0	2	MASCOT		T
	R14120_CONTROL,19876	K.GLEWVSAISGSGGSTYYADSVK.G	2234.06	-0.00295	2	1	86.91	0	1.22e-07	0|0	A2KUC3/A2KBC6/A2KBC7/A2NUT3/A2NWW4/A2KBC8/A2NWW2/A2KBB9/A2NWW5/A2KBC2/A2NWW7/A2NWX1/A2KBC3/A2NWW1/A2NWW9/A2KBC5/A2NWW6/A2NWW3/A2NWX2/A2KBC4/A2NWW8		4.37	0		0	2	MASCOT		T
	R14120_CONTROL,19910	K.GLEWVSAISGSGGSTYYADSVK.G	2234.06	-0.00117	2	1	95.66	0	1.6e-08	0|0	A2KUC3/A2KBC6/A2KBC7/A2NUT3/A2NWW4/A2KBC8/A2NWW2/A2KBB9/A2NWW5/A2KBC2/A2NWW7/A2NWX1/A2KBC3/A2NWW1/A2NWW9/A2KBC5/A2NWW6/A2NWW3/A2NWX2/A2KBC4/A2NWW8		4.37	0		0	2	MASCOT		T
	R14120_CONTROL,19942	K.GLEWVSAISGSGGSTYYADSVK.G	2234.06	-0.00191	2	1	89.89	0	5.98e-08	0|0	A2KUC3/A2KBC6/A2KBC7/A2NUT3/A2NWW4/A2KBC8/A2NWW2/A2KBB9/A2NWW5/A2KBC2/A2NWW7/A2NWX1/A2KBC3/A2NWW1/A2NWW9/A2KBC5/A2NWW6/A2NWW3/A2NWX2/A2KBC4/A2NWW8		4.37	0		0	2	MASCOT		T
	R14120_CONTROL,19975	K.GLEWVSAISGSGGSTYYADSVK.G	2234.06	-0.00281	2	1	81.28	0	4.38e-07	0|0	A2KUC3/A2KBC6/A2KBC7/A2NUT3/A2NWW4/A2KBC8/A2NWW2/A2KBB9/A2NWW5/A2KBC2/A2NWW7/A2NWX1/A2KBC3/A2NWW1/A2NWW9/A2KBC5/A2NWW6/A2NWW3/A2NWX2/A2KBC4/A2NWW8		4.37	0		0	2	MASCOT		T
	R14120_CONTROL,20007	K.GLEWVSAISGSGGSTYYADSVK.G	2234.06	-0.00209	2	1	83.41	0	2.66e-07	0|0	A2KUC3/A2KBC6/A2KBC7/A2NUT3/A2NWW4/A2KBC8/A2NWW2/A2KBB9/A2NWW5/A2KBC2/A2NWW7/A2NWX1/A2KBC3/A2NWW1/A2NWW9/A2KBC5/A2NWW6/A2NWW3/A2NWX2/A2KBC4/A2NWW8		4.37	0		0	2	MASCOT		T
	R14120_CONTROL,20041	K.GLEWVSAISGSGGSTYYADSVK.G	2234.06	-0.00273	2	1	78.91	0	7.56e-07	0|0	A2KUC3/A2KBC6/A2KBC7/A2NUT3/A2NWW4/A2KBC8/A2NWW2/A2KBB9/A2NWW5/A2KBC2/A2NWW7/A2NWX1/A2KBC3/A2NWW1/A2NWW9/A2KBC5/A2NWW6/A2NWW3/A2NWX2/A2KBC4/A2NWW8		4.37	0		0	2	MASCOT		T
	R14120_CONTROL,20074	K.GLEWVSAISGSGGSTYYADSVK.G	2234.06	-0.00145	2	1	76.3	0	1.38e-06	0|0	A2KUC3/A2KBC6/A2KBC7/A2NUT3/A2NWW4/A2KBC8/A2NWW2/A2KBB9/A2NWW5/A2KBC2/A2NWW7/A2NWX1/A2KBC3/A2NWW1/A2NWW9/A2KBC5/A2NWW6/A2NWW3/A2NWX2/A2KBC4/A2NWW8		4.37	0		0	2	MASCOT		T
	R14120_CONTROL,20107	K.GLEWVSAISGSGGSTYYADSVK.G	2234.06	-0.00171	2	1	85.76	0	1.57e-07	0|0	A2KUC3/A2KBC6/A2KBC7/A2NUT3/A2NWW4/A2KBC8/A2NWW2/A2KBB9/A2NWW5/A2KBC2/A2NWW7/A2NWX1/A2KBC3/A2NWW1/A2NWW9/A2KBC5/A2NWW6/A2NWW3/A2NWX2/A2KBC4/A2NWW8		4.37	0		0	2	MASCOT		T
	R14120_CONTROL,20140	K.GLEWVSAISGSGGSTYYADSVK.G	2234.06	-0.00159	2	1	77.43	0	1.07e-06	0|0	A2KUC3/A2KBC6/A2KBC7/A2NUT3/A2NWW4/A2KBC8/A2NWW2/A2KBB9/A2NWW5/A2KBC2/A2NWW7/A2NWX1/A2KBC3/A2NWW1/A2NWW9/A2KBC5/A2NWW6/A2NWW3/A2NWX2/A2KBC4/A2NWW8		4.37	0		0	2	MASCOT		T
	R14120_CONTROL,20173	K.GLEWVSAISGSGGSTYYADSVK.G	2234.06	-0.00179	2	1	80.8	0	4.85e-07	0|0	A2KUC3/A2KBC6/A2KBC7/A2NUT3/A2NWW4/A2KBC8/A2NWW2/A2KBB9/A2NWW5/A2KBC2/A2NWW7/A2NWX1/A2KBC3/A2NWW1/A2NWW9/A2KBC5/A2NWW6/A2NWW3/A2NWX2/A2KBC4/A2NWW8		4.37	0		0	2	MASCOT		T
	R14120_CONTROL,20206	K.GLEWVSAISGSGGSTYYADSVK.G	2234.06	-0.00221	2	1	90.54	0	5.14e-08	0|0	A2KUC3/A2KBC6/A2KBC7/A2NUT3/A2NWW4/A2KBC8/A2NWW2/A2KBB9/A2NWW5/A2KBC2/A2NWW7/A2NWX1/A2KBC3/A2NWW1/A2NWW9/A2KBC5/A2NWW6/A2NWW3/A2NWX2/A2KBC4/A2NWW8		4.37	0		0	2	MASCOT		T
	R14120_CONTROL,20238	K.GLEWVSAISGSGGSTYYADSVK.G	2234.06	-0.00195	2	1	81.63	0	4.01e-07	0|0	A2KUC3/A2KBC6/A2KBC7/A2NUT3/A2NWW4/A2KBC8/A2NWW2/A2KBB9/A2NWW5/A2KBC2/A2NWW7/A2NWX1/A2KBC3/A2NWW1/A2NWW9/A2KBC5/A2NWW6/A2NWW3/A2NWX2/A2KBC4/A2NWW8		4.37	0		0	2	MASCOT		T
	R14120_CONTROL,20271	K.GLEWVSAISGSGGSTYYADSVK.G	2234.06	-0.00201	2	1	76.79	0	1.22e-06	0|0	A2KUC3/A2KBC6/A2KBC7/A2NUT3/A2NWW4/A2KBC8/A2NWW2/A2KBB9/A2NWW5/A2KBC2/A2NWW7/A2NWX1/A2KBC3/A2NWW1/A2NWW9/A2KBC5/A2NWW6/A2NWW3/A2NWX2/A2KBC4/A2NWW8		4.37	0		0	2	MASCOT		T
	R14120_CONTROL,20304	K.GLEWVSAISGSGGSTYYADSVK.G	2234.06	-0.00267	2	1	81.01	0	4.66e-07	0|0	A2KUC3/A2KBC6/A2KBC7/A2NUT3/A2NWW4/A2KBC8/A2NWW2/A2KBB9/A2NWW5/A2KBC2/A2NWW7/A2NWX1/A2KBC3/A2NWW1/A2NWW9/A2KBC5/A2NWW6/A2NWW3/A2NWX2/A2KBC4/A2NWW8		4.37	0		0	2	MASCOT		T
	R14120_CONTROL,20337	K.GLEWVSAISGSGGSTYYADSVK.G	2234.06	-0.00255	2	1	81.66	0	4.02e-07	0|0	A2KUC3/A2KBC6/A2KBC7/A2NUT3/A2NWW4/A2KBC8/A2NWW2/A2KBB9/A2NWW5/A2KBC2/A2NWW7/A2NWX1/A2KBC3/A2NWW1/A2NWW9/A2KBC5/A2NWW6/A2NWW3/A2NWX2/A2KBC4/A2NWW8		4.37	0		0	2	MASCOT		T
	R14120_CONTROL,20370	K.GLEWVSAISGSGGSTYYADSVK.G	2234.06	-0.00217	2	1	87.97	0	9.3e-08	0|0	A2KUC3/A2KBC6/A2KBC7/A2NUT3/A2NWW4/A2KBC8/A2NWW2/A2KBB9/A2NWW5/A2KBC2/A2NWW7/A2NWX1/A2KBC3/A2NWW1/A2NWW9/A2KBC5/A2NWW6/A2NWW3/A2NWX2/A2KBC4/A2NWW8		4.37	0		0	2	MASCOT		T
	R14120_CONTROL,20402	K.GLEWVSAISGSGGSTYYADSVK.G	2234.06	-0.00239	2	1	73.19	0	2.83e-06	0|0	A2KUC3/A2KBC6/A2KBC7/A2NUT3/A2NWW4/A2KBC8/A2NWW2/A2KBB9/A2NWW5/A2KBC2/A2NWW7/A2NWX1/A2KBC3/A2NWW1/A2NWW9/A2KBC5/A2NWW6/A2NWW3/A2NWX2/A2KBC4/A2NWW8		4.37	0		0	2	MASCOT		T
	R14120_CONTROL,20435	K.GLEWVSAISGSGGSTYYADSVK.G	2234.06	-0.00285	2	1	90.75	0	4.95e-08	0|0	A2KUC3/A2KBC6/A2KBC7/A2NUT3/A2NWW4/A2KBC8/A2NWW2/A2KBB9/A2NWW5/A2KBC2/A2NWW7/A2NWX1/A2KBC3/A2NWW1/A2NWW9/A2KBC5/A2NWW6/A2NWW3/A2NWX2/A2KBC4/A2NWW8		4.37	0		0	2	MASCOT		T
	R14120_CONTROL,20469	K.GLEWVSAISGSGGSTYYADSVK.G	2234.06	-0.00259	2	1	84.86	0	1.93e-07	0|0	A2KUC3/A2KBC6/A2KBC7/A2NUT3/A2NWW4/A2KBC8/A2NWW2/A2KBB9/A2NWW5/A2KBC2/A2NWW7/A2NWX1/A2KBC3/A2NWW1/A2NWW9/A2KBC5/A2NWW6/A2NWW3/A2NWX2/A2KBC4/A2NWW8		4.37	0		0	2	MASCOT		T
	R14120_CONTROL,20502	K.GLEWVSAISGSGGSTYYADSVK.G	2234.06	-0.00239	2	1	77.81	0	9.78e-07	0|0	A2KUC3/A2KBC6/A2KBC7/A2NUT3/A2NWW4/A2KBC8/A2NWW2/A2KBB9/A2NWW5/A2KBC2/A2NWW7/A2NWX1/A2KBC3/A2NWW1/A2NWW9/A2KBC5/A2NWW6/A2NWW3/A2NWX2/A2KBC4/A2NWW8		4.37	0		0	2	MASCOT		T
	R14120_CONTROL,20537	K.GLEWVSAISGSGGSTYYADSVK.G	2234.06	-0.00299	2	1	60.58	0	5.23e-05	0|0	A2KUC3/A2KBC6/A2KBC7/A2NUT3/A2NWW4/A2KBC8/A2NWW2/A2KBB9/A2NWW5/A2KBC2/A2NWW7/A2NWX1/A2KBC3/A2NWW1/A2NWW9/A2KBC5/A2NWW6/A2NWW3/A2NWX2/A2KBC4/A2NWW8		4.37	0		0	2	MASCOT		T
	R14120_CONTROL,20573	K.GLEWVSAISGSGGSTYYADSVK.G	2234.06	-0.00247	2	1	79.31	0	6.91e-07	0|0	A2KUC3/A2KBC6/A2KBC7/A2NUT3/A2NWW4/A2KBC8/A2NWW2/A2KBB9/A2NWW5/A2KBC2/A2NWW7/A2NWX1/A2KBC3/A2NWW1/A2NWW9/A2KBC5/A2NWW6/A2NWW3/A2NWX2/A2KBC4/A2NWW8		4.37	0		0	2	MASCOT		T
	R14120_CONTROL,20618	K.GLEWVSAISGSGGSTYYADSVK.G	2234.06	-0.00235	2	1	68.81	0	7.77e-06	0|0	A2KUC3/A2KBC6/A2KBC7/A2NUT3/A2NWW4/A2KBC8/A2NWW2/A2KBB9/A2NWW5/A2KBC2/A2NWW7/A2NWX1/A2KBC3/A2NWW1/A2NWW9/A2KBC5/A2NWW6/A2NWW3/A2NWX2/A2KBC4/A2NWW8		4.37	0		0	2	MASCOT		T
	R14120_CONTROL,20661	K.GLEWVSAISGSGGSTYYADSVK.G	2234.06	0.00013	2	1	69.28	0	6.85e-06	0|0	A2KUC3/A2KBC6/A2KBC7/A2NUT3/A2NWW4/A2KBC8/A2NWW2/A2KBB9/A2NWW5/A2KBC2/A2NWW7/A2NWX1/A2KBC3/A2NWW1/A2NWW9/A2KBC5/A2NWW6/A2NWW3/A2NWX2/A2KBC4/A2NWW8		4.37	0		0	2	MASCOT		T
	R14120_CONTROL,20707	K.GLEWVSAISGSGGSTYYADSVK.G	2234.06	-0.00349	2	1	64.52	0	2.12e-05	0|0	A2KUC3/A2KBC6/A2KBC7/A2NUT3/A2NWW4/A2KBC8/A2NWW2/A2KBB9/A2NWW5/A2KBC2/A2NWW7/A2NWX1/A2KBC3/A2NWW1/A2NWW9/A2KBC5/A2NWW6/A2NWW3/A2NWX2/A2KBC4/A2NWW8		4.37	0		0	2	MASCOT		T
	R14120_CONTROL,20748	K.GLEWVSAISGSGGSTYYADSVK.G	2234.06	-0.00231	2	1	63.96	0	2.37e-05	0|0	A2KUC3/A2KBC6/A2KBC7/A2NUT3/A2NWW4/A2KBC8/A2NWW2/A2KBB9/A2NWW5/A2KBC2/A2NWW7/A2NWX1/A2KBC3/A2NWW1/A2NWW9/A2KBC5/A2NWW6/A2NWW3/A2NWX2/A2KBC4/A2NWW8		4.37	0		0	2	MASCOT		T
	R14120_CONTROL,15147	R.FSGSGSGTDFTLTISR.L	1632.79	0.00702	2	1	46.42	0	0.00132	0|0	P01620/P01622/P01623/P04206/P18136/P18135/V9HW34/Q6PJF2/A2KBC6/A2KBC7/IPI3/A2KBC8/A2KBB9/A2KBC1/A2KBC2/A2NXP9/A2KBC0/IPI5/Q6PIL8/Q9UL78/A2KBC3/IPI2/A2KBC5/A2KBC4		5.84	0		0	2	MASCOT		T
	R14120_CONTROL,15238	R.FSGSGSGTDFTLTISR.L	1632.79	0.00278	2	1	33.64	0	0.0278	0|0	P01620/P01622/P01623/P04206/P18136/P18135/V9HW34/Q6PJF2/A2KBC6/A2KBC7/IPI3/A2KBC8/A2KBB9/A2KBC1/A2KBC2/A2NXP9/A2KBC0/IPI5/Q6PIL8/Q9UL78/A2KBC3/IPI2/A2KBC5/A2KBC4		5.84	0		0	2	MASCOT		T
	R14120_CONTROL,15350	R.FSGSGSGTDFTLTISR.L	1632.79	0.00116	2	1	34.02	0	0.0254	0|0	P01620/P01622/P01623/P04206/P18136/P18135/V9HW34/Q6PJF2/A2KBC6/A2KBC7/IPI3/A2KBC8/A2KBB9/A2KBC1/A2KBC2/A2NXP9/A2KBC0/IPI5/Q6PIL8/Q9UL78/A2KBC3/IPI2/A2KBC5/A2KBC4		5.84	0		0	2	MASCOT		T
$24-1	sp|P35579|MYH9_HUMAN Myosin-9 OS=Homo sapiens GN=MYH9 PE=1 SV=4	87	3	0.026	226530	5.5
	R14120_CONTROL,15811	K.EQADFAIEALAK.A ! K.EQADFALEALAK.A	1305.67	-0.00131	2	1	41.96	0	0.0054	0|0	P35579/Q86XU5/B4E3S1 ! Q7Z406/F2Z2U8/G8JLL9/M0QY43/B3KWH4		4.14	0		0	2	MASCOT		T
	R14120_CONTROL,15856	K.EQADFAIEALAK.A ! K.EQADFALEALAK.A	1305.67	-0.00041	2	1	90.79	0	7.23e-08	0|0	P35579/Q86XU5/B4E3S1 ! Q7Z406/F2Z2U8/G8JLL9/M0QY43/B3KWH4		4.14	0		0	2	MASCOT		T
	R14120_CONTROL,15900	K.EQADFAIEALAK.A ! K.EQADFALEALAK.A	1305.67	0.00045	2	1	57.71	0	0.000141	0|0	P35579/Q86XU5/B4E3S1 ! Q7Z406/F2Z2U8/G8JLL9/M0QY43/B3KWH4		4.14	0		0	2	MASCOT		T
	R14120_CONTROL,15947	K.EQADFAIEALAK.A ! K.EQADFALEALAK.A	1305.67	0.00063	2	1	32.42	0	0.0475	0|0	P35579/Q86XU5/B4E3S1 ! Q7Z406/F2Z2U8/G8JLL9/M0QY43/B3KWH4		4.14	0		0	2	MASCOT		T
	R14120_CONTROL,20939	K.LQLQEQLQAETELCAEAEELR.A	2501.22	-0.00388	2	1	22.97	0	0.334	0|0	P35579/Q86XU5/B4E3S1		3.9	0		0	2	MASCOT		T
	R14120_CONTROL,21266	K.LQLQEQLQAETELCAEAEELR.A	2501.22	-0.0014	2	1	40.9	0	0.0053	0|0	P35579/Q86XU5/B4E3S1		3.9	0		0	2	MASCOT		T
	R14120_CONTROL,21331	K.LQLQEQLQAETELCAEAEELR.A	2501.22	-0.00154	2	1	28.17	0	0.0993	0|0	P35579/Q86XU5/B4E3S1		3.9	0		0	2	MASCOT		T
	R14120_CONTROL,21375	K.LQLQEQLQAETELCAEAEELR.A	2501.22	-0.0015	2	1	59.22	0	7.8e-05	0|0	P35579/Q86XU5/B4E3S1		3.9	0		0	2	MASCOT		T
	R14120_CONTROL,21419	K.LQLQEQLQAETELCAEAEELR.A	2501.22	-0.0023	2	1	62.04	0	4.12e-05	0|0	P35579/Q86XU5/B4E3S1		3.9	0		0	2	MASCOT		T
	R14120_CONTROL,21476	K.LQLQEQLQAETELCAEAEELR.A	2501.22	-0.00474	2	1	44.57	0	0.0023	0|0	P35579/Q86XU5/B4E3S1		3.9	0		0	2	MASCOT		T
	R14120_CONTROL,21574	K.LQLQEQLQAETELCAEAEELR.A	2501.22	-0.00082	2	1	71.18	0	5e-06	0|0	P35579/Q86XU5/B4E3S1		3.9	0		0	2	MASCOT		T
	R14120_CONTROL,21629	K.LQLQEQLQAETELCAEAEELR.A	2501.22	-0.00208	2	1	25.36	0	0.192	0|0	P35579/Q86XU5/B4E3S1		3.9	0		0	2	MASCOT		T
	R14120_CONTROL,21685	K.LQLQEQLQAETELCAEAEELR.A	2501.22	-0.00264	2	1	70.9	0	5.36e-06	0|0	P35579/Q86XU5/B4E3S1		3.9	0		0	2	MASCOT		T
	R14120_CONTROL,21729	K.LQLQEQLQAETELCAEAEELR.A	2501.22	-0.00152	2	1	25.26	0	0.194	0|0	P35579/Q86XU5/B4E3S1		3.9	0		0	2	MASCOT		T
	R14120_CONTROL,21806	K.LQLQEQLQAETELCAEAEELR.A	2501.22	-0.00148	2	1	33.25	0	0.0308	0|0	P35579/Q86XU5/B4E3S1		3.9	0		0	2	MASCOT		T
	R14120_CONTROL,21850	K.LQLQEQLQAETELCAEAEELR.A	2501.22	-0.0046	2	1	49.57	0	0.000732	0|0	P35579/Q86XU5/B4E3S1		3.9	0		0	2	MASCOT		T
	R14120_CONTROL,21893	K.LQLQEQLQAETELCAEAEELR.A	2501.22	-0.00074	2	1	27.96	0	0.105	0|0	P35579/Q86XU5/B4E3S1		3.9	0		0	2	MASCOT		T
	R14120_CONTROL,21938	K.LQLQEQLQAETELCAEAEELR.A	2501.22	-0.00186	2	1	51.84	0	0.00043	0|0	P35579/Q86XU5/B4E3S1		3.9	0		0	2	MASCOT		T
	R14120_CONTROL,21982	K.LQLQEQLQAETELCAEAEELR.A	2501.22	0.0025	2	1	74.1	0	2.45e-06	0|0	P35579/Q86XU5/B4E3S1		3.9	0		0	2	MASCOT		T
	R14120_CONTROL,22223	K.LQLQEQLQAETELCAEAEELR.A	2501.22	-0.00316	2	1	33.37	0	0.0304	0|0	P35579/Q86XU5/B4E3S1		3.9	0		0	2	MASCOT		T
	R14120_CONTROL,22290	K.LQLQEQLQAETELCAEAEELR.A	2501.22	-0.00344	2	1	75.26	0	1.97e-06	0|0	P35579/Q86XU5/B4E3S1		3.9	0		0	2	MASCOT		T
	R14120_CONTROL,22433	K.LQLQEQLQAETELCAEAEELR.A	2501.22	-0.00492	2	1	56.9	0	0.000135	0|0	P35579/Q86XU5/B4E3S1		3.9	0		0	2	MASCOT		T
	R14120_CONTROL,22477	K.LQLQEQLQAETELCAEAEELR.A	2501.22	-0.00284	2	1	104.78	0	2.19e-09	0|0	P35579/Q86XU5/B4E3S1		3.9	0		0	2	MASCOT		T
	R14120_CONTROL,22529	K.LQLQEQLQAETELCAEAEELR.A	2501.22	-0.00478	2	1	38.63	0	0.00903	0|0	P35579/Q86XU5/B4E3S1		3.9	0		0	2	MASCOT		T
	R14120_CONTROL,22574	K.LQLQEQLQAETELCAEAEELR.A	2501.22	-0.00272	2	1	22.68	0	0.356	0|0	P35579/Q86XU5/B4E3S1		3.9	0		0	2	MASCOT		T
	R14120_CONTROL,22663	K.LQLQEQLQAETELCAEAEELR.A	2501.22	-0.0066	2	1	29.36	0	0.077	0|0	P35579/Q86XU5/B4E3S1		3.9	0		0	2	MASCOT		T
	R14120_CONTROL,22708	K.LQLQEQLQAETELCAEAEELR.A	2501.22	-0.00214	2	1	50.74	0	0.000555	0|0	P35579/Q86XU5/B4E3S1		3.9	0		0	2	MASCOT		T
	R14120_CONTROL,22751	K.LQLQEQLQAETELCAEAEELR.A	2501.22	-0.00516	2	1	36.62	0	0.0143	0|0	P35579/Q86XU5/B4E3S1		3.9	0		0	2	MASCOT		T
	R14120_CONTROL,22792	K.LQLQEQLQAETELCAEAEELR.A	2501.22	-0.0018	2	1	64.83	0	2.16e-05	0|0	P35579/Q86XU5/B4E3S1		3.9	0		0	2	MASCOT		T
	R14120_CONTROL,22837	K.LQLQEQLQAETELCAEAEELR.A	2501.22	-0.0017	2	1	38.18	0	0.00998	0|0	P35579/Q86XU5/B4E3S1		3.9	0		0	2	MASCOT		T
	R14120_CONTROL,23091	K.LQLQEQLQAETELCAEAEELR.A	2501.22	-0.00364	2	1	73.48	0	2.97e-06	0|0	P35579/Q86XU5/B4E3S1		3.9	0		0	2	MASCOT		T
	R14120_CONTROL,23189	K.LQLQEQLQAETELCAEAEELR.A	2501.22	-0.00308	2	1	23.36	0	0.305	0|0	P35579/Q86XU5/B4E3S1		3.9	0		0	2	MASCOT		T
	R14120_CONTROL,23291	K.LQLQEQLQAETELCAEAEELR.A	2501.22	-0.00024	2	1	85.31	0	1.93e-07	0|0	P35579/Q86XU5/B4E3S1		3.9	0		0	2	MASCOT		T
	R14120_CONTROL,23345	K.LQLQEQLQAETELCAEAEELR.A	2501.22	-0.00192	2	1	38.99	0	0.00832	0|0	P35579/Q86XU5/B4E3S1		3.9	0		0	2	MASCOT		T
	R14120_CONTROL,23390	K.LQLQEQLQAETELCAEAEELR.A	2501.22	-0.00416	2	1	85.3	0	1.96e-07	0|0	P35579/Q86XU5/B4E3S1		3.9	0		0	2	MASCOT		T
	R14120_CONTROL,23434	K.LQLQEQLQAETELCAEAEELR.A	2501.22	-0.00438	2	1	28.45	0	0.0949	0|0	P35579/Q86XU5/B4E3S1		3.9	0		0	2	MASCOT		T
	R14120_CONTROL,23478	K.LQLQEQLQAETELCAEAEELR.A	2501.22	-0.0057	2	1	78.73	0	8.9e-07	0|0	P35579/Q86XU5/B4E3S1		3.9	0		0	2	MASCOT		T
	R14120_CONTROL,23521	K.LQLQEQLQAETELCAEAEELR.A	2501.22	-0.00454	2	1	29.65	0	0.0719	0|0	P35579/Q86XU5/B4E3S1		3.9	0		0	2	MASCOT		T
	R14120_CONTROL,23565	K.LQLQEQLQAETELCAEAEELR.A	2501.22	-0.0036	2	1	45.91	0	0.0017	0|0	P35579/Q86XU5/B4E3S1		3.9	0		0	2	MASCOT		T
	R14120_CONTROL,23673	K.LQLQEQLQAETELCAEAEELR.A	2501.22	-0.00378	2	1	34.69	0	0.0225	0|0	P35579/Q86XU5/B4E3S1		3.9	0		0	2	MASCOT		T
	R14120_CONTROL,23717	K.LQLQEQLQAETELCAEAEELR.A	2501.22	-0.00246	2	1	61.6	0	4.54e-05	0|0	P35579/Q86XU5/B4E3S1		3.9	0		0	2	MASCOT		T
	R14120_CONTROL,23830	K.LQLQEQLQAETELCAEAEELR.A	2501.22	-0.00364	2	1	29.37	0	0.0765	0|0	P35579/Q86XU5/B4E3S1		3.9	0		0	2	MASCOT		T
	R14120_CONTROL,23896	K.LQLQEQLQAETELCAEAEELR.A	2501.22	-0.0045	2	1	46.04	0	0.00165	0|0	P35579/Q86XU5/B4E3S1		3.9	0		0	2	MASCOT		T
	R14120_CONTROL,23983	K.LQLQEQLQAETELCAEAEELR.A	2501.22	-0.0054	2	1	47.62	0	0.00114	0|0	P35579/Q86XU5/B4E3S1		3.9	0		0	2	MASCOT		T
	R14120_CONTROL,24061	K.LQLQEQLQAETELCAEAEELR.A	2501.22	-0.00426	2	1	36.65	0	0.0144	0|0	P35579/Q86XU5/B4E3S1		3.9	0		0	2	MASCOT		T
	R14120_CONTROL,24105	K.LQLQEQLQAETELCAEAEELR.A	2501.22	-0.00506	2	1	45.39	0	0.00191	0|0	P35579/Q86XU5/B4E3S1		3.9	0		0	2	MASCOT		T
	R14120_CONTROL,24171	K.LQLQEQLQAETELCAEAEELR.A	2501.22	-0.0054	2	1	84.74	0	2.2e-07	0|0	P35579/Q86XU5/B4E3S1		3.9	0		0	2	MASCOT		T
	R14120_CONTROL,24257	K.LQLQEQLQAETELCAEAEELR.A	2501.22	-0.00594	2	1	21.86	0	0.434	0|0	P35579/Q86XU5/B4E3S1		3.9	0		0	2	MASCOT		T
	R14120_CONTROL,24301	K.LQLQEQLQAETELCAEAEELR.A	2501.22	-0.00312	2	1	45.14	0	0.00203	0|0	P35579/Q86XU5/B4E3S1		3.9	0		0	2	MASCOT		T
	R14120_CONTROL,24345	K.LQLQEQLQAETELCAEAEELR.A	2501.22	-0.00402	2	1	43.82	0	0.00274	0|0	P35579/Q86XU5/B4E3S1		3.9	0		0	2	MASCOT		T
	R14120_CONTROL,24390	K.LQLQEQLQAETELCAEAEELR.A	2501.22	-0.00382	2	1	39.4	0	0.00759	0|0	P35579/Q86XU5/B4E3S1		3.9	0		0	2	MASCOT		T
	R14120_CONTROL,24599	K.LQLQEQLQAETELCAEAEELR.A	2501.22	-0.00368	2	1	42.9	0	0.00339	0|0	P35579/Q86XU5/B4E3S1		3.9	0		0	2	MASCOT		T
	R14120_CONTROL,24717	K.LQLQEQLQAETELCAEAEELR.A	2501.22	-0.00514	2	1	40.77	0	0.00553	0|0	P35579/Q86XU5/B4E3S1		3.9	0		0	2	MASCOT		T
	R14120_CONTROL,24863	K.LQLQEQLQAETELCAEAEELR.A	2501.22	-0.00546	2	1	52.5	0	0.00037	0|0	P35579/Q86XU5/B4E3S1		3.9	0		0	2	MASCOT		T
	R14120_CONTROL,24908	K.LQLQEQLQAETELCAEAEELR.A	2501.22	-0.00664	2	1	29.51	0	0.0744	0|0	P35579/Q86XU5/B4E3S1		3.9	0		0	2	MASCOT		T
	R14120_CONTROL,24950	K.LQLQEQLQAETELCAEAEELR.A	2501.22	-0.01016	2	1	58.97	0	8.57e-05	0|0	P35579/Q86XU5/B4E3S1		3.9	0		0	2	MASCOT		T
	R14120_CONTROL,24995	K.LQLQEQLQAETELCAEAEELR.A	2501.22	-0.00632	2	1	23.51	0	0.294	0|0	P35579/Q86XU5/B4E3S1		3.9	0		0	2	MASCOT		T
	R14120_CONTROL,25082	K.LQLQEQLQAETELCAEAEELR.A	2501.22	-0.00276	2	1	40.34	0	0.0061	0|0	P35579/Q86XU5/B4E3S1		3.9	0		0	2	MASCOT		T
	R14120_CONTROL,25169	K.LQLQEQLQAETELCAEAEELR.A	2501.22	-0.00454	2	1	29.24	0	0.079	0|0	P35579/Q86XU5/B4E3S1		3.9	0		0	2	MASCOT		T
	R14120_CONTROL,25259	K.LQLQEQLQAETELCAEAEELR.A	2501.22	-0.00666	2	1	65.21	0	2e-05	0|0	P35579/Q86XU5/B4E3S1		3.9	0		0	2	MASCOT		T
	R14120_CONTROL,25313	K.LQLQEQLQAETELCAEAEELR.A	2501.22	-0.00518	2	1	54.04	0	0.000259	0|0	P35579/Q86XU5/B4E3S1		3.9	0		0	2	MASCOT		T
	R14120_CONTROL,25356	K.LQLQEQLQAETELCAEAEELR.A	2501.22	-0.00558	2	1	24.34	0	0.243	0|0	P35579/Q86XU5/B4E3S1		3.9	0		0	2	MASCOT		T
	R14120_CONTROL,25444	K.LQLQEQLQAETELCAEAEELR.A	2501.22	-0.00484	2	1	21.27	0	0.492	0|0	P35579/Q86XU5/B4E3S1		3.9	0		0	2	MASCOT		T
	R14120_CONTROL,25489	K.LQLQEQLQAETELCAEAEELR.A	2501.22	-0.00478	2	1	38.39	0	0.00955	0|0	P35579/Q86XU5/B4E3S1		3.9	0		0	2	MASCOT		T
	R14120_CONTROL,25654	K.LQLQEQLQAETELCAEAEELR.A	2501.22	-0.00686	2	1	47.22	0	0.00126	0|0	P35579/Q86XU5/B4E3S1		3.9	0		0	2	MASCOT		T
	R14120_CONTROL,25751	K.LQLQEQLQAETELCAEAEELR.A	2501.22	-0.00534	2	1	20.76	0	0.551	0|0	P35579/Q86XU5/B4E3S1		3.9	0		0	2	MASCOT		T
	R14120_CONTROL,25810	K.LQLQEQLQAETELCAEAEELR.A	2501.22	-0.008	2	1	21.04	0	0.514	0|0	P35579/Q86XU5/B4E3S1		3.9	0		0	2	MASCOT		T
	R14120_CONTROL,25854	K.LQLQEQLQAETELCAEAEELR.A	2501.22	-0.0061	2	1	34.6	0	0.0231	0|0	P35579/Q86XU5/B4E3S1		3.9	0		0	2	MASCOT		T
	R14120_CONTROL,25952	K.LQLQEQLQAETELCAEAEELR.A	2501.22	-0.01106	2	1	48.4	0	0.000924	0|0	P35579/Q86XU5/B4E3S1		3.9	0		0	2	MASCOT		T
	R14120_CONTROL,26162	K.LQLQEQLQAETELCAEAEELR.A	2501.22	-0.0077	2	1	42.65	0	0.0036	0|0	P35579/Q86XU5/B4E3S1		3.9	0		0	2	MASCOT		T
	R14120_CONTROL,26259	K.LQLQEQLQAETELCAEAEELR.A	2501.22	-0.0057	2	1	66.27	0	1.57e-05	0|0	P35579/Q86XU5/B4E3S1		3.9	0		0	2	MASCOT		T
	R14120_CONTROL,26359	K.LQLQEQLQAETELCAEAEELR.A	2501.22	-0.00448	2	1	53.01	0	0.000332	0|0	P35579/Q86XU5/B4E3S1		3.9	0		0	2	MASCOT		T
	R14120_CONTROL,26457	K.LQLQEQLQAETELCAEAEELR.A	2501.22	-0.00954	2	1	67.52	0	1.17e-05	0|0	P35579/Q86XU5/B4E3S1		3.9	0		0	2	MASCOT		T
	R14120_CONTROL,26567	K.LQLQEQLQAETELCAEAEELR.A	2501.22	-0.00774	2	1	65.58	0	1.83e-05	0|0	P35579/Q86XU5/B4E3S1		3.9	0		0	2	MASCOT		T
	R14120_CONTROL,26645	K.LQLQEQLQAETELCAEAEELR.A	2501.22	-0.00376	2	1	65.24	0	1.98e-05	0|0	P35579/Q86XU5/B4E3S1		3.9	0		0	2	MASCOT		T
	R14120_CONTROL,26876	K.LQLQEQLQAETELCAEAEELR.A	2501.22	-0.0066	2	1	70.34	0	6.14e-06	0|0	P35579/Q86XU5/B4E3S1		3.9	0		0	2	MASCOT		T
	R14120_CONTROL,27028	K.LQLQEQLQAETELCAEAEELR.A	2501.22	-0.00568	2	1	23.89	0	0.27	0|0	P35579/Q86XU5/B4E3S1		3.9	0		0	2	MASCOT		T
	R14120_CONTROL,27370	K.LQLQEQLQAETELCAEAEELR.A	2501.22	-0.01114	2	1	45.33	0	0.00188	0|0	P35579/Q86XU5/B4E3S1		3.9	0		0	2	MASCOT		T
	R14120_CONTROL,15707	K.SM*EAEM*IQLQEELAAAER.A	2080.95	0.00282	2	1	85.01	0	1.12e-07	0|0	P35579/Q6ZNL4		3.98	0	15.994919 Oxidation (M)	0	2	MASCOT		T
	R14120_CONTROL,15739	K.SM*EAEM*IQLQEELAAAER.A	2080.95	0.00148	2	1	123.68	0	1.55e-11	0|0	P35579/Q6ZNL4		3.98	0	15.994919 Oxidation (M)	0	2	MASCOT		T
	R14120_CONTROL,15777	K.SM*EAEM*IQLQEELAAAER.A	2080.95	-0.00296	2	1	108.42	0	5.26e-10	0|0	P35579/Q6ZNL4		3.98	0	15.994919 Oxidation (M)	0	2	MASCOT		T
	R14120_CONTROL,15809	K.SM*EAEM*IQLQEELAAAER.A	2080.95	-0.00338	2	1	112.5	0	2.07e-10	0|0	P35579/Q6ZNL4		3.98	0	15.994919 Oxidation (M)	0	2	MASCOT		T
	R14120_CONTROL,15841	K.SM*EAEM*IQLQEELAAAER.A	2080.95	-0.00176	2	1	104.04	0	1.43e-09	0|0	P35579/Q6ZNL4		3.98	0	15.994919 Oxidation (M)	0	2	MASCOT		T
	R14120_CONTROL,15874	K.SM*EAEM*IQLQEELAAAER.A	2080.95	-0.00144	2	1	141.07	0	2.83e-13	0|0	P35579/Q6ZNL4		3.98	0	15.994919 Oxidation (M)	0	2	MASCOT		T
	R14120_CONTROL,15910	K.SM*EAEM*IQLQEELAAAER.A	2080.95	-0.00264	2	1	119.81	0	3.76e-11	0|0	P35579/Q6ZNL4		3.98	0	15.994919 Oxidation (M)	0	2	MASCOT		T
	R14120_CONTROL,15965	K.SM*EAEM*IQLQEELAAAER.A	2080.95	0.0015	2	1	101.05	0	2.83e-09	0|0	P35579/Q6ZNL4		3.98	0	15.994919 Oxidation (M)	0	2	MASCOT		T
	R14120_CONTROL,18330	K.SMEAEM*IQLQEELAAAER.A	2064.96	-0.00412	2	1	78.89	0	5.27e-07	0|0	P35579/Q6ZNL4		3.98	0	15.994919 Oxidation (M)	0	2	MASCOT		T
$25-1	tr|B7WNR0|B7WNR0_HUMAN Serum albumin OS=Homo sapiens GN=ALB PE=2 SV=1	9	3	0.0547	56211.2	6.85
$25-2	tr|H0YA55|H0YA55_HUMAN Serum albumin (Fragment) OS=Homo sapiens GN=ALB PE=4 SV=1	9	3	0.0595	51458.8	6.62
$25-3	sp|P02768|ALBU_HUMAN Serum albumin OS=Homo sapiens GN=ALB PE=1 SV=2	9	3	0.0443	69366	5.92
$25-4	tr|C9JKR2|C9JKR2_HUMAN Albumin, isoform CRA_k OS=Homo sapiens GN=ALB PE=4 SV=1	9	3	0.0647	47286.9	5.97
$25-5	tr|D6RHD5|D6RHD5_HUMAN Serum albumin OS=Homo sapiens GN=ALB PE=2 SV=1	9	3	0.0588	52058.6	6.45
$25-6	tr|A8K9P0|A8K9P0_HUMAN cDNA FLJ78413, highly similar to Homo sapiens albumin, mRNA OS=Homo sapiens PE=2 SV=1	9	3	0.0444	69266.9	5.91
$25-7	tr|B4DPP6|B4DPP6_HUMAN cDNA FLJ54371, highly similar to Serum albumin OS=Homo sapiens PE=2 SV=1	9	3	0.0437	70362.2	5.78
$25-8	tr|B2RBS8|B2RBS8_HUMAN cDNA, FLJ95666, highly similar to Homo sapiens albumin (ALB), mRNA OS=Homo sapiens PE=2 SV=1	9	3	0.0443	69392.1	5.92
$25-9	tr|B4DPR2|B4DPR2_HUMAN cDNA FLJ50830, highly similar to Serum albumin OS=Homo sapiens PE=2 SV=1	9	3	0.0516	59573.1	6.88
$25-10	tr|Q56G89|Q56G89_HUMAN Serum albumin OS=Homo sapiens PE=2 SV=1	9	3	0.0443	69083.6	5.85
$25-11	tr|F6KPG5|F6KPG5_HUMAN Albumin (Fragment) OS=Homo sapiens PE=2 SV=1	9	3	0.0462	66530.6	5.73
	R14120_CONTROL,11710	K.KVPQVSTPTLVEVSR.N	1639.94	-0.00221	2	1	20.38	0	0.218	0|0	P02768/C9JKR2/D6RHD5/Q8IUK7/B4DPP6/H0YA55/A8K9P0/Q56G89/B4DPR2/B2RBS8/F6KPG5/B7WNR0		8.75	1		0	2	MASCOT		T
	R14120_CONTROL,11750	K.KVPQVSTPTLVEVSR.N	1639.94	-0.00051	2	1	31.25	0	0.0185	0|0	P02768/C9JKR2/D6RHD5/Q8IUK7/B4DPP6/H0YA55/A8K9P0/Q56G89/B4DPR2/B2RBS8/F6KPG5/B7WNR0		8.75	1		0	2	MASCOT		T
	R14120_CONTROL,11791	K.KVPQVSTPTLVEVSR.N	1639.94	-0.00011	2	1	25.46	0	0.0727	0|0	P02768/C9JKR2/D6RHD5/Q8IUK7/B4DPP6/H0YA55/A8K9P0/Q56G89/B4DPR2/B2RBS8/F6KPG5/B7WNR0		8.75	1		0	2	MASCOT		T
	R14120_CONTROL,13040	K.VPQVSTPTLVEVSR.N	1511.84	-0.00442	2	1	33.8	0	0.019	0|0	P02768/C9JKR2/D6RHD5/Q8IUK7/B4DPP6/H0YA55/A8K9P0/Q56G89/B4DPR2/B2RBS8/F6KPG5/B7WNR0		5.97	0		0	2	MASCOT		T
	R14120_CONTROL,13080	K.VPQVSTPTLVEVSR.N	1511.84	0.0006	2	1	34.22	0	0.0172	0|0	P02768/C9JKR2/D6RHD5/Q8IUK7/B4DPP6/H0YA55/A8K9P0/Q56G89/B4DPR2/B2RBS8/F6KPG5/B7WNR0		5.97	0		0	2	MASCOT		T
	R14120_CONTROL,13122	K.VPQVSTPTLVEVSR.N	1511.84	0.00056	2	1	26.73	0	0.0965	0|0	P02768/C9JKR2/D6RHD5/Q8IUK7/B4DPP6/H0YA55/A8K9P0/Q56G89/B4DPR2/B2RBS8/F6KPG5/B7WNR0		5.97	0		0	2	MASCOT		T
	R14120_CONTROL,13154	K.VPQVSTPTLVEVSR.N	1511.84	0.00042	2	1	21.8	0	0.302	0|0	P02768/C9JKR2/D6RHD5/Q8IUK7/B4DPP6/H0YA55/A8K9P0/Q56G89/B4DPR2/B2RBS8/F6KPG5/B7WNR0		5.97	0		0	2	MASCOT		T
	R14120_CONTROL,5688	K.YICENQDSISSK.L	1443.64	0.00067	2	1	25.36	0	0.0648	0|0	P02768/C9JKR2/D6RHD5/B4DPP6/H0YA55/A8K9P0/Q56G89/B4DPR2/B2RBS8/F6KPG5/B7WNR0		4.37	0		0	2	MASCOT		T
	R14120_CONTROL,5719	K.YICENQDSISSK.L	1443.64	-0.00135	2	1	22.94	0	0.123	0|0	P02768/C9JKR2/D6RHD5/B4DPP6/H0YA55/A8K9P0/Q56G89/B4DPR2/B2RBS8/F6KPG5/B7WNR0		4.37	0		0	2	MASCOT		T
$26-1	tr|B4DRT3|B4DRT3_HUMAN Pyruvate kinase OS=Homo sapiens PE=2 SV=1	5	3	0.0822	55925.9	7.2
$26-2	tr|B4DNK4|B4DNK4_HUMAN Pyruvate kinase OS=Homo sapiens PE=2 SV=1	5	3	0.0919	49897.2	7.96
$26-3	tr|H3BTN5|H3BTN5_HUMAN Pyruvate kinase (Fragment) OS=Homo sapiens GN=PKM PE=2 SV=1	5	3	0.0866	53044.6	6.39
$26-4	sp|P14618|KPYM_HUMAN Pyruvate kinase PKM OS=Homo sapiens GN=PKM PE=1 SV=4	5	3	0.0791	57936.2	7.96
$26-5	tr|V9HWB8|V9HWB8_HUMAN Pyruvate kinase OS=Homo sapiens GN=HEL-S-30 PE=2 SV=1	5	3	0.0791	57936.2	7.96
	R14120_CONTROL,17329	K.GADFLVTEVENGGSLGSK.K ! -.GADFLVTEVENGGSLGSK.K	1779.88	-0.00366	2	1	51.17	0	0.000723	0|0	P14618/V9HWB8/H3BTN5/H3BQ34/B4DRT3/B4DNK4 ! Q8WUW7		4.14	0		0	2	MASCOT		T
	R14120_CONTROL,12969	R.GDLGIEIPAEK.V	1141.61	-0.00128	2	1	27.59	0	0.102	0|0	P14618/P30613/Q504U3/V9HWB8/H3BTN5/B4DRT3/B4DNK4/Q16716/B4DPM0/Q8WUW7/O75758/Q16715		4.14	0		0	2	MASCOT		T
	R14120_CONTROL,10958	R.NTGIICTIGPASR.S	1359.7	0.00032	2	1	50.82	0	0.000744	0|0	P14618/H3BU13/H3BTJ2/H3BT25/V9HWB8/H3BTN5/H3BQ34/H3BUW1/B4DRT3/B4DNK4		8.25	0		0	2	MASCOT		T
	R14120_CONTROL,11005	R.NTGIICTIGPASR.S	1359.7	-0.0018	2	1	55.26	0	0.000273	0|0	P14618/H3BU13/H3BTJ2/H3BT25/V9HWB8/H3BTN5/H3BQ34/H3BUW1/B4DRT3/B4DNK4		8.25	0		0	2	MASCOT		T
	R14120_CONTROL,11073	R.NTGIICTIGPASR.S	1359.7	-0.0043	2	1	40.24	0	0.00844	0|0	P14618/H3BU13/H3BTJ2/H3BT25/V9HWB8/H3BTN5/H3BQ34/H3BUW1/B4DRT3/B4DNK4		8.25	0		0	2	MASCOT		T
$27-1	sp|P13010|XRCC5_HUMAN X-ray repair cross-complementing protein 5 OS=Homo sapiens GN=XRCC5 PE=1 SV=3	5	3	0.0642	82703.6	5.55
	R14120_CONTROL,11794	K.DQVTAQEIFQDNHEDGPTAK.K	2243.02	0.00014	3	1	42.87	0	0.00173	0|0	P13010/Q53T09		4.1	0		0	2	MASCOT		T
	R14120_CONTROL,11838	K.DQVTAQEIFQDNHEDGPTAK.K	2243.02	0.00149	3	1	34.9	0	0.0108	0|0	P13010/Q53T09		4.1	0		0	2	MASCOT		T
	R14120_CONTROL,13619	K.ETVYCLNDDDETEVLK.E	1942.86	-0.00148	2	1	31.17	0	0.0136	0|0	P13010/Q53T09		3.71	0		0	2	MASCOT		T
	R14120_CONTROL,14179	R.HIEIFTDLSSR.F	1317.68	-0.00053	2	1	48.71	0	0.00109	0|0	P13010/Q53TC2/C9JZ81		5.32	0		0	2	MASCOT		T
	R14120_CONTROL,14248	R.HIEIFTDLSSR.F	1317.68	9e-05	2	1	23.43	0	0.36	0|0	P13010/Q53TC2/C9JZ81		5.32	0		0	2	MASCOT		T
$28-1	tr|Q5VXV3|Q5VXV3_HUMAN SET OS=Homo sapiens GN=SET PE=2 SV=1	5	3	0.1448	33488.5	4.23
$28-2	sp|Q01105|SET_HUMAN Protein SET OS=Homo sapiens GN=SET PE=1 SV=3	5	3	0.1448	33488.5	4.23
$28-3	tr|B2RCX0|B2RCX0_HUMAN cDNA, FLJ96345, Homo sapiens SET translocation (myeloid leukemia-associated) (SET),mRNA OS=Homo sapiens PE=2 SV=1	5	3	0.1516	32133.6	4.12
	R14120_CONTROL,6866	K.EFHLNESGDPSSK.S	1446.65	0.00085	2	1	57.45	0	5.1e-05	0|0	P0DME0/Q01105/Q5VXV3/B2RCX0		4.65	0		0	2	MASCOT		T
	R14120_CONTROL,6910	K.EFHLNESGDPSSK.S	1446.65	0.0025	2	1	23.5	0	0.124	0|0	P0DME0/Q01105/Q5VXV3/B2RCX0		4.65	0		0	2	MASCOT		T
	R14120_CONTROL,13337	K.EQQEAIEHIDEVQNEIDR.L	2195.02	-0.00137	3	1	31.49	0	0.0586	0|0	P0DME0/Q01105/Q5VXV3/B2RCX0		4	0		0	2	MASCOT		T
	R14120_CONTROL,13380	K.EQQEAIEHIDEVQNEIDR.L	2195.02	-0.00014	3	1	30.13	0	0.0792	0|0	P0DME0/Q01105/Q5VXV3/B2RCX0		4	0		0	2	MASCOT		T
	R14120_CONTROL,9617	R.LNEQASEEILK.V	1273.66	-0.00131	2	1	33.74	0	0.0405	0|0	Q01105/Q5VXV3/B2RCX0		4.25	0		0	2	MASCOT		T
$29-1	sp|P08758|ANXA5_HUMAN Annexin A5 OS=Homo sapiens GN=ANXA5 PE=1 SV=2	4	3	0.1188	35936.3	4.94
$29-2	tr|V9HWE0|V9HWE0_HUMAN Annexin OS=Homo sapiens GN=HEL-S-7 PE=2 SV=1	4	3	0.1188	35936.3	4.94
$29-3	tr|D6RBE9|D6RBE9_HUMAN Annexin OS=Homo sapiens GN=ANXA5 PE=2 SV=1	4	3	0.1727	24697.6	4.77
	R14120_CONTROL,4791	K.GAGTDDHTLIR.V	1155.58	0.00018	2	1	39.07	0	0.00983	0|0	P08758/V9HWE0/D6RBL5/D6RBE9		5.21	0		0	2	MASCOT		T
	R14120_CONTROL,4823	K.GAGTDDHTLIR.V	1155.58	-2e-05	2	1	43.59	0	0.00347	0|0	P08758/V9HWE0/D6RBL5/D6RBE9		5.21	0		0	2	MASCOT		T
	R14120_CONTROL,25755	R.ETSGNLEQLLLAVVK.S	1613.91	-0.00122	2	1	70.31	0	5.04e-06	0|0	P08758/V9HWE0/D6RBL5/D6RBE9		4.53	0		0	2	MASCOT		T
	R14120_CONTROL,14056	R.GTVTDFPGFDER.A	1340.61	0.00137	2	1	44.92	0	0.00104	0|0	P08758/V9HWE0/D6RCN3/E9PHT9/B4DNG6/D6RBE9		4.03	0		0	2	MASCOT		T
$30-1	tr|V9HW34|V9HW34_HUMAN Epididymis luminal protein 213 OS=Homo sapiens GN=HEL-213 PE=2 SV=1	317	2	0.1277	25645.6	6.15
$30-2	tr|Q6PIL8|Q6PIL8_HUMAN IGK@ protein OS=Homo sapiens GN=IGK@ PE=1 SV=1	317	2	0.1271	25833.6	6.14
$30-3	tr|Q6PJF2|Q6PJF2_HUMAN IGK@ protein OS=Homo sapiens GN=IGK@ PE=1 SV=1	317	2	0.1277	25520.3	6.14
	R14120_CONTROL,14290	K.DSTYSLSSTLTLSK.A	1502.76	0.00141	2	1	22.03	0	0.427	0|0	P01834/Q0KKI6/V9HW34/Q6PJF2/Q8TCD0/Q7Z3Y4/Q6PIL8/Q6P5S8/Q6GMX0/Q5EFE6		5.84	0		0	2	MASCOT		T
	R14120_CONTROL,14331	K.DSTYSLSSTLTLSK.A	1502.76	0.00043	2	1	63.78	0	2.82e-05	0|0	P01834/Q0KKI6/V9HW34/Q6PJF2/Q8TCD0/Q7Z3Y4/Q6PIL8/Q6P5S8/Q6GMX0/Q5EFE6		5.84	0		0	2	MASCOT		T
	R14120_CONTROL,14363	K.DSTYSLSSTLTLSK.A	1502.76	-0.00039	2	1	83.79	0	2.82e-07	0|0	P01834/Q0KKI6/V9HW34/Q6PJF2/Q8TCD0/Q7Z3Y4/Q6PIL8/Q6P5S8/Q6GMX0/Q5EFE6		5.84	0		0	2	MASCOT		T
	R14120_CONTROL,14396	K.DSTYSLSSTLTLSK.A	1502.76	-0.00033	2	1	80.11	0	6.64e-07	0|0	P01834/Q0KKI6/V9HW34/Q6PJF2/Q8TCD0/Q7Z3Y4/Q6PIL8/Q6P5S8/Q6GMX0/Q5EFE6		5.84	0		0	2	MASCOT		T
	R14120_CONTROL,14429	K.DSTYSLSSTLTLSK.A	1502.76	-0.00013	2	1	99.06	0	8.46e-09	0|0	P01834/Q0KKI6/V9HW34/Q6PJF2/Q8TCD0/Q7Z3Y4/Q6PIL8/Q6P5S8/Q6GMX0/Q5EFE6		5.84	0		0	2	MASCOT		T
	R14120_CONTROL,14463	K.DSTYSLSSTLTLSK.A	1502.76	-0.00063	2	1	63.56	0	2.99e-05	0|0	P01834/Q0KKI6/V9HW34/Q6PJF2/Q8TCD0/Q7Z3Y4/Q6PIL8/Q6P5S8/Q6GMX0/Q5EFE6		5.84	0		0	2	MASCOT		T
	R14120_CONTROL,14496	K.DSTYSLSSTLTLSK.A	1502.76	-0.00045	2	1	67.35	0	1.24e-05	0|0	P01834/Q0KKI6/V9HW34/Q6PJF2/Q8TCD0/Q7Z3Y4/Q6PIL8/Q6P5S8/Q6GMX0/Q5EFE6		5.84	0		0	2	MASCOT		T
	R14120_CONTROL,14530	K.DSTYSLSSTLTLSK.A	1502.76	3e-05	2	1	67.16	0	1.31e-05	0|0	P01834/Q0KKI6/V9HW34/Q6PJF2/Q8TCD0/Q7Z3Y4/Q6PIL8/Q6P5S8/Q6GMX0/Q5EFE6		5.84	0		0	2	MASCOT		T
	R14120_CONTROL,14563	K.DSTYSLSSTLTLSK.A	1502.76	-0.00021	2	1	63.41	0	3.11e-05	0|0	P01834/Q0KKI6/V9HW34/Q6PJF2/Q8TCD0/Q7Z3Y4/Q6PIL8/Q6P5S8/Q6GMX0/Q5EFE6		5.84	0		0	2	MASCOT		T
	R14120_CONTROL,14596	K.DSTYSLSSTLTLSK.A	1502.76	5e-05	2	1	63.07	0	3.36e-05	0|0	P01834/Q0KKI6/V9HW34/Q6PJF2/Q8TCD0/Q7Z3Y4/Q6PIL8/Q6P5S8/Q6GMX0/Q5EFE6		5.84	0		0	2	MASCOT		T
	R14120_CONTROL,14629	K.DSTYSLSSTLTLSK.A	1502.76	-9e-05	2	1	62.92	0	3.48e-05	0|0	P01834/Q0KKI6/V9HW34/Q6PJF2/Q8TCD0/Q7Z3Y4/Q6PIL8/Q6P5S8/Q6GMX0/Q5EFE6		5.84	0		0	2	MASCOT		T
	R14120_CONTROL,14662	K.DSTYSLSSTLTLSK.A	1502.76	-0.00065	2	1	59.97	0	6.83e-05	0|0	P01834/Q0KKI6/V9HW34/Q6PJF2/Q8TCD0/Q7Z3Y4/Q6PIL8/Q6P5S8/Q6GMX0/Q5EFE6		5.84	0		0	2	MASCOT		T
	R14120_CONTROL,14696	K.DSTYSLSSTLTLSK.A	1502.76	-0.00049	2	1	84.8	0	2.24e-07	0|0	P01834/Q0KKI6/V9HW34/Q6PJF2/Q8TCD0/Q7Z3Y4/Q6PIL8/Q6P5S8/Q6GMX0/Q5EFE6		5.84	0		0	2	MASCOT		T
	R14120_CONTROL,14741	K.DSTYSLSSTLTLSK.A	1502.76	0.00017	2	1	66.79	0	1.42e-05	0|0	P01834/Q0KKI6/V9HW34/Q6PJF2/Q8TCD0/Q7Z3Y4/Q6PIL8/Q6P5S8/Q6GMX0/Q5EFE6		5.84	0		0	2	MASCOT		T
	R14120_CONTROL,14782	K.DSTYSLSSTLTLSK.A	1502.76	0.00093	2	1	84.67	0	2.3e-07	0|0	P01834/Q0KKI6/V9HW34/Q6PJF2/Q8TCD0/Q7Z3Y4/Q6PIL8/Q6P5S8/Q6GMX0/Q5EFE6		5.84	0		0	2	MASCOT		T
	R14120_CONTROL,14817	K.DSTYSLSSTLTLSK.A	1502.76	0.00063	2	1	67.17	0	1.29e-05	0|0	P01834/Q0KKI6/V9HW34/Q6PJF2/Q8TCD0/Q7Z3Y4/Q6PIL8/Q6P5S8/Q6GMX0/Q5EFE6		5.84	0		0	2	MASCOT		T
	R14120_CONTROL,14860	K.DSTYSLSSTLTLSK.A	1502.76	0.00107	2	1	84.58	0	2.37e-07	0|0	P01834/Q0KKI6/V9HW34/Q6PJF2/Q8TCD0/Q7Z3Y4/Q6PIL8/Q6P5S8/Q6GMX0/Q5EFE6		5.84	0		0	2	MASCOT		T
	R14120_CONTROL,14893	K.DSTYSLSSTLTLSK.A	1502.76	0.00039	2	1	84.88	0	2.19e-07	0|0	P01834/Q0KKI6/V9HW34/Q6PJF2/Q8TCD0/Q7Z3Y4/Q6PIL8/Q6P5S8/Q6GMX0/Q5EFE6		5.84	0		0	2	MASCOT		T
	R14120_CONTROL,14926	K.DSTYSLSSTLTLSK.A	1502.76	-0.00029	2	1	84.46	0	2.44e-07	0|0	P01834/Q0KKI6/V9HW34/Q6PJF2/Q8TCD0/Q7Z3Y4/Q6PIL8/Q6P5S8/Q6GMX0/Q5EFE6		5.84	0		0	2	MASCOT		T
	R14120_CONTROL,14958	K.DSTYSLSSTLTLSK.A	1502.76	0.00039	2	1	79.93	0	6.84e-07	0|0	P01834/Q0KKI6/V9HW34/Q6PJF2/Q8TCD0/Q7Z3Y4/Q6PIL8/Q6P5S8/Q6GMX0/Q5EFE6		5.84	0		0	2	MASCOT		T
	R14120_CONTROL,14991	K.DSTYSLSSTLTLSK.A	1502.76	7e-05	2	1	84.39	0	2.48e-07	0|0	P01834/Q0KKI6/V9HW34/Q6PJF2/Q8TCD0/Q7Z3Y4/Q6PIL8/Q6P5S8/Q6GMX0/Q5EFE6		5.84	0		0	2	MASCOT		T
	R14120_CONTROL,15023	K.DSTYSLSSTLTLSK.A	1502.76	-0.00011	2	1	79.25	0	8.09e-07	0|0	P01834/Q0KKI6/V9HW34/Q6PJF2/Q8TCD0/Q7Z3Y4/Q6PIL8/Q6P5S8/Q6GMX0/Q5EFE6		5.84	0		0	2	MASCOT		T
	R14120_CONTROL,15056	K.DSTYSLSSTLTLSK.A	1502.76	3e-05	2	1	51.35	0	0.000499	0|0	P01834/Q0KKI6/V9HW34/Q6PJF2/Q8TCD0/Q7Z3Y4/Q6PIL8/Q6P5S8/Q6GMX0/Q5EFE6		5.84	0		0	2	MASCOT		T
	R14120_CONTROL,15089	K.DSTYSLSSTLTLSK.A	1502.76	0.00045	2	1	79.02	0	8.43e-07	0|0	P01834/Q0KKI6/V9HW34/Q6PJF2/Q8TCD0/Q7Z3Y4/Q6PIL8/Q6P5S8/Q6GMX0/Q5EFE6		5.84	0		0	2	MASCOT		T
	R14120_CONTROL,15122	K.DSTYSLSSTLTLSK.A	1502.76	0.00079	2	1	75.74	0	1.8e-06	0|0	P01834/Q0KKI6/V9HW34/Q6PJF2/Q8TCD0/Q7Z3Y4/Q6PIL8/Q6P5S8/Q6GMX0/Q5EFE6		5.84	0		0	2	MASCOT		T
	R14120_CONTROL,15155	K.DSTYSLSSTLTLSK.A	1502.76	0.00111	2	1	79.84	0	7.07e-07	0|0	P01834/Q0KKI6/V9HW34/Q6PJF2/Q8TCD0/Q7Z3Y4/Q6PIL8/Q6P5S8/Q6GMX0/Q5EFE6		5.84	0		0	2	MASCOT		T
	R14120_CONTROL,15188	K.DSTYSLSSTLTLSK.A	1502.76	0.00075	2	1	72.6	0	3.7e-06	0|0	P01834/Q0KKI6/V9HW34/Q6PJF2/Q8TCD0/Q7Z3Y4/Q6PIL8/Q6P5S8/Q6GMX0/Q5EFE6		5.84	0		0	2	MASCOT		T
	R14120_CONTROL,15223	K.DSTYSLSSTLTLSK.A	1502.76	0.00085	2	1	79.98	0	6.78e-07	0|0	P01834/Q0KKI6/V9HW34/Q6PJF2/Q8TCD0/Q7Z3Y4/Q6PIL8/Q6P5S8/Q6GMX0/Q5EFE6		5.84	0		0	2	MASCOT		T
	R14120_CONTROL,15255	K.DSTYSLSSTLTLSK.A	1502.76	0.00059	2	1	98.34	0	9.86e-09	0|0	P01834/Q0KKI6/V9HW34/Q6PJF2/Q8TCD0/Q7Z3Y4/Q6PIL8/Q6P5S8/Q6GMX0/Q5EFE6		5.84	0		0	2	MASCOT		T
	R14120_CONTROL,15288	K.DSTYSLSSTLTLSK.A	1502.76	0.00061	2	1	84.49	0	2.39e-07	0|0	P01834/Q0KKI6/V9HW34/Q6PJF2/Q8TCD0/Q7Z3Y4/Q6PIL8/Q6P5S8/Q6GMX0/Q5EFE6		5.84	0		0	2	MASCOT		T
	R14120_CONTROL,15320	K.DSTYSLSSTLTLSK.A	1502.76	0.00071	2	1	79.87	0	6.93e-07	0|0	P01834/Q0KKI6/V9HW34/Q6PJF2/Q8TCD0/Q7Z3Y4/Q6PIL8/Q6P5S8/Q6GMX0/Q5EFE6		5.84	0		0	2	MASCOT		T
	R14120_CONTROL,15353	K.DSTYSLSSTLTLSK.A	1502.76	0.00047	2	1	79.73	0	7.16e-07	0|0	P01834/Q0KKI6/V9HW34/Q6PJF2/Q8TCD0/Q7Z3Y4/Q6PIL8/Q6P5S8/Q6GMX0/Q5EFE6		5.84	0		0	2	MASCOT		T
	R14120_CONTROL,15386	K.DSTYSLSSTLTLSK.A	1502.76	0.00051	2	1	84.4	0	2.44e-07	0|0	P01834/Q0KKI6/V9HW34/Q6PJF2/Q8TCD0/Q7Z3Y4/Q6PIL8/Q6P5S8/Q6GMX0/Q5EFE6		5.84	0		0	2	MASCOT		T
	R14120_CONTROL,15418	K.DSTYSLSSTLTLSK.A	1502.76	-5e-05	2	1	93.53	0	3.02e-08	0|0	P01834/Q0KKI6/V9HW34/Q6PJF2/Q8TCD0/Q7Z3Y4/Q6PIL8/Q6P5S8/Q6GMX0/Q5EFE6		5.84	0		0	2	MASCOT		T
	R14120_CONTROL,15451	K.DSTYSLSSTLTLSK.A	1502.76	-0.00015	2	1	79.71	0	7.28e-07	0|0	P01834/Q0KKI6/V9HW34/Q6PJF2/Q8TCD0/Q7Z3Y4/Q6PIL8/Q6P5S8/Q6GMX0/Q5EFE6		5.84	0		0	2	MASCOT		T
	R14120_CONTROL,15484	K.DSTYSLSSTLTLSK.A	1502.76	-3e-05	2	1	91.79	0	4.51e-08	0|0	P01834/Q0KKI6/V9HW34/Q6PJF2/Q8TCD0/Q7Z3Y4/Q6PIL8/Q6P5S8/Q6GMX0/Q5EFE6		5.84	0		0	2	MASCOT		T
	R14120_CONTROL,15518	K.DSTYSLSSTLTLSK.A	1502.76	0.00055	2	1	87.26	0	1.26e-07	0|0	P01834/Q0KKI6/V9HW34/Q6PJF2/Q8TCD0/Q7Z3Y4/Q6PIL8/Q6P5S8/Q6GMX0/Q5EFE6		5.84	0		0	2	MASCOT		T
	R14120_CONTROL,15551	K.DSTYSLSSTLTLSK.A	1502.76	0.00053	2	1	84.85	0	2.2e-07	0|0	P01834/Q0KKI6/V9HW34/Q6PJF2/Q8TCD0/Q7Z3Y4/Q6PIL8/Q6P5S8/Q6GMX0/Q5EFE6		5.84	0		0	2	MASCOT		T
	R14120_CONTROL,15584	K.DSTYSLSSTLTLSK.A	1502.76	0.00023	2	1	75.82	0	1.75e-06	0|0	P01834/Q0KKI6/V9HW34/Q6PJF2/Q8TCD0/Q7Z3Y4/Q6PIL8/Q6P5S8/Q6GMX0/Q5EFE6		5.84	0		0	2	MASCOT		T
	R14120_CONTROL,15618	K.DSTYSLSSTLTLSK.A	1502.76	0.00349	2	1	75.52	0	1.9e-06	0|0	P01834/Q0KKI6/V9HW34/Q6PJF2/Q8TCD0/Q7Z3Y4/Q6PIL8/Q6P5S8/Q6GMX0/Q5EFE6		5.84	0		0	2	MASCOT		T
	R14120_CONTROL,15655	K.DSTYSLSSTLTLSK.A	1502.76	0.00593	2	1	93.06	0	3.35e-08	0|0	P01834/Q0KKI6/V9HW34/Q6PJF2/Q8TCD0/Q7Z3Y4/Q6PIL8/Q6P5S8/Q6GMX0/Q5EFE6		5.84	0		0	2	MASCOT		T
	R14120_CONTROL,15683	K.DSTYSLSSTLTLSK.A	1502.76	0.00625	2	1	74.11	0	2.6e-06	0|0	P01834/Q0KKI6/V9HW34/Q6PJF2/Q8TCD0/Q7Z3Y4/Q6PIL8/Q6P5S8/Q6GMX0/Q5EFE6		5.84	0		0	2	MASCOT		T
	R14120_CONTROL,15716	K.DSTYSLSSTLTLSK.A	1502.76	0.00543	2	1	70.45	0	6.1e-06	0|0	P01834/Q0KKI6/V9HW34/Q6PJF2/Q8TCD0/Q7Z3Y4/Q6PIL8/Q6P5S8/Q6GMX0/Q5EFE6		5.84	0		0	2	MASCOT		T
	R14120_CONTROL,15742	K.DSTYSLSSTLTLSK.A	1502.76	0.00641	2	1	84.01	0	2.66e-07	0|0	P01834/Q0KKI6/V9HW34/Q6PJF2/Q8TCD0/Q7Z3Y4/Q6PIL8/Q6P5S8/Q6GMX0/Q5EFE6		5.84	0		0	2	MASCOT		T
	R14120_CONTROL,15774	K.DSTYSLSSTLTLSK.A	1502.76	0.00379	2	1	93.19	0	3.18e-08	0|0	P01834/Q0KKI6/V9HW34/Q6PJF2/Q8TCD0/Q7Z3Y4/Q6PIL8/Q6P5S8/Q6GMX0/Q5EFE6		5.84	0		0	2	MASCOT		T
	R14120_CONTROL,15807	K.DSTYSLSSTLTLSK.A	1502.76	0.00603	2	1	93.23	0	3.23e-08	0|0	P01834/Q0KKI6/V9HW34/Q6PJF2/Q8TCD0/Q7Z3Y4/Q6PIL8/Q6P5S8/Q6GMX0/Q5EFE6		5.84	0		0	2	MASCOT		T
	R14120_CONTROL,15840	K.DSTYSLSSTLTLSK.A	1502.76	0.00413	2	1	93.27	0	3.13e-08	0|0	P01834/Q0KKI6/V9HW34/Q6PJF2/Q8TCD0/Q7Z3Y4/Q6PIL8/Q6P5S8/Q6GMX0/Q5EFE6		5.84	0		0	2	MASCOT		T
	R14120_CONTROL,15873	K.DSTYSLSSTLTLSK.A	1502.76	0.00233	2	1	93.51	0	3.03e-08	0|0	P01834/Q0KKI6/V9HW34/Q6PJF2/Q8TCD0/Q7Z3Y4/Q6PIL8/Q6P5S8/Q6GMX0/Q5EFE6		5.84	0		0	2	MASCOT		T
	R14120_CONTROL,15906	K.DSTYSLSSTLTLSK.A	1502.76	0.00119	2	1	93.49	0	3.05e-08	0|0	P01834/Q0KKI6/V9HW34/Q6PJF2/Q8TCD0/Q7Z3Y4/Q6PIL8/Q6P5S8/Q6GMX0/Q5EFE6		5.84	0		0	2	MASCOT		T
	R14120_CONTROL,15939	K.DSTYSLSSTLTLSK.A	1502.76	0.00075	2	1	76.21	0	1.61e-06	0|0	P01834/Q0KKI6/V9HW34/Q6PJF2/Q8TCD0/Q7Z3Y4/Q6PIL8/Q6P5S8/Q6GMX0/Q5EFE6		5.84	0		0	2	MASCOT		T
	R14120_CONTROL,15972	K.DSTYSLSSTLTLSK.A	1502.76	0.00067	2	1	93.46	0	3.03e-08	0|0	P01834/Q0KKI6/V9HW34/Q6PJF2/Q8TCD0/Q7Z3Y4/Q6PIL8/Q6P5S8/Q6GMX0/Q5EFE6		5.84	0		0	2	MASCOT		T
	R14120_CONTROL,16007	K.DSTYSLSSTLTLSK.A	1502.76	-0.00093	2	1	75.64	0	1.85e-06	0|0	P01834/Q0KKI6/V9HW34/Q6PJF2/Q8TCD0/Q7Z3Y4/Q6PIL8/Q6P5S8/Q6GMX0/Q5EFE6		5.84	0		0	2	MASCOT		T
	R14120_CONTROL,16040	K.DSTYSLSSTLTLSK.A	1502.76	-0.00103	2	1	75.68	0	1.83e-06	0|0	P01834/Q0KKI6/V9HW34/Q6PJF2/Q8TCD0/Q7Z3Y4/Q6PIL8/Q6P5S8/Q6GMX0/Q5EFE6		5.84	0		0	2	MASCOT		T
	R14120_CONTROL,16073	K.DSTYSLSSTLTLSK.A	1502.76	-0.00077	2	1	75.87	0	1.75e-06	0|0	P01834/Q0KKI6/V9HW34/Q6PJF2/Q8TCD0/Q7Z3Y4/Q6PIL8/Q6P5S8/Q6GMX0/Q5EFE6		5.84	0		0	2	MASCOT		T
	R14120_CONTROL,16105	K.DSTYSLSSTLTLSK.A	1502.76	0.00023	2	1	72.37	0	3.86e-06	0|0	P01834/Q0KKI6/V9HW34/Q6PJF2/Q8TCD0/Q7Z3Y4/Q6PIL8/Q6P5S8/Q6GMX0/Q5EFE6		5.84	0		0	2	MASCOT		T
	R14120_CONTROL,16138	K.DSTYSLSSTLTLSK.A	1502.76	0.00023	2	1	75.71	0	1.79e-06	0|0	P01834/Q0KKI6/V9HW34/Q6PJF2/Q8TCD0/Q7Z3Y4/Q6PIL8/Q6P5S8/Q6GMX0/Q5EFE6		5.84	0		0	2	MASCOT		T
	R14120_CONTROL,16171	K.DSTYSLSSTLTLSK.A	1502.76	0.00055	2	1	93.52	0	2.99e-08	0|0	P01834/Q0KKI6/V9HW34/Q6PJF2/Q8TCD0/Q7Z3Y4/Q6PIL8/Q6P5S8/Q6GMX0/Q5EFE6		5.84	0		0	2	MASCOT		T
	R14120_CONTROL,16204	K.DSTYSLSSTLTLSK.A	1502.76	0.00013	2	1	93.56	0	3e-08	0|0	P01834/Q0KKI6/V9HW34/Q6PJF2/Q8TCD0/Q7Z3Y4/Q6PIL8/Q6P5S8/Q6GMX0/Q5EFE6		5.84	0		0	2	MASCOT		T
	R14120_CONTROL,16236	K.DSTYSLSSTLTLSK.A	1502.76	-7e-05	2	1	93.53	0	3.02e-08	0|0	P01834/Q0KKI6/V9HW34/Q6PJF2/Q8TCD0/Q7Z3Y4/Q6PIL8/Q6P5S8/Q6GMX0/Q5EFE6		5.84	0		0	2	MASCOT		T
	R14120_CONTROL,16269	K.DSTYSLSSTLTLSK.A	1502.76	0.00041	2	1	75.75	0	1.79e-06	0|0	P01834/Q0KKI6/V9HW34/Q6PJF2/Q8TCD0/Q7Z3Y4/Q6PIL8/Q6P5S8/Q6GMX0/Q5EFE6		5.84	0		0	2	MASCOT		T
	R14120_CONTROL,16302	K.DSTYSLSSTLTLSK.A	1502.76	7e-05	2	1	75.92	0	1.74e-06	0|0	P01834/Q0KKI6/V9HW34/Q6PJF2/Q8TCD0/Q7Z3Y4/Q6PIL8/Q6P5S8/Q6GMX0/Q5EFE6		5.84	0		0	2	MASCOT		T
	R14120_CONTROL,16335	K.DSTYSLSSTLTLSK.A	1502.76	0.00047	2	1	93.56	0	2.96e-08	0|0	P01834/Q0KKI6/V9HW34/Q6PJF2/Q8TCD0/Q7Z3Y4/Q6PIL8/Q6P5S8/Q6GMX0/Q5EFE6		5.84	0		0	2	MASCOT		T
	R14120_CONTROL,16368	K.DSTYSLSSTLTLSK.A	1502.76	-5e-05	2	1	75.8	0	1.79e-06	0|0	P01834/Q0KKI6/V9HW34/Q6PJF2/Q8TCD0/Q7Z3Y4/Q6PIL8/Q6P5S8/Q6GMX0/Q5EFE6		5.84	0		0	2	MASCOT		T
	R14120_CONTROL,16401	K.DSTYSLSSTLTLSK.A	1502.76	-0.00051	2	1	93.57	0	2.98e-08	0|0	P01834/Q0KKI6/V9HW34/Q6PJF2/Q8TCD0/Q7Z3Y4/Q6PIL8/Q6P5S8/Q6GMX0/Q5EFE6		5.84	0		0	2	MASCOT		T
	R14120_CONTROL,16435	K.DSTYSLSSTLTLSK.A	1502.76	-0.00023	2	1	93.51	0	3.03e-08	0|0	P01834/Q0KKI6/V9HW34/Q6PJF2/Q8TCD0/Q7Z3Y4/Q6PIL8/Q6P5S8/Q6GMX0/Q5EFE6		5.84	0		0	2	MASCOT		T
	R14120_CONTROL,16464	K.DSTYSLSSTLTLSK.A	1502.76	0.00019	2	1	93.48	0	3.02e-08	0|0	P01834/Q0KKI6/V9HW34/Q6PJF2/Q8TCD0/Q7Z3Y4/Q6PIL8/Q6P5S8/Q6GMX0/Q5EFE6		5.84	0		0	2	MASCOT		T
	R14120_CONTROL,16497	K.DSTYSLSSTLTLSK.A	1502.76	0.00101	2	1	75.57	0	1.89e-06	0|0	P01834/Q0KKI6/V9HW34/Q6PJF2/Q8TCD0/Q7Z3Y4/Q6PIL8/Q6P5S8/Q6GMX0/Q5EFE6		5.84	0		0	2	MASCOT		T
	R14120_CONTROL,16530	K.DSTYSLSSTLTLSK.A	1502.76	0.00013	2	1	65.56	0	1.89e-05	0|0	P01834/Q0KKI6/V9HW34/Q6PJF2/Q8TCD0/Q7Z3Y4/Q6PIL8/Q6P5S8/Q6GMX0/Q5EFE6		5.84	0		0	2	MASCOT		T
	R14120_CONTROL,16676	K.DSTYSLSSTLTLSK.A	1502.76	-0.00053	2	1	66.17	0	1.64e-05	0|0	P01834/Q0KKI6/V9HW34/Q6PJF2/Q8TCD0/Q7Z3Y4/Q6PIL8/Q6P5S8/Q6GMX0/Q5EFE6		5.84	0		0	2	MASCOT		T
	R14120_CONTROL,16706	K.DSTYSLSSTLTLSK.A	1502.76	-0.00187	2	1	75.47	0	1.97e-06	0|0	P01834/Q0KKI6/V9HW34/Q6PJF2/Q8TCD0/Q7Z3Y4/Q6PIL8/Q6P5S8/Q6GMX0/Q5EFE6		5.84	0		0	2	MASCOT		T
	R14120_CONTROL,16739	K.DSTYSLSSTLTLSK.A	1502.76	0.00037	2	1	93.43	0	3.06e-08	0|0	P01834/Q0KKI6/V9HW34/Q6PJF2/Q8TCD0/Q7Z3Y4/Q6PIL8/Q6P5S8/Q6GMX0/Q5EFE6		5.84	0		0	2	MASCOT		T
	R14120_CONTROL,16772	K.DSTYSLSSTLTLSK.A	1502.76	-0.00203	2	1	75.84	0	1.81e-06	0|0	P01834/Q0KKI6/V9HW34/Q6PJF2/Q8TCD0/Q7Z3Y4/Q6PIL8/Q6P5S8/Q6GMX0/Q5EFE6		5.84	0		0	2	MASCOT		T
	R14120_CONTROL,16805	K.DSTYSLSSTLTLSK.A	1502.76	-0.00193	2	1	75.71	0	1.86e-06	0|0	P01834/Q0KKI6/V9HW34/Q6PJF2/Q8TCD0/Q7Z3Y4/Q6PIL8/Q6P5S8/Q6GMX0/Q5EFE6		5.84	0		0	2	MASCOT		T
	R14120_CONTROL,16838	K.DSTYSLSSTLTLSK.A	1502.76	-0.00153	2	1	93.57	0	3.05e-08	0|0	P01834/Q0KKI6/V9HW34/Q6PJF2/Q8TCD0/Q7Z3Y4/Q6PIL8/Q6P5S8/Q6GMX0/Q5EFE6		5.84	0		0	2	MASCOT		T
	R14120_CONTROL,16871	K.DSTYSLSSTLTLSK.A	1502.76	-0.00073	2	1	75.84	0	1.77e-06	0|0	P01834/Q0KKI6/V9HW34/Q6PJF2/Q8TCD0/Q7Z3Y4/Q6PIL8/Q6P5S8/Q6GMX0/Q5EFE6		5.84	0		0	2	MASCOT		T
	R14120_CONTROL,16905	K.DSTYSLSSTLTLSK.A	1502.76	-0.00041	2	1	75.35	0	1.97e-06	0|0	P01834/Q0KKI6/V9HW34/Q6PJF2/Q8TCD0/Q7Z3Y4/Q6PIL8/Q6P5S8/Q6GMX0/Q5EFE6		5.84	0		0	2	MASCOT		T
	R14120_CONTROL,16907	K.DSTYSLSSTLTLSK.A	1502.76	-0.00089	2	1	93.57	0	2.98e-08	0|0	P01834/Q0KKI6/V9HW34/Q6PJF2/Q8TCD0/Q7Z3Y4/Q6PIL8/Q6P5S8/Q6GMX0/Q5EFE6		5.84	0		0	2	MASCOT		T
	R14120_CONTROL,16937	K.DSTYSLSSTLTLSK.A	1502.76	-0.00141	2	1	75.89	0	1.79e-06	0|0	P01834/Q0KKI6/V9HW34/Q6PJF2/Q8TCD0/Q7Z3Y4/Q6PIL8/Q6P5S8/Q6GMX0/Q5EFE6		5.84	0		0	2	MASCOT		T
	R14120_CONTROL,16970	K.DSTYSLSSTLTLSK.A	1502.76	-0.00155	2	1	93.51	0	3.09e-08	0|0	P01834/Q0KKI6/V9HW34/Q6PJF2/Q8TCD0/Q7Z3Y4/Q6PIL8/Q6P5S8/Q6GMX0/Q5EFE6		5.84	0		0	2	MASCOT		T
	R14120_CONTROL,17003	K.DSTYSLSSTLTLSK.A	1502.76	-0.00165	2	1	81.04	0	5.46e-07	0|0	P01834/Q0KKI6/V9HW34/Q6PJF2/Q8TCD0/Q7Z3Y4/Q6PIL8/Q6P5S8/Q6GMX0/Q5EFE6		5.84	0		0	2	MASCOT		T
	R14120_CONTROL,17036	K.DSTYSLSSTLTLSK.A	1502.76	-0.00163	2	1	77.35	0	1.28e-06	0|0	P01834/Q0KKI6/V9HW34/Q6PJF2/Q8TCD0/Q7Z3Y4/Q6PIL8/Q6P5S8/Q6GMX0/Q5EFE6		5.84	0		0	2	MASCOT		T
	R14120_CONTROL,17069	K.DSTYSLSSTLTLSK.A	1502.76	-0.00173	2	1	93.47	0	3.12e-08	0|0	P01834/Q0KKI6/V9HW34/Q6PJF2/Q8TCD0/Q7Z3Y4/Q6PIL8/Q6P5S8/Q6GMX0/Q5EFE6		5.84	0		0	2	MASCOT		T
	R14120_CONTROL,17102	K.DSTYSLSSTLTLSK.A	1502.76	-0.00163	2	1	75.43	0	1.99e-06	0|0	P01834/Q0KKI6/V9HW34/Q6PJF2/Q8TCD0/Q7Z3Y4/Q6PIL8/Q6P5S8/Q6GMX0/Q5EFE6		5.84	0		0	2	MASCOT		T
	R14120_CONTROL,17136	K.DSTYSLSSTLTLSK.A	1502.76	-0.00011	2	1	68.39	0	9.87e-06	0|0	P01834/Q0KKI6/V9HW34/Q6PJF2/Q8TCD0/Q7Z3Y4/Q6PIL8/Q6P5S8/Q6GMX0/Q5EFE6		5.84	0		0	2	MASCOT		T
	R14120_CONTROL,17171	K.DSTYSLSSTLTLSK.A	1502.76	-0.00021	2	1	71.1	0	5.29e-06	0|0	P01834/Q0KKI6/V9HW34/Q6PJF2/Q8TCD0/Q7Z3Y4/Q6PIL8/Q6P5S8/Q6GMX0/Q5EFE6		5.84	0		0	2	MASCOT		T
	R14120_CONTROL,17203	K.DSTYSLSSTLTLSK.A	1502.76	-0.00021	2	1	71.82	0	4.48e-06	0|0	P01834/Q0KKI6/V9HW34/Q6PJF2/Q8TCD0/Q7Z3Y4/Q6PIL8/Q6P5S8/Q6GMX0/Q5EFE6		5.84	0		0	2	MASCOT		T
	R14120_CONTROL,17236	K.DSTYSLSSTLTLSK.A	1502.76	-0.00113	2	1	93.2	0	3.25e-08	0|0	P01834/Q0KKI6/V9HW34/Q6PJF2/Q8TCD0/Q7Z3Y4/Q6PIL8/Q6P5S8/Q6GMX0/Q5EFE6		5.84	0		0	2	MASCOT		T
	R14120_CONTROL,17753	K.DSTYSLSSTLTLSK.A	1502.76	0.00131	2	1	75.5	0	1.92e-06	0|0	P01834/Q0KKI6/V9HW34/Q6PJF2/Q8TCD0/Q7Z3Y4/Q6PIL8/Q6P5S8/Q6GMX0/Q5EFE6		5.84	0		0	2	MASCOT		T
	R14120_CONTROL,17786	K.DSTYSLSSTLTLSK.A	1502.76	0.00115	2	1	93.41	0	3.11e-08	0|0	P01834/Q0KKI6/V9HW34/Q6PJF2/Q8TCD0/Q7Z3Y4/Q6PIL8/Q6P5S8/Q6GMX0/Q5EFE6		5.84	0		0	2	MASCOT		T
	R14120_CONTROL,17819	K.DSTYSLSSTLTLSK.A	1502.76	0.00045	2	1	93.45	0	3.04e-08	0|0	P01834/Q0KKI6/V9HW34/Q6PJF2/Q8TCD0/Q7Z3Y4/Q6PIL8/Q6P5S8/Q6GMX0/Q5EFE6		5.84	0		0	2	MASCOT		T
	R14120_CONTROL,17852	K.DSTYSLSSTLTLSK.A	1502.76	0.00013	2	1	84.82	0	2.24e-07	0|0	P01834/Q0KKI6/V9HW34/Q6PJF2/Q8TCD0/Q7Z3Y4/Q6PIL8/Q6P5S8/Q6GMX0/Q5EFE6		5.84	0		0	2	MASCOT		T
	R14120_CONTROL,17884	K.DSTYSLSSTLTLSK.A	1502.76	0.00021	2	1	75.76	0	1.78e-06	0|0	P01834/Q0KKI6/V9HW34/Q6PJF2/Q8TCD0/Q7Z3Y4/Q6PIL8/Q6P5S8/Q6GMX0/Q5EFE6		5.84	0		0	2	MASCOT		T
	R14120_CONTROL,17917	K.DSTYSLSSTLTLSK.A	1502.76	-0.00021	2	1	85.19	0	2.06e-07	0|0	P01834/Q0KKI6/V9HW34/Q6PJF2/Q8TCD0/Q7Z3Y4/Q6PIL8/Q6P5S8/Q6GMX0/Q5EFE6		5.84	0		0	2	MASCOT		T
	R14120_CONTROL,17950	K.DSTYSLSSTLTLSK.A	1502.76	-0.00043	2	1	89.29	0	7.95e-08	0|0	P01834/Q0KKI6/V9HW34/Q6PJF2/Q8TCD0/Q7Z3Y4/Q6PIL8/Q6P5S8/Q6GMX0/Q5EFE6		5.84	0		0	2	MASCOT		T
	R14120_CONTROL,17983	K.DSTYSLSSTLTLSK.A	1502.76	-0.00091	2	1	79.74	0	7.2e-07	0|0	P01834/Q0KKI6/V9HW34/Q6PJF2/Q8TCD0/Q7Z3Y4/Q6PIL8/Q6P5S8/Q6GMX0/Q5EFE6		5.84	0		0	2	MASCOT		T
	R14120_CONTROL,18015	K.DSTYSLSSTLTLSK.A	1502.76	-0.00131	2	1	98.5	0	9.8e-09	0|0	P01834/Q0KKI6/V9HW34/Q6PJF2/Q8TCD0/Q7Z3Y4/Q6PIL8/Q6P5S8/Q6GMX0/Q5EFE6		5.84	0		0	2	MASCOT		T
	R14120_CONTROL,18048	K.DSTYSLSSTLTLSK.A	1502.76	-0.00165	2	1	98.34	0	1.02e-08	0|0	P01834/Q0KKI6/V9HW34/Q6PJF2/Q8TCD0/Q7Z3Y4/Q6PIL8/Q6P5S8/Q6GMX0/Q5EFE6		5.84	0		0	2	MASCOT		T
	R14120_CONTROL,18082	K.DSTYSLSSTLTLSK.A	1502.76	-0.00183	2	1	98.21	0	1.05e-08	0|0	P01834/Q0KKI6/V9HW34/Q6PJF2/Q8TCD0/Q7Z3Y4/Q6PIL8/Q6P5S8/Q6GMX0/Q5EFE6		5.84	0		0	2	MASCOT		T
	R14120_CONTROL,18114	K.DSTYSLSSTLTLSK.A	1502.76	-0.00187	2	1	79.82	0	7.24e-07	0|0	P01834/Q0KKI6/V9HW34/Q6PJF2/Q8TCD0/Q7Z3Y4/Q6PIL8/Q6P5S8/Q6GMX0/Q5EFE6		5.84	0		0	2	MASCOT		T
	R14120_CONTROL,18147	K.DSTYSLSSTLTLSK.A	1502.76	-0.00187	2	1	89.54	0	7.72e-08	0|0	P01834/Q0KKI6/V9HW34/Q6PJF2/Q8TCD0/Q7Z3Y4/Q6PIL8/Q6P5S8/Q6GMX0/Q5EFE6		5.84	0		0	2	MASCOT		T
	R14120_CONTROL,18180	K.DSTYSLSSTLTLSK.A	1502.76	-0.00167	2	1	75.62	0	1.9e-06	0|0	P01834/Q0KKI6/V9HW34/Q6PJF2/Q8TCD0/Q7Z3Y4/Q6PIL8/Q6P5S8/Q6GMX0/Q5EFE6		5.84	0		0	2	MASCOT		T
	R14120_CONTROL,18214	K.DSTYSLSSTLTLSK.A	1502.76	-0.00137	2	1	84.38	0	2.53e-07	0|0	P01834/Q0KKI6/V9HW34/Q6PJF2/Q8TCD0/Q7Z3Y4/Q6PIL8/Q6P5S8/Q6GMX0/Q5EFE6		5.84	0		0	2	MASCOT		T
	R14120_CONTROL,18248	K.DSTYSLSSTLTLSK.A	1502.76	-0.00145	2	1	93.21	0	3.31e-08	0|0	P01834/Q0KKI6/V9HW34/Q6PJF2/Q8TCD0/Q7Z3Y4/Q6PIL8/Q6P5S8/Q6GMX0/Q5EFE6		5.84	0		0	2	MASCOT		T
	R14120_CONTROL,18280	K.DSTYSLSSTLTLSK.A	1502.76	-0.00085	2	1	79.54	0	7.54e-07	0|0	P01834/Q0KKI6/V9HW34/Q6PJF2/Q8TCD0/Q7Z3Y4/Q6PIL8/Q6P5S8/Q6GMX0/Q5EFE6		5.84	0		0	2	MASCOT		T
	R14120_CONTROL,18313	K.DSTYSLSSTLTLSK.A	1502.76	-0.00085	2	1	79.51	0	7.59e-07	0|0	P01834/Q0KKI6/V9HW34/Q6PJF2/Q8TCD0/Q7Z3Y4/Q6PIL8/Q6P5S8/Q6GMX0/Q5EFE6		5.84	0		0	2	MASCOT		T
	R14120_CONTROL,18347	K.DSTYSLSSTLTLSK.A	1502.76	-5e-05	2	1	97.48	0	1.22e-08	0|0	P01834/Q0KKI6/V9HW34/Q6PJF2/Q8TCD0/Q7Z3Y4/Q6PIL8/Q6P5S8/Q6GMX0/Q5EFE6		5.84	0		0	2	MASCOT		T
	R14120_CONTROL,18380	K.DSTYSLSSTLTLSK.A	1502.76	-0.00087	2	1	83.7	0	2.89e-07	0|0	P01834/Q0KKI6/V9HW34/Q6PJF2/Q8TCD0/Q7Z3Y4/Q6PIL8/Q6P5S8/Q6GMX0/Q5EFE6		5.84	0		0	2	MASCOT		T
	R14120_CONTROL,18412	K.DSTYSLSSTLTLSK.A	1502.76	0.00021	2	1	83.58	0	2.94e-07	0|0	P01834/Q0KKI6/V9HW34/Q6PJF2/Q8TCD0/Q7Z3Y4/Q6PIL8/Q6P5S8/Q6GMX0/Q5EFE6		5.84	0		0	2	MASCOT		T
	R14120_CONTROL,18446	K.DSTYSLSSTLTLSK.A	1502.76	0.00049	2	1	77.7	0	1.14e-06	0|0	P01834/Q0KKI6/V9HW34/Q6PJF2/Q8TCD0/Q7Z3Y4/Q6PIL8/Q6P5S8/Q6GMX0/Q5EFE6		5.84	0		0	2	MASCOT		T
	R14120_CONTROL,18479	K.DSTYSLSSTLTLSK.A	1502.76	0.00075	2	1	77.43	0	1.22e-06	0|0	P01834/Q0KKI6/V9HW34/Q6PJF2/Q8TCD0/Q7Z3Y4/Q6PIL8/Q6P5S8/Q6GMX0/Q5EFE6		5.84	0		0	2	MASCOT		T
	R14120_CONTROL,18511	K.DSTYSLSSTLTLSK.A	1502.76	0.00175	2	1	77.14	0	1.35e-06	0|0	P01834/Q0KKI6/V9HW34/Q6PJF2/Q8TCD0/Q7Z3Y4/Q6PIL8/Q6P5S8/Q6GMX0/Q5EFE6		5.84	0		0	2	MASCOT		T
	R14120_CONTROL,18557	K.DSTYSLSSTLTLSK.A	1502.76	-0.00569	2	1	30.36	0	0.0631	0|0	P01834/Q0KKI6/V9HW34/Q6PJF2/Q8TCD0/Q7Z3Y4/Q6PIL8/Q6P5S8/Q6GMX0/Q5EFE6		5.84	0		0	2	MASCOT		T
	R14120_CONTROL,18589	K.DSTYSLSSTLTLSK.A	1502.76	-0.00735	2	1	44.81	0	0.00221	0|0	P01834/Q0KKI6/V9HW34/Q6PJF2/Q8TCD0/Q7Z3Y4/Q6PIL8/Q6P5S8/Q6GMX0/Q5EFE6		5.84	0		0	2	MASCOT		T
	R14120_CONTROL,18623	K.DSTYSLSSTLTLSK.A	1502.76	-0.00815	2	1	57.05	0	0.000139	0|0	P01834/Q0KKI6/V9HW34/Q6PJF2/Q8TCD0/Q7Z3Y4/Q6PIL8/Q6P5S8/Q6GMX0/Q5EFE6		5.84	0		0	2	MASCOT		T
	R14120_CONTROL,18656	K.DSTYSLSSTLTLSK.A	1502.76	-0.00139	2	1	60.43	0	6.29e-05	0|0	P01834/Q0KKI6/V9HW34/Q6PJF2/Q8TCD0/Q7Z3Y4/Q6PIL8/Q6P5S8/Q6GMX0/Q5EFE6		5.84	0		0	2	MASCOT		T
	R14120_CONTROL,18687	K.DSTYSLSSTLTLSK.A	1502.76	-0.00165	2	1	74.84	0	2.28e-06	0|0	P01834/Q0KKI6/V9HW34/Q6PJF2/Q8TCD0/Q7Z3Y4/Q6PIL8/Q6P5S8/Q6GMX0/Q5EFE6		5.84	0		0	2	MASCOT		T
	R14120_CONTROL,18720	K.DSTYSLSSTLTLSK.A	1502.76	-0.00159	2	1	78.24	0	1.04e-06	0|0	P01834/Q0KKI6/V9HW34/Q6PJF2/Q8TCD0/Q7Z3Y4/Q6PIL8/Q6P5S8/Q6GMX0/Q5EFE6		5.84	0		0	2	MASCOT		T
	R14120_CONTROL,18753	K.DSTYSLSSTLTLSK.A	1502.76	-0.00127	2	1	97.89	0	1.13e-08	0|0	P01834/Q0KKI6/V9HW34/Q6PJF2/Q8TCD0/Q7Z3Y4/Q6PIL8/Q6P5S8/Q6GMX0/Q5EFE6		5.84	0		0	2	MASCOT		T
	R14120_CONTROL,18799	K.DSTYSLSSTLTLSK.A	1502.76	-0.00111	2	1	84.37	0	2.48e-07	0|0	P01834/Q0KKI6/V9HW34/Q6PJF2/Q8TCD0/Q7Z3Y4/Q6PIL8/Q6P5S8/Q6GMX0/Q5EFE6		5.84	0		0	2	MASCOT		T
	R14120_CONTROL,18831	K.DSTYSLSSTLTLSK.A	1502.76	-0.00091	2	1	79.62	0	7.4e-07	0|0	P01834/Q0KKI6/V9HW34/Q6PJF2/Q8TCD0/Q7Z3Y4/Q6PIL8/Q6P5S8/Q6GMX0/Q5EFE6		5.84	0		0	2	MASCOT		T
	R14120_CONTROL,18876	K.DSTYSLSSTLTLSK.A	1502.76	-0.00087	2	1	79.87	0	6.99e-07	0|0	P01834/Q0KKI6/V9HW34/Q6PJF2/Q8TCD0/Q7Z3Y4/Q6PIL8/Q6P5S8/Q6GMX0/Q5EFE6		5.84	0		0	2	MASCOT		T
	R14120_CONTROL,18920	K.DSTYSLSSTLTLSK.A	1502.76	-0.00029	2	1	72.33	0	3.98e-06	0|0	P01834/Q0KKI6/V9HW34/Q6PJF2/Q8TCD0/Q7Z3Y4/Q6PIL8/Q6P5S8/Q6GMX0/Q5EFE6		5.84	0		0	2	MASCOT		T
	R14120_CONTROL,18953	K.DSTYSLSSTLTLSK.A	1502.76	-0.00051	2	1	75.6	0	1.87e-06	0|0	P01834/Q0KKI6/V9HW34/Q6PJF2/Q8TCD0/Q7Z3Y4/Q6PIL8/Q6P5S8/Q6GMX0/Q5EFE6		5.84	0		0	2	MASCOT		T
	R14120_CONTROL,18985	K.DSTYSLSSTLTLSK.A	1502.76	-0.00067	2	1	79.83	0	7.05e-07	0|0	P01834/Q0KKI6/V9HW34/Q6PJF2/Q8TCD0/Q7Z3Y4/Q6PIL8/Q6P5S8/Q6GMX0/Q5EFE6		5.84	0		0	2	MASCOT		T
	R14120_CONTROL,19017	K.DSTYSLSSTLTLSK.A	1502.76	-0.00043	2	1	93.32	0	3.15e-08	0|0	P01834/Q0KKI6/V9HW34/Q6PJF2/Q8TCD0/Q7Z3Y4/Q6PIL8/Q6P5S8/Q6GMX0/Q5EFE6		5.84	0		0	2	MASCOT		T
	R14120_CONTROL,19049	K.DSTYSLSSTLTLSK.A	1502.76	-0.00047	2	1	79.52	0	7.55e-07	0|0	P01834/Q0KKI6/V9HW34/Q6PJF2/Q8TCD0/Q7Z3Y4/Q6PIL8/Q6P5S8/Q6GMX0/Q5EFE6		5.84	0		0	2	MASCOT		T
	R14120_CONTROL,19083	K.DSTYSLSSTLTLSK.A	1502.76	-0.00077	2	1	62.78	0	3.57e-05	0|0	P01834/Q0KKI6/V9HW34/Q6PJF2/Q8TCD0/Q7Z3Y4/Q6PIL8/Q6P5S8/Q6GMX0/Q5EFE6		5.84	0		0	2	MASCOT		T
	R14120_CONTROL,19115	K.DSTYSLSSTLTLSK.A	1502.76	-0.00085	2	1	50.83	0	0.00056	0|0	P01834/Q0KKI6/V9HW34/Q6PJF2/Q8TCD0/Q7Z3Y4/Q6PIL8/Q6P5S8/Q6GMX0/Q5EFE6		5.84	0		0	2	MASCOT		T
	R14120_CONTROL,19148	K.DSTYSLSSTLTLSK.A	1502.76	-0.00019	2	1	79.19	0	8.21e-07	0|0	P01834/Q0KKI6/V9HW34/Q6PJF2/Q8TCD0/Q7Z3Y4/Q6PIL8/Q6P5S8/Q6GMX0/Q5EFE6		5.84	0		0	2	MASCOT		T
	R14120_CONTROL,19182	K.DSTYSLSSTLTLSK.A	1502.76	-7e-05	2	1	79.57	0	7.52e-07	0|0	P01834/Q0KKI6/V9HW34/Q6PJF2/Q8TCD0/Q7Z3Y4/Q6PIL8/Q6P5S8/Q6GMX0/Q5EFE6		5.84	0		0	2	MASCOT		T
	R14120_CONTROL,19217	K.DSTYSLSSTLTLSK.A	1502.76	0.00061	2	1	62.57	0	3.72e-05	0|0	P01834/Q0KKI6/V9HW34/Q6PJF2/Q8TCD0/Q7Z3Y4/Q6PIL8/Q6P5S8/Q6GMX0/Q5EFE6		5.84	0		0	2	MASCOT		T
	R14120_CONTROL,19251	K.DSTYSLSSTLTLSK.A	1502.76	0.00209	2	1	93.13	0	3.39e-08	0|0	P01834/Q0KKI6/V9HW34/Q6PJF2/Q8TCD0/Q7Z3Y4/Q6PIL8/Q6P5S8/Q6GMX0/Q5EFE6		5.84	0		0	2	MASCOT		T
	R14120_CONTROL,19294	K.DSTYSLSSTLTLSK.A	1502.76	0.00151	2	1	59.21	0	8.17e-05	0|0	P01834/Q0KKI6/V9HW34/Q6PJF2/Q8TCD0/Q7Z3Y4/Q6PIL8/Q6P5S8/Q6GMX0/Q5EFE6		5.84	0		0	2	MASCOT		T
	R14120_CONTROL,19339	K.DSTYSLSSTLTLSK.A	1502.76	0.00139	2	1	79.46	0	7.72e-07	0|0	P01834/Q0KKI6/V9HW34/Q6PJF2/Q8TCD0/Q7Z3Y4/Q6PIL8/Q6P5S8/Q6GMX0/Q5EFE6		5.84	0		0	2	MASCOT		T
	R14120_CONTROL,19383	K.DSTYSLSSTLTLSK.A	1502.76	0.00133	2	1	79.63	0	7.42e-07	0|0	P01834/Q0KKI6/V9HW34/Q6PJF2/Q8TCD0/Q7Z3Y4/Q6PIL8/Q6P5S8/Q6GMX0/Q5EFE6		5.84	0		0	2	MASCOT		T
	R14120_CONTROL,19425	K.DSTYSLSSTLTLSK.A	1502.76	0.00155	2	1	62.32	0	3.99e-05	0|0	P01834/Q0KKI6/V9HW34/Q6PJF2/Q8TCD0/Q7Z3Y4/Q6PIL8/Q6P5S8/Q6GMX0/Q5EFE6		5.84	0		0	2	MASCOT		T
	R14120_CONTROL,19459	K.DSTYSLSSTLTLSK.A	1502.76	0.00189	2	1	75.41	0	2.01e-06	0|0	P01834/Q0KKI6/V9HW34/Q6PJF2/Q8TCD0/Q7Z3Y4/Q6PIL8/Q6P5S8/Q6GMX0/Q5EFE6		5.84	0		0	2	MASCOT		T
	R14120_CONTROL,19492	K.DSTYSLSSTLTLSK.A	1502.76	0.00099	2	1	62.53	0	3.78e-05	0|0	P01834/Q0KKI6/V9HW34/Q6PJF2/Q8TCD0/Q7Z3Y4/Q6PIL8/Q6P5S8/Q6GMX0/Q5EFE6		5.84	0		0	2	MASCOT		T
	R14120_CONTROL,19525	K.DSTYSLSSTLTLSK.A	1502.76	0.00073	2	1	79.39	0	7.74e-07	0|0	P01834/Q0KKI6/V9HW34/Q6PJF2/Q8TCD0/Q7Z3Y4/Q6PIL8/Q6P5S8/Q6GMX0/Q5EFE6		5.84	0		0	2	MASCOT		T
	R14120_CONTROL,19558	K.DSTYSLSSTLTLSK.A	1502.76	0.00061	2	1	79.45	0	7.64e-07	0|0	P01834/Q0KKI6/V9HW34/Q6PJF2/Q8TCD0/Q7Z3Y4/Q6PIL8/Q6P5S8/Q6GMX0/Q5EFE6		5.84	0		0	2	MASCOT		T
	R14120_CONTROL,19591	K.DSTYSLSSTLTLSK.A	1502.76	0.00063	2	1	62.51	0	3.78e-05	0|0	P01834/Q0KKI6/V9HW34/Q6PJF2/Q8TCD0/Q7Z3Y4/Q6PIL8/Q6P5S8/Q6GMX0/Q5EFE6		5.84	0		0	2	MASCOT		T
	R14120_CONTROL,19624	K.DSTYSLSSTLTLSK.A	1502.76	0.00093	2	1	79.21	0	8.09e-07	0|0	P01834/Q0KKI6/V9HW34/Q6PJF2/Q8TCD0/Q7Z3Y4/Q6PIL8/Q6P5S8/Q6GMX0/Q5EFE6		5.84	0		0	2	MASCOT		T
	R14120_CONTROL,19671	K.DSTYSLSSTLTLSK.A	1502.76	1e-05	2	1	62.43	0	3.89e-05	0|0	P01834/Q0KKI6/V9HW34/Q6PJF2/Q8TCD0/Q7Z3Y4/Q6PIL8/Q6P5S8/Q6GMX0/Q5EFE6		5.84	0		0	2	MASCOT		T
	R14120_CONTROL,19725	K.DSTYSLSSTLTLSK.A	1502.76	0.00045	2	1	79.36	0	7.8e-07	0|0	P01834/Q0KKI6/V9HW34/Q6PJF2/Q8TCD0/Q7Z3Y4/Q6PIL8/Q6P5S8/Q6GMX0/Q5EFE6		5.84	0		0	2	MASCOT		T
	R14120_CONTROL,19770	K.DSTYSLSSTLTLSK.A	1502.76	-0.00017	2	1	62.65	0	3.7e-05	0|0	P01834/Q0KKI6/V9HW34/Q6PJF2/Q8TCD0/Q7Z3Y4/Q6PIL8/Q6P5S8/Q6GMX0/Q5EFE6		5.84	0		0	2	MASCOT		T
	R14120_CONTROL,19835	K.DSTYSLSSTLTLSK.A	1502.76	0.00027	2	1	79.36	0	7.73e-07	0|0	P01834/Q0KKI6/V9HW34/Q6PJF2/Q8TCD0/Q7Z3Y4/Q6PIL8/Q6P5S8/Q6GMX0/Q5EFE6		5.84	0		0	2	MASCOT		T
	R14120_CONTROL,19883	K.DSTYSLSSTLTLSK.A	1502.76	-0.00033	2	1	62.53	0	3.8e-05	0|0	P01834/Q0KKI6/V9HW34/Q6PJF2/Q8TCD0/Q7Z3Y4/Q6PIL8/Q6P5S8/Q6GMX0/Q5EFE6		5.84	0		0	2	MASCOT		T
	R14120_CONTROL,19925	K.DSTYSLSSTLTLSK.A	1502.76	0.00023	2	1	59.22	0	7.98e-05	0|0	P01834/Q0KKI6/V9HW34/Q6PJF2/Q8TCD0/Q7Z3Y4/Q6PIL8/Q6P5S8/Q6GMX0/Q5EFE6		5.84	0		0	2	MASCOT		T
	R14120_CONTROL,19990	K.DSTYSLSSTLTLSK.A	1502.76	0.00087	2	1	79.37	0	7.8e-07	0|0	P01834/Q0KKI6/V9HW34/Q6PJF2/Q8TCD0/Q7Z3Y4/Q6PIL8/Q6P5S8/Q6GMX0/Q5EFE6		5.84	0		0	2	MASCOT		T
	R14120_CONTROL,20044	K.DSTYSLSSTLTLSK.A	1502.76	0.00027	2	1	57.59	0	0.000116	0|0	P01834/Q0KKI6/V9HW34/Q6PJF2/Q8TCD0/Q7Z3Y4/Q6PIL8/Q6P5S8/Q6GMX0/Q5EFE6		5.84	0		0	2	MASCOT		T
	R14120_CONTROL,20090	K.DSTYSLSSTLTLSK.A	1502.76	0.00063	2	1	62.9	0	3.45e-05	0|0	P01834/Q0KKI6/V9HW34/Q6PJF2/Q8TCD0/Q7Z3Y4/Q6PIL8/Q6P5S8/Q6GMX0/Q5EFE6		5.84	0		0	2	MASCOT		T
	R14120_CONTROL,20135	K.DSTYSLSSTLTLSK.A	1502.76	0.00031	2	1	62.08	0	4.17e-05	0|0	P01834/Q0KKI6/V9HW34/Q6PJF2/Q8TCD0/Q7Z3Y4/Q6PIL8/Q6P5S8/Q6GMX0/Q5EFE6		5.84	0		0	2	MASCOT		T
	R14120_CONTROL,20180	K.DSTYSLSSTLTLSK.A	1502.76	0.00037	2	1	50.6	0	0.000586	0|0	P01834/Q0KKI6/V9HW34/Q6PJF2/Q8TCD0/Q7Z3Y4/Q6PIL8/Q6P5S8/Q6GMX0/Q5EFE6		5.84	0		0	2	MASCOT		T
	R14120_CONTROL,20230	K.DSTYSLSSTLTLSK.A	1502.76	0.00011	2	1	79.41	0	7.8e-07	0|0	P01834/Q0KKI6/V9HW34/Q6PJF2/Q8TCD0/Q7Z3Y4/Q6PIL8/Q6P5S8/Q6GMX0/Q5EFE6		5.84	0		0	2	MASCOT		T
	R14120_CONTROL,20274	K.DSTYSLSSTLTLSK.A	1502.76	-0.00013	2	1	75.56	0	1.89e-06	0|0	P01834/Q0KKI6/V9HW34/Q6PJF2/Q8TCD0/Q7Z3Y4/Q6PIL8/Q6P5S8/Q6GMX0/Q5EFE6		5.84	0		0	2	MASCOT		T
	R14120_CONTROL,20329	K.DSTYSLSSTLTLSK.A	1502.76	0.00123	2	1	79.44	0	7.75e-07	0|0	P01834/Q0KKI6/V9HW34/Q6PJF2/Q8TCD0/Q7Z3Y4/Q6PIL8/Q6P5S8/Q6GMX0/Q5EFE6		5.84	0		0	2	MASCOT		T
	R14120_CONTROL,20383	K.DSTYSLSSTLTLSK.A	1502.76	0.00491	2	1	79.11	0	8.21e-07	0|0	P01834/Q0KKI6/V9HW34/Q6PJF2/Q8TCD0/Q7Z3Y4/Q6PIL8/Q6P5S8/Q6GMX0/Q5EFE6		5.84	0		0	2	MASCOT		T
	R14120_CONTROL,20416	K.DSTYSLSSTLTLSK.A	1502.76	0.00013	2	1	78.15	0	1.04e-06	0|0	P01834/Q0KKI6/V9HW34/Q6PJF2/Q8TCD0/Q7Z3Y4/Q6PIL8/Q6P5S8/Q6GMX0/Q5EFE6		5.84	0		0	2	MASCOT		T
	R14120_CONTROL,20460	K.DSTYSLSSTLTLSK.A	1502.76	-0.00059	2	1	61.07	0	5.3e-05	0|0	P01834/Q0KKI6/V9HW34/Q6PJF2/Q8TCD0/Q7Z3Y4/Q6PIL8/Q6P5S8/Q6GMX0/Q5EFE6		5.84	0		0	2	MASCOT		T
	R14120_CONTROL,20494	K.DSTYSLSSTLTLSK.A	1502.76	0.00417	2	1	79.15	0	8.09e-07	0|0	P01834/Q0KKI6/V9HW34/Q6PJF2/Q8TCD0/Q7Z3Y4/Q6PIL8/Q6P5S8/Q6GMX0/Q5EFE6		5.84	0		0	2	MASCOT		T
	R14120_CONTROL,20538	K.DSTYSLSSTLTLSK.A	1502.76	0.00141	2	1	52.85	0	0.000354	0|0	P01834/Q0KKI6/V9HW34/Q6PJF2/Q8TCD0/Q7Z3Y4/Q6PIL8/Q6P5S8/Q6GMX0/Q5EFE6		5.84	0		0	2	MASCOT		T
	R14120_CONTROL,20583	K.DSTYSLSSTLTLSK.A	1502.76	0.00051	2	1	47.77	0	0.00112	0|0	P01834/Q0KKI6/V9HW34/Q6PJF2/Q8TCD0/Q7Z3Y4/Q6PIL8/Q6P5S8/Q6GMX0/Q5EFE6		5.84	0		0	2	MASCOT		T
	R14120_CONTROL,20626	K.DSTYSLSSTLTLSK.A	1502.76	0.00029	2	1	59.18	0	8.09e-05	0|0	P01834/Q0KKI6/V9HW34/Q6PJF2/Q8TCD0/Q7Z3Y4/Q6PIL8/Q6P5S8/Q6GMX0/Q5EFE6		5.84	0		0	2	MASCOT		T
	R14120_CONTROL,20693	K.DSTYSLSSTLTLSK.A	1502.76	0.00091	2	1	63.96	0	2.71e-05	0|0	P01834/Q0KKI6/V9HW34/Q6PJF2/Q8TCD0/Q7Z3Y4/Q6PIL8/Q6P5S8/Q6GMX0/Q5EFE6		5.84	0		0	2	MASCOT		T
	R14120_CONTROL,20737	K.DSTYSLSSTLTLSK.A	1502.76	0.00279	2	1	62.4	0	3.88e-05	0|0	P01834/Q0KKI6/V9HW34/Q6PJF2/Q8TCD0/Q7Z3Y4/Q6PIL8/Q6P5S8/Q6GMX0/Q5EFE6		5.84	0		0	2	MASCOT		T
	R14120_CONTROL,20780	K.DSTYSLSSTLTLSK.A	1502.76	0.00391	2	1	62.56	0	3.68e-05	0|0	P01834/Q0KKI6/V9HW34/Q6PJF2/Q8TCD0/Q7Z3Y4/Q6PIL8/Q6P5S8/Q6GMX0/Q5EFE6		5.84	0		0	2	MASCOT		T
	R14120_CONTROL,20824	K.DSTYSLSSTLTLSK.A	1502.76	0.00483	2	1	54.03	0	0.000264	0|0	P01834/Q0KKI6/V9HW34/Q6PJF2/Q8TCD0/Q7Z3Y4/Q6PIL8/Q6P5S8/Q6GMX0/Q5EFE6		5.84	0		0	2	MASCOT		T
	R14120_CONTROL,20868	K.DSTYSLSSTLTLSK.A	1502.76	0.00353	2	1	57.14	0	0.000131	0|0	P01834/Q0KKI6/V9HW34/Q6PJF2/Q8TCD0/Q7Z3Y4/Q6PIL8/Q6P5S8/Q6GMX0/Q5EFE6		5.84	0		0	2	MASCOT		T
	R14120_CONTROL,20913	K.DSTYSLSSTLTLSK.A	1502.76	0.00619	2	1	50.23	0	0.000641	0|0	P01834/Q0KKI6/V9HW34/Q6PJF2/Q8TCD0/Q7Z3Y4/Q6PIL8/Q6P5S8/Q6GMX0/Q5EFE6		5.84	0		0	2	MASCOT		T
	R14120_CONTROL,20957	K.DSTYSLSSTLTLSK.A	1502.76	0.00433	2	1	62.32	0	3.9e-05	0|0	P01834/Q0KKI6/V9HW34/Q6PJF2/Q8TCD0/Q7Z3Y4/Q6PIL8/Q6P5S8/Q6GMX0/Q5EFE6		5.84	0		0	2	MASCOT		T
	R14120_CONTROL,21016	K.DSTYSLSSTLTLSK.A	1502.76	0.00529	2	1	46.51	0	0.00151	0|0	P01834/Q0KKI6/V9HW34/Q6PJF2/Q8TCD0/Q7Z3Y4/Q6PIL8/Q6P5S8/Q6GMX0/Q5EFE6		5.84	0		0	2	MASCOT		T
	R14120_CONTROL,21080	K.DSTYSLSSTLTLSK.A	1502.76	0.00363	2	1	75.97	0	1.67e-06	0|0	P01834/Q0KKI6/V9HW34/Q6PJF2/Q8TCD0/Q7Z3Y4/Q6PIL8/Q6P5S8/Q6GMX0/Q5EFE6		5.84	0		0	2	MASCOT		T
	R14120_CONTROL,21120	K.DSTYSLSSTLTLSK.A	1502.76	0.00299	2	1	79.32	0	7.84e-07	0|0	P01834/Q0KKI6/V9HW34/Q6PJF2/Q8TCD0/Q7Z3Y4/Q6PIL8/Q6P5S8/Q6GMX0/Q5EFE6		5.84	0		0	2	MASCOT		T
	R14120_CONTROL,21165	K.DSTYSLSSTLTLSK.A	1502.76	0.00125	2	1	79.28	0	8.04e-07	0|0	P01834/Q0KKI6/V9HW34/Q6PJF2/Q8TCD0/Q7Z3Y4/Q6PIL8/Q6P5S8/Q6GMX0/Q5EFE6		5.84	0		0	2	MASCOT		T
	R14120_CONTROL,21209	K.DSTYSLSSTLTLSK.A	1502.76	0.00149	2	1	62.54	0	3.8e-05	0|0	P01834/Q0KKI6/V9HW34/Q6PJF2/Q8TCD0/Q7Z3Y4/Q6PIL8/Q6P5S8/Q6GMX0/Q5EFE6		5.84	0		0	2	MASCOT		T
	R14120_CONTROL,21253	K.DSTYSLSSTLTLSK.A	1502.76	0.00167	2	1	62.38	0	4.02e-05	0|0	P01834/Q0KKI6/V9HW34/Q6PJF2/Q8TCD0/Q7Z3Y4/Q6PIL8/Q6P5S8/Q6GMX0/Q5EFE6		5.84	0		0	2	MASCOT		T
	R14120_CONTROL,21297	K.DSTYSLSSTLTLSK.A	1502.76	0.00111	2	1	75.51	0	1.92e-06	0|0	P01834/Q0KKI6/V9HW34/Q6PJF2/Q8TCD0/Q7Z3Y4/Q6PIL8/Q6P5S8/Q6GMX0/Q5EFE6		5.84	0		0	2	MASCOT		T
	R14120_CONTROL,21340	K.DSTYSLSSTLTLSK.A	1502.76	0.00221	2	1	79.35	0	8.01e-07	0|0	P01834/Q0KKI6/V9HW34/Q6PJF2/Q8TCD0/Q7Z3Y4/Q6PIL8/Q6P5S8/Q6GMX0/Q5EFE6		5.84	0		0	2	MASCOT		T
	R14120_CONTROL,21384	K.DSTYSLSSTLTLSK.A	1502.76	0.00273	2	1	75.17	0	2.05e-06	0|0	P01834/Q0KKI6/V9HW34/Q6PJF2/Q8TCD0/Q7Z3Y4/Q6PIL8/Q6P5S8/Q6GMX0/Q5EFE6		5.84	0		0	2	MASCOT		T
	R14120_CONTROL,21429	K.DSTYSLSSTLTLSK.A	1502.76	0.00161	2	1	62.45	0	3.88e-05	0|0	P01834/Q0KKI6/V9HW34/Q6PJF2/Q8TCD0/Q7Z3Y4/Q6PIL8/Q6P5S8/Q6GMX0/Q5EFE6		5.84	0		0	2	MASCOT		T
	R14120_CONTROL,21473	K.DSTYSLSSTLTLSK.A	1502.76	0.00275	2	1	78.99	0	8.52e-07	0|0	P01834/Q0KKI6/V9HW34/Q6PJF2/Q8TCD0/Q7Z3Y4/Q6PIL8/Q6P5S8/Q6GMX0/Q5EFE6		5.84	0		0	2	MASCOT		T
	R14120_CONTROL,21517	K.DSTYSLSSTLTLSK.A	1502.76	0.00249	2	1	62.71	0	3.64e-05	0|0	P01834/Q0KKI6/V9HW34/Q6PJF2/Q8TCD0/Q7Z3Y4/Q6PIL8/Q6P5S8/Q6GMX0/Q5EFE6		5.84	0		0	2	MASCOT		T
	R14120_CONTROL,21583	K.DSTYSLSSTLTLSK.A	1502.76	0.00431	2	1	75.3	0	1.96e-06	0|0	P01834/Q0KKI6/V9HW34/Q6PJF2/Q8TCD0/Q7Z3Y4/Q6PIL8/Q6P5S8/Q6GMX0/Q5EFE6		5.84	0		0	2	MASCOT		T
	R14120_CONTROL,21648	K.DSTYSLSSTLTLSK.A	1502.76	0.00123	2	1	79.36	0	7.9e-07	0|0	P01834/Q0KKI6/V9HW34/Q6PJF2/Q8TCD0/Q7Z3Y4/Q6PIL8/Q6P5S8/Q6GMX0/Q5EFE6		5.84	0		0	2	MASCOT		T
	R14120_CONTROL,21693	K.DSTYSLSSTLTLSK.A	1502.76	0.00201	2	1	57.16	0	0.000134	0|0	P01834/Q0KKI6/V9HW34/Q6PJF2/Q8TCD0/Q7Z3Y4/Q6PIL8/Q6P5S8/Q6GMX0/Q5EFE6		5.84	0		0	2	MASCOT		T
	R14120_CONTROL,21738	K.DSTYSLSSTLTLSK.A	1502.76	0.00215	2	1	79.44	0	7.93e-07	0|0	P01834/Q0KKI6/V9HW34/Q6PJF2/Q8TCD0/Q7Z3Y4/Q6PIL8/Q6P5S8/Q6GMX0/Q5EFE6		5.84	0		0	2	MASCOT		T
	R14120_CONTROL,21783	K.DSTYSLSSTLTLSK.A	1502.76	0.00247	2	1	49.58	0	0.000749	0|0	P01834/Q0KKI6/V9HW34/Q6PJF2/Q8TCD0/Q7Z3Y4/Q6PIL8/Q6P5S8/Q6GMX0/Q5EFE6		5.84	0		0	2	MASCOT		T
	R14120_CONTROL,21824	K.DSTYSLSSTLTLSK.A	1502.76	0.00287	2	1	70.99	0	5.37e-06	0|0	P01834/Q0KKI6/V9HW34/Q6PJF2/Q8TCD0/Q7Z3Y4/Q6PIL8/Q6P5S8/Q6GMX0/Q5EFE6		5.84	0		0	2	MASCOT		T
	R14120_CONTROL,21869	K.DSTYSLSSTLTLSK.A	1502.76	0.00395	2	1	54.78	0	0.000221	0|0	P01834/Q0KKI6/V9HW34/Q6PJF2/Q8TCD0/Q7Z3Y4/Q6PIL8/Q6P5S8/Q6GMX0/Q5EFE6		5.84	0		0	2	MASCOT		T
	R14120_CONTROL,21913	K.DSTYSLSSTLTLSK.A	1502.76	0.00541	2	1	59.63	0	7.37e-05	0|0	P01834/Q0KKI6/V9HW34/Q6PJF2/Q8TCD0/Q7Z3Y4/Q6PIL8/Q6P5S8/Q6GMX0/Q5EFE6		5.84	0		0	2	MASCOT		T
	R14120_CONTROL,21959	K.DSTYSLSSTLTLSK.A	1502.76	0.00337	2	1	62.58	0	3.7e-05	0|0	P01834/Q0KKI6/V9HW34/Q6PJF2/Q8TCD0/Q7Z3Y4/Q6PIL8/Q6P5S8/Q6GMX0/Q5EFE6		5.84	0		0	2	MASCOT		T
	R14120_CONTROL,22002	K.DSTYSLSSTLTLSK.A	1502.76	0.00137	2	1	79.57	0	7.52e-07	0|0	P01834/Q0KKI6/V9HW34/Q6PJF2/Q8TCD0/Q7Z3Y4/Q6PIL8/Q6P5S8/Q6GMX0/Q5EFE6		5.84	0		0	2	MASCOT		T
	R14120_CONTROL,22048	K.DSTYSLSSTLTLSK.A	1502.76	0.00247	2	1	78.2	0	1.03e-06	0|0	P01834/Q0KKI6/V9HW34/Q6PJF2/Q8TCD0/Q7Z3Y4/Q6PIL8/Q6P5S8/Q6GMX0/Q5EFE6		5.84	0		0	2	MASCOT		T
	R14120_CONTROL,22091	K.DSTYSLSSTLTLSK.A	1502.76	0.00037	2	1	78.58	0	9.33e-07	0|0	P01834/Q0KKI6/V9HW34/Q6PJF2/Q8TCD0/Q7Z3Y4/Q6PIL8/Q6P5S8/Q6GMX0/Q5EFE6		5.84	0		0	2	MASCOT		T
	R14120_CONTROL,22134	K.DSTYSLSSTLTLSK.A	1502.76	-0.00031	2	1	71.36	0	4.98e-06	0|0	P01834/Q0KKI6/V9HW34/Q6PJF2/Q8TCD0/Q7Z3Y4/Q6PIL8/Q6P5S8/Q6GMX0/Q5EFE6		5.84	0		0	2	MASCOT		T
	R14120_CONTROL,22178	K.DSTYSLSSTLTLSK.A	1502.76	-0.00093	2	1	52.08	0	0.00042	0|0	P01834/Q0KKI6/V9HW34/Q6PJF2/Q8TCD0/Q7Z3Y4/Q6PIL8/Q6P5S8/Q6GMX0/Q5EFE6		5.84	0		0	2	MASCOT		T
	R14120_CONTROL,22221	K.DSTYSLSSTLTLSK.A	1502.76	-0.00031	2	1	79.3	0	8e-07	0|0	P01834/Q0KKI6/V9HW34/Q6PJF2/Q8TCD0/Q7Z3Y4/Q6PIL8/Q6P5S8/Q6GMX0/Q5EFE6		5.84	0		0	2	MASCOT		T
	R14120_CONTROL,22275	K.DSTYSLSSTLTLSK.A	1502.76	-0.00071	2	1	59.8	0	7.1e-05	0|0	P01834/Q0KKI6/V9HW34/Q6PJF2/Q8TCD0/Q7Z3Y4/Q6PIL8/Q6P5S8/Q6GMX0/Q5EFE6		5.84	0		0	2	MASCOT		T
	R14120_CONTROL,22323	K.DSTYSLSSTLTLSK.A	1502.76	-0.00061	2	1	65.39	0	1.96e-05	0|0	P01834/Q0KKI6/V9HW34/Q6PJF2/Q8TCD0/Q7Z3Y4/Q6PIL8/Q6P5S8/Q6GMX0/Q5EFE6		5.84	0		0	2	MASCOT		T
	R14120_CONTROL,22365	K.DSTYSLSSTLTLSK.A	1502.76	-0.00021	2	1	36.03	0	0.017	0|0	P01834/Q0KKI6/V9HW34/Q6PJF2/Q8TCD0/Q7Z3Y4/Q6PIL8/Q6P5S8/Q6GMX0/Q5EFE6		5.84	0		0	2	MASCOT		T
	R14120_CONTROL,22408	K.DSTYSLSSTLTLSK.A	1502.76	-0.00063	2	1	43.58	0	0.00297	0|0	P01834/Q0KKI6/V9HW34/Q6PJF2/Q8TCD0/Q7Z3Y4/Q6PIL8/Q6P5S8/Q6GMX0/Q5EFE6		5.84	0		0	2	MASCOT		T
	R14120_CONTROL,22476	K.DSTYSLSSTLTLSK.A	1502.76	-0.00081	2	1	40.44	0	0.00613	0|0	P01834/Q0KKI6/V9HW34/Q6PJF2/Q8TCD0/Q7Z3Y4/Q6PIL8/Q6P5S8/Q6GMX0/Q5EFE6		5.84	0		0	2	MASCOT		T
	R14120_CONTROL,22520	K.DSTYSLSSTLTLSK.A	1502.76	1e-05	2	1	62.06	0	4.24e-05	0|0	P01834/Q0KKI6/V9HW34/Q6PJF2/Q8TCD0/Q7Z3Y4/Q6PIL8/Q6P5S8/Q6GMX0/Q5EFE6		5.84	0		0	2	MASCOT		T
	R14120_CONTROL,22565	K.DSTYSLSSTLTLSK.A	1502.76	-3e-05	2	1	43.71	0	0.0029	0|0	P01834/Q0KKI6/V9HW34/Q6PJF2/Q8TCD0/Q7Z3Y4/Q6PIL8/Q6P5S8/Q6GMX0/Q5EFE6		5.84	0		0	2	MASCOT		T
	R14120_CONTROL,22607	K.DSTYSLSSTLTLSK.A	1502.76	9e-05	2	1	62.04	0	4.26e-05	0|0	P01834/Q0KKI6/V9HW34/Q6PJF2/Q8TCD0/Q7Z3Y4/Q6PIL8/Q6P5S8/Q6GMX0/Q5EFE6		5.84	0		0	2	MASCOT		T
	R14120_CONTROL,22651	K.DSTYSLSSTLTLSK.A	1502.76	0.00021	2	1	59.05	0	8.33e-05	0|0	P01834/Q0KKI6/V9HW34/Q6PJF2/Q8TCD0/Q7Z3Y4/Q6PIL8/Q6P5S8/Q6GMX0/Q5EFE6		5.84	0		0	2	MASCOT		T
	R14120_CONTROL,22696	K.DSTYSLSSTLTLSK.A	1502.76	-0.00067	2	1	50.38	0	0.000621	0|0	P01834/Q0KKI6/V9HW34/Q6PJF2/Q8TCD0/Q7Z3Y4/Q6PIL8/Q6P5S8/Q6GMX0/Q5EFE6		5.84	0		0	2	MASCOT		T
	R14120_CONTROL,22740	K.DSTYSLSSTLTLSK.A	1502.76	3e-05	2	1	62.3	0	4.01e-05	0|0	P01834/Q0KKI6/V9HW34/Q6PJF2/Q8TCD0/Q7Z3Y4/Q6PIL8/Q6P5S8/Q6GMX0/Q5EFE6		5.84	0		0	2	MASCOT		T
	R14120_CONTROL,22781	K.DSTYSLSSTLTLSK.A	1502.76	0.00013	2	1	48.15	0	0.00104	0|0	P01834/Q0KKI6/V9HW34/Q6PJF2/Q8TCD0/Q7Z3Y4/Q6PIL8/Q6P5S8/Q6GMX0/Q5EFE6		5.84	0		0	2	MASCOT		T
	R14120_CONTROL,22827	K.DSTYSLSSTLTLSK.A	1502.76	0.00031	2	1	51.27	0	0.000502	0|0	P01834/Q0KKI6/V9HW34/Q6PJF2/Q8TCD0/Q7Z3Y4/Q6PIL8/Q6P5S8/Q6GMX0/Q5EFE6		5.84	0		0	2	MASCOT		T
	R14120_CONTROL,22870	K.DSTYSLSSTLTLSK.A	1502.76	-0.00035	2	1	62.03	0	4.27e-05	0|0	P01834/Q0KKI6/V9HW34/Q6PJF2/Q8TCD0/Q7Z3Y4/Q6PIL8/Q6P5S8/Q6GMX0/Q5EFE6		5.84	0		0	2	MASCOT		T
	R14120_CONTROL,22913	K.DSTYSLSSTLTLSK.A	1502.76	-0.00051	2	1	50.56	0	0.000596	0|0	P01834/Q0KKI6/V9HW34/Q6PJF2/Q8TCD0/Q7Z3Y4/Q6PIL8/Q6P5S8/Q6GMX0/Q5EFE6		5.84	0		0	2	MASCOT		T
	R14120_CONTROL,22981	K.DSTYSLSSTLTLSK.A	1502.76	-0.00015	2	1	62.55	0	3.79e-05	0|0	P01834/Q0KKI6/V9HW34/Q6PJF2/Q8TCD0/Q7Z3Y4/Q6PIL8/Q6P5S8/Q6GMX0/Q5EFE6		5.84	0		0	2	MASCOT		T
	R14120_CONTROL,23037	K.DSTYSLSSTLTLSK.A	1502.76	-3e-05	2	1	51.79	0	0.000451	0|0	P01834/Q0KKI6/V9HW34/Q6PJF2/Q8TCD0/Q7Z3Y4/Q6PIL8/Q6P5S8/Q6GMX0/Q5EFE6		5.84	0		0	2	MASCOT		T
	R14120_CONTROL,23089	K.DSTYSLSSTLTLSK.A	1502.76	-0.00031	2	1	47.99	0	0.00108	0|0	P01834/Q0KKI6/V9HW34/Q6PJF2/Q8TCD0/Q7Z3Y4/Q6PIL8/Q6P5S8/Q6GMX0/Q5EFE6		5.84	0		0	2	MASCOT		T
	R14120_CONTROL,23132	K.DSTYSLSSTLTLSK.A	1502.76	-0.00069	2	1	58.68	0	9.19e-05	0|0	P01834/Q0KKI6/V9HW34/Q6PJF2/Q8TCD0/Q7Z3Y4/Q6PIL8/Q6P5S8/Q6GMX0/Q5EFE6		5.84	0		0	2	MASCOT		T
	R14120_CONTROL,23176	K.DSTYSLSSTLTLSK.A	1502.76	0.00065	2	1	49.65	0	0.000729	0|0	P01834/Q0KKI6/V9HW34/Q6PJF2/Q8TCD0/Q7Z3Y4/Q6PIL8/Q6P5S8/Q6GMX0/Q5EFE6		5.84	0		0	2	MASCOT		T
	R14120_CONTROL,23220	K.DSTYSLSSTLTLSK.A	1502.76	-0.00043	2	1	61.8	0	4.46e-05	0|0	P01834/Q0KKI6/V9HW34/Q6PJF2/Q8TCD0/Q7Z3Y4/Q6PIL8/Q6P5S8/Q6GMX0/Q5EFE6		5.84	0		0	2	MASCOT		T
	R14120_CONTROL,23264	K.DSTYSLSSTLTLSK.A	1502.76	-0.00029	2	1	61.81	0	4.49e-05	0|0	P01834/Q0KKI6/V9HW34/Q6PJF2/Q8TCD0/Q7Z3Y4/Q6PIL8/Q6P5S8/Q6GMX0/Q5EFE6		5.84	0		0	2	MASCOT		T
	R14120_CONTROL,23309	K.DSTYSLSSTLTLSK.A	1502.76	-0.00037	2	1	55.41	0	0.000195	0|0	P01834/Q0KKI6/V9HW34/Q6PJF2/Q8TCD0/Q7Z3Y4/Q6PIL8/Q6P5S8/Q6GMX0/Q5EFE6		5.84	0		0	2	MASCOT		T
	R14120_CONTROL,23364	K.DSTYSLSSTLTLSK.A	1502.76	-0.00025	2	1	52.17	0	0.000413	0|0	P01834/Q0KKI6/V9HW34/Q6PJF2/Q8TCD0/Q7Z3Y4/Q6PIL8/Q6P5S8/Q6GMX0/Q5EFE6		5.84	0		0	2	MASCOT		T
	R14120_CONTROL,23410	K.DSTYSLSSTLTLSK.A	1502.76	-0.00013	2	1	63.1	0	3.34e-05	0|0	P01834/Q0KKI6/V9HW34/Q6PJF2/Q8TCD0/Q7Z3Y4/Q6PIL8/Q6P5S8/Q6GMX0/Q5EFE6		5.84	0		0	2	MASCOT		T
	R14120_CONTROL,23454	K.DSTYSLSSTLTLSK.A	1502.76	-0.00025	2	1	58.88	0	8.81e-05	0|0	P01834/Q0KKI6/V9HW34/Q6PJF2/Q8TCD0/Q7Z3Y4/Q6PIL8/Q6P5S8/Q6GMX0/Q5EFE6		5.84	0		0	2	MASCOT		T
	R14120_CONTROL,23497	K.DSTYSLSSTLTLSK.A	1502.76	-0.00027	2	1	49.16	0	0.000826	0|0	P01834/Q0KKI6/V9HW34/Q6PJF2/Q8TCD0/Q7Z3Y4/Q6PIL8/Q6P5S8/Q6GMX0/Q5EFE6		5.84	0		0	2	MASCOT		T
	R14120_CONTROL,23541	K.DSTYSLSSTLTLSK.A	1502.76	0.00055	2	1	44.74	0	0.00226	0|0	P01834/Q0KKI6/V9HW34/Q6PJF2/Q8TCD0/Q7Z3Y4/Q6PIL8/Q6P5S8/Q6GMX0/Q5EFE6		5.84	0		0	2	MASCOT		T
	R14120_CONTROL,23597	K.DSTYSLSSTLTLSK.A	1502.76	-0.00013	2	1	37.79	0	0.0113	0|0	P01834/Q0KKI6/V9HW34/Q6PJF2/Q8TCD0/Q7Z3Y4/Q6PIL8/Q6P5S8/Q6GMX0/Q5EFE6		5.84	0		0	2	MASCOT		T
	R14120_CONTROL,23641	K.DSTYSLSSTLTLSK.A	1502.76	-0.00057	2	1	50.48	0	0.000607	0|0	P01834/Q0KKI6/V9HW34/Q6PJF2/Q8TCD0/Q7Z3Y4/Q6PIL8/Q6P5S8/Q6GMX0/Q5EFE6		5.84	0		0	2	MASCOT		T
	R14120_CONTROL,23684	K.DSTYSLSSTLTLSK.A	1502.76	-0.00043	2	1	52.7	0	0.000363	0|0	P01834/Q0KKI6/V9HW34/Q6PJF2/Q8TCD0/Q7Z3Y4/Q6PIL8/Q6P5S8/Q6GMX0/Q5EFE6		5.84	0		0	2	MASCOT		T
	R14120_CONTROL,23727	K.DSTYSLSSTLTLSK.A	1502.76	-0.00011	2	1	67.84	0	1.12e-05	0|0	P01834/Q0KKI6/V9HW34/Q6PJF2/Q8TCD0/Q7Z3Y4/Q6PIL8/Q6P5S8/Q6GMX0/Q5EFE6		5.84	0		0	2	MASCOT		T
	R14120_CONTROL,23771	K.DSTYSLSSTLTLSK.A	1502.76	-0.00025	2	1	62.45	0	3.87e-05	0|0	P01834/Q0KKI6/V9HW34/Q6PJF2/Q8TCD0/Q7Z3Y4/Q6PIL8/Q6P5S8/Q6GMX0/Q5EFE6		5.84	0		0	2	MASCOT		T
	R14120_CONTROL,23814	K.DSTYSLSSTLTLSK.A	1502.76	-0.00039	2	1	51.86	0	0.00044	0|0	P01834/Q0KKI6/V9HW34/Q6PJF2/Q8TCD0/Q7Z3Y4/Q6PIL8/Q6P5S8/Q6GMX0/Q5EFE6		5.84	0		0	2	MASCOT		T
	R14120_CONTROL,23859	K.DSTYSLSSTLTLSK.A	1502.76	-0.00053	2	1	51.14	0	0.000521	0|0	P01834/Q0KKI6/V9HW34/Q6PJF2/Q8TCD0/Q7Z3Y4/Q6PIL8/Q6P5S8/Q6GMX0/Q5EFE6		5.84	0		0	2	MASCOT		T
	R14120_CONTROL,23903	K.DSTYSLSSTLTLSK.A	1502.76	-0.00065	2	1	56.86	0	0.00014	0|0	P01834/Q0KKI6/V9HW34/Q6PJF2/Q8TCD0/Q7Z3Y4/Q6PIL8/Q6P5S8/Q6GMX0/Q5EFE6		5.84	0		0	2	MASCOT		T
	R14120_CONTROL,23946	K.DSTYSLSSTLTLSK.A	1502.76	-0.00065	2	1	52.68	0	0.000366	0|0	P01834/Q0KKI6/V9HW34/Q6PJF2/Q8TCD0/Q7Z3Y4/Q6PIL8/Q6P5S8/Q6GMX0/Q5EFE6		5.84	0		0	2	MASCOT		T
	R14120_CONTROL,23991	K.DSTYSLSSTLTLSK.A	1502.76	-0.00053	2	1	59.9	0	6.94e-05	0|0	P01834/Q0KKI6/V9HW34/Q6PJF2/Q8TCD0/Q7Z3Y4/Q6PIL8/Q6P5S8/Q6GMX0/Q5EFE6		5.84	0		0	2	MASCOT		T
	R14120_CONTROL,24033	K.DSTYSLSSTLTLSK.A	1502.76	0.00013	2	1	52.11	0	0.000419	0|0	P01834/Q0KKI6/V9HW34/Q6PJF2/Q8TCD0/Q7Z3Y4/Q6PIL8/Q6P5S8/Q6GMX0/Q5EFE6		5.84	0		0	2	MASCOT		T
	R14120_CONTROL,24067	K.DSTYSLSSTLTLSK.A	1502.76	7e-05	2	1	52.47	0	0.000386	0|0	P01834/Q0KKI6/V9HW34/Q6PJF2/Q8TCD0/Q7Z3Y4/Q6PIL8/Q6P5S8/Q6GMX0/Q5EFE6		5.84	0		0	2	MASCOT		T
	R14120_CONTROL,24112	K.DSTYSLSSTLTLSK.A	1502.76	-0.00015	2	1	49.58	0	0.00075	0|0	P01834/Q0KKI6/V9HW34/Q6PJF2/Q8TCD0/Q7Z3Y4/Q6PIL8/Q6P5S8/Q6GMX0/Q5EFE6		5.84	0		0	2	MASCOT		T
	R14120_CONTROL,24157	K.DSTYSLSSTLTLSK.A	1502.76	-0.00011	2	1	66.27	0	1.61e-05	0|0	P01834/Q0KKI6/V9HW34/Q6PJF2/Q8TCD0/Q7Z3Y4/Q6PIL8/Q6P5S8/Q6GMX0/Q5EFE6		5.84	0		0	2	MASCOT		T
	R14120_CONTROL,24201	K.DSTYSLSSTLTLSK.A	1502.76	-0.00037	2	1	49.64	0	0.000738	0|0	P01834/Q0KKI6/V9HW34/Q6PJF2/Q8TCD0/Q7Z3Y4/Q6PIL8/Q6P5S8/Q6GMX0/Q5EFE6		5.84	0		0	2	MASCOT		T
	R14120_CONTROL,24244	K.DSTYSLSSTLTLSK.A	1502.76	-0.00061	2	1	66.89	0	1.39e-05	0|0	P01834/Q0KKI6/V9HW34/Q6PJF2/Q8TCD0/Q7Z3Y4/Q6PIL8/Q6P5S8/Q6GMX0/Q5EFE6		5.84	0		0	2	MASCOT		T
	R14120_CONTROL,24298	K.DSTYSLSSTLTLSK.A	1502.76	-0.00039	2	1	63.75	0	2.85e-05	0|0	P01834/Q0KKI6/V9HW34/Q6PJF2/Q8TCD0/Q7Z3Y4/Q6PIL8/Q6P5S8/Q6GMX0/Q5EFE6		5.84	0		0	2	MASCOT		T
	R14120_CONTROL,24342	K.DSTYSLSSTLTLSK.A	1502.76	-0.00081	2	1	79.95	0	6.86e-07	0|0	P01834/Q0KKI6/V9HW34/Q6PJF2/Q8TCD0/Q7Z3Y4/Q6PIL8/Q6P5S8/Q6GMX0/Q5EFE6		5.84	0		0	2	MASCOT		T
	R14120_CONTROL,24387	K.DSTYSLSSTLTLSK.A	1502.76	-0.00071	2	1	51.98	0	0.00043	0|0	P01834/Q0KKI6/V9HW34/Q6PJF2/Q8TCD0/Q7Z3Y4/Q6PIL8/Q6P5S8/Q6GMX0/Q5EFE6		5.84	0		0	2	MASCOT		T
	R14120_CONTROL,24435	K.DSTYSLSSTLTLSK.A	1502.76	-0.00011	2	1	47.68	0	0.00116	0|0	P01834/Q0KKI6/V9HW34/Q6PJF2/Q8TCD0/Q7Z3Y4/Q6PIL8/Q6P5S8/Q6GMX0/Q5EFE6		5.84	0		0	2	MASCOT		T
	R14120_CONTROL,24477	K.DSTYSLSSTLTLSK.A	1502.76	-3e-05	2	1	79.89	0	6.98e-07	0|0	P01834/Q0KKI6/V9HW34/Q6PJF2/Q8TCD0/Q7Z3Y4/Q6PIL8/Q6P5S8/Q6GMX0/Q5EFE6		5.84	0		0	2	MASCOT		T
	R14120_CONTROL,24521	K.DSTYSLSSTLTLSK.A	1502.76	0.00035	2	1	65.08	0	2.09e-05	0|0	P01834/Q0KKI6/V9HW34/Q6PJF2/Q8TCD0/Q7Z3Y4/Q6PIL8/Q6P5S8/Q6GMX0/Q5EFE6		5.84	0		0	2	MASCOT		T
	R14120_CONTROL,24565	K.DSTYSLSSTLTLSK.A	1502.76	-0.00025	2	1	76.11	0	1.67e-06	0|0	P01834/Q0KKI6/V9HW34/Q6PJF2/Q8TCD0/Q7Z3Y4/Q6PIL8/Q6P5S8/Q6GMX0/Q5EFE6		5.84	0		0	2	MASCOT		T
	R14120_CONTROL,24609	K.DSTYSLSSTLTLSK.A	1502.76	-0.00023	2	1	62.78	0	3.59e-05	0|0	P01834/Q0KKI6/V9HW34/Q6PJF2/Q8TCD0/Q7Z3Y4/Q6PIL8/Q6P5S8/Q6GMX0/Q5EFE6		5.84	0		0	2	MASCOT		T
	R14120_CONTROL,24652	K.DSTYSLSSTLTLSK.A	1502.76	-0.00023	2	1	79.99	0	6.83e-07	0|0	P01834/Q0KKI6/V9HW34/Q6PJF2/Q8TCD0/Q7Z3Y4/Q6PIL8/Q6P5S8/Q6GMX0/Q5EFE6		5.84	0		0	2	MASCOT		T
	R14120_CONTROL,24695	K.DSTYSLSSTLTLSK.A	1502.76	-0.00025	2	1	63.08	0	3.35e-05	0|0	P01834/Q0KKI6/V9HW34/Q6PJF2/Q8TCD0/Q7Z3Y4/Q6PIL8/Q6P5S8/Q6GMX0/Q5EFE6		5.84	0		0	2	MASCOT		T
	R14120_CONTROL,24740	K.DSTYSLSSTLTLSK.A	1502.76	7e-05	2	1	48.01	0	0.00108	0|0	P01834/Q0KKI6/V9HW34/Q6PJF2/Q8TCD0/Q7Z3Y4/Q6PIL8/Q6P5S8/Q6GMX0/Q5EFE6		5.84	0		0	2	MASCOT		T
	R14120_CONTROL,24784	K.DSTYSLSSTLTLSK.A	1502.76	-0.00067	2	1	84.44	0	2.44e-07	0|0	P01834/Q0KKI6/V9HW34/Q6PJF2/Q8TCD0/Q7Z3Y4/Q6PIL8/Q6P5S8/Q6GMX0/Q5EFE6		5.84	0		0	2	MASCOT		T
	R14120_CONTROL,24827	K.DSTYSLSSTLTLSK.A	1502.76	-7e-05	2	1	80.11	0	6.64e-07	0|0	P01834/Q0KKI6/V9HW34/Q6PJF2/Q8TCD0/Q7Z3Y4/Q6PIL8/Q6P5S8/Q6GMX0/Q5EFE6		5.84	0		0	2	MASCOT		T
	R14120_CONTROL,24871	K.DSTYSLSSTLTLSK.A	1502.76	-0.00047	2	1	50.5	0	0.000602	0|0	P01834/Q0KKI6/V9HW34/Q6PJF2/Q8TCD0/Q7Z3Y4/Q6PIL8/Q6P5S8/Q6GMX0/Q5EFE6		5.84	0		0	2	MASCOT		T
	R14120_CONTROL,24915	K.DSTYSLSSTLTLSK.A	1502.76	-0.00025	2	1	52.48	0	0.000385	0|0	P01834/Q0KKI6/V9HW34/Q6PJF2/Q8TCD0/Q7Z3Y4/Q6PIL8/Q6P5S8/Q6GMX0/Q5EFE6		5.84	0		0	2	MASCOT		T
	R14120_CONTROL,24959	K.DSTYSLSSTLTLSK.A	1502.76	-0.00045	2	1	63.15	0	3.27e-05	0|0	P01834/Q0KKI6/V9HW34/Q6PJF2/Q8TCD0/Q7Z3Y4/Q6PIL8/Q6P5S8/Q6GMX0/Q5EFE6		5.84	0		0	2	MASCOT		T
	R14120_CONTROL,25003	K.DSTYSLSSTLTLSK.A	1502.76	-0.00031	2	1	66.53	0	1.51e-05	0|0	P01834/Q0KKI6/V9HW34/Q6PJF2/Q8TCD0/Q7Z3Y4/Q6PIL8/Q6P5S8/Q6GMX0/Q5EFE6		5.84	0		0	2	MASCOT		T
	R14120_CONTROL,25049	K.DSTYSLSSTLTLSK.A	1502.76	-9e-05	2	1	63.1	0	3.34e-05	0|0	P01834/Q0KKI6/V9HW34/Q6PJF2/Q8TCD0/Q7Z3Y4/Q6PIL8/Q6P5S8/Q6GMX0/Q5EFE6		5.84	0		0	2	MASCOT		T
	R14120_CONTROL,25093	K.DSTYSLSSTLTLSK.A	1502.76	-0.00035	2	1	53.36	0	0.000314	0|0	P01834/Q0KKI6/V9HW34/Q6PJF2/Q8TCD0/Q7Z3Y4/Q6PIL8/Q6P5S8/Q6GMX0/Q5EFE6		5.84	0		0	2	MASCOT		T
	R14120_CONTROL,25138	K.DSTYSLSSTLTLSK.A	1502.76	0.00023	2	1	80.15	0	6.44e-07	0|0	P01834/Q0KKI6/V9HW34/Q6PJF2/Q8TCD0/Q7Z3Y4/Q6PIL8/Q6P5S8/Q6GMX0/Q5EFE6		5.84	0		0	2	MASCOT		T
	R14120_CONTROL,25180	K.DSTYSLSSTLTLSK.A	1502.76	-0.00019	2	1	59.79	0	7.15e-05	0|0	P01834/Q0KKI6/V9HW34/Q6PJF2/Q8TCD0/Q7Z3Y4/Q6PIL8/Q6P5S8/Q6GMX0/Q5EFE6		5.84	0		0	2	MASCOT		T
	R14120_CONTROL,25224	K.DSTYSLSSTLTLSK.A	1502.76	-3e-05	2	1	79.79	0	7.15e-07	0|0	P01834/Q0KKI6/V9HW34/Q6PJF2/Q8TCD0/Q7Z3Y4/Q6PIL8/Q6P5S8/Q6GMX0/Q5EFE6		5.84	0		0	2	MASCOT		T
	R14120_CONTROL,25267	K.DSTYSLSSTLTLSK.A	1502.76	-0.00011	2	1	56.85	0	0.000141	0|0	P01834/Q0KKI6/V9HW34/Q6PJF2/Q8TCD0/Q7Z3Y4/Q6PIL8/Q6P5S8/Q6GMX0/Q5EFE6		5.84	0		0	2	MASCOT		T
	R14120_CONTROL,25311	K.DSTYSLSSTLTLSK.A	1502.76	-1e-05	2	1	79.92	0	6.94e-07	0|0	P01834/Q0KKI6/V9HW34/Q6PJF2/Q8TCD0/Q7Z3Y4/Q6PIL8/Q6P5S8/Q6GMX0/Q5EFE6		5.84	0		0	2	MASCOT		T
	R14120_CONTROL,25355	K.DSTYSLSSTLTLSK.A	1502.76	-0.00079	2	1	75.79	0	1.79e-06	0|0	P01834/Q0KKI6/V9HW34/Q6PJF2/Q8TCD0/Q7Z3Y4/Q6PIL8/Q6P5S8/Q6GMX0/Q5EFE6		5.84	0		0	2	MASCOT		T
	R14120_CONTROL,25399	K.DSTYSLSSTLTLSK.A	1502.76	-0.00071	2	1	62.62	0	3.71e-05	0|0	P01834/Q0KKI6/V9HW34/Q6PJF2/Q8TCD0/Q7Z3Y4/Q6PIL8/Q6P5S8/Q6GMX0/Q5EFE6		5.84	0		0	2	MASCOT		T
	R14120_CONTROL,25442	K.DSTYSLSSTLTLSK.A	1502.76	-0.00013	2	1	62.85	0	3.53e-05	0|0	P01834/Q0KKI6/V9HW34/Q6PJF2/Q8TCD0/Q7Z3Y4/Q6PIL8/Q6P5S8/Q6GMX0/Q5EFE6		5.84	0		0	2	MASCOT		T
	R14120_CONTROL,25486	K.DSTYSLSSTLTLSK.A	1502.76	0.00011	2	1	79.56	0	7.54e-07	0|0	P01834/Q0KKI6/V9HW34/Q6PJF2/Q8TCD0/Q7Z3Y4/Q6PIL8/Q6P5S8/Q6GMX0/Q5EFE6		5.84	0		0	2	MASCOT		T
	R14120_CONTROL,25531	K.DSTYSLSSTLTLSK.A	1502.76	-0.00015	2	1	55.12	0	0.000209	0|0	P01834/Q0KKI6/V9HW34/Q6PJF2/Q8TCD0/Q7Z3Y4/Q6PIL8/Q6P5S8/Q6GMX0/Q5EFE6		5.84	0		0	2	MASCOT		T
	R14120_CONTROL,25575	K.DSTYSLSSTLTLSK.A	1502.76	-1e-05	2	1	62.94	0	3.46e-05	0|0	P01834/Q0KKI6/V9HW34/Q6PJF2/Q8TCD0/Q7Z3Y4/Q6PIL8/Q6P5S8/Q6GMX0/Q5EFE6		5.84	0		0	2	MASCOT		T
	R14120_CONTROL,25632	K.DSTYSLSSTLTLSK.A	1502.76	-0.00045	2	1	63.95	0	2.72e-05	0|0	P01834/Q0KKI6/V9HW34/Q6PJF2/Q8TCD0/Q7Z3Y4/Q6PIL8/Q6P5S8/Q6GMX0/Q5EFE6		5.84	0		0	2	MASCOT		T
	R14120_CONTROL,25675	K.DSTYSLSSTLTLSK.A	1502.76	-0.00041	2	1	62.5	0	3.8e-05	0|0	P01834/Q0KKI6/V9HW34/Q6PJF2/Q8TCD0/Q7Z3Y4/Q6PIL8/Q6P5S8/Q6GMX0/Q5EFE6		5.84	0		0	2	MASCOT		T
	R14120_CONTROL,25719	K.DSTYSLSSTLTLSK.A	1502.76	-0.00023	2	1	68.24	0	1.02e-05	0|0	P01834/Q0KKI6/V9HW34/Q6PJF2/Q8TCD0/Q7Z3Y4/Q6PIL8/Q6P5S8/Q6GMX0/Q5EFE6		5.84	0		0	2	MASCOT		T
	R14120_CONTROL,25773	K.DSTYSLSSTLTLSK.A	1502.76	-0.00013	2	1	79.72	0	7.26e-07	0|0	P01834/Q0KKI6/V9HW34/Q6PJF2/Q8TCD0/Q7Z3Y4/Q6PIL8/Q6P5S8/Q6GMX0/Q5EFE6		5.84	0		0	2	MASCOT		T
	R14120_CONTROL,25817	K.DSTYSLSSTLTLSK.A	1502.76	0.00013	2	1	63.25	0	3.22e-05	0|0	P01834/Q0KKI6/V9HW34/Q6PJF2/Q8TCD0/Q7Z3Y4/Q6PIL8/Q6P5S8/Q6GMX0/Q5EFE6		5.84	0		0	2	MASCOT		T
	R14120_CONTROL,25862	K.DSTYSLSSTLTLSK.A	1502.76	-0.00031	2	1	62.82	0	3.56e-05	0|0	P01834/Q0KKI6/V9HW34/Q6PJF2/Q8TCD0/Q7Z3Y4/Q6PIL8/Q6P5S8/Q6GMX0/Q5EFE6		5.84	0		0	2	MASCOT		T
	R14120_CONTROL,25905	K.DSTYSLSSTLTLSK.A	1502.76	-0.00019	2	1	47.99	0	0.00108	0|0	P01834/Q0KKI6/V9HW34/Q6PJF2/Q8TCD0/Q7Z3Y4/Q6PIL8/Q6P5S8/Q6GMX0/Q5EFE6		5.84	0		0	2	MASCOT		T
	R14120_CONTROL,25948	K.DSTYSLSSTLTLSK.A	1502.76	0.00015	2	1	40.53	0	0.00603	0|0	P01834/Q0KKI6/V9HW34/Q6PJF2/Q8TCD0/Q7Z3Y4/Q6PIL8/Q6P5S8/Q6GMX0/Q5EFE6		5.84	0		0	2	MASCOT		T
	R14120_CONTROL,25993	K.DSTYSLSSTLTLSK.A	1502.76	0.00029	2	1	63.08	0	3.29e-05	0|0	P01834/Q0KKI6/V9HW34/Q6PJF2/Q8TCD0/Q7Z3Y4/Q6PIL8/Q6P5S8/Q6GMX0/Q5EFE6		5.84	0		0	2	MASCOT		T
	R14120_CONTROL,26037	K.DSTYSLSSTLTLSK.A	1502.76	-0.00051	2	1	49.68	0	0.00073	0|0	P01834/Q0KKI6/V9HW34/Q6PJF2/Q8TCD0/Q7Z3Y4/Q6PIL8/Q6P5S8/Q6GMX0/Q5EFE6		5.84	0		0	2	MASCOT		T
	R14120_CONTROL,26080	K.DSTYSLSSTLTLSK.A	1502.76	0.00037	2	1	80.22	0	6.4e-07	0|0	P01834/Q0KKI6/V9HW34/Q6PJF2/Q8TCD0/Q7Z3Y4/Q6PIL8/Q6P5S8/Q6GMX0/Q5EFE6		5.84	0		0	2	MASCOT		T
	R14120_CONTROL,26139	K.DSTYSLSSTLTLSK.A	1502.76	-0.00013	2	1	56.96	0	0.000137	0|0	P01834/Q0KKI6/V9HW34/Q6PJF2/Q8TCD0/Q7Z3Y4/Q6PIL8/Q6P5S8/Q6GMX0/Q5EFE6		5.84	0		0	2	MASCOT		T
	R14120_CONTROL,26181	K.DSTYSLSSTLTLSK.A	1502.76	-0.00013	2	1	79.65	0	7.38e-07	0|0	P01834/Q0KKI6/V9HW34/Q6PJF2/Q8TCD0/Q7Z3Y4/Q6PIL8/Q6P5S8/Q6GMX0/Q5EFE6		5.84	0		0	2	MASCOT		T
	R14120_CONTROL,26227	K.DSTYSLSSTLTLSK.A	1502.76	-0.00053	2	1	60.38	0	6.21e-05	0|0	P01834/Q0KKI6/V9HW34/Q6PJF2/Q8TCD0/Q7Z3Y4/Q6PIL8/Q6P5S8/Q6GMX0/Q5EFE6		5.84	0		0	2	MASCOT		T
	R14120_CONTROL,26269	K.DSTYSLSSTLTLSK.A	1502.76	-0.00023	2	1	62.7	0	3.66e-05	0|0	P01834/Q0KKI6/V9HW34/Q6PJF2/Q8TCD0/Q7Z3Y4/Q6PIL8/Q6P5S8/Q6GMX0/Q5EFE6		5.84	0		0	2	MASCOT		T
	R14120_CONTROL,26313	K.DSTYSLSSTLTLSK.A	1502.76	-0.00079	2	1	62.88	0	3.49e-05	0|0	P01834/Q0KKI6/V9HW34/Q6PJF2/Q8TCD0/Q7Z3Y4/Q6PIL8/Q6P5S8/Q6GMX0/Q5EFE6		5.84	0		0	2	MASCOT		T
	R14120_CONTROL,26356	K.DSTYSLSSTLTLSK.A	1502.76	0.00015	2	1	79.68	0	7.33e-07	0|0	P01834/Q0KKI6/V9HW34/Q6PJF2/Q8TCD0/Q7Z3Y4/Q6PIL8/Q6P5S8/Q6GMX0/Q5EFE6		5.84	0		0	2	MASCOT		T
	R14120_CONTROL,26400	K.DSTYSLSSTLTLSK.A	1502.76	0.00017	2	1	64.91	0	2.2e-05	0|0	P01834/Q0KKI6/V9HW34/Q6PJF2/Q8TCD0/Q7Z3Y4/Q6PIL8/Q6P5S8/Q6GMX0/Q5EFE6		5.84	0		0	2	MASCOT		T
	R14120_CONTROL,26445	K.DSTYSLSSTLTLSK.A	1502.76	-0.00037	2	1	80.09	0	6.65e-07	0|0	P01834/Q0KKI6/V9HW34/Q6PJF2/Q8TCD0/Q7Z3Y4/Q6PIL8/Q6P5S8/Q6GMX0/Q5EFE6		5.84	0		0	2	MASCOT		T
	R14120_CONTROL,26489	K.DSTYSLSSTLTLSK.A	1502.76	-0.00015	2	1	59.8	0	7.13e-05	0|0	P01834/Q0KKI6/V9HW34/Q6PJF2/Q8TCD0/Q7Z3Y4/Q6PIL8/Q6P5S8/Q6GMX0/Q5EFE6		5.84	0		0	2	MASCOT		T
	R14120_CONTROL,26533	K.DSTYSLSSTLTLSK.A	1502.76	-0.00031	2	1	47.72	0	0.00115	0|0	P01834/Q0KKI6/V9HW34/Q6PJF2/Q8TCD0/Q7Z3Y4/Q6PIL8/Q6P5S8/Q6GMX0/Q5EFE6		5.84	0		0	2	MASCOT		T
	R14120_CONTROL,26587	K.DSTYSLSSTLTLSK.A	1502.76	-0.00045	2	1	62.67	0	3.65e-05	0|0	P01834/Q0KKI6/V9HW34/Q6PJF2/Q8TCD0/Q7Z3Y4/Q6PIL8/Q6P5S8/Q6GMX0/Q5EFE6		5.84	0		0	2	MASCOT		T
	R14120_CONTROL,26631	K.DSTYSLSSTLTLSK.A	1502.76	0.00037	2	1	46.94	0	0.00136	0|0	P01834/Q0KKI6/V9HW34/Q6PJF2/Q8TCD0/Q7Z3Y4/Q6PIL8/Q6P5S8/Q6GMX0/Q5EFE6		5.84	0		0	2	MASCOT		T
	R14120_CONTROL,26688	K.DSTYSLSSTLTLSK.A	1502.76	-0.00029	2	1	76.17	0	1.64e-06	0|0	P01834/Q0KKI6/V9HW34/Q6PJF2/Q8TCD0/Q7Z3Y4/Q6PIL8/Q6P5S8/Q6GMX0/Q5EFE6		5.84	0		0	2	MASCOT		T
	R14120_CONTROL,26733	K.DSTYSLSSTLTLSK.A	1502.76	-0.00065	2	1	63.41	0	3.09e-05	0|0	P01834/Q0KKI6/V9HW34/Q6PJF2/Q8TCD0/Q7Z3Y4/Q6PIL8/Q6P5S8/Q6GMX0/Q5EFE6		5.84	0		0	2	MASCOT		T
	R14120_CONTROL,26777	K.DSTYSLSSTLTLSK.A	1502.76	-0.00071	2	1	80	0	6.78e-07	0|0	P01834/Q0KKI6/V9HW34/Q6PJF2/Q8TCD0/Q7Z3Y4/Q6PIL8/Q6P5S8/Q6GMX0/Q5EFE6		5.84	0		0	2	MASCOT		T
	R14120_CONTROL,26820	K.DSTYSLSSTLTLSK.A	1502.76	-0.00025	2	1	62.16	0	4.14e-05	0|0	P01834/Q0KKI6/V9HW34/Q6PJF2/Q8TCD0/Q7Z3Y4/Q6PIL8/Q6P5S8/Q6GMX0/Q5EFE6		5.84	0		0	2	MASCOT		T
	R14120_CONTROL,26864	K.DSTYSLSSTLTLSK.A	1502.76	-0.00075	2	1	51.67	0	0.000462	0|0	P01834/Q0KKI6/V9HW34/Q6PJF2/Q8TCD0/Q7Z3Y4/Q6PIL8/Q6P5S8/Q6GMX0/Q5EFE6		5.84	0		0	2	MASCOT		T
	R14120_CONTROL,26909	K.DSTYSLSSTLTLSK.A	1502.76	-0.00037	2	1	59.68	0	7.31e-05	0|0	P01834/Q0KKI6/V9HW34/Q6PJF2/Q8TCD0/Q7Z3Y4/Q6PIL8/Q6P5S8/Q6GMX0/Q5EFE6		5.84	0		0	2	MASCOT		T
	R14120_CONTROL,26953	K.DSTYSLSSTLTLSK.A	1502.76	-0.00039	2	1	45.51	0	0.0019	0|0	P01834/Q0KKI6/V9HW34/Q6PJF2/Q8TCD0/Q7Z3Y4/Q6PIL8/Q6P5S8/Q6GMX0/Q5EFE6		5.84	0		0	2	MASCOT		T
	R14120_CONTROL,26997	K.DSTYSLSSTLTLSK.A	1502.76	-0.00025	2	1	63.32	0	3.17e-05	0|0	P01834/Q0KKI6/V9HW34/Q6PJF2/Q8TCD0/Q7Z3Y4/Q6PIL8/Q6P5S8/Q6GMX0/Q5EFE6		5.84	0		0	2	MASCOT		T
	R14120_CONTROL,27040	K.DSTYSLSSTLTLSK.A	1502.76	-0.00031	2	1	59.59	0	7.48e-05	0|0	P01834/Q0KKI6/V9HW34/Q6PJF2/Q8TCD0/Q7Z3Y4/Q6PIL8/Q6P5S8/Q6GMX0/Q5EFE6		5.84	0		0	2	MASCOT		T
	R14120_CONTROL,27085	K.DSTYSLSSTLTLSK.A	1502.76	-0.00065	2	1	34.34	0	0.025	0|0	P01834/Q0KKI6/V9HW34/Q6PJF2/Q8TCD0/Q7Z3Y4/Q6PIL8/Q6P5S8/Q6GMX0/Q5EFE6		5.84	0		0	2	MASCOT		T
	R14120_CONTROL,27128	K.DSTYSLSSTLTLSK.A	1502.76	-0.00069	2	1	54.94	0	0.000217	0|0	P01834/Q0KKI6/V9HW34/Q6PJF2/Q8TCD0/Q7Z3Y4/Q6PIL8/Q6P5S8/Q6GMX0/Q5EFE6		5.84	0		0	2	MASCOT		T
	R14120_CONTROL,27172	K.DSTYSLSSTLTLSK.A	1502.76	-0.00015	2	1	63.18	0	3.27e-05	0|0	P01834/Q0KKI6/V9HW34/Q6PJF2/Q8TCD0/Q7Z3Y4/Q6PIL8/Q6P5S8/Q6GMX0/Q5EFE6		5.84	0		0	2	MASCOT		T
	R14120_CONTROL,27217	K.DSTYSLSSTLTLSK.A	1502.76	0.00049	2	1	49.62	0	0.000735	0|0	P01834/Q0KKI6/V9HW34/Q6PJF2/Q8TCD0/Q7Z3Y4/Q6PIL8/Q6P5S8/Q6GMX0/Q5EFE6		5.84	0		0	2	MASCOT		T
	R14120_CONTROL,27260	K.DSTYSLSSTLTLSK.A	1502.76	-0.00055	2	1	54.4	0	0.000246	0|0	P01834/Q0KKI6/V9HW34/Q6PJF2/Q8TCD0/Q7Z3Y4/Q6PIL8/Q6P5S8/Q6GMX0/Q5EFE6		5.84	0		0	2	MASCOT		T
	R14120_CONTROL,27304	K.DSTYSLSSTLTLSK.A	1502.76	-0.00073	2	1	52.24	0	0.000405	0|0	P01834/Q0KKI6/V9HW34/Q6PJF2/Q8TCD0/Q7Z3Y4/Q6PIL8/Q6P5S8/Q6GMX0/Q5EFE6		5.84	0		0	2	MASCOT		T
	R14120_CONTROL,27348	K.DSTYSLSSTLTLSK.A	1502.76	-0.00131	2	1	61.71	0	4.68e-05	0|0	P01834/Q0KKI6/V9HW34/Q6PJF2/Q8TCD0/Q7Z3Y4/Q6PIL8/Q6P5S8/Q6GMX0/Q5EFE6		5.84	0		0	2	MASCOT		T
	R14120_CONTROL,27401	K.DSTYSLSSTLTLSK.A	1502.76	-0.00059	2	1	65.32	0	1.99e-05	0|0	P01834/Q0KKI6/V9HW34/Q6PJF2/Q8TCD0/Q7Z3Y4/Q6PIL8/Q6P5S8/Q6GMX0/Q5EFE6		5.84	0		0	2	MASCOT		T
	R14120_CONTROL,27444	K.DSTYSLSSTLTLSK.A	1502.76	-0.00167	2	1	67.24	0	1.31e-05	0|0	P01834/Q0KKI6/V9HW34/Q6PJF2/Q8TCD0/Q7Z3Y4/Q6PIL8/Q6P5S8/Q6GMX0/Q5EFE6		5.84	0		0	2	MASCOT		T
	R14120_CONTROL,27488	K.DSTYSLSSTLTLSK.A	1502.76	-0.00095	2	1	62.59	0	3.73e-05	0|0	P01834/Q0KKI6/V9HW34/Q6PJF2/Q8TCD0/Q7Z3Y4/Q6PIL8/Q6P5S8/Q6GMX0/Q5EFE6		5.84	0		0	2	MASCOT		T
	R14120_CONTROL,27798	K.DSTYSLSSTLTLSK.A	1502.76	-0.00111	2	1	75.34	0	1.98e-06	0|0	P01834/Q0KKI6/V9HW34/Q6PJF2/Q8TCD0/Q7Z3Y4/Q6PIL8/Q6P5S8/Q6GMX0/Q5EFE6		5.84	0		0	2	MASCOT		T
	R14120_CONTROL,15147	R.FSGSGSGTDFTLTISR.L	1632.79	0.00702	2	1	46.42	0	0.00132	0|0	P01620/P01622/P01623/P04206/P18136/P18135/V9HW34/Q6PJF2/A2KBC6/A2KBC7/IPI3/A2KBC8/A2KBB9/A2KBC1/A2KBC2/A2NXP9/A2KBC0/IPI5/Q6PIL8/Q9UL78/A2KBC3/IPI2/A2KBC5/A2KBC4		5.84	0		0	2	MASCOT		T
	R14120_CONTROL,15238	R.FSGSGSGTDFTLTISR.L	1632.79	0.00278	2	1	33.64	0	0.0278	0|0	P01620/P01622/P01623/P04206/P18136/P18135/V9HW34/Q6PJF2/A2KBC6/A2KBC7/IPI3/A2KBC8/A2KBB9/A2KBC1/A2KBC2/A2NXP9/A2KBC0/IPI5/Q6PIL8/Q9UL78/A2KBC3/IPI2/A2KBC5/A2KBC4		5.84	0		0	2	MASCOT		T
	R14120_CONTROL,15350	R.FSGSGSGTDFTLTISR.L	1632.79	0.00116	2	1	34.02	0	0.0254	0|0	P01620/P01622/P01623/P04206/P18136/P18135/V9HW34/Q6PJF2/A2KBC6/A2KBC7/IPI3/A2KBC8/A2KBB9/A2KBC1/A2KBC2/A2NXP9/A2KBC0/IPI5/Q6PIL8/Q9UL78/A2KBC3/IPI2/A2KBC5/A2KBC4		5.84	0		0	2	MASCOT		T
$31-1	sp|P81605|DCD_HUMAN Dermcidin OS=Homo sapiens GN=DCD PE=1 SV=2	10	2	0.2	11283.7	6.09
	R14120_CONTROL,12352	K.DAVEDLESVGK.G	1161.56	-0.00356	2	1	49.05	0	0.000732	0|0	P81605		3.92	0		0	2	MASCOT		T
	R14120_CONTROL,12385	K.DAVEDLESVGK.G	1161.56	-0.00252	2	1	54.22	0	0.000216	0|0	P81605		3.92	0		0	2	MASCOT		T
	R14120_CONTROL,12418	K.DAVEDLESVGK.G	1161.56	-0.0021	2	1	47.34	0	0.00105	0|0	P81605		3.92	0		0	2	MASCOT		T
	R14120_CONTROL,12452	K.DAVEDLESVGK.G	1161.56	-0.0012	2	1	40.71	0	0.00487	0|0	P81605		3.92	0		0	2	MASCOT		T
[truncated: 1,649 more rows]

## Sheet: Beads_HBV_DNA
Mass spectrometry resutls of Beads-HBV-DNA MACS sample
	Reference	PepCount	UniquePepCount	CoverPercent	MW	PI
	FileScan	Sequence	MH+	Diff(MH+)	Charge	Rank	Score	DeltaScore	ExpectValue	Ions	Reference	DIFF_MODIFIED_CANDIDATE	PI	MissCleavage	Modification	MatchedTIC	NumProteaseTermini	Engine	Tag	Decoy
$1-1	sp|P12956|XRCC6_HUMAN X-ray repair cross-complementing protein 6 OS=Homo sapiens GN=XRCC6 PE=1 SV=2	145	19	0.3727	69842.2	6.23
	R14120_DNA_BEADS,2542	K.EETEELKR.F	1033.52	-0.00084	2	1	45.31	0	0.00229	0|0	P12956/B1AHC8/B1AHC9/B4E356/B4DE32/F5H1I8/B2RDN9		4.49	1		0	2	MASCOT		T
	R14120_DNA_BEADS,2582	K.EETEELKR.F	1033.52	-0.00033	2	1	40.46	0	0.007	0|0	P12956/B1AHC8/B1AHC9/B4E356/B4DE32/F5H1I8/B2RDN9		4.49	1		0	2	MASCOT		T
	R14120_DNA_BEADS,2616	K.EETEELKR.F	1033.52	3e-05	2	1	20.66	0	0.671	0|0	P12956/B1AHC8/B1AHC9/B4E356/B4DE32/F5H1I8/B2RDN9		4.49	1		0	2	MASCOT		T
	R14120_DNA_BEADS,11817	K.ELVYPPDYNPEGK.V	1520.73	0.0018	2	1	36.88	0	0.015	0|0	P12956/B1AHC8/B1AHC9/B4E356/B4DE32/Q6IC76/F5H1I8		4.14	0		0	2	MASCOT		T
	R14120_DNA_BEADS,11857	K.ELVYPPDYNPEGK.V	1520.73	0.00084	2	1	34.31	0	0.0277	0|0	P12956/B1AHC8/B1AHC9/B4E356/B4DE32/Q6IC76/F5H1I8		4.14	0		0	2	MASCOT		T
	R14120_DNA_BEADS,11888	K.ELVYPPDYNPEGK.V	1520.73	0.00042	2	1	49.41	0	0.000889	0|0	P12956/B1AHC8/B1AHC9/B4E356/B4DE32/Q6IC76/F5H1I8		4.14	0		0	2	MASCOT		T
	R14120_DNA_BEADS,11921	K.ELVYPPDYNPEGK.V	1520.73	0.00038	2	1	53.04	0	0.000386	0|0	P12956/B1AHC8/B1AHC9/B4E356/B4DE32/Q6IC76/F5H1I8		4.14	0		0	2	MASCOT		T
	R14120_DNA_BEADS,11954	K.ELVYPPDYNPEGK.V	1520.73	0.00034	2	1	48.23	0	0.00117	0|0	P12956/B1AHC8/B1AHC9/B4E356/B4DE32/Q6IC76/F5H1I8		4.14	0		0	2	MASCOT		T
	R14120_DNA_BEADS,11987	K.ELVYPPDYNPEGK.V	1520.73	0.00044	2	1	47.3	0	0.00145	0|0	P12956/B1AHC8/B1AHC9/B4E356/B4DE32/Q6IC76/F5H1I8		4.14	0		0	2	MASCOT		T
	R14120_DNA_BEADS,12020	K.ELVYPPDYNPEGK.V	1520.73	0.00072	2	1	55.84	0	0.000195	0|0	P12956/B1AHC8/B1AHC9/B4E356/B4DE32/Q6IC76/F5H1I8		4.14	0		0	2	MASCOT		T
	R14120_DNA_BEADS,12053	K.ELVYPPDYNPEGK.V	1520.73	0.0011	2	1	59.19	0	9.02e-05	0|0	P12956/B1AHC8/B1AHC9/B4E356/B4DE32/Q6IC76/F5H1I8		4.14	0		0	2	MASCOT		T
	R14120_DNA_BEADS,12087	K.ELVYPPDYNPEGK.V	1520.73	0.00116	2	1	60.36	0	6.89e-05	0|0	P12956/B1AHC8/B1AHC9/B4E356/B4DE32/Q6IC76/F5H1I8		4.14	0		0	2	MASCOT		T
	R14120_DNA_BEADS,12120	K.ELVYPPDYNPEGK.V	1520.73	0.00146	2	1	40.55	0	0.00644	0|0	P12956/B1AHC8/B1AHC9/B4E356/B4DE32/Q6IC76/F5H1I8		4.14	0		0	2	MASCOT		T
	R14120_DNA_BEADS,12152	K.ELVYPPDYNPEGK.V	1520.73	0.00132	2	1	38.11	0	0.0113	0|0	P12956/B1AHC8/B1AHC9/B4E356/B4DE32/Q6IC76/F5H1I8		4.14	0		0	2	MASCOT		T
	R14120_DNA_BEADS,12185	K.ELVYPPDYNPEGK.V	1520.73	0.00104	2	1	34.35	0	0.0275	0|0	P12956/B1AHC8/B1AHC9/B4E356/B4DE32/Q6IC76/F5H1I8		4.14	0		0	2	MASCOT		T
	R14120_DNA_BEADS,12219	K.ELVYPPDYNPEGK.V	1520.73	0.00064	2	1	45.17	0	0.00229	0|0	P12956/B1AHC8/B1AHC9/B4E356/B4DE32/Q6IC76/F5H1I8		4.14	0		0	2	MASCOT		T
	R14120_DNA_BEADS,12253	K.ELVYPPDYNPEGK.V	1520.73	2e-05	2	1	39.75	0	0.00823	0|0	P12956/B1AHC8/B1AHC9/B4E356/B4DE32/Q6IC76/F5H1I8		4.14	0		0	2	MASCOT		T
	R14120_DNA_BEADS,12286	K.ELVYPPDYNPEGK.V	1520.73	-0.00098	2	1	44.74	0	0.0026	0|0	P12956/B1AHC8/B1AHC9/B4E356/B4DE32/Q6IC76/F5H1I8		4.14	0		0	2	MASCOT		T
	R14120_DNA_BEADS,12319	K.ELVYPPDYNPEGK.V	1520.73	-0.0012	2	1	45.84	0	0.00202	0|0	P12956/B1AHC8/B1AHC9/B4E356/B4DE32/Q6IC76/F5H1I8		4.14	0		0	2	MASCOT		T
	R14120_DNA_BEADS,12352	K.ELVYPPDYNPEGK.V	1520.73	-0.00146	2	1	52.53	0	0.000428	0|0	P12956/B1AHC8/B1AHC9/B4E356/B4DE32/Q6IC76/F5H1I8		4.14	0		0	2	MASCOT		T
	R14120_DNA_BEADS,12385	K.ELVYPPDYNPEGK.V	1520.73	-0.00074	2	1	52.87	0	0.000401	0|0	P12956/B1AHC8/B1AHC9/B4E356/B4DE32/Q6IC76/F5H1I8		4.14	0		0	2	MASCOT		T
	R14120_DNA_BEADS,12416	K.ELVYPPDYNPEGK.V	1520.73	-0.0006	2	1	49.34	0	0.000904	0|0	P12956/B1AHC8/B1AHC9/B4E356/B4DE32/Q6IC76/F5H1I8		4.14	0		0	2	MASCOT		T
	R14120_DNA_BEADS,12450	K.ELVYPPDYNPEGK.V	1520.73	0.00034	2	1	48.4	0	0.00112	0|0	P12956/B1AHC8/B1AHC9/B4E356/B4DE32/Q6IC76/F5H1I8		4.14	0		0	2	MASCOT		T
	R14120_DNA_BEADS,12484	K.ELVYPPDYNPEGK.V	1520.73	8e-05	2	1	43.57	0	0.00341	0|0	P12956/B1AHC8/B1AHC9/B4E356/B4DE32/Q6IC76/F5H1I8		4.14	0		0	2	MASCOT		T
	R14120_DNA_BEADS,12516	K.ELVYPPDYNPEGK.V	1520.73	-0.00034	2	1	34.63	0	0.0267	0|0	P12956/B1AHC8/B1AHC9/B4E356/B4DE32/Q6IC76/F5H1I8		4.14	0		0	2	MASCOT		T
	R14120_DNA_BEADS,12551	K.ELVYPPDYNPEGK.V	1520.73	0.00058	2	1	41.4	0	0.00545	0|0	P12956/B1AHC8/B1AHC9/B4E356/B4DE32/Q6IC76/F5H1I8		4.14	0		0	2	MASCOT		T
	R14120_DNA_BEADS,12761	K.ELVYPPDYNPEGK.V	1520.73	0.00042	2	1	34.5	0	0.0276	0|0	P12956/B1AHC8/B1AHC9/B4E356/B4DE32/Q6IC76/F5H1I8		4.14	0		0	2	MASCOT		T
	R14120_DNA_BEADS,13137	K.ELVYPPDYNPEGK.V	1520.73	-0.00198	2	1	25.65	0	0.21	0|0	P12956/B1AHC8/B1AHC9/B4E356/B4DE32/Q6IC76/F5H1I8		4.14	0		0	2	MASCOT		T
	R14120_DNA_BEADS,4785	K.EVAALCR.Y	818.419	0.00014	2	1	37.58	0	0.0121	0|0	P12956/B1AHC8/B1AHC9/B4E356/B4DE32/F5H1I8/B2RDN9		6.09	0		0	2	MASCOT		T
	R14120_DNA_BEADS,4818	K.EVAALCR.Y	818.419	-4e-05	2	1	28.82	0	0.0908	0|0	P12956/B1AHC8/B1AHC9/B4E356/B4DE32/F5H1I8/B2RDN9		6.09	0		0	2	MASCOT		T
	R14120_DNA_BEADS,4851	K.EVAALCR.Y	818.419	-0.00012	2	1	35.76	0	0.0184	0|0	P12956/B1AHC8/B1AHC9/B4E356/B4DE32/F5H1I8/B2RDN9		6.09	0		0	2	MASCOT		T
	R14120_DNA_BEADS,4584	K.IM*ATPEQVGK.M	1089.56	-0.00118	2	1	26.8	0	0.182	0|0	P12956/B1AHC8/B1AHC9/B4E356/B4DE32/Q6IC76/F5H1I8/B2RDN9		6	0	15.994919 Oxidation (M)	0	2	MASCOT		T
	R14120_DNA_BEADS,4615	K.IM*ATPEQVGK.M	1089.56	-0.00104	2	1	40.54	0	0.00768	0|0	P12956/B1AHC8/B1AHC9/B4E356/B4DE32/Q6IC76/F5H1I8/B2RDN9		6	0	15.994919 Oxidation (M)	0	2	MASCOT		T
	R14120_DNA_BEADS,4647	K.IM*ATPEQVGK.M	1089.56	-0.00068	2	1	49.89	0	0.000873	0|0	P12956/B1AHC8/B1AHC9/B4E356/B4DE32/Q6IC76/F5H1I8/B2RDN9		6	0	15.994919 Oxidation (M)	0	2	MASCOT		T
	R14120_DNA_BEADS,4680	K.IM*ATPEQVGK.M	1089.56	-0.00044	2	1	58.36	0	0.000118	0|0	P12956/B1AHC8/B1AHC9/B4E356/B4DE32/Q6IC76/F5H1I8/B2RDN9		6	0	15.994919 Oxidation (M)	0	2	MASCOT		T
	R14120_DNA_BEADS,4713	K.IM*ATPEQVGK.M	1089.56	-0.00048	2	1	45.64	0	0.00218	0|0	P12956/B1AHC8/B1AHC9/B4E356/B4DE32/Q6IC76/F5H1I8/B2RDN9		6	0	15.994919 Oxidation (M)	0	2	MASCOT		T
	R14120_DNA_BEADS,6492	K.IMATPEQVGK.M	1073.57	0.0033	2	1	34.85	0	0.03	0|0	P12956/B1AHC8/B1AHC9/B4E356/B4DE32/Q6IC76/F5H1I8/B2RDN9		6	0		0	2	MASCOT		T
	R14120_DNA_BEADS,6525	K.IMATPEQVGK.M	1073.57	0.00444	2	1	23.49	0	0.372	0|0	P12956/B1AHC8/B1AHC9/B4E356/B4DE32/Q6IC76/F5H1I8/B2RDN9		6	0		0	2	MASCOT		T
	R14120_DNA_BEADS,12220	K.KQELLEALTK.H	1172.69	0.00041	2	1	78.29	0	8.32e-07	0|0	P12956/B1AHC8/B1AHC9/B4E356/B4DE32/Q6IC76/F5H1I8/B2RDN9		6.14	1		0	2	MASCOT		T
	R14120_DNA_BEADS,12251	K.KQELLEALTK.H	1172.69	0.00027	2	1	91.94	0	3.45e-08	0|0	P12956/B1AHC8/B1AHC9/B4E356/B4DE32/Q6IC76/F5H1I8/B2RDN9		6.14	1		0	2	MASCOT		T
	R14120_DNA_BEADS,12284	K.KQELLEALTK.H	1172.69	-0.00017	2	1	89.79	0	5.67e-08	0|0	P12956/B1AHC8/B1AHC9/B4E356/B4DE32/Q6IC76/F5H1I8/B2RDN9		6.14	1		0	2	MASCOT		T
	R14120_DNA_BEADS,12317	K.KQELLEALTK.H	1172.69	-3e-05	2	1	89.91	0	5.52e-08	0|0	P12956/B1AHC8/B1AHC9/B4E356/B4DE32/Q6IC76/F5H1I8/B2RDN9		6.14	1		0	2	MASCOT		T
	R14120_DNA_BEADS,12350	K.KQELLEALTK.H	1172.69	1e-05	2	1	90.81	0	4.49e-08	0|0	P12956/B1AHC8/B1AHC9/B4E356/B4DE32/Q6IC76/F5H1I8/B2RDN9		6.14	1		0	2	MASCOT		T
	R14120_DNA_BEADS,12383	K.KQELLEALTK.H	1172.69	9e-05	2	1	46.79	0	0.00113	0|0	P12956/B1AHC8/B1AHC9/B4E356/B4DE32/Q6IC76/F5H1I8/B2RDN9		6.14	1		0	2	MASCOT		T
	R14120_DNA_BEADS,17257	K.NIYVLQELDNPGAK.R	1573.82	-0.00013	2	1	69.94	0	8.25e-06	0|0	P12956/B1AHC9/B4DE32/B2RDN9		4.37	0		0	2	MASCOT		T
	R14120_DNA_BEADS,17298	K.NIYVLQELDNPGAK.R	1573.82	0.00023	2	1	75.14	0	2.57e-06	0|0	P12956/B1AHC9/B4DE32/B2RDN9		4.37	0		0	2	MASCOT		T
	R14120_DNA_BEADS,17331	K.NIYVLQELDNPGAK.R	1573.82	-0.00021	2	1	70.53	0	7.2e-06	0|0	P12956/B1AHC9/B4DE32/B2RDN9		4.37	0		0	2	MASCOT		T
	R14120_DNA_BEADS,17363	K.NIYVLQELDNPGAK.R	1573.82	-0.00057	2	1	70.49	0	7.23e-06	0|0	P12956/B1AHC9/B4DE32/B2RDN9		4.37	0		0	2	MASCOT		T
	R14120_DNA_BEADS,17396	K.NIYVLQELDNPGAK.R	1573.82	-0.00023	2	1	87.96	0	1.3e-07	0|0	P12956/B1AHC9/B4DE32/B2RDN9		4.37	0		0	2	MASCOT		T
	R14120_DNA_BEADS,17430	K.NIYVLQELDNPGAK.R	1573.82	0.00033	2	1	75.16	0	2.55e-06	0|0	P12956/B1AHC9/B4DE32/B2RDN9		4.37	0		0	2	MASCOT		T
	R14120_DNA_BEADS,17463	K.NIYVLQELDNPGAK.R	1573.82	0.00119	2	1	69.93	0	8.53e-06	0|0	P12956/B1AHC9/B4DE32/B2RDN9		4.37	0		0	2	MASCOT		T
	R14120_DNA_BEADS,7231	K.VEYSEEELK.T	1125.53	-0.00013	2	1	49.75	0	0.000459	0|0	P12956/B1AHC8/B1AHC9/B4E356/B4DE32/Q6IC76/F5H1I8/B2RDN9		4.09	0		0	2	MASCOT		T
	R14120_DNA_BEADS,7264	K.VEYSEEELK.T	1125.53	7e-05	2	1	43.45	0	0.00178	0|0	P12956/B1AHC8/B1AHC9/B4E356/B4DE32/Q6IC76/F5H1I8/B2RDN9		4.09	0		0	2	MASCOT		T
	R14120_DNA_BEADS,7297	K.VEYSEEELK.T	1125.53	-0.00029	2	1	43.76	0	0.00182	0|0	P12956/B1AHC8/B1AHC9/B4E356/B4DE32/Q6IC76/F5H1I8/B2RDN9		4.09	0		0	2	MASCOT		T
	R14120_DNA_BEADS,7338	K.VEYSEEELK.T	1125.53	-5e-05	2	1	36.62	0	0.00944	0|0	P12956/B1AHC8/B1AHC9/B4E356/B4DE32/Q6IC76/F5H1I8/B2RDN9		4.09	0		0	2	MASCOT		T
	R14120_DNA_BEADS,7366	K.VEYSEEELK.T	1125.53	-0.00029	2	1	43.03	0	0.00216	0|0	P12956/B1AHC8/B1AHC9/B4E356/B4DE32/Q6IC76/F5H1I8/B2RDN9		4.09	0		0	2	MASCOT		T
	R14120_DNA_BEADS,7402	K.VEYSEEELK.T	1125.53	-0.00021	2	1	44.92	0	0.0014	0|0	P12956/B1AHC8/B1AHC9/B4E356/B4DE32/Q6IC76/F5H1I8/B2RDN9		4.09	0		0	2	MASCOT		T
	R14120_DNA_BEADS,7431	K.VEYSEEELK.T	1125.53	-0.00067	2	1	47.18	0	0.00083	0|0	P12956/B1AHC8/B1AHC9/B4E356/B4DE32/Q6IC76/F5H1I8/B2RDN9		4.09	0		0	2	MASCOT		T
	R14120_DNA_BEADS,17173	R.DIISIAEDEDLR.V	1388.69	-0.00079	2	1	59.9	0	6.74e-05	0|0	P12956/B1AHC8/B1AHC9/B4E356/B4DE32/F5H1I8/B2RDN9		3.77	0		0	2	MASCOT		T
	R14120_DNA_BEADS,17210	R.DIISIAEDEDLR.V	1388.69	-0.00051	2	1	70.98	0	5.25e-06	0|0	P12956/B1AHC8/B1AHC9/B4E356/B4DE32/F5H1I8/B2RDN9		3.77	0		0	2	MASCOT		T
	R14120_DNA_BEADS,17242	R.DIISIAEDEDLR.V	1388.69	-0.00065	2	1	67.61	0	1.14e-05	0|0	P12956/B1AHC8/B1AHC9/B4E356/B4DE32/F5H1I8/B2RDN9		3.77	0		0	2	MASCOT		T
	R14120_DNA_BEADS,17275	R.DIISIAEDEDLR.V	1388.69	-0.00091	2	1	72.03	0	4.12e-06	0|0	P12956/B1AHC8/B1AHC9/B4E356/B4DE32/F5H1I8/B2RDN9		3.77	0		0	2	MASCOT		T
	R14120_DNA_BEADS,17308	R.DIISIAEDEDLR.V	1388.69	-0.00107	2	1	68.08	0	1.02e-05	0|0	P12956/B1AHC8/B1AHC9/B4E356/B4DE32/F5H1I8/B2RDN9		3.77	0		0	2	MASCOT		T
	R14120_DNA_BEADS,17341	R.DIISIAEDEDLR.V	1388.69	-0.00065	2	1	71.17	0	5.03e-06	0|0	P12956/B1AHC8/B1AHC9/B4E356/B4DE32/F5H1I8/B2RDN9		3.77	0		0	2	MASCOT		T
	R14120_DNA_BEADS,17374	R.DIISIAEDEDLR.V	1388.69	-0.00057	2	1	78.77	0	8.74e-07	0|0	P12956/B1AHC8/B1AHC9/B4E356/B4DE32/F5H1I8/B2RDN9		3.77	0		0	2	MASCOT		T
	R14120_DNA_BEADS,17407	R.DIISIAEDEDLR.V	1388.69	-0.00011	2	1	73.41	0	3.07e-06	0|0	P12956/B1AHC8/B1AHC9/B4E356/B4DE32/F5H1I8/B2RDN9		3.77	0		0	2	MASCOT		T
	R14120_DNA_BEADS,17443	R.DIISIAEDEDLR.V	1388.69	0.00245	2	1	50.6	0	0.000541	0|0	P12956/B1AHC8/B1AHC9/B4E356/B4DE32/F5H1I8/B2RDN9		3.77	0		0	2	MASCOT		T
	R14120_DNA_BEADS,17477	R.DIISIAEDEDLR.V	1388.69	0.00293	2	1	52.52	0	0.000348	0|0	P12956/B1AHC8/B1AHC9/B4E356/B4DE32/F5H1I8/B2RDN9		3.77	0		0	2	MASCOT		T
	R14120_DNA_BEADS,17525	R.DIISIAEDEDLR.V	1388.69	0.00243	2	1	64.02	0	2.46e-05	0|0	P12956/B1AHC8/B1AHC9/B4E356/B4DE32/F5H1I8/B2RDN9		3.77	0		0	2	MASCOT		T
	R14120_DNA_BEADS,19721	R.DSLIFLVDASK.A	1207.66	-0.00037	2	1	37.13	0	0.0126	0|0	P12956/B1AHC8/B2RDN9		4.21	0		0	2	MASCOT		T
	R14120_DNA_BEADS,19765	R.DSLIFLVDASK.A	1207.66	-0.00091	2	1	44.19	0	0.00248	0|0	P12956/B1AHC8/B2RDN9		4.21	0		0	2	MASCOT		T
	R14120_DNA_BEADS,19809	R.DSLIFLVDASK.A	1207.66	-0.00055	2	1	37.89	0	0.0106	0|0	P12956/B1AHC8/B2RDN9		4.21	0		0	2	MASCOT		T
	R14120_DNA_BEADS,19852	R.DSLIFLVDASK.A	1207.66	-0.00019	2	1	48.18	0	0.00104	0|0	P12956/B1AHC8/B2RDN9		4.21	0		0	2	MASCOT		T
	R14120_DNA_BEADS,19885	R.DSLIFLVDASK.A	1207.66	-0.00035	2	1	44	0	0.00259	0|0	P12956/B1AHC8/B2RDN9		4.21	0		0	2	MASCOT		T
	R14120_DNA_BEADS,19919	R.DSLIFLVDASK.A	1207.66	-0.00033	2	1	39.34	0	0.00774	0|0	P12956/B1AHC8/B2RDN9		4.21	0		0	2	MASCOT		T
	R14120_DNA_BEADS,19964	R.DSLIFLVDASK.A	1207.66	0.00015	2	1	32.19	0	0.0411	0|0	P12956/B1AHC8/B2RDN9		4.21	0		0	2	MASCOT		T
	R14120_DNA_BEADS,20054	R.DSLIFLVDASK.A	1207.66	0.00071	2	1	29.82	0	0.0714	0|0	P12956/B1AHC8/B2RDN9		4.21	0		0	2	MASCOT		T
	R14120_DNA_BEADS,18841	R.DTGIFLDLM*HLK.K	1418.73	0.00035	2	1	39.48	0	0.0095	0|0	P12956/B1AHC8/B1AHC9/B4E356/B4DE32/F5H1I8/B2RDN9		5.21	0	15.994919 Oxidation (M)	0	2	MASCOT		T
	R14120_DNA_BEADS,18883	R.DTGIFLDLM*HLK.K	1418.73	0.00011	2	1	39.2	0	0.00979	0|0	P12956/B1AHC8/B1AHC9/B4E356/B4DE32/F5H1I8/B2RDN9		5.21	0	15.994919 Oxidation (M)	0	2	MASCOT		T
	R14120_DNA_BEADS,18919	R.DTGIFLDLM*HLK.K	1418.73	-1e-05	2	1	46.2	0	0.00195	0|0	P12956/B1AHC8/B1AHC9/B4E356/B4DE32/F5H1I8/B2RDN9		5.21	0	15.994919 Oxidation (M)	0	2	MASCOT		T
	R14120_DNA_BEADS,18963	R.DTGIFLDLM*HLK.K	1418.73	-0.00017	2	1	49.63	0	0.000886	0|0	P12956/B1AHC8/B1AHC9/B4E356/B4DE32/F5H1I8/B2RDN9		5.21	0	15.994919 Oxidation (M)	0	2	MASCOT		T
	R14120_DNA_BEADS,19004	R.DTGIFLDLM*HLK.K	1418.73	-0.00103	2	1	33.49	0	0.0376	0|0	P12956/B1AHC8/B1AHC9/B4E356/B4DE32/F5H1I8/B2RDN9		5.21	0	15.994919 Oxidation (M)	0	2	MASCOT		T
	R14120_DNA_BEADS,19041	R.DTGIFLDLM*HLK.K	1418.73	-0.00039	2	1	21.33	0	0.599	0|0	P12956/B1AHC8/B1AHC9/B4E356/B4DE32/F5H1I8/B2RDN9		5.21	0	15.994919 Oxidation (M)	0	2	MASCOT		T
	R14120_DNA_BEADS,22640	R.DTGIFLDLMHLK.K	1402.74	0.00039	2	1	39.61	0	0.0082	0|0	P12956/B1AHC8/B1AHC9/B4E356/B4DE32/F5H1I8/B2RDN9		5.21	0		0	2	MASCOT		T
	R14120_DNA_BEADS,22682	R.DTGIFLDLMHLK.K	1402.74	0.00057	2	1	44.5	0	0.00272	0|0	P12956/B1AHC8/B1AHC9/B4E356/B4DE32/F5H1I8/B2RDN9		5.21	0		0	2	MASCOT		T
	R14120_DNA_BEADS,22725	R.DTGIFLDLMHLK.K	1402.74	0.00087	2	1	38.63	0	0.0105	0|0	P12956/B1AHC8/B1AHC9/B4E356/B4DE32/F5H1I8/B2RDN9		5.21	0		0	2	MASCOT		T
	R14120_DNA_BEADS,22769	R.DTGIFLDLMHLK.K	1402.74	0.00065	2	1	41.88	0	0.00497	0|0	P12956/B1AHC8/B1AHC9/B4E356/B4DE32/F5H1I8/B2RDN9		5.21	0		0	2	MASCOT		T
	R14120_DNA_BEADS,15123	R.ILELDQFK.G	1005.56	-0.0001	2	1	35.91	0	0.0155	0|0	P12956/B1AHC8/B1AHC9/B4DE32/B2RDN9		4.37	0		0	2	MASCOT		T
	R14120_DNA_BEADS,15155	R.ILELDQFK.G	1005.56	-0.00022	2	1	46.72	0	0.00129	0|0	P12956/B1AHC8/B1AHC9/B4DE32/B2RDN9		4.37	0		0	2	MASCOT		T
	R14120_DNA_BEADS,15188	R.ILELDQFK.G	1005.56	-0.00016	2	1	39.76	0	0.00638	0|0	P12956/B1AHC8/B1AHC9/B4DE32/B2RDN9		4.37	0		0	2	MASCOT		T
	R14120_DNA_BEADS,15221	R.ILELDQFK.G	1005.56	-0.0003	2	1	36.01	0	0.0151	0|0	P12956/B1AHC8/B1AHC9/B4DE32/B2RDN9		4.37	0		0	2	MASCOT		T
	R14120_DNA_BEADS,15254	R.ILELDQFK.G	1005.56	-0.00052	2	1	22.55	0	0.336	0|0	P12956/B1AHC8/B1AHC9/B4DE32/B2RDN9		4.37	0		0	2	MASCOT		T
	R14120_DNA_BEADS,9983	R.IM*LFTNEDNPHGNDSAK.A	1918.86	-0.00099	2	1	26.9	0	0.0828	0|0	P12956/B1AHC8/B1AHC9/B4E356/B4DE32/F5H1I8		4.54	0	15.994919 Oxidation (M)	0	2	MASCOT		T
	R14120_DNA_BEADS,10011	R.IM*LFTNEDNPHGNDSAK.A	1918.86	0.00063	3	1	35.97	0	0.0102	0|0	P12956/B1AHC8/B1AHC9/B4E356/B4DE32/F5H1I8		4.54	0	15.994919 Oxidation (M)	0	2	MASCOT		T
	R14120_DNA_BEADS,10024	R.IM*LFTNEDNPHGNDSAK.A	1918.86	-0.00103	2	1	80.49	0	3.62e-07	0|0	P12956/B1AHC8/B1AHC9/B4E356/B4DE32/F5H1I8		4.54	0	15.994919 Oxidation (M)	0	2	MASCOT		T
	R14120_DNA_BEADS,10053	R.IM*LFTNEDNPHGNDSAK.A	1918.86	0.0003	3	1	36.25	0	0.00958	0|0	P12956/B1AHC8/B1AHC9/B4E356/B4DE32/F5H1I8		4.54	0	15.994919 Oxidation (M)	0	2	MASCOT		T
	R14120_DNA_BEADS,10067	R.IM*LFTNEDNPHGNDSAK.A	1918.86	-0.00069	2	1	92.11	0	2.49e-08	0|0	P12956/B1AHC8/B1AHC9/B4E356/B4DE32/F5H1I8		4.54	0	15.994919 Oxidation (M)	0	2	MASCOT		T
	R14120_DNA_BEADS,10088	R.IM*LFTNEDNPHGNDSAK.A	1918.86	0.00096	3	1	37.88	0	0.00657	0|0	P12956/B1AHC8/B1AHC9/B4E356/B4DE32/F5H1I8		4.54	0	15.994919 Oxidation (M)	0	2	MASCOT		T
	R14120_DNA_BEADS,11378	R.IMLFTNEDNPHGNDSAK.A	1902.87	0.00053	2	1	29.4	0	0.0381	0|0	P12956/B1AHC8/B1AHC9/B4E356/B4DE32/F5H1I8		4.54	0		0	2	MASCOT		T
	R14120_DNA_BEADS,11422	R.IMLFTNEDNPHGNDSAK.A	1902.87	0.00093	2	1	58.71	0	4.47e-05	0|0	P12956/B1AHC8/B1AHC9/B4E356/B4DE32/F5H1I8		4.54	0		0	2	MASCOT		T
	R14120_DNA_BEADS,11465	R.IMLFTNEDNPHGNDSAK.A	1902.87	0.00155	2	1	74.72	0	1.12e-06	0|0	P12956/B1AHC8/B1AHC9/B4E356/B4DE32/F5H1I8		4.54	0		0	2	MASCOT		T
	R14120_DNA_BEADS,14385	R.LGSLVDEFK.E	1007.54	-0.00012	2	1	33.39	0	0.0311	0|0	P12956/B1AHC8/B1AHC9/B4E356/B4DE32/Q6IC76/F5H1I8/B2RDN9		4.37	0		0	2	MASCOT		T
	R14120_DNA_BEADS,14418	R.LGSLVDEFK.E	1007.54	-0.0009	2	1	57.22	0	0.000129	0|0	P12956/B1AHC8/B1AHC9/B4E356/B4DE32/Q6IC76/F5H1I8/B2RDN9		4.37	0		0	2	MASCOT		T
	R14120_DNA_BEADS,14451	R.LGSLVDEFK.E	1007.54	-0.00224	2	1	57.68	0	0.000115	0|0	P12956/B1AHC8/B1AHC9/B4E356/B4DE32/Q6IC76/F5H1I8/B2RDN9		4.37	0		0	2	MASCOT		T
	R14120_DNA_BEADS,14484	R.LGSLVDEFK.E	1007.54	-0.00208	2	1	57.4	0	0.000124	0|0	P12956/B1AHC8/B1AHC9/B4E356/B4DE32/Q6IC76/F5H1I8/B2RDN9		4.37	0		0	2	MASCOT		T
	R14120_DNA_BEADS,14517	R.LGSLVDEFK.E	1007.54	-0.00174	2	1	52.56	0	0.000376	0|0	P12956/B1AHC8/B1AHC9/B4E356/B4DE32/Q6IC76/F5H1I8/B2RDN9		4.37	0		0	2	MASCOT		T
	R14120_DNA_BEADS,21760	R.NIPPYFVALVPQEEELDDQK.I	2344.17	-0.00239	2	1	22.58	0	0.611	0|0	P12956/B1AHC8/B1AHC9/B4E356/B4DE32/Q6IC76/F5H1I8/B2RDN9		3.83	0		0	2	MASCOT		T
	R14120_DNA_BEADS,21803	R.NIPPYFVALVPQEEELDDQK.I	2344.17	-0.00099	2	1	57.86	0	0.00018	0|0	P12956/B1AHC8/B1AHC9/B4E356/B4DE32/Q6IC76/F5H1I8/B2RDN9		3.83	0		0	2	MASCOT		T
	R14120_DNA_BEADS,21843	R.NIPPYFVALVPQEEELDDQK.I	2344.17	-0.00195	2	1	62.59	0	6.09e-05	0|0	P12956/B1AHC8/B1AHC9/B4E356/B4DE32/Q6IC76/F5H1I8/B2RDN9		3.83	0		0	2	MASCOT		T
	R14120_DNA_BEADS,21883	R.NIPPYFVALVPQEEELDDQK.I	2344.17	-0.00241	2	1	62.52	0	6.19e-05	0|0	P12956/B1AHC8/B1AHC9/B4E356/B4DE32/Q6IC76/F5H1I8/B2RDN9		3.83	0		0	2	MASCOT		T
	R14120_DNA_BEADS,21916	R.NIPPYFVALVPQEEELDDQK.I	2344.17	-0.00167	2	1	57.84	0	0.000182	0|0	P12956/B1AHC8/B1AHC9/B4E356/B4DE32/Q6IC76/F5H1I8/B2RDN9		3.83	0		0	2	MASCOT		T
	R14120_DNA_BEADS,21950	R.NIPPYFVALVPQEEELDDQK.I	2344.17	-0.00235	2	1	69	0	1.39e-05	0|0	P12956/B1AHC8/B1AHC9/B4E356/B4DE32/Q6IC76/F5H1I8/B2RDN9		3.83	0		0	2	MASCOT		T
	R14120_DNA_BEADS,21985	R.NIPPYFVALVPQEEELDDQK.I	2344.17	-0.00299	2	1	57.79	0	0.000185	0|0	P12956/B1AHC8/B1AHC9/B4E356/B4DE32/Q6IC76/F5H1I8/B2RDN9		3.83	0		0	2	MASCOT		T
	R14120_DNA_BEADS,22021	R.NIPPYFVALVPQEEELDDQK.I	2344.17	-0.00251	2	1	41.31	0	0.00817	0|0	P12956/B1AHC8/B1AHC9/B4E356/B4DE32/Q6IC76/F5H1I8/B2RDN9		3.83	0		0	2	MASCOT		T
	R14120_DNA_BEADS,24300	R.NLEALALDLM*EPEQAVDLTLPK.V	2439.27	-0.00345	2	1	50.52	0	0.000455	0|0	P12956/B1AHC8/B1AHC9/B4E356/B4DE32/Q6IC76/F5H1I8/B2RDN9		3.83	0	15.994919 Oxidation (M)	0	2	MASCOT		T
	R14120_DNA_BEADS,24343	R.NLEALALDLM*EPEQAVDLTLPK.V	2439.27	-0.00409	2	1	40.23	0	0.00481	0|0	P12956/B1AHC8/B1AHC9/B4E356/B4DE32/Q6IC76/F5H1I8/B2RDN9		3.83	0	15.994919 Oxidation (M)	0	2	MASCOT		T
	R14120_DNA_BEADS,24389	R.NLEALALDLM*EPEQAVDLTLPK.V	2439.27	-0.00415	2	1	39.95	0	0.00513	0|0	P12956/B1AHC8/B1AHC9/B4E356/B4DE32/Q6IC76/F5H1I8/B2RDN9		3.83	0	15.994919 Oxidation (M)	0	2	MASCOT		T
	R14120_DNA_BEADS,24430	R.NLEALALDLM*EPEQAVDLTLPK.V	2439.27	-0.00361	2	1	29.95	0	0.0519	0|0	P12956/B1AHC8/B1AHC9/B4E356/B4DE32/Q6IC76/F5H1I8/B2RDN9		3.83	0	15.994919 Oxidation (M)	0	2	MASCOT		T
	R14120_DNA_BEADS,24476	R.NLEALALDLM*EPEQAVDLTLPK.V	2439.27	-0.00321	2	1	60.84	0	4.3e-05	0|0	P12956/B1AHC8/B1AHC9/B4E356/B4DE32/Q6IC76/F5H1I8/B2RDN9		3.83	0	15.994919 Oxidation (M)	0	2	MASCOT		T
	R14120_DNA_BEADS,24519	R.NLEALALDLM*EPEQAVDLTLPK.V	2439.27	-0.00159	2	1	57.66	0	8.96e-05	0|0	P12956/B1AHC8/B1AHC9/B4E356/B4DE32/Q6IC76/F5H1I8/B2RDN9		3.83	0	15.994919 Oxidation (M)	0	2	MASCOT		T
	R14120_DNA_BEADS,24565	R.NLEALALDLM*EPEQAVDLTLPK.V	2439.27	-0.00357	2	1	27.87	0	0.0838	0|0	P12956/B1AHC8/B1AHC9/B4E356/B4DE32/Q6IC76/F5H1I8/B2RDN9		3.83	0	15.994919 Oxidation (M)	0	2	MASCOT		T
	R14120_DNA_BEADS,27920	R.NLEALALDLMEPEQAVDLTLPK.V	2423.27	-0.00707	2	1	36.23	0	0.0125	0|0	P12956/B1AHC8/B1AHC9/B4E356/B4DE32/Q6IC76/F5H1I8/B2RDN9		3.83	0		0	2	MASCOT		T
	R14120_DNA_BEADS,27961	R.NLEALALDLMEPEQAVDLTLPK.V	2423.27	-0.00423	2	1	64.98	0	1.68e-05	0|0	P12956/B1AHC8/B1AHC9/B4E356/B4DE32/Q6IC76/F5H1I8/B2RDN9		3.83	0		0	2	MASCOT		T
	R14120_DNA_BEADS,28004	R.NLEALALDLMEPEQAVDLTLPK.V	2423.27	-0.00479	2	1	59.08	0	6.54e-05	0|0	P12956/B1AHC8/B1AHC9/B4E356/B4DE32/Q6IC76/F5H1I8/B2RDN9		3.83	0		0	2	MASCOT		T
	R14120_DNA_BEADS,28051	R.NLEALALDLMEPEQAVDLTLPK.V	2423.27	-0.00515	2	1	48.83	0	0.000691	0|0	P12956/B1AHC8/B1AHC9/B4E356/B4DE32/Q6IC76/F5H1I8/B2RDN9		3.83	0		0	2	MASCOT		T
	R14120_DNA_BEADS,28093	R.NLEALALDLMEPEQAVDLTLPK.V	2423.27	-0.00395	2	1	51.36	0	0.000388	0|0	P12956/B1AHC8/B1AHC9/B4E356/B4DE32/Q6IC76/F5H1I8/B2RDN9		3.83	0		0	2	MASCOT		T
	R14120_DNA_BEADS,13490	R.SDSFENPVLQQHFR.N	1703.81	-0.00043	2	1	40.79	0	0.00419	0|0	P12956/B1AHC8/B1AHC9/B4E356/B4DE32/Q6IC76/F5H1I8/B2RDN9		5.3	0		0	2	MASCOT		T
	R14120_DNA_BEADS,13530	R.SDSFENPVLQQHFR.N	1703.81	0.00059	2	1	66.64	0	1.1e-05	0|0	P12956/B1AHC8/B1AHC9/B4E356/B4DE32/Q6IC76/F5H1I8/B2RDN9		5.3	0		0	2	MASCOT		T
	R14120_DNA_BEADS,13561	R.SDSFENPVLQQHFR.N	1703.81	-0.00039	2	1	84.48	0	1.79e-07	0|0	P12956/B1AHC8/B1AHC9/B4E356/B4DE32/Q6IC76/F5H1I8/B2RDN9		5.3	0		0	2	MASCOT		T
	R14120_DNA_BEADS,13593	R.SDSFENPVLQQHFR.N	1703.81	0.00031	2	1	88.62	0	6.94e-08	0|0	P12956/B1AHC8/B1AHC9/B4E356/B4DE32/Q6IC76/F5H1I8/B2RDN9		5.3	0		0	2	MASCOT		T
	R14120_DNA_BEADS,13626	R.SDSFENPVLQQHFR.N	1703.81	0.00027	2	1	84.27	0	1.89e-07	0|0	P12956/B1AHC8/B1AHC9/B4E356/B4DE32/Q6IC76/F5H1I8/B2RDN9		5.3	0		0	2	MASCOT		T
	R14120_DNA_BEADS,13628	R.SDSFENPVLQQHFR.N	1703.81	-0.00136	3	1	22.33	0	0.29	0|0	P12956/B1AHC8/B1AHC9/B4E356/B4DE32/Q6IC76/F5H1I8/B2RDN9		5.3	0		0	2	MASCOT		T
	R14120_DNA_BEADS,13659	R.SDSFENPVLQQHFR.N	1703.81	0.00089	2	1	90.17	0	4.86e-08	0|0	P12956/B1AHC8/B1AHC9/B4E356/B4DE32/Q6IC76/F5H1I8/B2RDN9		5.3	0		0	2	MASCOT		T
	R14120_DNA_BEADS,13693	R.SDSFENPVLQQHFR.N	1703.81	0.00113	2	1	58.85	0	6.59e-05	0|0	P12956/B1AHC8/B1AHC9/B4E356/B4DE32/Q6IC76/F5H1I8/B2RDN9		5.3	0		0	2	MASCOT		T
	R14120_DNA_BEADS,13730	R.SDSFENPVLQQHFR.N	1703.81	0.00079	2	1	65.82	0	1.33e-05	0|0	P12956/B1AHC8/B1AHC9/B4E356/B4DE32/Q6IC76/F5H1I8/B2RDN9		5.3	0		0	2	MASCOT		T
	R14120_DNA_BEADS,3315	R.SQIYGSR.Q	810.41	-0.00044	2	1	27.38	0	0.0773	0|0	P12956/B1AHC8/B1AHC9/B4DE32/F5H1I8/B2RDN9		8.46	0		0	2	MASCOT		T
	R14120_DNA_BEADS,14784	R.TFNTSTGGLLLPSDTK.R ! R.TFNTSTGGLLLPSDTK.G	1651.85	0.00113	2	1	88.26	0	1.16e-07	0|0	P12956/B1AHC8/B1AHC9/B4DE32/F5H1I8/B2RDN9 ! B4E356		5.5	0		0	2	MASCOT		T
	R14120_DNA_BEADS,14815	R.TFNTSTGGLLLPSDTK.R ! R.TFNTSTGGLLLPSDTK.G	1651.85	0.00109	2	1	92.34	0	4.53e-08	0|0	P12956/B1AHC8/B1AHC9/B4DE32/F5H1I8/B2RDN9 ! B4E356		5.5	0		0	2	MASCOT		T
	R14120_DNA_BEADS,14847	R.TFNTSTGGLLLPSDTK.R ! R.TFNTSTGGLLLPSDTK.G	1651.85	0.00113	2	1	92.88	0	4e-08	0|0	P12956/B1AHC8/B1AHC9/B4DE32/F5H1I8/B2RDN9 ! B4E356		5.5	0		0	2	MASCOT		T
	R14120_DNA_BEADS,14880	R.TFNTSTGGLLLPSDTK.R ! R.TFNTSTGGLLLPSDTK.G	1651.85	0.00133	2	1	95.1	0	2.4e-08	0|0	P12956/B1AHC8/B1AHC9/B4DE32/F5H1I8/B2RDN9 ! B4E356		5.5	0		0	2	MASCOT		T
	R14120_DNA_BEADS,14913	R.TFNTSTGGLLLPSDTK.R ! R.TFNTSTGGLLLPSDTK.G	1651.85	0.00175	2	1	88.16	0	1.19e-07	0|0	P12956/B1AHC8/B1AHC9/B4DE32/F5H1I8/B2RDN9 ! B4E356		5.5	0		0	2	MASCOT		T
	R14120_DNA_BEADS,3037	R.VHFEESSK.L	962.458	-0.00057	2	1	32.29	0	0.0294	0|0	P12956/B1AHC8/B1AHC9/B4E356/B4DE32/F5H1I8/B2RDN9		5.4	0		0	2	MASCOT		T
	R14120_DNA_BEADS,3075	R.VHFEESSK.L	962.458	-0.00031	2	1	41.24	0	0.00374	0|0	P12956/B1AHC8/B1AHC9/B4E356/B4DE32/F5H1I8/B2RDN9		5.4	0		0	2	MASCOT		T
	R14120_DNA_BEADS,3107	R.VHFEESSK.L	962.458	-0.00047	2	1	42.9	0	0.00255	0|0	P12956/B1AHC8/B1AHC9/B4E356/B4DE32/F5H1I8/B2RDN9		5.4	0		0	2	MASCOT		T
	R14120_DNA_BEADS,3142	R.VHFEESSK.L	962.458	-0.00023	2	1	35.95	0	0.0127	0|0	P12956/B1AHC8/B1AHC9/B4E356/B4DE32/F5H1I8/B2RDN9		5.4	0		0	2	MASCOT		T
$2-1	sp|P13010|XRCC5_HUMAN X-ray repair cross-complementing protein 5 OS=Homo sapiens GN=XRCC5 PE=1 SV=3	100	13	0.2842	82703.6	5.55
	R14120_DNA_BEADS,23430	K.DEIALVLFGTDGTDNPLSGGDQYQNITVHR.H	3245.57	-0.0048	3	1	60.91	0	4.9e-05	0|0	P13010/Q53TC2/C9JZ81		4.03	0		0	2	MASCOT		T
	R14120_DNA_BEADS,23497	K.DEIALVLFGTDGTDNPLSGGDQYQNITVHR.H	3245.57	-0.00747	3	1	59.31	0	7.08e-05	0|0	P13010/Q53TC2/C9JZ81		4.03	0		0	2	MASCOT		T
	R14120_DNA_BEADS,23551	K.DEIALVLFGTDGTDNPLSGGDQYQNITVHR.H	3245.57	-0.0057	3	1	60.84	0	5e-05	0|0	P13010/Q53TC2/C9JZ81		4.03	0		0	2	MASCOT		T
	R14120_DNA_BEADS,23629	K.DEIALVLFGTDGTDNPLSGGDQYQNITVHR.H	3245.57	-0.0039	3	1	41.55	0	0.0042	0|0	P13010/Q53TC2/C9JZ81		4.03	0		0	2	MASCOT		T
	R14120_DNA_BEADS,11991	K.DQVTAQEIFQDNHEDGPTAK.K	2243.02	0.00377	3	1	55.2	0	9.89e-05	0|0	P13010/Q53T09		4.1	0		0	2	MASCOT		T
	R14120_DNA_BEADS,12033	K.DQVTAQEIFQDNHEDGPTAK.K	2243.02	0.00131	3	1	67.13	0	6.49e-06	0|0	P13010/Q53T09		4.1	0		0	2	MASCOT		T
	R14120_DNA_BEADS,12066	K.DQVTAQEIFQDNHEDGPTAK.K	2243.02	0.00074	3	1	75.12	0	1.05e-06	0|0	P13010/Q53T09		4.1	0		0	2	MASCOT		T
	R14120_DNA_BEADS,12067	K.DQVTAQEIFQDNHEDGPTAK.K	2243.02	-0.00094	2	1	110.25	0	3.21e-10	0|0	P13010/Q53T09		4.1	0		0	2	MASCOT		T
	R14120_DNA_BEADS,12099	K.DQVTAQEIFQDNHEDGPTAK.K	2243.02	0.00086	3	1	67.06	0	6.69e-06	0|0	P13010/Q53T09		4.1	0		0	2	MASCOT		T
	R14120_DNA_BEADS,12100	K.DQVTAQEIFQDNHEDGPTAK.K	2243.02	-0.0005	2	1	94.95	0	1.09e-08	0|0	P13010/Q53T09		4.1	0		0	2	MASCOT		T
	R14120_DNA_BEADS,12132	K.DQVTAQEIFQDNHEDGPTAK.K	2243.02	0.00086	3	1	67.14	0	6.57e-06	0|0	P13010/Q53T09		4.1	0		0	2	MASCOT		T
	R14120_DNA_BEADS,12133	K.DQVTAQEIFQDNHEDGPTAK.K	2243.02	-0.00068	2	1	119.69	0	3.65e-11	0|0	P13010/Q53T09		4.1	0		0	2	MASCOT		T
	R14120_DNA_BEADS,12165	K.DQVTAQEIFQDNHEDGPTAK.K	2243.02	0.00161	3	1	57.02	0	6.65e-05	0|0	P13010/Q53T09		4.1	0		0	2	MASCOT		T
	R14120_DNA_BEADS,12166	K.DQVTAQEIFQDNHEDGPTAK.K	2243.02	-0.00072	2	1	108.29	0	5.04e-10	0|0	P13010/Q53T09		4.1	0		0	2	MASCOT		T
	R14120_DNA_BEADS,12198	K.DQVTAQEIFQDNHEDGPTAK.K	2243.02	0.0011	3	1	53.31	0	0.000157	0|0	P13010/Q53T09		4.1	0		0	2	MASCOT		T
	R14120_DNA_BEADS,12199	K.DQVTAQEIFQDNHEDGPTAK.K	2243.02	8e-05	2	1	34.26	0	0.0126	0|0	P13010/Q53T09		4.1	0		0	2	MASCOT		T
	R14120_DNA_BEADS,12823	K.EDIIQGFR.Y	977.505	-0.00026	2	1	24.35	0	0.384	0|0	P13010/Q53T09		4.37	0		0	2	MASCOT		T
	R14120_DNA_BEADS,12856	K.EDIIQGFR.Y	977.505	-0.00074	2	1	47.56	0	0.00183	0|0	P13010/Q53T09		4.37	0		0	2	MASCOT		T
	R14120_DNA_BEADS,12889	K.EDIIQGFR.Y	977.505	-0.00152	2	1	52.63	0	0.00057	0|0	P13010/Q53T09		4.37	0		0	2	MASCOT		T
	R14120_DNA_BEADS,12922	K.EDIIQGFR.Y	977.505	-0.00148	2	1	60.86	0	8.57e-05	0|0	P13010/Q53T09		4.37	0		0	2	MASCOT		T
	R14120_DNA_BEADS,12955	K.EDIIQGFR.Y	977.505	-0.00092	2	1	39.09	0	0.0129	0|0	P13010/Q53T09		4.37	0		0	2	MASCOT		T
	R14120_DNA_BEADS,12989	K.EDIIQGFR.Y	977.505	-0.00052	2	1	35.66	0	0.0284	0|0	P13010/Q53T09		4.37	0		0	2	MASCOT		T
	R14120_DNA_BEADS,3275	K.EEASGSSVTAEEAK.K	1394.63	-0.00168	2	1	74.77	0	1.16e-06	0|0	P13010/Q53T09		4.09	0		0	2	MASCOT		T
	R14120_DNA_BEADS,3316	K.EEASGSSVTAEEAK.K	1394.63	-0.00068	2	1	76.81	0	7.27e-07	0|0	P13010/Q53T09		4.09	0		0	2	MASCOT		T
	R14120_DNA_BEADS,3349	K.EEASGSSVTAEEAK.K	1394.63	4e-05	2	1	77.01	0	6.94e-07	0|0	P13010/Q53T09		4.09	0		0	2	MASCOT		T
	R14120_DNA_BEADS,3382	K.EEASGSSVTAEEAK.K	1394.63	0.00058	2	1	84.39	0	1.22e-07	0|0	P13010/Q53T09		4.09	0		0	2	MASCOT		T
	R14120_DNA_BEADS,3412	K.EEASGSSVTAEEAK.K	1394.63	0.0011	2	1	80.4	0	3.05e-07	0|0	P13010/Q53T09		4.09	0		0	2	MASCOT		T
	R14120_DNA_BEADS,3451	K.EEASGSSVTAEEAK.K	1394.63	0.00162	2	1	83.81	0	1.35e-07	0|0	P13010/Q53T09		4.09	0		0	2	MASCOT		T
	R14120_DNA_BEADS,3487	K.EEASGSSVTAEEAK.K	1394.63	0.00132	2	1	76.24	0	8e-07	0|0	P13010/Q53T09		4.09	0		0	2	MASCOT		T
	R14120_DNA_BEADS,13826	K.ETVYCLNDDDETEVLK.E	1942.86	-0.0019	2	1	81.68	0	1.21e-07	0|0	P13010/Q53T09		3.71	0		0	2	MASCOT		T
	R14120_DNA_BEADS,13857	K.ETVYCLNDDDETEVLK.E	1942.86	-0.00128	2	1	96.84	0	3.67e-09	0|0	P13010/Q53T09		3.71	0		0	2	MASCOT		T
	R14120_DNA_BEADS,13890	K.ETVYCLNDDDETEVLK.E	1942.86	-0.00136	2	1	70.64	0	1.53e-06	0|0	P13010/Q53T09		3.71	0		0	2	MASCOT		T
	R14120_DNA_BEADS,13924	K.ETVYCLNDDDETEVLK.E	1942.86	-0.00124	2	1	78.46	0	2.53e-07	0|0	P13010/Q53T09		3.71	0		0	2	MASCOT		T
	R14120_DNA_BEADS,13957	K.ETVYCLNDDDETEVLK.E	1942.86	-0.00178	2	1	75.21	0	5.36e-07	0|0	P13010/Q53T09		3.71	0		0	2	MASCOT		T
	R14120_DNA_BEADS,13991	K.ETVYCLNDDDETEVLK.E	1942.86	-0.00188	2	1	94.18	0	6.8e-09	0|0	P13010/Q53T09		3.71	0		0	2	MASCOT		T
	R14120_DNA_BEADS,14027	K.ETVYCLNDDDETEVLK.E	1942.86	-0.00094	2	1	85.51	0	4.99e-08	0|0	P13010/Q53T09		3.71	0		0	2	MASCOT		T
	R14120_DNA_BEADS,25984	K.IQPGSQQADFLDALIVSM*DVIQHETIGK.K	3069.56	-0.00331	3	1	46.76	0	0.00111	0|0	P13010/Q53TC2/C9JZ81		4.22	0	15.994919 Oxidation (M)	0	2	MASCOT		T
	R14120_DNA_BEADS,26024	K.IQPGSQQADFLDALIVSM*DVIQHETIGK.K	3069.56	-0.00106	3	1	35.67	0	0.0141	0|0	P13010/Q53TC2/C9JZ81		4.22	0	15.994919 Oxidation (M)	0	2	MASCOT		T
	R14120_DNA_BEADS,26068	K.IQPGSQQADFLDALIVSM*DVIQHETIGK.K	3069.56	-0.00301	3	1	45.52	0	0.00148	0|0	P13010/Q53TC2/C9JZ81		4.22	0	15.994919 Oxidation (M)	0	2	MASCOT		T
	R14120_DNA_BEADS,26112	K.IQPGSQQADFLDALIVSM*DVIQHETIGK.K	3069.56	-0.00316	3	1	33.98	0	0.0211	0|0	P13010/Q53TC2/C9JZ81		4.22	0	15.994919 Oxidation (M)	0	2	MASCOT		T
	R14120_DNA_BEADS,26157	K.IQPGSQQADFLDALIVSM*DVIQHETIGK.K	3069.56	-0.00781	3	1	34.91	0	0.0171	0|0	P13010/Q53TC2/C9JZ81		4.22	0	15.994919 Oxidation (M)	0	2	MASCOT		T
	R14120_DNA_BEADS,17731	K.SQLDIIIHSLK.K	1266.74	-0.00065	2	1	34.16	0	0.00871	0|0	P13010/Q53TC2		6.46	0		0	2	MASCOT		T
	R14120_DNA_BEADS,17773	K.SQLDIIIHSLK.K	1266.74	-0.00051	2	1	51.21	0	0.000172	0|0	P13010/Q53TC2		6.46	0		0	2	MASCOT		T
	R14120_DNA_BEADS,17805	K.SQLDIIIHSLK.K	1266.74	-0.00023	2	1	63.26	0	1.07e-05	0|0	P13010/Q53TC2		6.46	0		0	2	MASCOT		T
	R14120_DNA_BEADS,17837	K.SQLDIIIHSLK.K	1266.74	-0.00019	2	1	32.66	0	0.0124	0|0	P13010/Q53TC2		6.46	0		0	2	MASCOT		T
	R14120_DNA_BEADS,17870	K.SQLDIIIHSLK.K	1266.74	-0.00051	2	1	39.57	0	0.00251	0|0	P13010/Q53TC2		6.46	0		0	2	MASCOT		T
	R14120_DNA_BEADS,17786	K.TDTLEDLFPTTK.I	1380.69	-0.00029	2	1	35.25	0	0.0219	0|0	P13010/Q53T09		4.03	0		0	2	MASCOT		T
	R14120_DNA_BEADS,17828	K.TDTLEDLFPTTK.I	1380.69	7e-05	2	1	66.31	0	1.73e-05	0|0	P13010/Q53T09		4.03	0		0	2	MASCOT		T
	R14120_DNA_BEADS,17860	K.TDTLEDLFPTTK.I	1380.69	0.00021	2	1	72.79	0	3.95e-06	0|0	P13010/Q53T09		4.03	0		0	2	MASCOT		T
	R14120_DNA_BEADS,17892	K.TDTLEDLFPTTK.I	1380.69	-0.00011	2	1	79.08	0	9.03e-07	0|0	P13010/Q53T09		4.03	0		0	2	MASCOT		T
	R14120_DNA_BEADS,17924	K.TDTLEDLFPTTK.I	1380.69	-0.00047	2	1	65.91	0	1.88e-05	0|0	P13010/Q53T09		4.03	0		0	2	MASCOT		T
	R14120_DNA_BEADS,17957	K.TDTLEDLFPTTK.I	1380.69	-0.00125	2	1	79.36	0	8.47e-07	0|0	P13010/Q53T09		4.03	0		0	2	MASCOT		T
	R14120_DNA_BEADS,17990	K.TDTLEDLFPTTK.I	1380.69	-0.00135	2	1	79.07	0	9.06e-07	0|0	P13010/Q53T09		4.03	0		0	2	MASCOT		T
	R14120_DNA_BEADS,18024	K.TDTLEDLFPTTK.I	1380.69	-0.00133	2	1	79.21	0	8.77e-07	0|0	P13010/Q53T09		4.03	0		0	2	MASCOT		T
	R14120_DNA_BEADS,18057	K.TDTLEDLFPTTK.I	1380.69	-0.00115	2	1	61.52	0	5.15e-05	0|0	P13010/Q53T09		4.03	0		0	2	MASCOT		T
	R14120_DNA_BEADS,18090	K.TDTLEDLFPTTK.I	1380.69	-0.00067	2	1	65.81	0	1.92e-05	0|0	P13010/Q53T09		4.03	0		0	2	MASCOT		T
	R14120_DNA_BEADS,18124	K.TDTLEDLFPTTK.I	1380.69	-0.00013	2	1	62.4	0	4.21e-05	0|0	P13010/Q53T09		4.03	0		0	2	MASCOT		T
	R14120_DNA_BEADS,18156	K.TDTLEDLFPTTK.I	1380.69	5e-05	2	1	64.03	0	2.9e-05	0|0	P13010/Q53T09		4.03	0		0	2	MASCOT		T
	R14120_DNA_BEADS,18112	K.TLFPLIEAK.K	1031.61	-0.00065	2	1	30.22	0	0.0385	0|0	P13010/Q53T09		5.66	0		0	2	MASCOT		T
	R14120_DNA_BEADS,18145	K.TLFPLIEAK.K	1031.61	-0.00061	2	1	26.9	0	0.0827	0|0	P13010/Q53T09		5.66	0		0	2	MASCOT		T
	R14120_DNA_BEADS,21637	K.YAPTEAQLNAVDALIDSM*SLAK.K	2337.16	-0.00193	3	1	43.75	0	0.00311	0|0	P13010/Q53T09		4.03	0	15.994919 Oxidation (M)	0	2	MASCOT		T
	R14120_DNA_BEADS,21639	K.YAPTEAQLNAVDALIDSM*SLAK.K	2337.16	-0.00461	2	1	40.03	0	0.00726	0|0	P13010/Q53T09		4.03	0	15.994919 Oxidation (M)	0	2	MASCOT		T
	R14120_DNA_BEADS,21681	K.YAPTEAQLNAVDALIDSM*SLAK.K	2337.16	-0.001	3	1	51.51	0	0.000528	0|0	P13010/Q53T09		4.03	0	15.994919 Oxidation (M)	0	2	MASCOT		T
	R14120_DNA_BEADS,21683	K.YAPTEAQLNAVDALIDSM*SLAK.K	2337.16	-0.00441	2	1	51.19	0	0.000558	0|0	P13010/Q53T09		4.03	0	15.994919 Oxidation (M)	0	2	MASCOT		T
	R14120_DNA_BEADS,21724	K.YAPTEAQLNAVDALIDSM*SLAK.K	2337.16	-0.00401	2	1	34.75	0	0.0246	0|0	P13010/Q53T09		4.03	0	15.994919 Oxidation (M)	0	2	MASCOT		T
	R14120_DNA_BEADS,21725	K.YAPTEAQLNAVDALIDSM*SLAK.K	2337.16	-0.0004	3	1	33.6	0	0.0325	0|0	P13010/Q53T09		4.03	0	15.994919 Oxidation (M)	0	2	MASCOT		T
	R14120_DNA_BEADS,26519	K.YAPTEAQLNAVDALIDSMSLAK.K	2321.17	-0.00315	2	1	112.69	0	1.2e-09	0|0	P13010/Q53T09		4.03	0		0	2	MASCOT		T
	R14120_DNA_BEADS,26561	K.YAPTEAQLNAVDALIDSMSLAK.K	2321.17	-0.00285	2	1	117.56	0	3.92e-10	0|0	P13010/Q53T09		4.03	0		0	2	MASCOT		T
	R14120_DNA_BEADS,26594	K.YAPTEAQLNAVDALIDSMSLAK.K	2321.17	-0.00275	2	1	106.33	0	5.2e-09	0|0	P13010/Q53T09		4.03	0		0	2	MASCOT		T
	R14120_DNA_BEADS,26627	K.YAPTEAQLNAVDALIDSMSLAK.K	2321.17	-0.00331	2	1	126.67	0	4.81e-11	0|0	P13010/Q53T09		4.03	0		0	2	MASCOT		T
	R14120_DNA_BEADS,26661	K.YAPTEAQLNAVDALIDSMSLAK.K	2321.17	-0.00361	2	1	131.04	0	1.75e-11	0|0	P13010/Q53T09		4.03	0		0	2	MASCOT		T
	R14120_DNA_BEADS,14277	R.HIEIFTDLSSR.F	1317.68	-0.00075	2	1	63.05	0	4e-05	0|0	P13010/Q53TC2/C9JZ81		5.32	0		0	2	MASCOT		T
	R14120_DNA_BEADS,14309	R.HIEIFTDLSSR.F	1317.68	-0.00117	2	1	47.01	0	0.00158	0|0	P13010/Q53TC2/C9JZ81		5.32	0		0	2	MASCOT		T
	R14120_DNA_BEADS,14342	R.HIEIFTDLSSR.F	1317.68	-0.00161	2	1	58.99	0	9.87e-05	0|0	P13010/Q53TC2/C9JZ81		5.32	0		0	2	MASCOT		T
	R14120_DNA_BEADS,14374	R.HIEIFTDLSSR.F	1317.68	-0.00175	2	1	58.88	0	0.000101	0|0	P13010/Q53TC2/C9JZ81		5.32	0		0	2	MASCOT		T
	R14120_DNA_BEADS,14407	R.HIEIFTDLSSR.F	1317.68	-0.00129	2	1	58.93	0	0.0001	0|0	P13010/Q53TC2/C9JZ81		5.32	0		0	2	MASCOT		T
	R14120_DNA_BEADS,14440	R.HIEIFTDLSSR.F	1317.68	-0.00063	2	1	62.8	0	4.24e-05	0|0	P13010/Q53TC2/C9JZ81		5.32	0		0	2	MASCOT		T
	R14120_DNA_BEADS,14473	R.HIEIFTDLSSR.F	1317.68	-0.00039	2	1	63.72	0	3.43e-05	0|0	P13010/Q53TC2/C9JZ81		5.32	0		0	2	MASCOT		T
	R14120_DNA_BEADS,14506	R.HIEIFTDLSSR.F	1317.68	-0.00047	2	1	58.82	0	0.000106	0|0	P13010/Q53TC2/C9JZ81		5.32	0		0	2	MASCOT		T
	R14120_DNA_BEADS,14539	R.HIEIFTDLSSR.F	1317.68	-0.00047	2	1	64.46	0	2.9e-05	0|0	P13010/Q53TC2/C9JZ81		5.32	0		0	2	MASCOT		T
	R14120_DNA_BEADS,14572	R.HIEIFTDLSSR.F	1317.68	-0.00049	2	1	63.14	0	3.92e-05	0|0	P13010/Q53TC2/C9JZ81		5.32	0		0	2	MASCOT		T
	R14120_DNA_BEADS,14605	R.HIEIFTDLSSR.F	1317.68	-0.00043	2	1	59.26	0	9.59e-05	0|0	P13010/Q53TC2/C9JZ81		5.32	0		0	2	MASCOT		T
	R14120_DNA_BEADS,14641	R.HIEIFTDLSSR.F	1317.68	-9e-05	2	1	60.51	0	7.05e-05	0|0	P13010/Q53TC2/C9JZ81		5.32	0		0	2	MASCOT		T
	R14120_DNA_BEADS,14673	R.HIEIFTDLSSR.F	1317.68	-0.00031	2	1	33.78	0	0.0339	0|0	P13010/Q53TC2/C9JZ81		5.32	0		0	2	MASCOT		T
	R14120_DNA_BEADS,14706	R.HIEIFTDLSSR.F	1317.68	1e-05	2	1	39.05	0	0.00986	0|0	P13010/Q53TC2/C9JZ81		5.32	0		0	2	MASCOT		T
	R14120_DNA_BEADS,14738	R.HIEIFTDLSSR.F	1317.68	0.00011	2	1	41.25	0	0.00594	0|0	P13010/Q53TC2/C9JZ81		5.32	0		0	2	MASCOT		T
	R14120_DNA_BEADS,14772	R.HIEIFTDLSSR.F	1317.68	9e-05	2	1	33.03	0	0.0394	0|0	P13010/Q53TC2/C9JZ81		5.32	0		0	2	MASCOT		T
	R14120_DNA_BEADS,14806	R.HIEIFTDLSSR.F	1317.68	-0.00051	2	1	38.98	0	0.0102	0|0	P13010/Q53TC2/C9JZ81		5.32	0		0	2	MASCOT		T
	R14120_DNA_BEADS,14845	R.HIEIFTDLSSR.F	1317.68	0.00047	2	1	39.22	0	0.00969	0|0	P13010/Q53TC2/C9JZ81		5.32	0		0	2	MASCOT		T
	R14120_DNA_BEADS,23398	R.HLM*LPDFDLLEDIESK.I	1930.95	-0.00059	2	1	68.42	0	4.97e-05	0|0	P13010/Q53TC2/C9JZ81		4.1	0	15.994919 Oxidation (M)	0	2	MASCOT		T
	R14120_DNA_BEADS,23438	R.HLM*LPDFDLLEDIESK.I	1930.95	-0.00165	2	1	73.44	0	1.57e-05	0|0	P13010/Q53TC2/C9JZ81		4.1	0	15.994919 Oxidation (M)	0	2	MASCOT		T
	R14120_DNA_BEADS,23464	R.HLM*LPDFDLLEDIESK.I	1930.95	0.00032	3	1	20.63	0	2.99	0|0	P13010/Q53TC2/C9JZ81		4.1	0	15.994919 Oxidation (M)	0	2	MASCOT		T
	R14120_DNA_BEADS,23482	R.HLM*LPDFDLLEDIESK.I	1930.95	-0.00141	2	1	70.78	0	2.89e-05	0|0	P13010/Q53TC2/C9JZ81		4.1	0	15.994919 Oxidation (M)	0	2	MASCOT		T
	R14120_DNA_BEADS,23527	R.HLM*LPDFDLLEDIESK.I	1930.95	-0.00089	2	1	78.81	0	4.54e-06	0|0	P13010/Q53TC2/C9JZ81		4.1	0	15.994919 Oxidation (M)	0	2	MASCOT		T
	R14120_DNA_BEADS,23575	R.HLM*LPDFDLLEDIESK.I	1930.95	-0.00201	2	1	75.41	0	9.97e-06	0|0	P13010/Q53TC2/C9JZ81		4.1	0	15.994919 Oxidation (M)	0	2	MASCOT		T
	R14120_DNA_BEADS,24234	R.HLMLPDFDLLEDIESK.I	1914.95	-0.0038	2	1	59.92	0	0.000262	0|0	P13010/Q53TC2/C9JZ81		4.1	0		0	2	MASCOT		T
	R14120_DNA_BEADS,24276	R.HLMLPDFDLLEDIESK.I	1914.95	-0.0007	2	1	72.88	0	1.32e-05	0|0	P13010/Q53TC2/C9JZ81		4.1	0		0	2	MASCOT		T
	R14120_DNA_BEADS,24321	R.HLMLPDFDLLEDIESK.I	1914.95	-0.00154	2	1	84.01	0	1.02e-06	0|0	P13010/Q53TC2/C9JZ81		4.1	0		0	2	MASCOT		T
	R14120_DNA_BEADS,9636	R.LGGHGPSFPLK.G	1109.61	0.00139	2	1	21.83	0	0.344	0|0	P13010/Q53T09		8.76	0		0	2	MASCOT		T
	R14120_DNA_BEADS,9699	R.LGGHGPSFPLK.G	1109.61	0.00133	2	1	24.7	0	0.178	0|0	P13010/Q53T09		8.76	0		0	2	MASCOT		T
$3-1	tr|Q53G76|Q53G76_HUMAN Beta actin variant (Fragment) OS=Homo sapiens PE=2 SV=1	235	9	0.376	41720.2	5.29
$3-2	tr|B4E335|B4E335_HUMAN cDNA FLJ52842, highly similar to Actin, cytoplasmic 1 OS=Homo sapiens PE=2 SV=1	235	9	0.4017	39225.5	5.39
$3-3	tr|Q53G99|Q53G99_HUMAN Beta actin variant (Fragment) OS=Homo sapiens PE=2 SV=1	235	9	0.376	41764.3	5.38
$3-4	tr|B4E3A4|B4E3A4_HUMAN cDNA FLJ57283, highly similar to Actin, cytoplasmic 2 OS=Homo sapiens PE=2 SV=1	235	9	0.3961	39799.1	5.23
$3-5	tr|Q53GK6|Q53GK6_HUMAN Beta actin variant (Fragment) OS=Homo sapiens PE=2 SV=1	235	9	0.376	41722.3	5.29
$3-6	tr|Q8WVW5|Q8WVW5_HUMAN Putative uncharacterized protein (Fragment) OS=Homo sapiens PE=2 SV=1	235	9	0.3884	40502.9	5.78
$3-7	sp|P63261|ACTG_HUMAN Actin, cytoplasmic 2 OS=Homo sapiens GN=ACTG1 PE=1 SV=1	235	9	0.376	41792.4	5.31
$3-8	sp|P60709|ACTB_HUMAN Actin, cytoplasmic 1 OS=Homo sapiens GN=ACTB PE=1 SV=1	235	9	0.376	41736.3	5.29
$3-9	tr|Q1KLZ0|Q1KLZ0_HUMAN HCG15971, isoform CRA_a OS=Homo sapiens GN=PS1TP5BP1 PE=2 SV=1	235	9	0.376	41736.3	5.29
$3-10	tr|B4DVQ0|B4DVQ0_HUMAN cDNA FLJ58286, highly similar to Actin, cytoplasmic 2 OS=Homo sapiens PE=2 SV=1	235	9	0.4234	37348.4	5.49
	R14120_DNA_BEADS,5221	K.AGFAGDDAPR.A	976.448	0.00014	2	1	42.39	0	0.00199	0|0	P62736/P60709/P63261/P68032/P63267/P68133/Q6S8J3/A5A3E0/P0CG39/P0CG38/D2JYH4/Q1KLZ0/G5E9R0/K7EM38/Q5T8M7/I3L4N8/I3L1U9/I3L3R2/I3L3I0/B4E3A4/J3KT65/Q7Z7J6/B7Z6I1/C9JTX5/F8WCH0/Q8WVW5/B4DW52/C9JZR7/B3KUD3/B4E335/B3KW67/B4DVQ0/Q53G76/B8ZZJ2/A6NL76/A8K3K1/F6QUT6/Q53G99/L0R5C4/Q13707/E7EVS6/Q5T8M8/Q53GK6/F8WB63/A1E282/F6UVQ4/B7Z6P1/C9JFL5/C9JUM1		4.21	0		0	2	MASCOT		T
	R14120_DNA_BEADS,5254	K.AGFAGDDAPR.A	976.448	-0.00012	2	1	47.19	0	0.00066	0|0	P62736/P60709/P63261/P68032/P63267/P68133/Q6S8J3/A5A3E0/P0CG39/P0CG38/D2JYH4/Q1KLZ0/G5E9R0/K7EM38/Q5T8M7/I3L4N8/I3L1U9/I3L3R2/I3L3I0/B4E3A4/J3KT65/Q7Z7J6/B7Z6I1/C9JTX5/F8WCH0/Q8WVW5/B4DW52/C9JZR7/B3KUD3/B4E335/B3KW67/B4DVQ0/Q53G76/B8ZZJ2/A6NL76/A8K3K1/F6QUT6/Q53G99/L0R5C4/Q13707/E7EVS6/Q5T8M8/Q53GK6/F8WB63/A1E282/F6UVQ4/B7Z6P1/C9JFL5/C9JUM1		4.21	0		0	2	MASCOT		T
	R14120_DNA_BEADS,16696	K.DLYANTVLSGGTTM*YPGIADR.M	2231.06	-0.00623	2	1	54.02	0	0.000399	0|0	P60709/P63261/Q1KLZ0/B3KWQ3/V9HVZ7/B4E3A4/A4UCT3/Q8WVW5/B4DW52/B7ZAP6/B4E335/Q96FU6/A5GZ75/B4DVQ0/Q53G76/Q53G99/Q96DE1/Q9UE89/Q6PJ43/Q53GK6/F1BXA6		4.21	0	15.994919 Oxidation (M)	0	2	MASCOT		T
	R14120_DNA_BEADS,16741	K.DLYANTVLSGGTTM*YPGIADR.M	2231.06	-0.00433	2	1	106.22	0	2.43e-09	0|0	P60709/P63261/Q1KLZ0/B3KWQ3/V9HVZ7/B4E3A4/A4UCT3/Q8WVW5/B4DW52/B7ZAP6/B4E335/Q96FU6/A5GZ75/B4DVQ0/Q53G76/Q53G99/Q96DE1/Q9UE89/Q6PJ43/Q53GK6/F1BXA6		4.21	0	15.994919 Oxidation (M)	0	2	MASCOT		T
	R14120_DNA_BEADS,16795	K.DLYANTVLSGGTTM*YPGIADR.M	2231.06	-0.00321	2	1	91.98	0	6.38e-08	0|0	P60709/P63261/Q1KLZ0/B3KWQ3/V9HVZ7/B4E3A4/A4UCT3/Q8WVW5/B4DW52/B7ZAP6/B4E335/Q96FU6/A5GZ75/B4DVQ0/Q53G76/Q53G99/Q96DE1/Q9UE89/Q6PJ43/Q53GK6/F1BXA6		4.21	0	15.994919 Oxidation (M)	0	2	MASCOT		T
	R14120_DNA_BEADS,16839	K.DLYANTVLSGGTTM*YPGIADR.M	2231.06	-0.00401	2	1	88.95	0	1.3e-07	0|0	P60709/P63261/Q1KLZ0/B3KWQ3/V9HVZ7/B4E3A4/A4UCT3/Q8WVW5/B4DW52/B7ZAP6/B4E335/Q96FU6/A5GZ75/B4DVQ0/Q53G76/Q53G99/Q96DE1/Q9UE89/Q6PJ43/Q53GK6/F1BXA6		4.21	0	15.994919 Oxidation (M)	0	2	MASCOT		T
	R14120_DNA_BEADS,16880	K.DLYANTVLSGGTTM*YPGIADR.M	2231.06	-0.00457	2	1	116.84	0	2.12e-10	0|0	P60709/P63261/Q1KLZ0/B3KWQ3/V9HVZ7/B4E3A4/A4UCT3/Q8WVW5/B4DW52/B7ZAP6/B4E335/Q96FU6/A5GZ75/B4DVQ0/Q53G76/Q53G99/Q96DE1/Q9UE89/Q6PJ43/Q53GK6/F1BXA6		4.21	0	15.994919 Oxidation (M)	0	2	MASCOT		T
	R14120_DNA_BEADS,16912	K.DLYANTVLSGGTTM*YPGIADR.M	2231.06	-0.00437	2	1	81.7	0	6.92e-07	0|0	P60709/P63261/Q1KLZ0/B3KWQ3/V9HVZ7/B4E3A4/A4UCT3/Q8WVW5/B4DW52/B7ZAP6/B4E335/Q96FU6/A5GZ75/B4DVQ0/Q53G76/Q53G99/Q96DE1/Q9UE89/Q6PJ43/Q53GK6/F1BXA6		4.21	0	15.994919 Oxidation (M)	0	2	MASCOT		T
	R14120_DNA_BEADS,16946	K.DLYANTVLSGGTTM*YPGIADR.M	2231.06	-0.00491	2	1	58.35	0	0.000149	0|0	P60709/P63261/Q1KLZ0/B3KWQ3/V9HVZ7/B4E3A4/A4UCT3/Q8WVW5/B4DW52/B7ZAP6/B4E335/Q96FU6/A5GZ75/B4DVQ0/Q53G76/Q53G99/Q96DE1/Q9UE89/Q6PJ43/Q53GK6/F1BXA6		4.21	0	15.994919 Oxidation (M)	0	2	MASCOT		T
	R14120_DNA_BEADS,16980	K.DLYANTVLSGGTTM*YPGIADR.M	2231.06	-0.00239	2	1	69.01	0	1.25e-05	0|0	P60709/P63261/Q1KLZ0/B3KWQ3/V9HVZ7/B4E3A4/A4UCT3/Q8WVW5/B4DW52/B7ZAP6/B4E335/Q96FU6/A5GZ75/B4DVQ0/Q53G76/Q53G99/Q96DE1/Q9UE89/Q6PJ43/Q53GK6/F1BXA6		4.21	0	15.994919 Oxidation (M)	0	2	MASCOT		T
	R14120_DNA_BEADS,17015	K.DLYANTVLSGGTTM*YPGIADR.M	2231.06	-0.00031	2	1	42.88	0	0.00516	0|0	P60709/P63261/Q1KLZ0/B3KWQ3/V9HVZ7/B4E3A4/A4UCT3/Q8WVW5/B4DW52/B7ZAP6/B4E335/Q96FU6/A5GZ75/B4DVQ0/Q53G76/Q53G99/Q96DE1/Q9UE89/Q6PJ43/Q53GK6/F1BXA6		4.21	0	15.994919 Oxidation (M)	0	2	MASCOT		T
	R14120_DNA_BEADS,17095	K.DLYANTVLSGGTTM*YPGIADR.M	2231.06	-0.00377	2	1	27.05	0	0.2	0|0	P60709/P63261/Q1KLZ0/B3KWQ3/V9HVZ7/B4E3A4/A4UCT3/Q8WVW5/B4DW52/B7ZAP6/B4E335/Q96FU6/A5GZ75/B4DVQ0/Q53G76/Q53G99/Q96DE1/Q9UE89/Q6PJ43/Q53GK6/F1BXA6		4.21	0	15.994919 Oxidation (M)	0	2	MASCOT		T
	R14120_DNA_BEADS,17844	K.DLYANTVLSGGTTM*YPGIADR.M	2231.06	-0.00301	2	1	34.02	0	0.04	0|0	P60709/P63261/Q1KLZ0/B3KWQ3/V9HVZ7/B4E3A4/A4UCT3/Q8WVW5/B4DW52/B7ZAP6/B4E335/Q96FU6/A5GZ75/B4DVQ0/Q53G76/Q53G99/Q96DE1/Q9UE89/Q6PJ43/Q53GK6/F1BXA6		4.21	0	15.994919 Oxidation (M)	0	2	MASCOT		T
	R14120_DNA_BEADS,17889	K.DLYANTVLSGGTTM*YPGIADR.M	2231.06	0.00449	2	1	38.83	0	0.0126	0|0	P60709/P63261/Q1KLZ0/B3KWQ3/V9HVZ7/B4E3A4/A4UCT3/Q8WVW5/B4DW52/B7ZAP6/B4E335/Q96FU6/A5GZ75/B4DVQ0/Q53G76/Q53G99/Q96DE1/Q9UE89/Q6PJ43/Q53GK6/F1BXA6		4.21	0	15.994919 Oxidation (M)	0	2	MASCOT		T
[truncated: 3,495 more rows]
