# Supplementary material for: Cytoplasm-Translocated Ku70/80 Complex Sensing of HBV DNA Induces Hepatitis-Associated Chemokine Secretion
Source: Front Immunol. 2016 Dec 5;7:569. doi: 10.3389/fimmu.2016.00569 (PMC5136554; doi:10.3389/fimmu.2016.00569)
Supplement: Supplementary file 3 [file Data_Sheet_3.XLSX]

## Sheet: IgG1
Mass spectrometry resutls of mouse IgG1 Co-IP sample
	Reference	PepCount	UniquePepCount	CoverPercent	MW	PI
	FileScan	Sequence	MH+	Diff(MH+)	Charge	Rank	Score	DeltaScore	ExpectValue	Ions	Reference	DIFF_MODIFIED_CANDIDATE	PI	MissCleavage	Modification	MatchedTIC	NumProteaseTermini	Engine	Tag	Decoy
$1-1	sp|P35579|MYH9_HUMAN Myosin-9 OS=Homo sapiens GN=MYH9 PE=1 SV=4	42	37	0.202	226530	5.5
$1-2	tr|A0A024R1N1|A0A024R1N1_HUMAN Myosin, heavy polypeptide 9, non-muscle, isoform CRA_a OS=Homo sapiens GN=MYH9 PE=4 SV=1	42	37	0.202	226530	5.5
	R14120_3_IGG1,11407	K.ADEWLMK.N	892.423	-0.00943	2	1	22.24	0	0.53	0|0	P35580/P35579/F8W6L6/B4E3S1/A0A024R1N1/Q86XU5		4.37	0		0	2	MASCOT		T
	R14120_3_IGG1,11479	K.ADEWLMK.N	892.423	0.00329	1	1	26.58	0	0.304	0|0	P35580/P35579/F8W6L6/B4E3S1/A0A024R1N1/Q86XU5		4.37	0		0	2	MASCOT		T
	R14120_3_IGG1,12307	K.ALELDSNLYR.I	1193.62	-0.00096	2	1	62.19	0	5.33e-05	0|0	P35579/B4E3S1/A0A024R1N1/Q86XU5		4.37	0		0	2	MASCOT		T
	R14120_3_IGG1,8224	K.ASITALEAK.I	903.515	-0.00103	2	1	57.58	0	0.000146	0|0	P35579/A0A024R1N1/Q6ZNL4		6.05	0		0	2	MASCOT		T
	R14120_3_IGG1,11233	K.DVLLQVDDER.R	1201.61	-0.00253	2	1	63.98	0	2.84e-05	0|0	P35579/A0A024R1N1/Q6ZNL4		3.84	0		0	2	MASCOT		T
	R14120_3_IGG1,4943	K.EEELVK.V	746.393	-0.00059	2	1	31.3	0	0.0832	0|0	P35579/B4E3S1/A0A024R1N1/Q86XU5		4.25	0		0	2	MASCOT		T
	R14120_3_IGG1,18230	K.EEVGEEAIVELVENGK.K	1743.86	-0.00078	3	1	31.31	0	0.0513	0|0	P35579/Q5BKV1/B4E3S1/A0A024R1N1/B1AH99/Q86XU5		3.9	0		0	2	MASCOT		T
	R14120_3_IGG1,10281	K.FDQLLAEEK.S ! K.FDQLLAEEK.N ! K.FDQLLAEEK.A ! K.FDQLLAEEK.T	1092.56	-0.00112	2	1	21.83	0	0.531	0|0	P35580/F8W6L6 ! P35749/O14729/Q7Z7R0/O14794/Q68D89/B1PS43/A0A024QZJ4/A0A024QZJ6 ! Q7Z406/G8JLL9/F2Z2U8/B4E177/A1L2Z2 ! P35579/A0A024R1N1		4.14	0		0	2	MASCOT		T
	R14120_3_IGG1,13136	K.FVSELWK.D	908.488	-0.00106	2	1	23.43	0	0.275	0|0	P35579/B4E3S1/A0A024R1N1/Q86XU5		6	0		0	2	MASCOT		T
	R14120_3_IGG1,14064	K.HSQAVEELAEQLEQTK.R	1839.91	-0.0048	3	1	68.04	0	1.18e-05	0|0	P35579/A0A024R1N1/Q86XU5		4.48	0		0	2	MASCOT		T
	R14120_3_IGG1,10564	K.IAQLEEQLDNETK.E	1530.76	-0.00817	2	1	70.73	0	6.11e-06	0|0	P35579/A0A024R1N1/Q6ZNL4		4	0		0	2	MASCOT		T
	R14120_3_IGG1,8174	K.KEEELQAALAR.L ! R.KEEELQAALAR.A ! K.KEEELQAALAR.V	1257.68	-0.0019	2	1	54.51	0	0.00027	0|0	P35749/Q7Z7R0/B1PS43/A0A024QZJ4/A0A024QZJ6 ! Q7Z406/G8JLL9/F2Z2U8 ! P35579/A0A024R1N1/Q99529/Q86XU5		4.79	1		0	2	MASCOT		T
	R14120_3_IGG1,11410	K.KQELEEICHDLEAR.V	1769.85	0.00318	3	1	59.61	0	6.33e-05	0|0	P35579/A0A024R1N1/Q86XU5		4.57	1		0	2	MASCOT		T
	R14120_3_IGG1,11288	K.LEEEQIILEDQNCK.L	1760.84	0.00434	2	1	55.86	0	0.000129	0|0	P35579/A0A024R1N1/Q99529/Q86XU5		3.91	0		0	2	MASCOT		T
	R14120_3_IGG1,6440	K.LQEMEGTVK.S	1034.52	0.00594	2	1	22.25	0	0.438	0|0	P35579/A0A024R1N1/Q6ZNL4		4.53	0		0	2	MASCOT		T
	R14120_3_IGG1,11365	K.LVWVPSDK.S	943.525	-0.00154	2	1	37.44	0	0.0118	0|0	P35579/Q5BKV1/B4E3S1/A0A024R1N1/B1AH99/Q86XU5		5.84	0		0	2	MASCOT		T
	R14120_3_IGG1,10873	K.MEDSVGCLETAEEVK.R	1696.74	-0.01231	2	1	28.13	0	0.119	0|0	P35579/A0A024R1N1		3.91	0		0	2	MASCOT		T
	R14120_3_IGG1,9338	K.SGFEPASLK.E	935.483	-0.00329	2	1	45.59	0	0.00226	0|0	P35579/Q5BKV1/B4E3S1/A0A024R1N1/B1AH99/Q86XU5		5.72	0		0	2	MASCOT		T
	R14120_3_IGG1,12792	K.TELEDTLDSTAAQQELR.S	1919.92	-0.00572	3	1	67.92	0	1.06e-05	0|0	P35579/A0A024R1N1/Q86XU5		3.83	0		0	2	MASCOT		T
	R14120_3_IGG1,3815	K.TLEEEAK.T	819.409	-0.00168	2	1	31	0	0.0646	0|0	P35579/A0A024R1N1/Q86XU5		4.25	0		0	2	MASCOT		T
	R14120_3_IGG1,3966	K.TLEEEAK.T	819.409	-0.00162	2	1	25.41	0	0.234	0|0	P35579/A0A024R1N1/Q86XU5		4.25	0		0	2	MASCOT		T
	R14120_3_IGG1,10800	K.VEAQLQELQVK.F	1284.72	-0.00113	2	1	45.84	0	0.00138	0|0	P35579/A0A024R1N1/Q86XU5		4.53	0		0	2	MASCOT		T
	R14120_3_IGG1,15193	K.VSHLLGINVTDFTR.G	1571.85	0.00858	3	1	46.59	0	0.00151	0|0	P35579/B4E3S1/A0A024R1N1/Q86XU5		6.71	0		0	2	MASCOT		T
	R14120_3_IGG1,7711	K.YLYVDK.N	800.419	0.00614	2	1	25.26	0	0.101	0|0	P35579/Q5BKV1/B4E3S1/A0A024R1N1/B1AH99/Q86XU5		5.83	0		0	2	MASCOT		T
	R14120_3_IGG1,10385	R.AGVLAHLEEER.D	1223.64	0.00086	2	1	45.2	0	0.00242	0|0	P35580/P35579/F8W6L6/B4E3S1/A0A024R1N1/Q86XU5		4.75	0		0	2	MASCOT		T
	R14120_3_IGG1,6732	R.ALEEAMEQK.A	1048.5	0.00205	2	1	21.39	0	0.335	0|0	P35579/Q2PS10/A0A024R1N1		4.25	0		0	2	MASCOT		T
	R14120_3_IGG1,6461	R.ALEQQVEEM*K.T	1220.58	-0.0003	2	1	35.87	0	0.0195	0|0	P35579/A0A024R1N1/Q6ZNL4		4.25	0	15.994919 Oxidation (M)	0	2	MASCOT		T
	R14120_3_IGG1,9429	R.ALEQQVEEMK.T	1204.59	-0.00016	2	1	47.4	0	0.00108	0|0	P35579/A0A024R1N1/Q6ZNL4		4.25	0		0	2	MASCOT		T
	R14120_3_IGG1,10192	R.DELADEIANSSGK.G	1348.62	-0.00124	2	1	53.98	0	0.000815	0|0	P35579/A0A024R1N1/Q6ZNL4		3.92	0		0	2	MASCOT		T
	R14120_3_IGG1,14889	R.DLGEELEALK.T	1116.58	-0.00068	2	1	35.29	0	0.0243	0|0	P35749/P35579/Q7Z7R0/B1PS43/A0A024QZJ4/A0A024R1N1/A0A024QZJ6/Q86XU5		4	0		0	2	MASCOT		T
	R14120_3_IGG1,8797	R.ELEDATETADAMNR.E	1565.67	-0.00209	2	1	52.71	0	7.55e-05	0|0	P35579/A0A024R1N1/Q6ZNL4		3.83	0		0	2	MASCOT		T
	R14120_3_IGG1,6149	R.EM*EAELEDER.K	1266.52	0.00267	2	1	27.43	0	0.0103	0|0	P35579/A0A024R1N1/Q6ZNL4		3.83	0	15.994919 Oxidation (M)	0	2	MASCOT		T
	R14120_3_IGG1,7895	R.EMEAELEDER.K	1250.52	-0.00033	2	1	59.86	0	8.62e-06	0|0	P35579/A0A024R1N1/Q6ZNL4		3.83	0		0	2	MASCOT		T
	R14120_3_IGG1,5365	R.EQLEEEEEAK.H	1233.55	-0.00466	2	1	34.88	0	0.255	0|0	P35579/A0A024R1N1/Q86XU5		3.9	0		0	2	MASCOT		T
	R14120_3_IGG1,16426	R.IMGIPEEEQMGLLR.V	1615.82	0.00517	2	1	44.28	0	0.00308	0|0	P35579/B4E3S1/A0A024R1N1/Q86XU5		4.25	0		0	2	MASCOT		T
	R14120_3_IGG1,15159	R.LTEMETLQSQLMAEK.L	1751.86	-0.00296	2	1	54.69	0	0.000229	0|0	P35579/B4E3S1/A0A024R1N1/Q86XU5		4.25	0		0	2	MASCOT		T
	R14120_3_IGG1,4854	R.QGFPNR.I ! R.QGFPNR.L ! R.QGFPNR.V	718.363	-0.00091	2	1	25.55	0	0.225	0|0	P35580/P35749/Q7Z406/G8JLL9/F2Z2U8/B1PS43/F8W6L6/A0A024QZJ4/B3KWH4/M0QY43/A0A024QZJ6 ! A7E2Y1 ! P35579/B4E3S1/A0A024R1N1/Q86XU5		9.75	0		0	2	MASCOT		T
	R14120_3_IGG1,6050	R.QLEEAEEEAQR.A	1331.61	0.00165	2	1	47.66	0	0.00056	0|0	P35579/A0A024R1N1/Q6ZNL4		3.98	0		0	2	MASCOT		T
	R14120_3_IGG1,5805	R.QQQLTAMK.V	947.498	-0.0016	2	1	33.48	0	0.0382	0|0	P35749/P35579/B1PS43/B4E3S1/A0A024QZJ4/A0A024R1N1/A0A024QZJ6/Q86XU5		8.75	0		0	2	MASCOT		T
	R14120_3_IGG1,6921	R.TEMEDLM*SSK.D	1186.5	0.00035	2	1	32.37	0	0.00603	0|0	P35579/Q2PS10/A0A024R1N1/Q6ZNL4		4.14	0	15.994919 Oxidation (M)	0	2	MASCOT		T
	R14120_3_IGG1,10620	R.TEMEDLMSSK.D	1170.5	-0.00223	2	1	26.16	0	0.03	0|0	P35579/Q2PS10/A0A024R1N1/Q6ZNL4		4.14	0		0	2	MASCOT		T
	R14120_3_IGG1,11531	R.VVFQEFR.Q	924.494	-0.00026	2	1	24.67	0	0.179	0|0	P35579/B4E3S1/A0A024R1N1/Q86XU5		5.97	0		0	2	MASCOT		T
$2-1	tr|Q53GZ6|Q53GZ6_HUMAN Heat shock 70kDa protein 8 isoform 1 variant (Fragment) OS=Homo sapiens PE=2 SV=1	24	19	0.3173	70898.2	5.28
$2-2	sp|P11142|HSP7C_HUMAN Heat shock cognate 71 kDa protein OS=Homo sapiens GN=HSPA8 PE=1 SV=1	24	19	0.3173	70897.2	5.37
$2-3	tr|V9HW22|V9HW22_HUMAN Epididymis luminal protein 33 OS=Homo sapiens GN=HEL-S-72p PE=2 SV=1	24	19	0.3173	70897.2	5.37
	R14120_3_IGG1,16095	K.CNEIINWLDK.N	1304.63	-0.00386	2	1	49.93	0	0.000654	0|0	P11142/A8K7Q2/V9HW22/Q96BE0/B3KTV0/E9PKE3/Q96H53/Q53GZ6/E9PM13/B4E1Q1/E9PS65/Q9NWW3/Q9NZ87/E9PNE6/Q96IS6		4.37	0		0	2	MASCOT		T
	R14120_3_IGG1,14451	K.DAGTIAGLNVLR.I ! K.DAGTIAGLNVLR.-	1199.67	-0.00035	2	1	67.14	0	1.28e-05	0|0	P11142/V9HW22/B4DTX2/E9PI65/B3KTV0/E9PKE3/A4D111/Q53GZ6/B4E1Q1/E9PK54/E9PLF4/E9PN89/E9PQK7/Q53HF2/Q96IS6 ! E9PQQ4		5.84	0		0	2	MASCOT		T
	R14120_3_IGG1,9719	K.EIAEAYLGK.T ! K.EIAEAYLGK.A ! K.EIAEAYLGK.-	993.525	-0.00179	2	1	34.41	0	0.0314	0|0	P11142/V9HW22/B4DTX2/E9PI65/E9PQQ4/B3KTV0/A4D111/Q53GZ6/E9PK54/E9PLF4/E9PN89/E9PQK7/Q53HF2/Q96IS6 ! E9PKE3 ! E9PPY6		4.53	0		0	2	MASCOT		T
	R14120_3_IGG1,5132	K.ITITNDK.G	804.446	-0.00098	2	1	32.58	0	0.0541	0|0	P34931/P08107/P54652/P17066/P11142/A8K7Q2/A8K5I0/A0A024R6B5/V9HW22/Q96BE0/B4DNT8/B2RCQ9/B4DI39/B4DHP5/B4DI54/B4DVU9/B3KTV0/E9PKE3/Q53FC7/B4DWK5/Q96H53/Q53GZ6/B3KUS2/B4E1S9/Q59EJ3/B4E1T6/E9PM13/B4E388/B4DXY3/B4E1Q1/E9PS65/B3KSM6/B4DFN9/B3KTT5/E9PNE6/B2R6X5/B4DNX1/V9GZ37/Q53FA3/Q96IS6		5.84	0		0	2	MASCOT		T
	R14120_3_IGG1,14652	K.LLQDFFNGK.E	1081.57	-0.00019	2	1	44.7	0	0.00221	0|0	P54652/P17066/P11142/A8K7Q2/A0A024R6B5/V9HW22/B4DHP5/B3KTV0/E9PKE3/Q53FC7/Q53GZ6/B3KUS2/B4E1Q1/B3KSM6/E9PN89/E9PNE6/B2R6X5/Q53HF2/Q96IS6		5.84	0		0	2	MASCOT		T
	R14120_3_IGG1,9939	K.NQVAM*NPTNTVFDAK.R	1665.79	-0.00253	2	1	58.57	0	0.000127	0|0	P11142/V9HW22/B4DTX2/E9PQQ4/E9PKE3/Q53GZ6/E9PN25/E9PK54/E9PLF4/E9PNE6/E9PQK7/Q53HF2/E9PPY6		5.84	0	15.994919 Oxidation (M)	0	2	MASCOT		T
	R14120_3_IGG1,11595	K.NQVAMNPTNTVFDAK.R	1649.8	-0.00273	2	1	84.99	0	3.67e-07	0|0	P11142/V9HW22/B4DTX2/E9PQQ4/E9PKE3/Q53GZ6/E9PN25/E9PK54/E9PLF4/E9PNE6/E9PQK7/Q53HF2/E9PPY6		5.84	0		0	2	MASCOT		T
	R14120_3_IGG1,16277	K.SFYPEEVSSMVLTK.M	1616.79	-0.00156	2	1	29.28	0	0.0753	0|0	P11142/V9HW22/B4DTX2/E9PI65/E9PQQ4/B3KTV0/E9PKE3/Q53GZ6/E9PN25/E9PK54/E9PLF4/E9PN89/E9PQK7/Q53HF2/E9PPY6/Q96IS6		4.53	0		0	2	MASCOT		T
	R14120_3_IGG1,10617	K.SQIHDIVLVGGSTR.I	1481.81	-0.00054	2	1	54.87	0	0.000198	0|0	P11142/A8K7Q2/V9HW22/B3KTV0/E9PKE3/Q53GZ6/B4E1Q1/E9PN89/E9PNE6/Q53HF2/Q96IS6		6.46	0		0	2	MASCOT		T
	R14120_3_IGG1,7486	K.STAGDTHLGGEDFDNR.M	1691.73	0.00141	3	1	32.65	0	0.00644	0|0	P54652/P11142/A0A024R6B5/V9HW22/B3KTV0/E9PKE3/Q53GZ6/E9PN89/Q53HF2/Q96IS6		4.22	0		0	2	MASCOT		T
	R14120_3_IGG1,7498	K.STAGDTHLGGEDFDNR.M	1691.73	-0.00024	2	1	81.43	0	9.24e-08	0|0	P54652/P11142/A0A024R6B5/V9HW22/B3KTV0/E9PKE3/Q53GZ6/E9PN89/Q53HF2/Q96IS6		4.22	0		0	2	MASCOT		T
	R14120_3_IGG1,14249	K.TVTNAVVTVPAYFNDSQR.Q	1982	-0.01492	2	1	51.41	0	0.00157	0|0	P11142/V9HW22/B4DTX2/E9PI65/E9PQQ4/B3KTV0/Q53GZ6/E9PK54/E9PLF4/E9PN89/E9PQK7/Q53HF2/Q96IS6		5.5	0		0	2	MASCOT		T
	R14120_3_IGG1,14263	K.TVTNAVVTVPAYFNDSQR.Q	1982	-0.00555	3	1	35.65	0	0.0194	0|0	P11142/V9HW22/B4DTX2/E9PI65/E9PQQ4/B3KTV0/Q53GZ6/E9PK54/E9PLF4/E9PN89/E9PQK7/Q53HF2/Q96IS6		5.5	0		0	2	MASCOT		T
	R14120_3_IGG1,7626	K.VCNPIITK.L	944.523	-0.00039	2	1	28.68	0	0.138	0|0	P11142/A8K7Q2/V9HW22/Q96BE0/B3KTV0/E9PKE3/Q96H53/Q53GZ6/B4E1Q1/E9PS65/Q9NWW3/Q9NZ87/E9PNE6/Q96IS6		8.19	0		0	2	MASCOT		T
	R14120_3_IGG1,5425	K.VQVEYK.G	765.414	0.0014	2	1	30.12	0	0.194	0|0	P54652/P11142/A0A024R6B5/V9HW22/B4DTX2/E9PQQ4/B3KTV0/E9PKE3/Q53GZ6/E9PN25/E9PK54/E9PLF4/E9PN89/E9PQK7/Q53HF2/E9PPY6/Q96IS6		5.97	0		0	2	MASCOT		T
	R14120_3_IGG1,7467	R.FDDAVVQSDM*K.H	1270.56	-0.00032	2	1	30.73	0	0.0177	0|0	P11142/V9HW22/B4DTX2/E9PQQ4/E9PKE3/A4D111/Q53GZ6/E9PN25/E9PK54/E9PLF4/E9PN89/E9PNE6/E9PQK7/Q53HF2/E9PPY6/Q96IS6		3.93	0	15.994919 Oxidation (M)	0	2	MASCOT		T
	R14120_3_IGG1,9814	R.FDDAVVQSDMK.H	1254.57	-0.00069	2	1	61.41	0	2.21e-05	0|0	P11142/V9HW22/B4DTX2/E9PQQ4/E9PKE3/A4D111/Q53GZ6/E9PN25/E9PK54/E9PLF4/E9PN89/E9PNE6/E9PQK7/Q53HF2/E9PPY6/Q96IS6		3.93	0		0	2	MASCOT		T
	R14120_3_IGG1,14951	R.FEELNADLFR.G ! K.FEELNADLFR.G	1253.62	-0.00065	2	1	57.68	0	0.000111	0|0	P54652/P11142/A8K7Q2/A0A024R6B5/V9HW22/B3KTV0/E9PKE3/Q53GZ6/B4E1Q1/E9PN89/E9PNE6/Q53HF2/Q96IS6 ! B3KUS2		4.14	0		0	2	MASCOT		T
	R14120_3_IGG1,6474	R.GTLDPVEK.A	858.457	-0.00214	2	1	28.3	0	0.0918	0|0	P11142/A8K7Q2/V9HW22/B3KTV0/E9PKE3/Q53GZ6/B4E1Q1/E9PN89/E9PNE6/Q53HF2/Q96IS6		4.37	0		0	2	MASCOT		T
	R14120_3_IGG1,2275	R.MVQEAEK.Y ! -.MVQEAEK.Y	834.403	-0.01017	2	1	21.6	0	0.478	0|0	P08107/P11142/A8K7Q2/A8K5I0/V9HW22/Q96BE0/B4DNT8/B4DI39/B4DVU9/B3KTV0/E9PKE3/B4DWK5/Q96H53/Q53GZ6/B4E1S9/B4E1T6/E9PM13/B4E388/B4E1Q1/E9PS65/B4DFN9/B3KTT5/E9PNE6/B4DNX1/V9GZ37/Q96IS6 ! Q9NWW3/Q9NZ87		4.53	0		0	2	MASCOT		T
	R14120_3_IGG1,2402	R.MVQEAEK.Y ! -.MVQEAEK.Y	834.403	-0.00013	2	1	20.61	0	0.553	0|0	P08107/P11142/A8K7Q2/A8K5I0/V9HW22/Q96BE0/B4DNT8/B4DI39/B4DVU9/B3KTV0/E9PKE3/B4DWK5/Q96H53/Q53GZ6/B4E1S9/B4E1T6/E9PM13/B4E388/B4E1Q1/E9PS65/B4DFN9/B3KTT5/E9PNE6/B4DNX1/V9GZ37/Q96IS6 ! Q9NWW3/Q9NZ87		4.53	0		0	2	MASCOT		T
	R14120_3_IGG1,4272	R.NTTIPTK.K ! R.NTTIPTK.Q	774.436	0.00287	2	1	30.06	0	0.118	0|0	P38646/Q8N1C8/B7Z4T3/B7Z1V7/V9HW84/B7Z4V2/A1XP52 ! P54652/P11142/A8K7Q2/A0A024R6B5/V9HW22/Q96BE0/B3KTV0/E9PKE3/Q53GZ6/B3KUS2/B4E1Q1/E9PS65/E9PNE6/Q96IS6		8.75	0		0	2	MASCOT		T
	R14120_3_IGG1,11372	R.TTPSYVAFTDTER.L	1487.7	0.00061	2	1	70.33	0	4.21e-06	0|0	P34931/P08107/P54652/P17066/P48741/P11142/A8K5I0/A0A024R6B5/V9HW22/B4DTX2/E9PI65/B2RCQ9/B4DI39/E9PQQ4/B4DI54/B3KTV0/E9PKE3/Q53FC7/B4DWK5/Q53GZ6/B3KUS2/E9PN25/Q59EJ3/B4E1T6/B4DXY3/E9PK54/B3KSM6/E9PLF4/B4DFN9/B4DNV4/E9PNE6/B2R6X5/B4DNX1/E9PQK7/Q53FA3/Q53HF2/E9PPY6		4.37	0		0	2	MASCOT		T
	R14120_3_IGG1,7111	R.VEIIANDQGNR.I ! K.VEIIANDQGNR.T ! R.VEILANDQGNR.T	1228.63	-0.00471	2	1	30.48	0	0.0645	0|0	P11021/V9HWB4/B4DEF7 ! P34931/P08107/P54652/P11142/A8K5I0/A0A024R6B5/V9HW22/B4DTX2/E9PI65/B2RCQ9/B4DI39/E9PQQ4/B4DI54/B4DVU9/B3KTV0/E9PKE3/B4DWK5/Q53GZ6/B3KUS2/E9PN25/Q59EJ3/B4E1T6/B4E388/B4DXY3/E9PK54/E9PLF4/B4DFN9/B4DNV4/E9PNE6/B4DNX1/E9PQK7/Q53FA3/Q53HF2/E9PPY6 ! P17066/P48741/Q53FC7/B3KSM6/B2R6X5		4.37	0		0	2	MASCOT		T
$3-1	tr|V9HW84|V9HW84_HUMAN Epididymis secretory sperm binding protein Li 124m OS=Homo sapiens GN=HEL-S-124m PE=2 SV=1	16	16	0.271	73778.8	5.97
$3-2	tr|B7Z4V2|B7Z4V2_HUMAN cDNA FLJ51907, highly similar to Stress-70 protein, mitochondrial OS=Homo sapiens PE=2 SV=1	16	16	0.2767	72400.2	5.7
$3-3	sp|P38646|GRP75_HUMAN Stress-70 protein, mitochondrial OS=Homo sapiens GN=HSPA9 PE=1 SV=2	16	16	0.271	73679.6	5.87
	R14120_3_IGG1,13155	K.DAGQISGLNVLR.V ! K.DAGQISGLNVLR.A	1242.68	-0.00032	2	1	54.67	0	0.000237	0|0	P38646/Q8N1C8/B7Z1V7/V9HW84/B7Z4V2 ! B7Z4T3		5.84	0		0	2	MASCOT		T
	R14120_3_IGG1,9720	K.DDIENMVK.N	963.445	-0.00221	2	1	27.14	0	0.131	0|0	P38646/Q8N1C8/H0Y8S0/B7Z4T3/V9HW84/B7Z4V2/A1XP52		4.03	0		0	2	MASCOT		T
	R14120_3_IGG1,5560	K.DNMALQR.V	847.409	-0.00024	2	1	20.48	0	0.398	0|0	P38646/H0YBG6/Q8N1C8/B7Z4T3/B7Z1V7/V9HW84/B7Z4V2/Q2F839		5.84	0		0	2	MASCOT		T
	R14120_3_IGG1,4248	K.DSETGENIR.Q	1020.46	-0.00106	2	1	53.84	0	0.000133	0|0	P38646/Q8N1C8/B7Z4T3/V9HW84/B7Z4V2/A1XP52		4.14	0		0	2	MASCOT		T
	R14120_3_IGG1,7038	K.ETAENYLGHTAK.N	1333.64	0.00114	2	1	41.52	0	0.00421	0|0	P38646/B7Z4T3/B7Z1V7/V9HW84/B7Z4V2/Q2F839		5.4	0		0	2	MASCOT		T
	R14120_3_IGG1,11827	K.LFEMAYK.K	901.449	-0.00395	2	1	27.71	0	0.277	0|0	P38646/Q8N1C8/B7Z4T3/V9HW84/B7Z4V2/A1XP52		6	0		0	2	MASCOT		T
	R14120_3_IGG1,15542	K.SDIGEVILVGGMTR.M	1446.76	0.00937	2	1	66.52	0	2e-05	0|0	P38646/H0YBG6/Q8N1C8/B7Z4T3/B7Z1V7/V9HW84/B7Z4V2/A1XP52		4.37	0		0	2	MASCOT		T
	R14120_3_IGG1,10740	K.SQVFSTAADGQTQVEIK.V	1808.9	-0.00295	3	1	30.32	0	0.141	0|0	P38646/Q8N1C8/B7Z4T3/B7Z1V7/V9HW84/B7Z4V2/A1XP52		4.37	0		0	2	MASCOT		T
	R14120_3_IGG1,17619	K.STNGDTFLGGEDFDQALLR.H	2055.96	0.00908	2	1	60.75	0	8.54e-05	0|0	P38646/Q8N1C8/B7Z4T3/B7Z1V7/V9HW84/B7Z4V2/Q2F839		3.84	0		0	2	MASCOT		T
	R14120_3_IGG1,4633	K.VLENAEGAR.T	958.495	-0.00118	2	1	35.48	0	0.017	0|0	P38646/Q8N1C8/D6RA73/B7Z1V7/V9HW84/D6RJI2/B7Z4V2		4.53	0		0	2	MASCOT		T
	R14120_3_IGG1,12713	K.VQQTVQDLFGR.A	1290.68	0.00737	2	1	66.33	0	1.94e-05	0|0	P38646/Q8N1C8/B7Z4T3/B7Z1V7/V9HW84/B7Z4V2/A1XP52		5.81	0		0	2	MASCOT		T
	R14120_3_IGG1,9341	R.EQQIVIQSSGGLSK.D	1473.79	-0.00199	2	1	70.69	0	1.69e-05	0|0	P38646/Q8N1C8/H0Y8S0/B7Z4T3/V9HW84/B7Z4V2		6.1	0		0	2	MASCOT		T
	R14120_3_IGG1,4272	R.NTTIPTK.K ! R.NTTIPTK.Q	774.436	0.00287	2	1	30.06	0	0.118	0|0	P38646/Q8N1C8/B7Z4T3/B7Z1V7/V9HW84/B7Z4V2/A1XP52 ! P54652/P11142/A8K7Q2/A0A024R6B5/V9HW22/Q96BE0/B3KTV0/E9PKE3/Q53GZ6/B3KUS2/B4E1Q1/E9PS65/E9PNE6/Q96IS6		8.75	0		0	2	MASCOT		T
	R14120_3_IGG1,7129	R.QAASSLQQASLK.L	1231.66	-0.00104	2	1	106.63	0	1.88e-09	0|0	P38646/Q8N1C8/B7Z4T3/V9HW84/B7Z4V2/A1XP52		8.75	0		0	2	MASCOT		T
	R14120_3_IGG1,4671	R.RYDDPEVQK.D	1149.55	-0.00262	2	1	26.84	0	0.14	0|0	P38646/Q8N1C8/B7Z1V7/V9HW84/D6RJI2/B7Z4V2		4.56	1		0	2	MASCOT		T
	R14120_3_IGG1,14872	R.VEAVNMAEGIIHDTETK.M	1856.91	0.00039	3	1	40.24	0	0.00672	0|0	P38646/Q8N1C8/B7Z4T3/V9HW84/B7Z4V2/A1XP52		4.4	0		0	2	MASCOT		T
$4-1	tr|E9PK54|E9PK54_HUMAN Heat shock cognate 71 kDa protein (Fragment) OS=Homo sapiens GN=HSPA8 PE=1 SV=2	13	10	0.6612	19955.5	6.74
	R14120_3_IGG1,14451	K.DAGTIAGLNVLR.I ! K.DAGTIAGLNVLR.-	1199.67	-0.00035	2	1	67.14	0	1.28e-05	0|0	P11142/V9HW22/B4DTX2/E9PI65/B3KTV0/E9PKE3/A4D111/Q53GZ6/B4E1Q1/E9PK54/E9PLF4/E9PN89/E9PQK7/Q53HF2/Q96IS6 ! E9PQQ4		5.84	0		0	2	MASCOT		T
	R14120_3_IGG1,9719	K.EIAEAYLGK.T ! K.EIAEAYLGK.A ! K.EIAEAYLGK.-	993.525	-0.00179	2	1	34.41	0	0.0314	0|0	P11142/V9HW22/B4DTX2/E9PI65/E9PQQ4/B3KTV0/A4D111/Q53GZ6/E9PK54/E9PLF4/E9PN89/E9PQK7/Q53HF2/Q96IS6 ! E9PKE3 ! E9PPY6		4.53	0		0	2	MASCOT		T
	R14120_3_IGG1,9939	K.NQVAM*NPTNTVFDAK.R	1665.79	-0.00253	2	1	58.57	0	0.000127	0|0	P11142/V9HW22/B4DTX2/E9PQQ4/E9PKE3/Q53GZ6/E9PN25/E9PK54/E9PLF4/E9PNE6/E9PQK7/Q53HF2/E9PPY6		5.84	0	15.994919 Oxidation (M)	0	2	MASCOT		T
	R14120_3_IGG1,11595	K.NQVAMNPTNTVFDAK.R	1649.8	-0.00273	2	1	84.99	0	3.67e-07	0|0	P11142/V9HW22/B4DTX2/E9PQQ4/E9PKE3/Q53GZ6/E9PN25/E9PK54/E9PLF4/E9PNE6/E9PQK7/Q53HF2/E9PPY6		5.84	0		0	2	MASCOT		T
	R14120_3_IGG1,16277	K.SFYPEEVSSMVLTK.M	1616.79	-0.00156	2	1	29.28	0	0.0753	0|0	P11142/V9HW22/B4DTX2/E9PI65/E9PQQ4/B3KTV0/E9PKE3/Q53GZ6/E9PN25/E9PK54/E9PLF4/E9PN89/E9PQK7/Q53HF2/E9PPY6/Q96IS6		4.53	0		0	2	MASCOT		T
	R14120_3_IGG1,14249	K.TVTNAVVTVPAYFNDSQR.Q	1982	-0.01492	2	1	51.41	0	0.00157	0|0	P11142/V9HW22/B4DTX2/E9PI65/E9PQQ4/B3KTV0/Q53GZ6/E9PK54/E9PLF4/E9PN89/E9PQK7/Q53HF2/Q96IS6		5.5	0		0	2	MASCOT		T
	R14120_3_IGG1,14263	K.TVTNAVVTVPAYFNDSQR.Q	1982	-0.00555	3	1	35.65	0	0.0194	0|0	P11142/V9HW22/B4DTX2/E9PI65/E9PQQ4/B3KTV0/Q53GZ6/E9PK54/E9PLF4/E9PN89/E9PQK7/Q53HF2/Q96IS6		5.5	0		0	2	MASCOT		T
	R14120_3_IGG1,5425	K.VQVEYK.G	765.414	0.0014	2	1	30.12	0	0.194	0|0	P54652/P11142/A0A024R6B5/V9HW22/B4DTX2/E9PQQ4/B3KTV0/E9PKE3/Q53GZ6/E9PN25/E9PK54/E9PLF4/E9PN89/E9PQK7/Q53HF2/E9PPY6/Q96IS6		5.97	0		0	2	MASCOT		T
	R14120_3_IGG1,7467	R.FDDAVVQSDM*K.H	1270.56	-0.00032	2	1	30.73	0	0.0177	0|0	P11142/V9HW22/B4DTX2/E9PQQ4/E9PKE3/A4D111/Q53GZ6/E9PN25/E9PK54/E9PLF4/E9PN89/E9PNE6/E9PQK7/Q53HF2/E9PPY6/Q96IS6		3.93	0	15.994919 Oxidation (M)	0	2	MASCOT		T
	R14120_3_IGG1,9814	R.FDDAVVQSDMK.H	1254.57	-0.00069	2	1	61.41	0	2.21e-05	0|0	P11142/V9HW22/B4DTX2/E9PQQ4/E9PKE3/A4D111/Q53GZ6/E9PN25/E9PK54/E9PLF4/E9PN89/E9PNE6/E9PQK7/Q53HF2/E9PPY6/Q96IS6		3.93	0		0	2	MASCOT		T
	R14120_3_IGG1,13424	R.IINEPTAAAIAY.-	1246.67	-0.00499	2	1	20.62	0	0.681	0|0	E9PK54		4	0		0	2	MASCOT		T
	R14120_3_IGG1,11372	R.TTPSYVAFTDTER.L	1487.7	0.00061	2	1	70.33	0	4.21e-06	0|0	P34931/P08107/P54652/P17066/P48741/P11142/A8K5I0/A0A024R6B5/V9HW22/B4DTX2/E9PI65/B2RCQ9/B4DI39/E9PQQ4/B4DI54/B3KTV0/E9PKE3/Q53FC7/B4DWK5/Q53GZ6/B3KUS2/E9PN25/Q59EJ3/B4E1T6/B4DXY3/E9PK54/B3KSM6/E9PLF4/B4DFN9/B4DNV4/E9PNE6/B2R6X5/B4DNX1/E9PQK7/Q53FA3/Q53HF2/E9PPY6		4.37	0		0	2	MASCOT		T
	R14120_3_IGG1,7111	R.VEIIANDQGNR.I ! K.VEIIANDQGNR.T ! R.VEILANDQGNR.T	1228.63	-0.00471	2	1	30.48	0	0.0645	0|0	P11021/V9HWB4/B4DEF7 ! P34931/P08107/P54652/P11142/A8K5I0/A0A024R6B5/V9HW22/B4DTX2/E9PI65/B2RCQ9/B4DI39/E9PQQ4/B4DI54/B4DVU9/B3KTV0/E9PKE3/B4DWK5/Q53GZ6/B3KUS2/E9PN25/Q59EJ3/B4E1T6/B4E388/B4DXY3/E9PK54/E9PLF4/B4DFN9/B4DNV4/E9PNE6/B4DNX1/E9PQK7/Q53FA3/Q53HF2/E9PPY6 ! P17066/P48741/Q53FC7/B3KSM6/B2R6X5		4.37	0		0	2	MASCOT		T
$5-1	sp|P60709|ACTB_HUMAN Actin, cytoplasmic 1 OS=Homo sapiens GN=ACTB PE=1 SV=1	12	10	0.28	41736.3	5.29
$5-2	tr|Q53G76|Q53G76_HUMAN Beta actin variant (Fragment) OS=Homo sapiens PE=2 SV=1	12	10	0.28	41720.2	5.29
$5-3	tr|B4E335|B4E335_HUMAN cDNA FLJ52842, highly similar to Actin, cytoplasmic 1 OS=Homo sapiens PE=2 SV=1	12	10	0.2991	39225.5	5.39
$5-4	tr|Q1KLZ0|Q1KLZ0_HUMAN HCG15971, isoform CRA_a OS=Homo sapiens GN=PS1TP5BP1 PE=2 SV=1	12	10	0.28	41736.3	5.29
$5-5	tr|Q8WVW5|Q8WVW5_HUMAN Putative uncharacterized protein (Fragment) OS=Homo sapiens PE=2 SV=1	12	10	0.2893	40502.9	5.78
$5-6	sp|P63261|ACTG_HUMAN Actin, cytoplasmic 2 OS=Homo sapiens GN=ACTG1 PE=1 SV=1	12	10	0.28	41792.4	5.31
$5-7	tr|Q53GK6|Q53GK6_HUMAN Beta actin variant (Fragment) OS=Homo sapiens PE=2 SV=1	12	10	0.28	41722.3	5.29
$5-8	tr|B4E3A4|B4E3A4_HUMAN cDNA FLJ57283, highly similar to Actin, cytoplasmic 2 OS=Homo sapiens PE=2 SV=1	12	10	0.2949	39799.1	5.23
$5-9	tr|Q53G99|Q53G99_HUMAN Beta actin variant (Fragment) OS=Homo sapiens PE=2 SV=1	12	10	0.28	41764.3	5.38
	R14120_3_IGG1,6236	K.AGFAGDDAPR.A	976.448	-0.00444	2	1	50.91	0	0.000307	0|0	P62736/P60709/P68032/P63261/P63267/P68133/Q6S8J3/A5A3E0/P0CG38/P0CG39/D2JYH4/Q1KLZ0/G5E9R0/B7Z6I1/C9JTX5/K7EM38/Q7Z7J6/Q8WVW5/A8K3K1/J3KT65/B4DVQ0/Q13707/B7Z6P1/C9JFL5/B4E335/B3KUD3/B4DW52/C9JZR7/Q53G76/A6NL76/B8ZZJ2/F6UVQ4/Q53G99/F6QUT6/I3L3R2/I3L1U9/E7EVS6/Q53GK6/A1E282/B4E3A4/C9JUM1/L0R5C4/I3L3I0/B3KW67/Q5T8M7/F8WCH0/Q5T8M8/I3L4N8/F8WB63		4.21	0		0	2	MASCOT		T
	R14120_3_IGG1,5611	K.CDVDIR.K	777.356	-0.00019	2	1	49.32	0	0.000403	0|0	Q562R1/P60709/P63261/Q1KLZ0/B3KWQ3/A4UCT3/Q9UE89/Q8WVW5/B7ZAP6/A5GZ75/B4DVQ0/B4E335/B4DW52/V9HVZ7/Q53G76/F1BXA6/Q53G99/Q96DE1/Q6PJ43/Q53GK6/Q96FU6/B4E3A4		4.21	0		0	2	MASCOT		T
	R14120_3_IGG1,5192	K.DSYVGDEAQSK.R	1198.52	-0.00093	2	1	33.33	0	0.00959	0|0	P62736/P60709/P68032/P63261/P63267/P68133/D2JYH4/Q1KLZ0/G5E9R0/B7Z6I1/C9JTX5/K7EM38/B4DUI8/Q7Z7J6/Q8WVW5/A8K3K1/J3KT65/B4DVQ0/B7Z6P1/C9JFL5/B4E335/B3KUD3/C9JZR7/Q53G76/A6NL76/B8ZZJ2/F6UVQ4/Q53G99/F6QUT6/I3L3R2/I3L1U9/E7EVS6/Q53GK6/A1E282/B4E3A4/C9JUM1/I3L3I0/B3KW67/Q5T8M7/Q5T8M8/F8WB63		4.03	0		0	2	MASCOT		T
	R14120_3_IGG1,10313	K.EITALAPSTMK.I	1161.62	-0.00226	2	1	42.43	0	0.00508	0|0	P62736/P60709/P68032/P63261/P63267/P68133/D2JYH4/Q1KLZ0/B3KWQ3/B4DUI8/Q7Z7J6/A4UCT3/Q9UE89/Q8WVW5/A8K3K1/B7ZAP6/A5GZ75/B4DVQ0/Q13707/B7Z6P1/B4E335/B3KUD3/B4DW52/Q53G76/F1BXA6/B3KPP5/A6NL76/Q53G99/Q96DE1/Q6PJ43/Q53GK6/Q96FU6/B4E3A4/Q5T8M7/Q5T8M8		6.1	0		0	2	MASCOT		T
	R14120_3_IGG1,6690	K.IIAPPER.K ! K.IIAPPER.R	795.472	-0.00044	2	1	35.3	0	0.0153	0|0	P62736/Q562R1/P60709/P68032/P63261/P63267/P68133/D2JYH4/Q1KLZ0/B3KWQ3/B4DUI8/Q7Z7J6/A4UCT3/Q8WVW5/B7ZAP6/A5GZ75/B4DVQ0/B7Z6P1/B4E335/B3KUD3/B4DW52/V9HVZ7/Q53G76/F1BXA6/B3KPP5/A6NL76/Q53G99/Q96DE1/Q6PJ43/Q53GK6/Q96FU6/B4E3A4/B3KW67/Q5T8M7/Q5T8M8 ! A8K3K1		6	0		0	2	MASCOT		T
	R14120_3_IGG1,7406	K.QEYDESGPSIVHR.K	1516.7	-0.01007	2	1	64.88	0	1.46e-05	0|0	Q9BYX7/P60709/P63261/Q6S8J3/A5A3E0/P0CG38/P0CG39/Q1KLZ0/B3KWQ3/Q8WVW5/B7ZAP6/B4DVQ0/B4E335/B4DW52/V9HVZ7/Q53G76/Q53G99/Q96DE1/Q6PJ43/Q53GK6/Q96FU6/B4E3A4/L0R5C4		4.65	0		0	2	MASCOT		T
	R14120_3_IGG1,7432	K.QEYDESGPSIVHR.K	1516.7	-0.0013	3	1	64.55	0	1.4e-05	0|0	Q9BYX7/P60709/P63261/Q6S8J3/A5A3E0/P0CG38/P0CG39/Q1KLZ0/B3KWQ3/Q8WVW5/B7ZAP6/B4DVQ0/B4E335/B4DW52/V9HVZ7/Q53G76/Q53G99/Q96DE1/Q6PJ43/Q53GK6/Q96FU6/B4E3A4/L0R5C4		4.65	0		0	2	MASCOT		T
	R14120_3_IGG1,14745	R.DLTDYLMK.I	998.486	-1e-05	2	1	33.65	0	0.0183	0|0	P62736/Q562R1/P60709/P68032/P63261/P63267/P68133/D2JYH4/Q1KLZ0/B3KWQ3/K4EQ44/B4DUI8/A0AUL6/Q8WVW5/A8K3K1/B7ZAP6/Q13707/B7Z6P1/B4E335/B3KUD3/B4DW52/V9HVZ7/Q53G76/K4ENJ5/K4EP00/Q53G99/I3L1U9/Q6PJ43/Q53GK6/B4E3A4/I3L3I0/B3KW67/Q5T8M7/I3L4N8		4.21	0		0	2	MASCOT		T
	R14120_3_IGG1,8420	R.GYSFTTTAER.E	1132.53	-0.0058	2	1	42.87	0	0.00206	0|0	P60709/P63261/Q1KLZ0/B3KWQ3/Q8WVW5/B7ZAP6/B4DVQ0/B4E335/B4DW52/V9HVZ7/Q53G76/Q53G99/I3L1U9/Q6PJ43/Q53GK6/B4E3A4/I3L3I0/I3L4N8		6	0		0	2	MASCOT		T
	R14120_3_IGG1,6749	R.HQGVMVGMGQK.D	1171.57	-0.00165	2	1	27.14	0	0.249	0|0	P62736/Q562R1/P60709/P68032/P63261/P63267/P68133/D2JYH4/Q1KLZ0/G5E9R0/B7Z6I1/C9JTX5/K7EM38/Q7Z7J6/Q8WVW5/A8K3K1/J3KT65/B4DVQ0/Q13707/B7Z6P1/C9JFL5/B4E335/B3KUD3/C9JZR7/Q53G76/A6NL76/B8ZZJ2/F6UVQ4/Q53G99/F6QUT6/I3L3R2/I3L1U9/E7EVS6/Q53GK6/A1E282/B4E3A4/C9JUM1/I3L3I0/B3KW67/Q5T8M7/Q5T8M8/F8WB63		8.76	0		0	2	MASCOT		T
	R14120_3_IGG1,12339	R.VAPEEHPVLLTEAPLNPK.A	1954.06	-0.01107	3	1	34.7	0	0.0137	0|0	P60709/P63261/Q562Z7/Q1KLZ0/G5E9R0/Q562L5/Q562P9/K7EM38/Q562P0/Q562U2/Q8WVW5/Q562Z4/Q562Y6/Q562L9/Q562V5/J3KT65/Q562L6/B4DVQ0/Q562N4/Q562N6/Q562N8/B4E335/B4DW52/Q53G76/Q562X9/Q53G99/I3L3R2/I3L1U9/E7EVS6/Q53GK6/Q562N0/Q562S0/A1E282/B4E3A4/I3L3I0/Q562R8/I3L4N8		4.75	0		0	2	MASCOT		T
	R14120_3_IGG1,12365	R.VAPEEHPVLLTEAPLNPK.A	1954.06	-0.00335	2	1	42.48	0	0.00247	0|0	P60709/P63261/Q562Z7/Q1KLZ0/G5E9R0/Q562L5/Q562P9/K7EM38/Q562P0/Q562U2/Q8WVW5/Q562Z4/Q562Y6/Q562L9/Q562V5/J3KT65/Q562L6/B4DVQ0/Q562N4/Q562N6/Q562N8/B4E335/B4DW52/Q53G76/Q562X9/Q53G99/I3L3R2/I3L1U9/E7EVS6/Q53GK6/Q562N0/Q562S0/A1E282/B4E3A4/I3L3I0/Q562R8/I3L4N8		4.75	0		0	2	MASCOT		T
$6-1	tr|V9HWB4|V9HWB4_HUMAN Epididymis secretory sperm binding protein Li 89n OS=Homo sapiens GN=HEL-S-89n PE=2 SV=1	10	10	0.1774	72332.1	5.07
$6-2	sp|P11021|GRP78_HUMAN 78 kDa glucose-regulated protein OS=Homo sapiens GN=HSPA5 PE=1 SV=2	10	10	0.1774	72332.1	5.07
	R14120_3_IGG1,10468	K.DAGTIAGLNVM*R.I	1233.63	-0.00245	2	1	34.5	0	0.043	0|0	P11021/V9HWB4/B4DEF7		5.84	0	15.994919 Oxidation (M)	0	2	MASCOT		T
	R14120_3_IGG1,14323	K.ELEEIVQPIISK.L	1397.79	4e-05	2	1	51.1	0	0.00036	0|0	P11021/V9HWB4		4.25	0		0	2	MASCOT		T
	R14120_3_IGG1,6083	K.IQQLVK.E	728.466	-0.00041	2	1	24.94	0	0.173	0|0	P11021/V9HWB4		8.75	0		0	2	MASCOT		T
	R14120_3_IGG1,5639	K.ITITNDQNR.L	1074.55	0.00108	2	1	42.16	0	0.00554	0|0	P11021/V9HWB4		5.84	0		0	2	MASCOT		T
	R14120_3_IGG1,10961	K.NQLTSNPENTVFDAK.R	1677.81	-0.00112	2	1	59.1	0	0.000178	0|0	P11021/V9HWB4/B4DEF7		4.37	0		0	2	MASCOT		T
	R14120_3_IGG1,14322	K.SDIDEIVLVGGSTR.I	1460.76	-0.00196	2	1	44.21	0	0.00331	0|0	P11021/V9HWB4		4.03	0		0	2	MASCOT		T
	R14120_3_IGG1,11683	K.SQIFSTASDNQPTVTIK.V	1836.93	0.00107	2	1	65.44	0	5.27e-05	0|0	P11021/V9HWB4		5.55	0		0	2	MASCOT		T
	R14120_3_IGG1,6902	K.VLEDSDLK.K	918.478	-0.00082	2	1	25.39	0	0.276	0|0	P11021/V9HWB4		4.03	0		0	2	MASCOT		T
	R14120_3_IGG1,10000	R.TWNDPSVQQDIK.F	1430.69	0.00139	2	1	54.56	0	0.000208	0|0	P11021/V9HWB4/B4DEF7		4.21	0		0	2	MASCOT		T
	R14120_3_IGG1,7111	R.VEIIANDQGNR.I ! K.VEIIANDQGNR.T ! R.VEILANDQGNR.T	1228.63	-0.00471	2	1	30.48	0	0.0645	0|0	P11021/V9HWB4/B4DEF7 ! P34931/P08107/P54652/P11142/A8K5I0/A0A024R6B5/V9HW22/B4DTX2/E9PI65/B2RCQ9/B4DI39/E9PQQ4/B4DI54/B4DVU9/B3KTV0/E9PKE3/B4DWK5/Q53GZ6/B3KUS2/E9PN25/Q59EJ3/B4E1T6/B4E388/B4DXY3/E9PK54/E9PLF4/B4DFN9/B4DNV4/E9PNE6/B4DNX1/E9PQK7/Q53FA3/Q53HF2/E9PPY6 ! P17066/P48741/Q53FC7/B3KSM6/B2R6X5		4.37	0		0	2	MASCOT		T
$7-1	tr|A8K5I0|A8K5I0_HUMAN Epididymis secretory protein Li 103 OS=Homo sapiens GN=HEL-S-103 PE=2 SV=1	11	9	0.1435	70051.4	5.48
$7-2	sp|P08107|HSP71_HUMAN Heat shock 70 kDa protein 1A/1B OS=Homo sapiens GN=HSPA1A PE=1 SV=5	11	9	0.1435	70051.4	5.48
	R14120_3_IGG1,7517	K.ATAGDTHLGGEDFDNR.L ! K.ATAGDTHLGGEDFDNR.Q	1675.73	0.00552	2	1	44.72	0	0.000616	0|0	P34931/P08107/P17066/P48741/A8K5I0/B4DNT8/B2RCQ9/B4DI39/B4DHP5/B4DI54/B4DVU9/Q53FC7/B4DWK5/B4E1S9/Q59EJ3/B4E388/B4DXY3/B3KSM6/B4DFN9/B3KTT5/B4DNV4/B2R6X5/V9GZ37/Q53FA3 ! Q9UQC1		4.22	0		0	2	MASCOT		T
	R14120_3_IGG1,7520	K.ATAGDTHLGGEDFDNR.L ! K.ATAGDTHLGGEDFDNR.Q	1675.73	-0.00156	3	1	44	0	0.0008	0|0	P34931/P08107/P17066/P48741/A8K5I0/B4DNT8/B2RCQ9/B4DI39/B4DHP5/B4DI54/B4DVU9/Q53FC7/B4DWK5/B4E1S9/Q59EJ3/B4E388/B4DXY3/B3KSM6/B4DFN9/B3KTT5/B4DNV4/B2R6X5/V9GZ37/Q53FA3 ! Q9UQC1		4.22	0		0	2	MASCOT		T
	R14120_3_IGG1,5132	K.ITITNDK.G	804.446	-0.00098	2	1	32.58	0	0.0541	0|0	P34931/P08107/P54652/P17066/P11142/A8K7Q2/A8K5I0/A0A024R6B5/V9HW22/Q96BE0/B4DNT8/B2RCQ9/B4DI39/B4DHP5/B4DI54/B4DVU9/B3KTV0/E9PKE3/Q53FC7/B4DWK5/Q96H53/Q53GZ6/B3KUS2/B4E1S9/Q59EJ3/B4E1T6/E9PM13/B4E388/B4DXY3/B4E1Q1/E9PS65/B3KSM6/B4DFN9/B3KTT5/E9PNE6/B2R6X5/B4DNX1/V9GZ37/Q53FA3/Q96IS6		5.84	0		0	2	MASCOT		T
	R14120_3_IGG1,11847	K.NQVALNPQNTVFDAK.R	1658.85	-0.00307	2	1	31.74	0	0.0447	0|0	P08107/A8K5I0/B4DNT8/Q59EJ3/B4E1T6/B4E388/B4DFN9/B4DNX1		5.84	0		0	2	MASCOT		T
	R14120_3_IGG1,5694	K.SAVEDEGLK.G	947.468	-0.00146	2	1	37.49	0	0.0117	0|0	P08107/A8K5I0/B4DNT8/B4DI39/B4DVU9/B4DWK5/B4E1S9/Q59EJ3/B4E1T6/B4E388/B4DFN9/B3KTT5/B4DNX1/V9GZ37		4.14	0		0	2	MASCOT		T
	R14120_3_IGG1,5257	K.VQVSYK.G	723.404	-0.00074	2	1	31.67	0	0.0264	0|0	P08107/A8K5I0/B4DNT8/B4DI39/B4DWK5/Q59EJ3/Q9UQC1		8.56	0		0	2	MASCOT		T
	R14120_3_IGG1,2275	R.MVQEAEK.Y ! -.MVQEAEK.Y	834.403	-0.01017	2	1	21.6	0	0.478	0|0	P08107/P11142/A8K7Q2/A8K5I0/V9HW22/Q96BE0/B4DNT8/B4DI39/B4DVU9/B3KTV0/E9PKE3/B4DWK5/Q96H53/Q53GZ6/B4E1S9/B4E1T6/E9PM13/B4E388/B4E1Q1/E9PS65/B4DFN9/B3KTT5/E9PNE6/B4DNX1/V9GZ37/Q96IS6 ! Q9NWW3/Q9NZ87		4.53	0		0	2	MASCOT		T
	R14120_3_IGG1,2402	R.MVQEAEK.Y ! -.MVQEAEK.Y	834.403	-0.00013	2	1	20.61	0	0.553	0|0	P08107/P11142/A8K7Q2/A8K5I0/V9HW22/Q96BE0/B4DNT8/B4DI39/B4DVU9/B3KTV0/E9PKE3/B4DWK5/Q96H53/Q53GZ6/B4E1S9/B4E1T6/E9PM13/B4E388/B4E1Q1/E9PS65/B4DFN9/B3KTT5/E9PNE6/B4DNX1/V9GZ37/Q96IS6 ! Q9NWW3/Q9NZ87		4.53	0		0	2	MASCOT		T
	R14120_3_IGG1,5820	R.STLEPVEK.A	902.483	-0.00186	2	1	29.78	0	0.108	0|0	P08107/P17066/P48741/A8K5I0/B4DNT8/B4DI39/B4DHP5/B4DVU9/Q53FC7/B4DWK5/B4E1S9/Q59EJ3/B4E388/B3KSM6/B4DFN9/B3KTT5/B4DNV4/B2R6X5/V9GZ37		4.53	0		0	2	MASCOT		T
	R14120_3_IGG1,11372	R.TTPSYVAFTDTER.L	1487.7	0.00061	2	1	70.33	0	4.21e-06	0|0	P34931/P08107/P54652/P17066/P48741/P11142/A8K5I0/A0A024R6B5/V9HW22/B4DTX2/E9PI65/B2RCQ9/B4DI39/E9PQQ4/B4DI54/B3KTV0/E9PKE3/Q53FC7/B4DWK5/Q53GZ6/B3KUS2/E9PN25/Q59EJ3/B4E1T6/B4DXY3/E9PK54/B3KSM6/E9PLF4/B4DFN9/B4DNV4/E9PNE6/B2R6X5/B4DNX1/E9PQK7/Q53FA3/Q53HF2/E9PPY6		4.37	0		0	2	MASCOT		T
	R14120_3_IGG1,7111	R.VEIIANDQGNR.I ! K.VEIIANDQGNR.T ! R.VEILANDQGNR.T	1228.63	-0.00471	2	1	30.48	0	0.0645	0|0	P11021/V9HWB4/B4DEF7 ! P34931/P08107/P54652/P11142/A8K5I0/A0A024R6B5/V9HW22/B4DTX2/E9PI65/B2RCQ9/B4DI39/E9PQQ4/B4DI54/B4DVU9/B3KTV0/E9PKE3/B4DWK5/Q53GZ6/B3KUS2/E9PN25/Q59EJ3/B4E1T6/B4E388/B4DXY3/E9PK54/E9PLF4/B4DFN9/B4DNV4/E9PNE6/B4DNX1/E9PQK7/Q53FA3/Q53HF2/E9PPY6 ! P17066/P48741/Q53FC7/B3KSM6/B2R6X5		4.37	0		0	2	MASCOT		T
$8-1	sp|P08238|HS90B_HUMAN Heat shock protein HSP 90-beta OS=Homo sapiens GN=HSP90AB1 PE=1 SV=4	10	9	0.1367	83263.2	4.97
$8-2	tr|B4DGL0|B4DGL0_HUMAN cDNA FLJ53619, highly similar to Heat shock protein HSP 90-beta OS=Homo sapiens PE=2 SV=1	10	9	0.1387	82169	4.98
$8-3	tr|A0A024RD80|A0A024RD80_HUMAN Heat shock protein 90kDa alpha (Cytosolic), class B member 1, isoform CRA_a OS=Homo sapiens GN=HSP90AB1 PE=4 SV=1	10	9	0.1367	83263.2	4.97
$8-4	tr|B4DMA2|B4DMA2_HUMAN cDNA FLJ54023, highly similar to Heat shock protein HSP 90-beta OS=Homo sapiens PE=2 SV=1	10	9	0.1443	79193.9	4.95
	R14120_3_IGG1,13904	K.ADLINNLGTIAK.F ! K.ADLINNLGTIAK.S	1242.71	-0.00047	2	1	52.19	0	0.000681	0|0	Q58FF8 ! Q14568/P07900/P08238/K9JA46/A0A024RD80/Q6PK50/Q86SX1/Q2VPJ6/B4DTA5/O14942/Q8TBA7/B4DMA2/B4DGL0		5.88	0		0	2	MASCOT		T
	R14120_3_IGG1,10514	K.EGLELPEDEEEK.K	1416.64	-0.00035	2	1	30.78	0	0.0219	0|0	Q58FF7/Q58FF6/Q58FG0/P07900/P08238/K9JA46/A0A024RD80/Q2VPJ6/Q8TBA7/A8K3W9/O75322/Q96HX7/B4DMA2/Q9H6X9/Q86U12/B4DGL0		3.77	0		0	2	MASCOT		T
	R14120_3_IGG1,11658	K.IDIIPNPQER.T	1194.65	-0.00124	2	1	69.36	0	6.7e-06	0|0	Q58FF7/P08238/A0A024RD80/Q6PK50/O14942/B4DMA2/B4DGL0		4.37	0		0	2	MASCOT		T
	R14120_3_IGG1,10280	K.SIYYITGESK.E	1160.58	-0.00147	2	1	46.29	0	0.00193	0|0	Q58FF8/P08238/A0A024RD80/A8K3W9/B4DMA2/Q9H6X9/B4DGL0		5.72	0		0	2	MASCOT		T
	R14120_3_IGG1,6832	K.SLVSVTK.E	733.445	-0.00085	2	1	46.39	0	0.000859	0|0	Q58FF8/Q58FF7/P08238/A0A024RD80/A8K3W9/B4DMA2/Q9H6X9/B4DGL0		8.47	0		0	2	MASCOT		T
	R14120_3_IGG1,7246	K.YIDQEELNK.T	1151.56	0.00513	2	1	44.29	0	0.00598	0|0	Q58FF8/Q14568/P07900/P08238/K9JA46/A0A024RD80/Q6PK50/Q2VPJ6/Q8TBA7/O75322/B4DMA2/Q86U12/B4DGL0		4.14	0		0	2	MASCOT		T
	R14120_3_IGG1,10170	R.ELISNASDALDK.I	1275.64	-0.00153	2	1	80	0	7e-07	0|0	P14625/P08238/V9HWP2/A0A024RD80/Q96GW1/Q6PK50/Q5T9W8/F8W026/Q59FC6/Q5CAQ5/B4DMA2/B4DQX3/B4DGL0		4.03	0		0	2	MASCOT		T
	R14120_3_IGG1,13926	R.GVVDSEDIPLNLSR.E ! R.GVVDSEDLPLNISR.E	1513.79	-0.00127	2	1	72.35	0	4.24e-06	0|0	Q12931/I3L0K7/Q53G55/I3L239/Q8N9Z3/Q9BV61/Q53FS6 ! P07900/P08238/K9JA46/A0A024RD80/Q2VPJ6/Q8TBA7/A8K3W9/O75322/Q96HX7/B4DMA2/Q9H6X9/Q86U12/B4DGL0		4.03	0		0	2	MASCOT		T
	R14120_3_IGG1,14043	R.TLTIVDTGIGMTK.A ! R.TLTLVDTGIGMTK.A	1349.73	-0.01071	2	1	71.99	0	7.63e-06	0|0	Q58FG1/P07900/K9JA46/Q86SX1/Q2VPJ6/B4DTA5/G3V2J8 ! P08238/A0A024RD80/Q6PK50/O14942/B4DMA2/B4DGL0		5.5	0		0	2	MASCOT		T
	R14120_3_IGG1,14362	R.TLTIVDTGIGMTK.A ! R.TLTLVDTGIGMTK.A	1349.73	-0.00071	2	1	32.84	0	0.0642	0|0	Q58FG1/P07900/K9JA46/Q86SX1/Q2VPJ6/B4DTA5/G3V2J8 ! P08238/A0A024RD80/Q6PK50/O14942/B4DMA2/B4DGL0		5.5	0		0	2	MASCOT		T
$9-1	sp|Q08380|LG3BP_HUMAN Galectin-3-binding protein OS=Homo sapiens GN=LGALS3BP PE=1 SV=1	10	9	0.1538	65330.2	5.13
$9-2	tr|B4DVE1|B4DVE1_HUMAN cDNA FLJ53478, highly similar to Galectin-3-binding protein OS=Homo sapiens PE=2 SV=1	10	9	0.1571	64096	5.29
	R14120_3_IGG1,12818	K.AVDTWSWGER.A	1206.55	-0.00253	2	1	39.72	0	0.00409	0|0	Q08380/B3KP88/B4DDG4/B4DI70/B4DVE1/B4DWA8		4.37	0		0	2	MASCOT		T
	R14120_3_IGG1,4959	K.LASAYGAR.Q	808.431	-0.00157	2	1	26.69	0	0.176	0|0	Q08380/B3KP88/B4DDG4/B4DVE1/B4DWA8/K7EP36		8.75	0		0	2	MASCOT		T
	R14120_3_IGG1,12061	K.STSSFPCPAGHFNGFR.T	1768.79	-0.00251	3	1	61.46	0	2.28e-05	0|0	Q08380/B3KP88/B4DDG4/B4DI70/B4DVE1/B4DWA8		7.99	0		0	2	MASCOT		T
	R14120_3_IGG1,11605	K.YSSDYFQAPSDYR.Y	1598.68	0.00304	2	1	86.57	0	2.08e-08	0|0	Q08380/B3KP88/B4DDG4/B4DI70/B4DVE1/B4DWA8		4.21	0		0	2	MASCOT		T
	R14120_3_IGG1,7463	R.ASHEEVEGLVEK.I	1326.65	-0.00048	2	1	52	0	0.00066	0|0	Q08380/B3KP88/B4DDG4/B4DI70/B4DVE1/B4DWA8		4.48	0		0	2	MASCOT		T
	R14120_3_IGG1,7466	R.ASHEEVEGLVEK.I	1326.65	-0.00189	3	1	24.81	0	0.345	0|0	Q08380/B3KP88/B4DDG4/B4DI70/B4DVE1/B4DWA8		4.48	0		0	2	MASCOT		T
	R14120_3_IGG1,11852	R.IDITLSSVK.C	975.572	-0.00142	2	1	71.39	0	3.05e-06	0|0	Q08380/B3KP88/B4DDG4/B4DVE1/B4DWA8/K7EP36		5.84	0		0	2	MASCOT		T
	R14120_3_IGG1,6424	R.STHTLDLSR.E	1029.53	-0.00286	2	1	30.88	0	0.048	0|0	Q08380/K7EJY8/K7ESM3/K7EKQ5/B4DVE1/K7EP36		6.46	0		0	2	MASCOT		T
	R14120_3_IGG1,4622	R.TIAYENK.A	838.43	-0.00149	2	1	20.15	0	0.464	0|0	Q08380/B3KP88/B4DDG4/B4DI70/B4DVE1/B4DWA8		5.66	0		0	2	MASCOT		T
	R14120_3_IGG1,10882	R.VEIFYR.G	826.446	-0.00697	2	1	27.6	0	0.0626	0|0	Q08380/K7ES75/B3KP88/K7ESM3/K7EKQ5/B4DDG4/B4DI70/B4DVE1/K7EQT9/K7EJD3/K7ERZ6/K7EN99/K7EP36		5.97	0		0	2	MASCOT		T
$10-1	tr|V9HWE1|V9HWE1_HUMAN Epididymis luminal protein 113 OS=Homo sapiens GN=HEL113 PE=2 SV=1	8	8	0.1609	53651.1	5.06
$10-2	tr|Q53HU8|Q53HU8_HUMAN Vimentin variant (Fragment) OS=Homo sapiens PE=2 SV=1	8	8	0.1609	53683.1	5.06
$10-3	sp|P08670|VIME_HUMAN Vimentin OS=Homo sapiens GN=VIM PE=1 SV=4	8	8	0.1609	53651.1	5.06
$10-4	tr|B0YJC4|B0YJC4_HUMAN Vimentin OS=Homo sapiens GN=VIM PE=1 SV=1	8	8	0.174	49652.8	5.19
	R14120_3_IGG1,17135	K.ILLAELEQLK.G	1169.71	-0.00225	2	1	30.97	0	0.0192	0|0	P08670/B0YJC4/Q53HU8/V9HWE1/B3KRK8		4.53	0		0	2	MASCOT		T
	R14120_3_IGG1,9272	K.VELQELNDR.F	1115.57	0.00094	2	1	45.41	0	0.00156	0|0	P17661/P08670/B0YJC4/Q53SB5/B4DUI0/Q45VM7/Q45VM6/Q53HU8/L7RDA5/Q45VM8/Q9H319/V9HWE1/B3KRK8/A5Z217		4.14	0		0	2	MASCOT		T
	R14120_3_IGG1,11862	R.EYQDLLNVK.M ! K.EYQDLLNVK.M	1121.58	-0.00903	2	1	31.76	0	0.197	0|0	Q16352/P17661/P12036/P07197/P08670/B0YJC5/B0YJC4/Q53SB5/Q59EM6/E7ESP9/Q5RLN2/Q45VM7/B4DJT7/Q45VM6/Q53HU8/A5YM63/L7RDA5/Q45VM8/Q9H319/V9HWE1/B3KRK8/A5Z217/B4DE66/E7EMV2 ! P07196/Q8TCR7/B3KQI5/B3KXJ0/B4DR43		4.37	0		0	2	MASCOT		T
	R14120_3_IGG1,5024	R.FLEQQNK.A ! R.FLEQQNK.V ! R.FLEQQNK.L ! R.FLEQQNK.M ! R.FLEQQNK.I	906.468	-0.00047	2	1	31.02	0	0.0646	0|0	P14136/B4DIR1/B4E192/B4DJW0/K7EKH9/K7EJU1/K7ELP4 ! Q01546/P12035/P13647/P02538/P04259/P48668/O95678/Q8N1N4/Q5XKE5/B4DKV4/B4DWU6/A8K2I0/F8W0C6/B4E1T1/B4DRU6/B4DRR0 ! P08729/Q14533/P78385/Q9NSB2/P78386/O43790/A8K872/B3KY79/B4DN72/A0JNT2/U3KPR1 ! P05787/Q8IWY7/F8W1U3/F8VRG4/F8VUG2 ! P08670/B0YJC4/Q53HU8/V9HWE1		6	0		0	2	MASCOT		T
	R14120_3_IGG1,3854	R.GTNESLER.Q ! K.GTNESLER.Q	905.432	-0.00051	2	1	25.8	0	0.112	0|0	P14136/B4E192/K7EKH6/B4DJW0 ! P08670/B0YJC5/B0YJC4/Q53HU8/V9HWE1/B3KRK8		4.53	0		0	2	MASCOT		T
	R14120_3_IGG1,5717	R.QDVDNASLAR.L	1088.53	-0.00218	2	1	77.22	0	1.03e-06	0|0	P08670/B0YJC5/B0YJC4/Q5JVS8/Q53HU8/V9HWE1/B3KRK8		4.21	0		0	2	MASCOT		T
	R14120_3_IGG1,5061	R.QVDQLTNDK.A	1060.53	-0.00127	2	1	44.98	0	0.00256	0|0	P08670/B0YJC4/Q53HU8/V9HWE1/B3KRK8		4.21	0		0	2	MASCOT		T
	R14120_3_IGG1,12517	R.QVQSLTCEVDALK.G	1490.75	-0.0008	2	1	43.64	0	0.00365	0|0	P08670/B0YJC5/B0YJC4/Q5JVS8/Q53HU8/V9HWE1/B3KRK8		4.37	0		0	2	MASCOT		T
$11-1	tr|A8K3K1|A8K3K1_HUMAN cDNA FLJ78096, highly similar to Homo sapiens actin, alpha, cardiac muscle (ACTC), mRNA OS=Homo sapiens PE=2 SV=1	7	7	0.1963	42046.5	5.23
$11-2	tr|B7Z6P1|B7Z6P1_HUMAN cDNA FLJ53662, highly similar to Actin, alpha skeletal muscle OS=Homo sapiens PE=2 SV=1	7	7	0.2157	38578.7	5.23
$11-3	sp|P63267|ACTH_HUMAN Actin, gamma-enteric smooth muscle OS=Homo sapiens GN=ACTG2 PE=1 SV=1	7	7	0.1968	41876.4	5.31
$11-4	sp|P68133|ACTS_HUMAN Actin, alpha skeletal muscle OS=Homo sapiens GN=ACTA1 PE=1 SV=1	7	7	0.1963	42050.6	5.23
$11-5	sp|P62736|ACTA_HUMAN Actin, aortic smooth muscle OS=Homo sapiens GN=ACTA2 PE=1 SV=1	7	7	0.1963	42008.5	5.24
$11-6	sp|P68032|ACTC_HUMAN Actin, alpha cardiac muscle 1 OS=Homo sapiens GN=ACTC1 PE=1 SV=1	7	7	0.1963	42018.5	5.23
$11-7	tr|D2JYH4|D2JYH4_HUMAN Actin, alpha 2, smooth muscle, aorta OS=Homo sapiens GN=ACTA2 PE=3 SV=1	7	7	0.1963	42008.5	5.24
	R14120_3_IGG1,6236	K.AGFAGDDAPR.A	976.448	-0.00444	2	1	50.91	0	0.000307	0|0	P62736/P60709/P68032/P63261/P63267/P68133/Q6S8J3/A5A3E0/P0CG38/P0CG39/D2JYH4/Q1KLZ0/G5E9R0/B7Z6I1/C9JTX5/K7EM38/Q7Z7J6/Q8WVW5/A8K3K1/J3KT65/B4DVQ0/Q13707/B7Z6P1/C9JFL5/B4E335/B3KUD3/B4DW52/C9JZR7/Q53G76/A6NL76/B8ZZJ2/F6UVQ4/Q53G99/F6QUT6/I3L3R2/I3L1U9/E7EVS6/Q53GK6/A1E282/B4E3A4/C9JUM1/L0R5C4/I3L3I0/B3KW67/Q5T8M7/F8WCH0/Q5T8M8/I3L4N8/F8WB63		4.21	0		0	2	MASCOT		T
	R14120_3_IGG1,5192	K.DSYVGDEAQSK.R	1198.52	-0.00093	2	1	33.33	0	0.00959	0|0	P62736/P60709/P68032/P63261/P63267/P68133/D2JYH4/Q1KLZ0/G5E9R0/B7Z6I1/C9JTX5/K7EM38/B4DUI8/Q7Z7J6/Q8WVW5/A8K3K1/J3KT65/B4DVQ0/B7Z6P1/C9JFL5/B4E335/B3KUD3/C9JZR7/Q53G76/A6NL76/B8ZZJ2/F6UVQ4/Q53G99/F6QUT6/I3L3R2/I3L1U9/E7EVS6/Q53GK6/A1E282/B4E3A4/C9JUM1/I3L3I0/B3KW67/Q5T8M7/Q5T8M8/F8WB63		4.03	0		0	2	MASCOT		T
	R14120_3_IGG1,10313	K.EITALAPSTMK.I	1161.62	-0.00226	2	1	42.43	0	0.00508	0|0	P62736/P60709/P68032/P63261/P63267/P68133/D2JYH4/Q1KLZ0/B3KWQ3/B4DUI8/Q7Z7J6/A4UCT3/Q9UE89/Q8WVW5/A8K3K1/B7ZAP6/A5GZ75/B4DVQ0/Q13707/B7Z6P1/B4E335/B3KUD3/B4DW52/Q53G76/F1BXA6/B3KPP5/A6NL76/Q53G99/Q96DE1/Q6PJ43/Q53GK6/Q96FU6/B4E3A4/Q5T8M7/Q5T8M8		6.1	0		0	2	MASCOT		T
	R14120_3_IGG1,6690	K.IIAPPER.K ! K.IIAPPER.R	795.472	-0.00044	2	1	35.3	0	0.0153	0|0	P62736/Q562R1/P60709/P68032/P63261/P63267/P68133/D2JYH4/Q1KLZ0/B3KWQ3/B4DUI8/Q7Z7J6/A4UCT3/Q8WVW5/B7ZAP6/A5GZ75/B4DVQ0/B7Z6P1/B4E335/B3KUD3/B4DW52/V9HVZ7/Q53G76/F1BXA6/B3KPP5/A6NL76/Q53G99/Q96DE1/Q6PJ43/Q53GK6/Q96FU6/B4E3A4/B3KW67/Q5T8M7/Q5T8M8 ! A8K3K1		6	0		0	2	MASCOT		T
	R14120_3_IGG1,12210	K.YPIEHGIITNWDDM*EK.I	1976.91	-0.00264	3	1	27.61	0	0.0897	0|0	P62736/P68032/P63267/P68133/D2JYH4/B7Z6I1/B4DUI8/Q7Z7J6/A8K3K1/Q13707/B7Z6P1/C9JFL5/A6NL76/F6UVQ4/F6QUT6/B3KW67/Q5T8M8		4.31	0	15.994919 Oxidation (M)	0	2	MASCOT		T
	R14120_3_IGG1,14745	R.DLTDYLMK.I	998.486	-1e-05	2	1	33.65	0	0.0183	0|0	P62736/Q562R1/P60709/P68032/P63261/P63267/P68133/D2JYH4/Q1KLZ0/B3KWQ3/K4EQ44/B4DUI8/A0AUL6/Q8WVW5/A8K3K1/B7ZAP6/Q13707/B7Z6P1/B4E335/B3KUD3/B4DW52/V9HVZ7/Q53G76/K4ENJ5/K4EP00/Q53G99/I3L1U9/Q6PJ43/Q53GK6/B4E3A4/I3L3I0/B3KW67/Q5T8M7/I3L4N8		4.21	0		0	2	MASCOT		T
	R14120_3_IGG1,6749	R.HQGVMVGMGQK.D	1171.57	-0.00165	2	1	27.14	0	0.249	0|0	P62736/Q562R1/P60709/P68032/P63261/P63267/P68133/D2JYH4/Q1KLZ0/G5E9R0/B7Z6I1/C9JTX5/K7EM38/Q7Z7J6/Q8WVW5/A8K3K1/J3KT65/B4DVQ0/Q13707/B7Z6P1/C9JFL5/B4E335/B3KUD3/C9JZR7/Q53G76/A6NL76/B8ZZJ2/F6UVQ4/Q53G99/F6QUT6/I3L3R2/I3L1U9/E7EVS6/Q53GK6/A1E282/B4E3A4/C9JUM1/I3L3I0/B3KW67/Q5T8M7/Q5T8M8/F8WB63		8.76	0		0	2	MASCOT		T
$12-1	tr|D9YZV5|D9YZV5_HUMAN Tropomyosin 1 (Alpha) isoform 4 OS=Homo sapiens GN=TPM1 PE=3 SV=1	7	7	0.2113	32875.6	4.72
	R14120_3_IGG1,4286	K.GTEDELDK.Y	906.405	-0.00195	2	1	32.43	0	0.0177	0|0	P09493/P06753/Q6ZN40/D9YZV5/Q15657/C9IZA2/K7ENT6/J3KN67/K7ERG3/D9YZV4/H0YL52/D6RGJ6/M1VPF4/K7ELP0/H0YKZ6/H0YKP3		3.92	0		0	2	MASCOT		T
	R14120_3_IGG1,12879	K.LVIIESDLER.A	1186.67	-0.00093	2	1	63.23	0	3.17e-05	0|0	P09493/B7Z596/Q6ZN40/D9YZV5/H7BYY1/B7Z722/Q15657/Q59GR8/A0A024R5W6/Q8TCG4/H0YNC7/Q1ZYL5/F5H7S3/D9YZV4/H0YK20/H0YK48/H0YL42/H0YL52/D9YZV7/H0YKX5		4.14	0		0	2	MASCOT		T
	R14120_3_IGG1,12466	K.MEIQEIQLK.E ! K.MELQEIQLK.E	1131.61	-8e-05	2	1	39.53	0	0.0109	0|0	P09493/B7Z596/Q6ZN40/D9YZV5/H7BYY1/B7Z722/Q15657/Q59GR8/A0A024R5W6/Q8TCG4/H0YNC7/Q1ZYL5/F5H7S3/D9YZV4/H0YK20/H0YK48/H0YL42/H0YL80/H0YL52/D9YZV7/H0YKX5 ! P06753/Q5VU62/Q5HYB6/Q8NAH0/J3KN67/Q8NAG3/Q5VU59/B4DQ80/B2RDE1/B4DWT5/Q5VU61/M1VPF4		4.53	0		0	2	MASCOT		T
	R14120_3_IGG1,12733	K.QLEDELVSLQK.K	1301.69	-0.00158	2	1	32.85	0	0.0462	0|0	P09493/D9YZV5/C9IZA2/D9YZV4/H0YL52/H0YKZ6/H0YKP3		4.14	0		0	2	MASCOT		T
	R14120_3_IGG1,5625	R.AELSEGQVR.Q	988.506	-0.00694	2	1	25.86	0	0.23	0|0	B7Z596/D9YZV5/H7BYY1/Q15657/Q8TCG4/Q1ZYL5/F5H7S3/H0YK20/H0YL42/H0YKX5		4.53	0		0	2	MASCOT		T
	R14120_3_IGG1,5436	R.LATALQK.L	744.461	0.00867	2	1	28.6	0	0.1	0|0	P09493/P07951/P06753/P67936/B7Z596/Q6ZN40/Q5HYB6/D9YZV5/H7BYY1/Q8NAH0/B7Z722/V9HW56/Q15657/V9HW25/Q5TCU8/Q59GR8/C9IZA2/K7ENT6/A0A024R5W6/A7XZE4/Q8TCG4/J3KN67/D6R904/H0YNC7/Q1ZYL5/K7ERG3/Q5VU59/F5H7S3/B2RDE1/D9YZV4/Q5TCU3/Q5VU61/H0YK48/H0YL80/H0YL52/D9YZV7/M1VPF4/B4DVY2/K7EP68/B4DTB1/B4E3P1/B4DGC2/H0YKP3/H0YKX5		8.75	0		0	2	MASCOT		T
	R14120_3_IGG1,5153	R.YEEEIK.V ! K.YEEEIK.L ! K.YEEEIK.I	810.388	-0.00015	2	1	24.71	0	0.147	0|0	P09493/B7Z596/Q6ZN40/D9YZV5/H7BYY1/B7Z722/Q15657/Q59GR8/C9IZA2/A0A024R5W6/Q8TCG4/H0YNC7/Q1ZYL5/F5H7S3/D9YZV4/H0YK48/H0YL42/H0YL52/D9YZV7 ! P07951/P67936/V9HW56/V9HW25/Q5TCU8/K7EPB9/A7XZE4/Q5TCU3/K7EMU5/B4DVY2/B4DTB1/U3KQK2 ! P06753/Q5VU62/Q5HYB6/Q8NAH0/J3KN67/Q8NAG3/Q5VU59/Q6LDX7/B4DQ80/B2RDE1/B4DWT5/Q5VU61/M1VPF4/Q8NI98		4.25	0		0	2	MASCOT		T
$13-1	sp|P04083|ANXA1_HUMAN Annexin A1 OS=Homo sapiens GN=ANXA1 PE=1 SV=2	7	7	0.2052	38713.8	6.57
$13-2	tr|Q5TZZ9|Q5TZZ9_HUMAN Annexin OS=Homo sapiens GN=ANXA1 PE=2 SV=1	7	7	0.2052	38713.8	6.57
	R14120_3_IGG1,8517	K.CLTAIVK.C	804.465	-0.00252	2	1	35.05	0	0.0205	0|0	P04083/B5BU38/Q5TZZ9/B4DL19		8.22	0		0	2	MASCOT		T
	R14120_3_IGG1,8897	K.DITSDTSGDFR.N	1213.53	-0.00957	2	1	45.94	0	0.000548	0|0	P04083/B5BU38/Q5TZZ9/Q5T3N1/B4DL19		3.93	0		0	2	MASCOT		T
	R14120_3_IGG1,17730	K.GTDVNVFNTILTTR.S	1550.82	0.00459	2	1	33.73	0	0.0325	0|0	P04083/B5BU38/Q5TZZ9/B4DL19		5.84	0		0	2	MASCOT		T
	R14120_3_IGG1,20033	K.GVDEATIIDILTK.R	1387.77	-0.00428	2	1	23.91	0	0.257	0|0	P04083/B5BU38/Q5TZZ9/Q5T3N1/Q5T3N0		4.03	0		0	2	MASCOT		T
	R14120_3_IGG1,10403	K.TPAQFDADELR.A	1262.6	-0.00374	2	1	51.53	0	0.000392	0|0	P04083/Q5TZZ9/Q5T3N1		4.03	0		0	2	MASCOT		T
	R14120_3_IGG1,12506	K.VLDLELK.G	829.503	2e-05	2	1	33.53	0	0.0392	0|0	P04083/B5BU38/Q5TZZ9/B4DL19		4.37	0		0	2	MASCOT		T
	R14120_3_IGG1,11739	R.NALLSLAK.G	829.514	-0.00208	2	1	49.2	0	0.000979	0|0	P04083/B5BU38/Q5TZZ9/Q5T3N1/B4DL19		8.75	0		0	2	MASCOT		T
$14-1	sp|P11940|PABP1_HUMAN Polyadenylate-binding protein 1 OS=Homo sapiens GN=PABPC1 PE=1 SV=2	7	7	0.1022	70670.1	9.52
$14-2	tr|A0A024R9C1|A0A024R9C1_HUMAN Poly(A) binding protein, cytoplasmic 1, isoform CRA_b OS=Homo sapiens GN=PABPC1 PE=4 SV=1	7	7	0.1022	70670.1	9.52
$14-3	tr|A0A024R9E2|A0A024R9E2_HUMAN Poly(A) binding protein, cytoplasmic 1, isoform CRA_c OS=Homo sapiens GN=PABPC1 PE=4 SV=1	7	7	0.1551	47334.5	9.04
	R14120_3_IGG1,10338	K.FGPALSVK.V	818.477	0.00434	2	1	44.38	0	0.00249	0|0	P11940/Q9H361/A0A024R9C1/Q5VX58/A0A024R9E2/E7EQV3/H0YBN4/Q3ZCS4/E7ERJ7/B4DZW4/H0YAP2/B4DQX0/Q2VIP3		8.75	0		0	2	MASCOT		T
	R14120_3_IGG1,14572	K.FSPAGPILSIR.V ! K.FSPAGPILSIR.I	1157.67	-0.00502	2	1	42.66	0	0.00598	0|0	P11940/Q4VXU2/Q4VY17/A0A024R9C1/A0A024R9E2/H0YBN4/E5RFD8/E5RH24/E7ERJ7/B3KT93/B4DQX0/E5RGC4/E5RHG7/E5RJB9 ! Q9H361/Q5JQF8/Q5VX58/Q3ZCS4/Q2VIP3		9.75	0		0	2	MASCOT		T
	R14120_3_IGG1,7708	K.NFGEDMDDER.L	1227.46	0.00553	2	1	38.2	0	0.000363	0|0	P11940/Q9H361/A0A024R9C1/Q5VX58/A0A024R9E2/E7EQV3/H0YBN4/Q3ZCS4/E7ERJ7/B4DZW4/B3KT93/B4DQX0/H0YAR2/Q2VIP3		3.77	0		0	2	MASCOT		T
	R14120_3_IGG1,7588	K.NLDDGIDDER.L	1161.5	0.00911	2	1	63.33	0	1.68e-05	0|0	P11940/Q9H361/A0A024R9C1/Q5VX58/A0A024R9E2/E7EQV3/Q3ZCS4/E7ERJ7/B4DZW4/H0YAP2/B4DQX0/H0YAR2/Q2VIP3		3.71	0		0	2	MASCOT		T
	R14120_3_IGG1,5946	K.QIYVGR.A	735.415	0.00207	2	1	28.69	0	0.214	0|0	P11940/Q9H361/A0A024R9C1/Q5VX58/A0A024R9E2/E7EQV3/Q3ZCS4/E7ERJ7/B4DZW4/B3KT93/H0YAP2/B4DQX0/H0YAW6/H0YAR2/Q2VIP3		8.75	0		0	2	MASCOT		T
	R14120_3_IGG1,12373	K.SGVGNIFIK.N	934.536	0.00292	2	1	43.99	0	0.00231	0|0	P11940/Q96DU9/Q4VXU2/Q4VY17/A0A024R9C1/A0A024R9E2/E7EQV3/E5RGH3/E5RH24/B4DZW4/B3KT93/E5RJB9/B4DM75		8.47	0		0	2	MASCOT		T
	R14120_3_IGG1,12729	R.ALDTM*NFDVIK.G	1282.63	-0.01796	2	1	30.29	0	0.0574	0|0	P11940/Q13310/A0A024R9C1/A0A024R9E2/B1ANR0/E7EQV3/H0YBN4/E5RGH3/E5RH24/E7ERJ7/B4DZW4/H0YEQ8/B3KT93/B4DQX0/Q6IQ30/B1ANR1/E5RJB9		4.21	0	15.994919 Oxidation (M)	0	2	MASCOT		T
$15-1	tr|Q2VPJ6|Q2VPJ6_HUMAN HSP90AA1 protein (Fragment) OS=Homo sapiens GN=HSP90AA1 PE=1 SV=1	7	6	0.1231	68370.6	5.11
$15-2	sp|P07900|HS90A_HUMAN Heat shock protein HSP 90-alpha OS=Homo sapiens GN=HSP90AA1 PE=1 SV=5	7	6	0.0984	84658.7	4.94
$15-3	tr|K9JA46|K9JA46_HUMAN Epididymis luminal secretory protein 52 OS=Homo sapiens GN=EL52 PE=2 SV=1	7	6	0.0984	84658.7	4.94
	R14120_3_IGG1,13904	K.ADLINNLGTIAK.F ! K.ADLINNLGTIAK.S	1242.71	-0.00047	2	1	52.19	0	0.000681	0|0	Q58FF8 ! Q14568/P07900/P08238/K9JA46/A0A024RD80/Q6PK50/Q86SX1/Q2VPJ6/B4DTA5/O14942/Q8TBA7/B4DMA2/B4DGL0		5.88	0		0	2	MASCOT		T
	R14120_3_IGG1,10514	K.EGLELPEDEEEK.K	1416.64	-0.00035	2	1	30.78	0	0.0219	0|0	Q58FF7/Q58FF6/Q58FG0/P07900/P08238/K9JA46/A0A024RD80/Q2VPJ6/Q8TBA7/A8K3W9/O75322/Q96HX7/B4DMA2/Q9H6X9/Q86U12/B4DGL0		3.77	0		0	2	MASCOT		T
	R14120_3_IGG1,7246	K.YIDQEELNK.T	1151.56	0.00513	2	1	44.29	0	0.00598	0|0	Q58FF8/Q14568/P07900/P08238/K9JA46/A0A024RD80/Q6PK50/Q2VPJ6/Q8TBA7/O75322/B4DMA2/Q86U12/B4DGL0		4.14	0		0	2	MASCOT		T
	R14120_3_IGG1,8923	R.ELISNSSDALDK.I	1291.64	0.00485	2	1	71.16	0	1.52e-05	0|0	Q14568/P07900/K9JA46/Q86SX1/Q2VPJ6/B4DTA5/G3V2J8		4.03	0		0	2	MASCOT		T
	R14120_3_IGG1,13926	R.GVVDSEDIPLNLSR.E ! R.GVVDSEDLPLNISR.E	1513.79	-0.00127	2	1	72.35	0	4.24e-06	0|0	Q12931/I3L0K7/Q53G55/I3L239/Q8N9Z3/Q9BV61/Q53FS6 ! P07900/P08238/K9JA46/A0A024RD80/Q2VPJ6/Q8TBA7/A8K3W9/O75322/Q96HX7/B4DMA2/Q9H6X9/Q86U12/B4DGL0		4.03	0		0	2	MASCOT		T
	R14120_3_IGG1,14043	R.TLTIVDTGIGMTK.A ! R.TLTLVDTGIGMTK.A	1349.73	-0.01071	2	1	71.99	0	7.63e-06	0|0	Q58FG1/P07900/K9JA46/Q86SX1/Q2VPJ6/B4DTA5/G3V2J8 ! P08238/A0A024RD80/Q6PK50/O14942/B4DMA2/B4DGL0		5.5	0		0	2	MASCOT		T
	R14120_3_IGG1,14362	R.TLTIVDTGIGMTK.A ! R.TLTLVDTGIGMTK.A	1349.73	-0.00071	2	1	32.84	0	0.0642	0|0	Q58FG1/P07900/K9JA46/Q86SX1/Q2VPJ6/B4DTA5/G3V2J8 ! P08238/A0A024RD80/Q6PK50/O14942/B4DMA2/B4DGL0		5.5	0		0	2	MASCOT		T
$16-1	tr|Q53FC7|Q53FC7_HUMAN Heat shock 70kDa protein 6 (HSP70B') variant (Fragment) OS=Homo sapiens PE=2 SV=1	7	6	0.0995	71003.2	5.81
$16-2	tr|B3KSM6|B3KSM6_HUMAN cDNA FLJ36606 fis, clone TRACH2015654, highly similar to HEAT SHOCK 70 kDa PROTEIN 6 OS=Homo sapiens PE=2 SV=1	7	6	0.0995	70971.2	5.81
$16-3	sp|P17066|HSP76_HUMAN Heat shock 70 kDa protein 6 OS=Homo sapiens GN=HSPA6 PE=1 SV=2	7	6	0.0995	71027.3	5.81
$16-4	tr|B2R6X5|B2R6X5_HUMAN cDNA, FLJ93166, highly similar to Homo sapiens heat shock 70kDa protein 6 (HSP70B') (HSPA6), mRNA OS=Homo sapiens PE=2 SV=1	7	6	0.0995	70957.2	5.89
	R14120_3_IGG1,7517	K.ATAGDTHLGGEDFDNR.L ! K.ATAGDTHLGGEDFDNR.Q	1675.73	0.00552	2	1	44.72	0	0.000616	0|0	P34931/P08107/P17066/P48741/A8K5I0/B4DNT8/B2RCQ9/B4DI39/B4DHP5/B4DI54/B4DVU9/Q53FC7/B4DWK5/B4E1S9/Q59EJ3/B4E388/B4DXY3/B3KSM6/B4DFN9/B3KTT5/B4DNV4/B2R6X5/V9GZ37/Q53FA3 ! Q9UQC1		4.22	0		0	2	MASCOT		T
	R14120_3_IGG1,7520	K.ATAGDTHLGGEDFDNR.L ! K.ATAGDTHLGGEDFDNR.Q	1675.73	-0.00156	3	1	44	0	0.0008	0|0	P34931/P08107/P17066/P48741/A8K5I0/B4DNT8/B2RCQ9/B4DI39/B4DHP5/B4DI54/B4DVU9/Q53FC7/B4DWK5/B4E1S9/Q59EJ3/B4E388/B4DXY3/B3KSM6/B4DFN9/B3KTT5/B4DNV4/B2R6X5/V9GZ37/Q53FA3 ! Q9UQC1		4.22	0		0	2	MASCOT		T
	R14120_3_IGG1,5132	K.ITITNDK.G	804.446	-0.00098	2	1	32.58	0	0.0541	0|0	P34931/P08107/P54652/P17066/P11142/A8K7Q2/A8K5I0/A0A024R6B5/V9HW22/Q96BE0/B4DNT8/B2RCQ9/B4DI39/B4DHP5/B4DI54/B4DVU9/B3KTV0/E9PKE3/Q53FC7/B4DWK5/Q96H53/Q53GZ6/B3KUS2/B4E1S9/Q59EJ3/B4E1T6/E9PM13/B4E388/B4DXY3/B4E1Q1/E9PS65/B3KSM6/B4DFN9/B3KTT5/E9PNE6/B2R6X5/B4DNX1/V9GZ37/Q53FA3/Q96IS6		5.84	0		0	2	MASCOT		T
	R14120_3_IGG1,14652	K.LLQDFFNGK.E	1081.57	-0.00019	2	1	44.7	0	0.00221	0|0	P54652/P17066/P11142/A8K7Q2/A0A024R6B5/V9HW22/B4DHP5/B3KTV0/E9PKE3/Q53FC7/Q53GZ6/B3KUS2/B4E1Q1/B3KSM6/E9PN89/E9PNE6/B2R6X5/Q53HF2/Q96IS6		5.84	0		0	2	MASCOT		T
	R14120_3_IGG1,5820	R.STLEPVEK.A	902.483	-0.00186	2	1	29.78	0	0.108	0|0	P08107/P17066/P48741/A8K5I0/B4DNT8/B4DI39/B4DHP5/B4DVU9/Q53FC7/B4DWK5/B4E1S9/Q59EJ3/B4E388/B3KSM6/B4DFN9/B3KTT5/B4DNV4/B2R6X5/V9GZ37		4.53	0		0	2	MASCOT		T
	R14120_3_IGG1,11372	R.TTPSYVAFTDTER.L	1487.7	0.00061	2	1	70.33	0	4.21e-06	0|0	P34931/P08107/P54652/P17066/P48741/P11142/A8K5I0/A0A024R6B5/V9HW22/B4DTX2/E9PI65/B2RCQ9/B4DI39/E9PQQ4/B4DI54/B3KTV0/E9PKE3/Q53FC7/B4DWK5/Q53GZ6/B3KUS2/E9PN25/Q59EJ3/B4E1T6/B4DXY3/E9PK54/B3KSM6/E9PLF4/B4DFN9/B4DNV4/E9PNE6/B2R6X5/B4DNX1/E9PQK7/Q53FA3/Q53HF2/E9PPY6		4.37	0		0	2	MASCOT		T
	R14120_3_IGG1,7111	R.VEIIANDQGNR.I ! K.VEIIANDQGNR.T ! R.VEILANDQGNR.T	1228.63	-0.00471	2	1	30.48	0	0.0645	0|0	P11021/V9HWB4/B4DEF7 ! P34931/P08107/P54652/P11142/A8K5I0/A0A024R6B5/V9HW22/B4DTX2/E9PI65/B2RCQ9/B4DI39/E9PQQ4/B4DI54/B4DVU9/B3KTV0/E9PKE3/B4DWK5/Q53GZ6/B3KUS2/E9PN25/Q59EJ3/B4E1T6/B4E388/B4DXY3/E9PK54/E9PLF4/B4DFN9/B4DNV4/E9PNE6/B4DNX1/E9PQK7/Q53FA3/Q53HF2/E9PPY6 ! P17066/P48741/Q53FC7/B3KSM6/B2R6X5		4.37	0		0	2	MASCOT		T
$17-1	sp|P00750|TPA_HUMAN Tissue-type plasminogen activator OS=Homo sapiens GN=PLAT PE=1 SV=1	6	6	0.1121	62916.5	8.14
$17-2	tr|B8ZX62|B8ZX62_HUMAN Tissue plasminogen activator OS=Homo sapiens GN=PLAT PE=2 SV=1	6	6	0.1121	62964.6	8.22
$17-3	tr|B4DRD3|B4DRD3_HUMAN cDNA FLJ58123, highly similar to Tissue-type plasminogen activator (EC 3.4.21.68) OS=Homo sapiens PE=2 SV=1	6	6	0.1212	58306.1	8.08
	R14120_3_IGG1,4412	K.CCEIDTR.A	953.382	0.0088	2	1	44.39	0	0.000295	0|0	P00750/B4DV92/Q5HYM8/H0YBH9/B4DRD3/E5RHG4/E5RGA1/B8ZX62		4.37	0		0	2	MASCOT		T
	R14120_3_IGG1,10796	K.VYTAQNPSAQALGLGK.H	1617.86	-0.00161	2	1	61.63	0	4.56e-05	0|0	P00750/B4DNJ1/B4DN26/B4DV92/B4DRD3/Q8NG20/B8ZX62/E7ESF4		8.56	0		0	2	MASCOT		T
	R14120_3_IGG1,8620	R.ATCYEDQGISYR.G	1462.63	0.01398	2	1	42.91	0	0.000532	0|0	P00750/Q5HYM8/H0YBH9/B4DRD3/E5RHG4/E5RGA1/B8ZX62		4.37	0		0	2	MASCOT		T
	R14120_3_IGG1,4228	R.CAQESSVVR.T	1035.49	-0.00396	2	1	32.57	0	0.0994	0|0	P00750/B4DNJ1/B4DN26/B4DV92/B4DRD3/B8ZX62/E7ESF4		6	0		0	2	MASCOT		T
	R14120_3_IGG1,9533	R.VEYCWCNSGR.A	1330.53	-0.00241	2	1	28.53	0	0.0173	0|0	P00750/B4DNJ1/B4DN26/B4DV92/B4DRD3/E5RHG4/E5RGA1/B8ZX62/E7ESF4		5.96	0		0	2	MASCOT		T
	R14120_3_IGG1,4158	R.VVPGEEEQK.F	1014.51	-0.0009	2	1	27.39	0	0.0797	0|0	P00750/B4DNJ1/B4DN26/B4DV92/B4DRD3/B8ZX62/E7ESF4		4.25	0		0	2	MASCOT		T
$18-1	sp|P28799|GRN_HUMAN Granulins OS=Homo sapiens GN=GRN PE=1 SV=2	6	6	0.1029	63544.1	6.43
$18-2	tr|B4DJI2|B4DJI2_HUMAN cDNA FLJ53342, highly similar to Granulins OS=Homo sapiens PE=2 SV=1	6	6	0.1151	56852.5	6.49
	R14120_3_IGG1,5638	K.LPAHTVGDVK.C	1036.58	-0.0017	2	1	33.65	0	0.026	0|0	P28799/B4DJI2/K7EKL3		6.74	0		0	2	MASCOT		T
	R14120_3_IGG1,6680	R.CITPTGTHPLAK.K	1295.68	-0.01508	2	1	22.14	0	2.02	0|0	P28799/K7EMR1/B4DJI2		8.23	0		0	2	MASCOT		T
	R14120_3_IGG1,6505	R.CPDGSTCCELPSGK.Y	1567.62	0.00681	2	1	26.81	0	0.00417	0|0	P28799/K7EMR1/B4DJI2/K7EKL3		4.37	0		0	2	MASCOT		T
	R14120_3_IGG1,4946	R.HCCPAGFR.C	1004.42	-0.00052	2	1	23.09	0	0.0371	0|0	P28799/B4E1G5/B4DJI2/K7EQ05		8.08	0		0	2	MASCOT		T
	R14120_3_IGG1,2961	R.QGVCCADR.R	965.393	5e-05	2	1	41.53	0	0.000629	0|0	P28799/B4E1G5/B4DJI2/K7EQ05		5.82	0		0	2	MASCOT		T
	R14120_3_IGG1,9174	R.QGWACCPYR.Q	1197.49	-0.00093	2	1	33.46	0	0.00363	0|0	P28799/B4E1G5/B4DJI2/K7EQ05/K7EQI0/K7EKL3		8.06	0		0	2	MASCOT		T
$19-1	tr|Q2TSD0|Q2TSD0_HUMAN Glyceraldehyde-3-phosphate dehydrogenase OS=Homo sapiens PE=2 SV=1	6	6	0.197	36048.8	8.57
$19-2	tr|V9HVZ4|V9HVZ4_HUMAN Glyceraldehyde-3-phosphate dehydrogenase OS=Homo sapiens GN=HEL-S-162eP PE=2 SV=1	6	6	0.197	36052.8	8.57
$19-3	sp|P04406|G3P_HUMAN Glyceraldehyde-3-phosphate dehydrogenase OS=Homo sapiens GN=GAPDH PE=1 SV=3	6	6	0.197	36052.8	8.57
	R14120_3_IGG1,9827	K.LTGMAFR.V	795.418	-0.00054	2	1	32.38	0	0.0245	0|0	O14556/P04406/Q0QET7/A4UCT1/E7EUT5/V9HVZ4/Q5ZEY3/Q2TSD0		9.75	0		0	2	MASCOT		T
	R14120_3_IGG1,17907	K.LVINGNPITIFQER.D	1613.9	-0.01177	2	1	61.02	0	9.45e-05	0|0	P04406/Q0QET7/B4DRV9/V9HVZ4/Q2TSD0		6	0		0	2	MASCOT		T
	R14120_3_IGG1,4195	K.QASEGPLK.G	829.441	0.00032	2	1	26.8	0	0.113	0|0	P04406/E7EUT5/V9HVZ4/Q5ZEY3/Q2TSD0		6	0		0	2	MASCOT		T
	R14120_3_IGG1,8321	K.VIPELNGK.L	869.509	-0.00219	2	1	32.19	0	0.0211	0|0	P04406/Q0QET7/A4UCT1/E7EUT5/V9HVZ4/Q5ZEY3/Q2TSD0		5.97	0		0	2	MASCOT		T
	R14120_3_IGG1,12152	R.GALQNIIPASTGAAK.A	1411.79	-0.0032	2	1	45.02	0	0.00154	0|0	P04406/Q0QET7/A4UCT1/E7EUT5/V9HVZ4/Q5ZEY3/Q2TSD0		8.75	0		0	2	MASCOT		T
	R14120_3_IGG1,12545	R.VPTANVSVVDLTCR.L	1530.79	-0.00319	2	1	79.33	0	8.89e-07	0|0	P04406/Q0QET7/A4UCT1/E7EUT5/V9HVZ4/Q5ZEY3/Q2TSD0		5.8	0		0	2	MASCOT		T
$20-1	tr|Q5ZEY3|Q5ZEY3_HUMAN Glyceraldehyde-3-phosphate dehydrogenase (Fragment) OS=Homo sapiens GN=GAPD PE=2 SV=1	6	6	0.6977	9200.65	9.72
	R14120_3_IGG1,10214	K.GILGYTEH.-	889.441	-0.00156	2	1	36.72	0	0.0179	0|0	Q5ZEY3		5.24	0		0	2	MASCOT		T
	R14120_3_IGG1,9827	K.LTGMAFR.V	795.418	-0.00054	2	1	32.38	0	0.0245	0|0	O14556/P04406/Q0QET7/A4UCT1/E7EUT5/V9HVZ4/Q5ZEY3/Q2TSD0		9.75	0		0	2	MASCOT		T
	R14120_3_IGG1,4195	K.QASEGPLK.G	829.441	0.00032	2	1	26.8	0	0.113	0|0	P04406/E7EUT5/V9HVZ4/Q5ZEY3/Q2TSD0		6	0		0	2	MASCOT		T
	R14120_3_IGG1,8321	K.VIPELNGK.L	869.509	-0.00219	2	1	32.19	0	0.0211	0|0	P04406/Q0QET7/A4UCT1/E7EUT5/V9HVZ4/Q5ZEY3/Q2TSD0		5.97	0		0	2	MASCOT		T
	R14120_3_IGG1,12152	R.GALQNIIPASTGAAK.A	1411.79	-0.0032	2	1	45.02	0	0.00154	0|0	P04406/Q0QET7/A4UCT1/E7EUT5/V9HVZ4/Q5ZEY3/Q2TSD0		8.75	0		0	2	MASCOT		T
	R14120_3_IGG1,12545	R.VPTANVSVVDLTCR.L	1530.79	-0.00319	2	1	79.33	0	8.89e-07	0|0	P04406/Q0QET7/A4UCT1/E7EUT5/V9HVZ4/Q5ZEY3/Q2TSD0		5.8	0		0	2	MASCOT		T
$21-1	sp|P31943|HNRH1_HUMAN Heterogeneous nuclear ribonucleoprotein H OS=Homo sapiens GN=HNRNPH1 PE=1 SV=4	9	5	0.147	49228.9	5.89
$21-2	tr|H0YB39|H0YB39_HUMAN Heterogeneous nuclear ribonucleoprotein H (Fragment) OS=Homo sapiens GN=HNRNPH1 PE=1 SV=1	9	5	0.2383	30383.3	7.92
$21-3	tr|G8JLB6|G8JLB6_HUMAN Heterogeneous nuclear ribonucleoprotein H OS=Homo sapiens GN=HNRNPH1 PE=1 SV=1	9	5	0.1398	51229.2	6.33
	R14120_3_IGG1,20121	R.ATENDIYNFFSPLNPVR.V ! K.ATENDIYNFFSPLNPVR.V	1996.98	-0.00636	2	1	51.23	0	0.000481	0|0	P31943/B4DP51/G8JLB6/H0YBD7/E9PCY7/H0YB39/Q68DG4/H0YBG7 ! P52597/A0A024R7T3/B4DKS8		4.37	0		0	2	MASCOT		T
	R14120_3_IGG1,20455	R.ATENDIYNFFSPLNPVR.V ! K.ATENDIYNFFSPLNPVR.V	1996.98	0.00358	2	1	42.54	0	0.0034	0|0	P31943/B4DP51/G8JLB6/H0YBD7/E9PCY7/H0YB39/Q68DG4/H0YBG7 ! P52597/A0A024R7T3/B4DKS8		4.37	0		0	2	MASCOT		T
	R14120_3_IGG1,11264	R.DLNYCFSGMSDHR.Y	1601.65	-0.00214	3	1	34.33	0	0.00251	0|0	P31943/P55795/G8JLB6/H0YBD7/E9PCY7/B4DFK9/H0YB39/Q68DG4/H0YBG7/B4DP00		5.21	0		0	2	MASCOT		T
	R14120_3_IGG1,11267	R.DLNYCFSGMSDHR.Y	1601.65	-0.00353	2	1	63.32	0	3.17e-06	0|0	P31943/P55795/G8JLB6/H0YBD7/E9PCY7/B4DFK9/H0YB39/Q68DG4/H0YBG7/B4DP00		5.21	0		0	2	MASCOT		T
	R14120_3_IGG1,8232	R.VHIEIGPDGR.V	1092.58	-0.01581	3	1	29.05	0	0.0856	0|0	P31943/P55795/P52597/A0A024R7T3/B4DP51/B4DKS8/G8JLB6/H0YBD7/E9PCY7/B4DFK9/H0YB39/Q68DG4/H0YBG7/B4DP00		5.32	0		0	2	MASCOT		T
	R14120_3_IGG1,8272	R.VHIEIGPDGR.V	1092.58	-0.00239	2	1	35.68	0	0.0202	0|0	P31943/P55795/P52597/A0A024R7T3/B4DP51/B4DKS8/G8JLB6/H0YBD7/E9PCY7/B4DFK9/H0YB39/Q68DG4/H0YBG7/B4DP00		5.32	0		0	2	MASCOT		T
	R14120_3_IGG1,8554	R.VHIEIGPDGR.V	1092.58	0.00691	2	1	23.81	0	0.338	0|0	P31943/P55795/P52597/A0A024R7T3/B4DP51/B4DKS8/G8JLB6/H0YBD7/E9PCY7/B4DFK9/H0YB39/Q68DG4/H0YBG7/B4DP00		5.32	0		0	2	MASCOT		T
	R14120_3_IGG1,12749	R.YIEIFK.S	812.455	-0.00044	2	1	21.89	0	0.214	0|0	P31943/P55795/G8JLB6/E5RGV0/E9PCY7/D6RBM0/E7EN40/B4DFK9/H0YB39/Q68DG4/B4DP00		6	0		0	2	MASCOT		T
	R14120_3_IGG1,14083	R.YVELFLNSTAGASGGAYEHR.Y	2142.03	-0.00194	3	1	59.13	0	0.000106	0|0	P31943/G8JLB6/H0YB39		5.4	0		0	2	MASCOT		T
$22-1	tr|F8W6L6|F8W6L6_HUMAN Myosin-10 OS=Homo sapiens GN=MYH10 PE=1 SV=1	6	5	0.0221	230774	5.46
$22-2	sp|P35580|MYH10_HUMAN Myosin-10 OS=Homo sapiens GN=MYH10 PE=1 SV=3	6	5	0.0223	228996	5.44
	R14120_3_IGG1,11407	K.ADEWLMK.N	892.423	-0.00943	2	1	22.24	0	0.53	0|0	P35580/P35579/F8W6L6/B4E3S1/A0A024R1N1/Q86XU5		4.37	0		0	2	MASCOT		T
	R14120_3_IGG1,11479	K.ADEWLMK.N	892.423	0.00329	1	1	26.58	0	0.304	0|0	P35580/P35579/F8W6L6/B4E3S1/A0A024R1N1/Q86XU5		4.37	0		0	2	MASCOT		T
	R14120_3_IGG1,10281	K.FDQLLAEEK.S ! K.FDQLLAEEK.N ! K.FDQLLAEEK.A ! K.FDQLLAEEK.T	1092.56	-0.00112	2	1	21.83	0	0.531	0|0	P35580/F8W6L6 ! P35749/O14729/Q7Z7R0/O14794/Q68D89/B1PS43/A0A024QZJ4/A0A024QZJ6 ! Q7Z406/G8JLL9/F2Z2U8/B4E177/A1L2Z2 ! P35579/A0A024R1N1		4.14	0		0	2	MASCOT		T
	R14120_3_IGG1,10385	R.AGVLAHLEEER.D	1223.64	0.00086	2	1	45.2	0	0.00242	0|0	P35580/P35579/F8W6L6/B4E3S1/A0A024R1N1/Q86XU5		4.75	0		0	2	MASCOT		T
	R14120_3_IGG1,4854	R.QGFPNR.I ! R.QGFPNR.L ! R.QGFPNR.V	718.363	-0.00091	2	1	25.55	0	0.225	0|0	P35580/P35749/Q7Z406/G8JLL9/F2Z2U8/B1PS43/F8W6L6/A0A024QZJ4/B3KWH4/M0QY43/A0A024QZJ6 ! A7E2Y1 ! P35579/B4E3S1/A0A024R1N1/Q86XU5		9.75	0		0	2	MASCOT		T
	R14120_3_IGG1,6518	R.QLEEAEEEATR.A	1304.6	-0.00179	2	1	55.17	0	0.000151	0|0	P35580/F8W6L6		3.98	0		0	2	MASCOT		T
$23-1	sp|Q00610|CLH1_HUMAN Clathrin heavy chain 1 OS=Homo sapiens GN=CLTC PE=1 SV=5	6	5	0.0316	191612	5.48
	R14120_3_IGG1,6535	K.DAMQYASESK.D	1129.48	0.01026	2	1	45.32	0	0.00116	0|0	Q00610/J3KRF5/K7EJJ5/J3KS13		4.37	0		0	2	MASCOT		T
	R14120_3_IGG1,9998	K.EVCFACVDGK.E	1184.51	-0.00159	2	1	44.06	0	0.00066	0|0	Q00610/J3KS13		4.37	0		0	2	MASCOT		T
	R14120_3_IGG1,11742	K.IVLDNSVFSEHR.N	1415.73	0.0023	3	1	49.92	0	0.000685	0|0	Q00610/P53675		5.32	0		0	2	MASCOT		T
	R14120_3_IGG1,11747	K.IVLDNSVFSEHR.N	1415.73	-0.00497	2	1	70.96	0	2.04e-05	0|0	Q00610/P53675		5.32	0		0	2	MASCOT		T
	R14120_3_IGG1,10838	K.VANVELYYR.A	1126.59	5e-05	2	1	48.71	0	0.000811	0|0	Q00610/J3KS13		5.97	0		0	2	MASCOT		T
	R14120_3_IGG1,14286	R.NNLAGAEELFAR.K	1304.66	0.0005	2	1	45.26	0	0.00236	0|0	Q00610		4.53	0		0	2	MASCOT		T
$24-1	tr|Q53FA3|Q53FA3_HUMAN Heat shock 70kDa protein 1-like variant (Fragment) OS=Homo sapiens PE=2 SV=1	6	5	0.0889	70403.4	5.95
$24-2	sp|P34931|HS71L_HUMAN Heat shock 70 kDa protein 1-like OS=Homo sapiens GN=HSPA1L PE=1 SV=2	6	5	0.0889	70374.2	5.76
$24-3	tr|B4DXY3|B4DXY3_HUMAN cDNA FLJ56517, highly similar to Heat shock 70 kDa protein 1L OS=Homo sapiens PE=2 SV=1	6	5	0.1071	58331.8	6.09
$24-4	tr|B4DI54|B4DI54_HUMAN cDNA FLJ56386, highly similar to Heat shock 70 kDa protein 1L OS=Homo sapiens PE=2 SV=1	6	5	0.0809	77560.5	8.2
$24-5	tr|B2RCQ9|B2RCQ9_HUMAN cDNA, FLJ96225, highly similar to Homo sapiens heat shock 70kDa protein 1-like (HSPA1L), mRNA OS=Homo sapiens PE=2 SV=1	6	5	0.0889	70375.2	5.6
	R14120_3_IGG1,7517	K.ATAGDTHLGGEDFDNR.L ! K.ATAGDTHLGGEDFDNR.Q	1675.73	0.00552	2	1	44.72	0	0.000616	0|0	P34931/P08107/P17066/P48741/A8K5I0/B4DNT8/B2RCQ9/B4DI39/B4DHP5/B4DI54/B4DVU9/Q53FC7/B4DWK5/B4E1S9/Q59EJ3/B4E388/B4DXY3/B3KSM6/B4DFN9/B3KTT5/B4DNV4/B2R6X5/V9GZ37/Q53FA3 ! Q9UQC1		4.22	0		0	2	MASCOT		T
	R14120_3_IGG1,7520	K.ATAGDTHLGGEDFDNR.L ! K.ATAGDTHLGGEDFDNR.Q	1675.73	-0.00156	3	1	44	0	0.0008	0|0	P34931/P08107/P17066/P48741/A8K5I0/B4DNT8/B2RCQ9/B4DI39/B4DHP5/B4DI54/B4DVU9/Q53FC7/B4DWK5/B4E1S9/Q59EJ3/B4E388/B4DXY3/B3KSM6/B4DFN9/B3KTT5/B4DNV4/B2R6X5/V9GZ37/Q53FA3 ! Q9UQC1		4.22	0		0	2	MASCOT		T
	R14120_3_IGG1,5132	K.ITITNDK.G	804.446	-0.00098	2	1	32.58	0	0.0541	0|0	P34931/P08107/P54652/P17066/P11142/A8K7Q2/A8K5I0/A0A024R6B5/V9HW22/Q96BE0/B4DNT8/B2RCQ9/B4DI39/B4DHP5/B4DI54/B4DVU9/B3KTV0/E9PKE3/Q53FC7/B4DWK5/Q96H53/Q53GZ6/B3KUS2/B4E1S9/Q59EJ3/B4E1T6/E9PM13/B4E388/B4DXY3/B4E1Q1/E9PS65/B3KSM6/B4DFN9/B3KTT5/E9PNE6/B2R6X5/B4DNX1/V9GZ37/Q53FA3/Q96IS6		5.84	0		0	2	MASCOT		T
	R14120_3_IGG1,15637	R.FEELCADLFR.G	1299.6	-0.00028	2	1	54.73	0	0.000106	0|0	P34931/B2RCQ9/B4DI54/B4DXY3/Q53FA3		4.14	0		0	2	MASCOT		T
	R14120_3_IGG1,11372	R.TTPSYVAFTDTER.L	1487.7	0.00061	2	1	70.33	0	4.21e-06	0|0	P34931/P08107/P54652/P17066/P48741/P11142/A8K5I0/A0A024R6B5/V9HW22/B4DTX2/E9PI65/B2RCQ9/B4DI39/E9PQQ4/B4DI54/B3KTV0/E9PKE3/Q53FC7/B4DWK5/Q53GZ6/B3KUS2/E9PN25/Q59EJ3/B4E1T6/B4DXY3/E9PK54/B3KSM6/E9PLF4/B4DFN9/B4DNV4/E9PNE6/B2R6X5/B4DNX1/E9PQK7/Q53FA3/Q53HF2/E9PPY6		4.37	0		0	2	MASCOT		T
	R14120_3_IGG1,7111	R.VEIIANDQGNR.I ! K.VEIIANDQGNR.T ! R.VEILANDQGNR.T	1228.63	-0.00471	2	1	30.48	0	0.0645	0|0	P11021/V9HWB4/B4DEF7 ! P34931/P08107/P54652/P11142/A8K5I0/A0A024R6B5/V9HW22/B4DTX2/E9PI65/B2RCQ9/B4DI39/E9PQQ4/B4DI54/B4DVU9/B3KTV0/E9PKE3/B4DWK5/Q53GZ6/B3KUS2/E9PN25/Q59EJ3/B4E1T6/B4E388/B4DXY3/E9PK54/E9PLF4/B4DFN9/B4DNV4/E9PNE6/B4DNX1/E9PQK7/Q53FA3/Q53HF2/E9PPY6 ! P17066/P48741/Q53FC7/B3KSM6/B2R6X5		4.37	0		0	2	MASCOT		T
$25-1	tr|H0YMU9|H0YMU9_HUMAN Annexin OS=Homo sapiens GN=ANXA2 PE=1 SV=1	5	5	0.2522	25568.7	5.68
$25-2	tr|A0A024R5Z7|A0A024R5Z7_HUMAN Annexin OS=Homo sapiens GN=ANXA2 PE=3 SV=1	5	5	0.1711	38603.6	7.57
$25-3	sp|P07355|ANXA2_HUMAN Annexin A2 OS=Homo sapiens GN=ANXA2 PE=1 SV=2	5	5	0.1711	38603.6	7.57
$25-4	tr|H0YMD0|H0YMD0_HUMAN Annexin (Fragment) OS=Homo sapiens GN=ANXA2 PE=1 SV=1	5	5	0.2555	25341.4	5.68
$25-5	tr|H0YN42|H0YN42_HUMAN Annexin (Fragment) OS=Homo sapiens GN=ANXA2 PE=1 SV=1	5	5	0.2266	28824.3	5.56
$25-6	tr|V9HW65|V9HW65_HUMAN Annexin OS=Homo sapiens GN=HEL-S-270 PE=2 SV=1	5	5	0.1711	38575.5	7.57
	R14120_3_IGG1,11884	K.DIISDTSGDFR.K	1225.57	-0.00319	2	1	79.69	0	9.95e-07	0|0	P07355/A6NMY6/H0YKS4/A0A024R5Z7/H0YMD0/H0YNA0/H0YMU9/V9HW65/H0YN28/H0YN42/H0YNP5/H0YN52/H0YL33/B3KRQ1/H0YM50		3.93	0		0	2	MASCOT		T
	R14120_3_IGG1,9657	K.LSLEGDHSTPPSAYGSVK.A	1844.9	-0.00297	3	1	45.5	0	0.00218	0|0	P07355/A6NMY6/H0YKZ7/H0YKS4/A0A024R5Z7/H0YMD0/H0YNB8/H0YMT9/H0YKL9/H0YMW4/H0YMU9/H0YLV6/H0YKV8/H0YKN4/V9HW65/H0YN42/H0YMD9/H0YMM1/H0YKX9/B4DNH8		5.32	0		0	2	MASCOT		T
	R14120_3_IGG1,7567	K.TPAQYDASELK.A	1222.59	-0.00128	2	1	58.17	0	0.000102	0|0	P07355/A6NMY6/H0YKZ7/H0YKS4/A0A024R5Z7/H0YMD0/H0YMT9/H0YMW4/H0YMU9/H0YLV6/V9HW65/H0YN42/H0YNP5/H0YMM1/H0YKX9/H0YM50/B4DNH8		4.37	0		0	2	MASCOT		T
	R14120_3_IGG1,7998	R.DLYDAGVK.R	880.441	0.00834	2	1	21.86	0	0.406	0|0	P07355/A0A024R5Z7/H0YMD0/H0YMU9/V9HW65/H0YN28/H0YN42/H0YNP5/H0YL33/B3KRQ1/H0YM50		4.21	0		0	2	MASCOT		T
	R14120_3_IGG1,7276	R.TNQELQEINR.V ! R.TNQELQEINR.I	1244.62	-0.00034	2	1	66.61	0	1.55e-05	0|0	P07355/A6NMY6/H0YKS4/A0A024R5Z7/H0YMD0/H0YNA0/H0YMU9/H0YLE2/V9HW65/H0YN28/H0YN42/H0YNP5/H0YN52/H0YL33/H0YMM1/B3KRQ1/H0YM50 ! B4DNH8		4.53	0		0	2	MASCOT		T
$26-1	sp|P51991|ROA3_HUMAN Heterogeneous nuclear ribonucleoprotein A3 OS=Homo sapiens GN=HNRNPA3 PE=1 SV=2	5	5	0.1138	39594.5	9.1
$26-2	tr|B4DDB6|B4DDB6_HUMAN Heterogeneous nuclear ribonucleoprotein A3, isoform CRA_a OS=Homo sapiens GN=HNRPA3 PE=2 SV=1	5	5	0.1208	37028.6	8.46
$26-3	tr|B4E3E6|B4E3E6_HUMAN cDNA FLJ58832, highly similar to Heterogeneous nuclear ribonucleoprotein A3 OS=Homo sapiens PE=2 SV=1	5	5	0.1331	34188.8	8.18
	R14120_3_IGG1,7376	K.EDTEEYNLR.D	1168.51	-0.0007	2	1	45.34	0	0.000646	0|0	P51991/B4DDB6/B4E3E6/Q65ZQ3		4	0		0	2	MASCOT		T
	R14120_3_IGG1,4130	K.EPEQLR.K	771.4	-0.00179	2	1	39.64	0	0.00414	0|0	Q32P51/P09651/P51991/A0A024RAZ7/A0A024RB53/B4DDB6/A0A024RC46/Q6IPF2/Q0VAC0/F8W6I7/A0A024QZ98/F8VTQ5/F8VZ49/B4E036/B4E3E6/B4E0B5/F8W646/B4DP35/Q65ZQ3		4.53	0		0	2	MASCOT		T
	R14120_3_IGG1,11400	K.IETIEVMEDR.Q	1234.6	-0.00177	2	1	73.86	0	2.43e-06	0|0	P51991/B4DDB6/B4E3E6/Q65ZQ3		4	0		0	2	MASCOT		T
	R14120_3_IGG1,10196	K.IFVGGIK.E ! K.LFVGGIK.E ! K.LFVGGLK.G	733.461	-0.00107	2	1	28.92	0	0.026	0|0	Q32P51/P09651/P51991/A0A024RAZ7/A0A024RB53/B4DDB6/A0A024RC46/Q9BSM5/Q6IPF2/Q0VAC0/F8W6I7/F8VYN5/A0A024QZ98/F8VTQ5/F8VZ49/B4E3E6 ! P22626/A0A024RA27/A0A024RA61/A0A024RA28/I6L957 ! Q13151		8.75	0		0	2	MASCOT		T
	R14120_3_IGG1,14061	K.WGTLTDCVVMR.D	1337.63	-0.00153	2	1	70.57	0	4.17e-06	0|0	P51991/B4DDB6/B4E3E6		5.83	0		0	2	MASCOT		T
$27-1	sp|Q01085|TIAR_HUMAN Nucleolysin TIAR OS=Homo sapiens GN=TIAL1 PE=1 SV=1	5	5	0.1493	41590.2	7.62
$27-2	tr|A8K5C4|A8K5C4_HUMAN cDNA FLJ76290, highly similar to Homo sapiens TIA1 cytotoxic granule-associated RNA bindingprotein-like 1 (TIAL1), transcript variant 1, mRNA OS=Homo sapiens PE=2 SV=1	5	5	0.1493	41576.2	7.62
$27-3	tr|Q2TSD2|Q2TSD2_HUMAN Aging-associated gene 7 protein OS=Homo sapiens PE=2 SV=1	5	5	0.1497	41462.1	7.62
	R14120_3_IGG1,10260	K.TLYVGNLSR.D ! R.TLYVGNLSR.D	1022.56	-0.00201	2	1	47.06	0	0.00119	0|0	P31483/Q96B58/E5RGV5/F8W8I6/Q59G98/C9JTN7/B4E0E5/E5RG67 ! Q01085/Q2TSD2/A8K5C4/E7ETC0		8.41	0		0	2	MASCOT		T
	R14120_3_IGG1,7611	K.VNWATTPSSQK.K	1218.61	-0.0014	2	1	45.88	0	0.00211	0|0	P31483/Q01085/O15187/Q96B58/A6NKZ9/E5RGV5/F8W8I6/H7BY49/Q2TSD2/Q59G98/C9JTN7/B4E0E5/E7ETJ9/A8K5C4/E5RG67/E7ETC0		8.72	0		0	2	MASCOT		T
	R14120_3_IGG1,10952	R.DAAAALAAMNGR.K	1131.56	-0.00277	2	1	51.14	0	0.000446	0|0	Q01085/O15187/A6NKZ9/Q2TSD2/E7ETJ9/A8K5C4/E7ETC0		5.84	0		0	2	MASCOT		T
	R14120_3_IGG1,7566	R.FEDVVNQSSPK.N	1249.61	-0.00017	2	1	60.34	0	7.18e-05	0|0	Q01085/O15187/Q2TSD2/Q59G49/B4DHS3/Q49AS9/A8K5C4		4.37	0		0	2	MASCOT		T
	R14120_3_IGG1,18902	R.QTFSPFGQIMEIR.V	1553.78	0.00343	2	1	67.34	0	1.3e-05	0|0	P31483/Q01085/O15187/F8W8I6/Q2TSD2/Q59G49/F8WE16/B4DHS3/Q59G98/Q49AS9/C9JTN7/A8K5C4		6	0		0	2	MASCOT		T
$28-1	tr|Q53GE9|Q53GE9_HUMAN Elongation factor 1-alpha (Fragment) OS=Homo sapiens PE=2 SV=1	5	5	0.1017	50110.3	9.1
$28-2	tr|A8K9C4|A8K9C4_HUMAN Elongation factor 1-alpha OS=Homo sapiens PE=2 SV=1	5	5	0.1017	50200.4	9.1
$28-3	tr|Q53G85|Q53G85_HUMAN Elongation factor 1-alpha (Fragment) OS=Homo sapiens PE=2 SV=1	5	5	0.1017	50112.2	9.1
$28-4	tr|Q6IPT9|Q6IPT9_HUMAN Elongation factor 1-alpha OS=Homo sapiens GN=EEF1A1 PE=2 SV=1	5	5	0.1017	50184.3	9.14
$28-5	tr|Q53GA1|Q53GA1_HUMAN Elongation factor 1-alpha (Fragment) OS=Homo sapiens PE=2 SV=1	5	5	0.1017	50110.3	9.1
$28-6	tr|Q53HQ7|Q53HQ7_HUMAN Elongation factor 1-alpha (Fragment) OS=Homo sapiens PE=2 SV=1	5	5	0.1017	50198.3	9.04
$28-7	tr|Q53HR5|Q53HR5_HUMAN Elongation factor 1-alpha (Fragment) OS=Homo sapiens PE=2 SV=1	5	5	0.1017	50124.2	9.1
$28-8	tr|Q53HM9|Q53HM9_HUMAN Elongation factor 1-alpha (Fragment) OS=Homo sapiens PE=2 SV=1	5	5	0.1017	50141.2	8.98
$28-9	tr|Q6IPN6|Q6IPN6_HUMAN Elongation factor 1-alpha OS=Homo sapiens GN=EEF1A1 PE=2 SV=1	5	5	0.1017	50122.2	9.1
$28-10	sp|P68104|EF1A1_HUMAN Elongation factor 1-alpha 1 OS=Homo sapiens GN=EEF1A1 PE=1 SV=1	5	5	0.1017	50140.3	9.1
$28-11	tr|Q6IPS9|Q6IPS9_HUMAN Elongation factor 1-alpha OS=Homo sapiens GN=EEF1A1 PE=2 SV=1	5	5	0.1017	50140.3	9.1
$28-12	sp|Q5VTE0|EF1A3_HUMAN Putative elongation factor 1-alpha-like 3 OS=Homo sapiens GN=EEF1A1P5 PE=5 SV=1	5	5	0.1017	50184.4	9.15
	R14120_3_IGG1,10126	K.IGGIGTVPVGR.V	1025.61	-0.0021	2	1	51.44	0	0.000169	0|0	P68104/Q05639/Q5VTE0/Q16577/Q6IPS9/Q8IUB0/Q9NZS6/Q6IPN6/Q59GP5/Q6IQ15/A8K9C4/Q8TBL1/Q6P082/Q53G85/Q96C29/Q6IPT9/Q96RE1/Q504Z0/B4E2C5/B4DNE0/Q53GE9/Q53HR1/Q53GA1/Q53HQ7/Q6P4C9/Q53G89/Q53HR5/Q53HM9/Q96CD8/Q14222		9.75	0		0	2	MASCOT		T
	R14120_3_IGG1,8386	K.QLIVGVNK.M ! K.QLIVGVNK.S	870.541	-0.00186	2	1	20.3	0	0.29	0|0	P68104/Q05639/Q5VTE0/Q16577/Q6IPS9/Q8IUB0/Q6IPN6/Q59GP5/A8K9C4/B4DV42/Q53G85/Q6IPT9/Q96RE1/Q53GE9/Q53HR1/Q53GA1/Q53HQ7/Q53G89/A9X7H1/Q53HR5/Q9H2I7/Q53HM9 ! Q9NZS6		8.75	0		0	2	MASCOT		T
	R14120_3_IGG1,12623	K.YAWVLDK.L	894.472	-0.00152	2	1	29.69	0	0.0724	0|0	P68104/Q05639/Q5VTE0/Q6IPS9/Q6IPN6/Q59GP5/Q6IQ15/A8K9C4/B4DV42/Q53G85/Q6IPT9/Q5JR01/B4DNE0/Q53GE9/Q53GA1/Q53HQ7/Q6NSH7/Q53G89/A6PW80/Q53HR5/Q9H2I7/Q53HM9		5.84	0		0	2	MASCOT		T
	R14120_3_IGG1,11606	K.YYVTIIDAPGHR.D ! -.YYVTIIDAPGHR.D	1404.73	-0.00571	2	1	51.48	0	0.000579	0|0	P68104/Q5VTE0/Q16577/Q6IPS9/Q9NZS6/Q6IPN6/Q6IQ15/A8K9C4/B4DV42/Q53G85/Q6IPT9/Q96RE1/Q5JR01/B4DNE0/Q53GE9/Q53GA1/Q53HQ7/A6PW80/Q53HR5/Q9H2I7/Q53HM9 ! A9X7H1		6.74	0		0	2	MASCOT		T
	R14120_3_IGG1,8467	R.QTVAVGVIK.A ! R.QTVAVGVIK.N	914.567	-0.00577	2	1	47.21	0	0.000874	0|0	P68104/Q5VTE0/Q16577/Q6IPS9/Q8IUB0/Q9NZS6/Q6IPN6/Q6IQ15/Q2F837/A8K9C4/B4DV42/Q8TBL1/Q6P082/Q53G85/Q96C29/Q6IPT9/Q96RE1/Q504Z0/B4E2C5/Q96EB3/B4DNE0/Q53GE9/Q53HR1/Q53GA1/Q53HQ7/Q6P4C9/Q53G89/Q53HR5/Q53HM9/Q96CD8/Q14222 ! Q05639		8.75	0		0	2	MASCOT		T
$29-1	tr|Q53HL1|Q53HL1_HUMAN Myosin regulatory light chain MRCL3 variant (Fragment) OS=Homo sapiens PE=2 SV=1	5	5	0.2982	19792.9	4.72
$29-2	tr|J3QRS3|J3QRS3_HUMAN Myosin regulatory light chain 12A OS=Homo sapiens GN=MYL12A PE=4 SV=1	5	5	0.2881	20456.7	4.62
$29-3	sp|P19105|ML12A_HUMAN Myosin regulatory light chain 12A OS=Homo sapiens GN=MYL12A PE=1 SV=2	5	5	0.2982	19793.9	4.67
$29-4	sp|O14950|ML12B_HUMAN Myosin regulatory light chain 12B OS=Homo sapiens GN=MYL12B PE=1 SV=2	5	5	0.2965	19779	4.71
	R14120_3_IGG1,10555	K.EAFNMIDQNR.D ! K.EAFNMIDQNR.N	1237.56	-0.00109	2	1	41.46	0	0.0024	0|0	P19105/O14950/P24844/J3QRS3/Q71U02/Q2F834/Q6IBG1/J3KTJ1 ! Q53HL1		4.37	0		0	2	MASCOT		T
	R14120_3_IGG1,14222	K.GNFNYIEFTR.I	1260.6	0.00203	2	1	36.42	0	0.0101	0|0	P19105/O14950/J3QRS3/Q53HL1		6	0		0	2	MASCOT		T
	R14120_3_IGG1,9945	K.LNGTDPEDVIR.N	1228.62	0.00408	2	1	32.83	0	0.0317	0|0	P19105/O14950/P24844/J3QRS3/Q71U02/Q2F834/Q6IBG1/J3KTJ1/Q53HL1		4.03	0		0	2	MASCOT		T
	R14120_3_IGG1,10001	R.ELLTTMGDR.F	1035.51	-0.00399	2	1	37.75	0	0.013	0|0	P19105/O14950/P24844/J3QRS3/Q71U02/Q2F834/Q6IBG1/Q53HL1		4.37	0		0	2	MASCOT		T
	R14120_3_IGG1,12366	R.FTDEEVDELYR.E	1415.63	-0.002	2	1	67.35	0	5.26e-06	0|0	P19105/O14950/J3QRS3/Q53HL1		3.83	0		0	2	MASCOT		T
$30-1	tr|Q6IQ30|Q6IQ30_HUMAN PABPC4 protein OS=Homo sapiens GN=PABPC4 PE=2 SV=1	5	5	0.0758	72359.8	9.38
$30-2	tr|B1ANR0|B1ANR0_HUMAN Poly(A) binding protein, cytoplasmic 4 (Inducible form), isoform CRA_e OS=Homo sapiens GN=PABPC4 PE=1 SV=1	5	5	0.0813	67970.1	9.47
$30-3	sp|Q13310|PABP4_HUMAN Polyadenylate-binding protein 4 OS=Homo sapiens GN=PABPC4 PE=1 SV=1	5	5	0.0776	70782.1	9.31
	R14120_3_IGG1,13525	K.FSPAGPVLSIR.V	1143.65	-0.00242	2	1	58.42	0	0.000109	0|0	Q13310/B1ANR0/Q6IQ30/B1ANR1		9.75	0		0	2	MASCOT		T
	R14120_3_IGG1,10129	K.NFGEEVDDESLK.E	1381.61	-0.00096	2	1	48.91	0	0.000952	0|0	Q13310/B1ANR0/H0Y5F5/H0YCC8/Q6IQ30/Q15164		3.83	0		0	2	MASCOT		T
	R14120_3_IGG1,10898	K.SGVGNVFIK.N	920.52	0.00728	2	1	46.63	0	0.00135	0|0	Q13310/Q5JQF8/B1ANR0/H0YEQ8/Q6IQ30/B1ANR1		8.47	0		0	2	MASCOT		T
	R14120_3_IGG1,6261	K.VMLEDGR.S	819.403	0.01018	2	1	21.44	0	0.739	0|0	Q13310/B1ANR0/H0Y5F5/Q147Y3/H0YEU6/Q53GL4/Q6IQ30/Q59GZ7/Q3B867/Q15164		4.37	0		0	2	MASCOT		T
	R14120_3_IGG1,12729	R.ALDTM*NFDVIK.G	1282.63	-0.01796	2	1	30.29	0	0.0574	0|0	P11940/Q13310/A0A024R9C1/A0A024R9E2/B1ANR0/E7EQV3/H0YBN4/E5RGH3/E5RH24/E7ERJ7/B4DZW4/H0YEQ8/B3KT93/B4DQX0/Q6IQ30/B1ANR1/E5RJB9		4.21	0	15.994919 Oxidation (M)	0	2	MASCOT		T
$31-1	sp|Q86X55|CARM1_HUMAN Histone-arginine methyltransferase CARM1 OS=Homo sapiens GN=CARM1 PE=1 SV=3	5	5	0.0757	65852.9	6.25
	R14120_3_IGG1,11470	K.SSNLLDLK.N	889.499	-0.00182	2	1	51.63	0	0.000684	0|0	Q86X55/K7EQB9		5.55	0		0	2	MASCOT		T
	R14120_3_IGG1,10853	R.GAAVDEYFR.Q	1027.48	-0.00166	2	1	44.11	0	0.00128	0|0	Q86X55/K7EQA8		4.37	0		0	2	MASCOT		T
	R14120_3_IGG1,12526	R.IEIPFK.F	746.445	-0.00042	2	1	30.4	0	0.109	0|0	Q86X55		6	0		0	2	MASCOT		T
	R14120_3_IGG1,11600	R.LLTIGDANGEIQR.H	1399.75	0.00083	2	1	66.13	0	1.53e-05	0|0	Q86X55/K7EPK1/K7EK20		4.37	0		0	2	MASCOT		T
	R14120_3_IGG1,12752	R.QPVVDTFDIR.I	1189.62	0.00846	2	1	52.64	0	0.00124	0|0	Q86X55/K7EQA8		4.21	0		0	2	MASCOT		T
$32-1	sp|Q9Y3I0|RTCB_HUMAN tRNA-splicing ligase RtcB homolog OS=Homo sapiens GN=RTCB PE=1 SV=1	5	5	0.105	55209.7	6.77
	R14120_3_IGG1,13761	K.LMFEELR.N	937.481	-0.00019	2	1	25.75	0	0.171	0|0	Q9Y3I0/B4DNG5/B4DNA0/B4DXF1		4.53	0		0	2	MASCOT		T
	R14120_3_IGG1,9724	K.LVMEEAPESYK.N	1295.62	0.00602	2	1	32.52	0	0.0808	0|0	Q9Y3I0		4.25	0		0	2	MASCOT		T
	R14120_3_IGG1,8609	K.NVTDVVNTCHDAGISK.K	1729.82	-0.00805	3	1	36.23	0	0.0426	0|0	Q9Y3I0		5.21	0		0	2	MASCOT		T
	R14120_3_IGG1,9389	R.IASPEGQDYLK.G	1220.62	-0.00152	2	1	33.53	0	0.0452	0|0	Q9Y3I0/B4DNA0		4.37	0		0	2	MASCOT		T
	R14120_3_IGG1,4825	R.MLQADPNK.V	916.456	-0.00161	2	1	20.3	0	0.493	0|0	Q9Y3I0/B4DNA0		5.59	0		0	2	MASCOT		T
$33-1	tr|V9HW25|V9HW25_HUMAN Epididymis secretory protein Li 273 OS=Homo sapiens GN=HEL-S-273 PE=2 SV=1	5	5	0.1725	32989.4	4.63
	R14120_3_IGG1,6971	K.QLEEEQQALQK.K	1343.68	0.00737	2	1	32.89	0	0.0895	0|0	P07951/V9HW25/Q5TCU8/A7XZE4/B4DTK3/Q5TCU3/B4E3P1/B4DGC2		4.25	0		0	2	MASCOT		T
	R14120_3_IGG1,8959	K.SLMASEEEYSTK.E	1374.61	-0.00343	2	1	33.66	0	0.0136	0|0	V9HW25/A7XZE4		4.25	0		0	2	MASCOT		T
	R14120_3_IGG1,14375	K.TIDDLEETLASAK.E	1405.71	-0.00707	2	1	62.12	0	0.000179	0|0	V9HW25/Q5TCU3		3.92	0		0	2	MASCOT		T
	R14120_3_IGG1,5436	R.LATALQK.L	744.461	0.00867	2	1	28.6	0	0.1	0|0	P09493/P07951/P06753/P67936/B7Z596/Q6ZN40/Q5HYB6/D9YZV5/H7BYY1/Q8NAH0/B7Z722/V9HW56/Q15657/V9HW25/Q5TCU8/Q59GR8/C9IZA2/K7ENT6/A0A024R5W6/A7XZE4/Q8TCG4/J3KN67/D6R904/H0YNC7/Q1ZYL5/K7ERG3/Q5VU59/F5H7S3/B2RDE1/D9YZV4/Q5TCU3/Q5VU61/H0YK48/H0YL80/H0YL52/D9YZV7/M1VPF4/B4DVY2/K7EP68/B4DTB1/B4E3P1/B4DGC2/H0YKP3/H0YKX5		8.75	0		0	2	MASCOT		T
	R14120_3_IGG1,5153	R.YEEEIK.V ! K.YEEEIK.L ! K.YEEEIK.I	810.388	-0.00015	2	1	24.71	0	0.147	0|0	P09493/B7Z596/Q6ZN40/D9YZV5/H7BYY1/B7Z722/Q15657/Q59GR8/C9IZA2/A0A024R5W6/Q8TCG4/H0YNC7/Q1ZYL5/F5H7S3/D9YZV4/H0YK48/H0YL42/H0YL52/D9YZV7 ! P07951/P67936/V9HW56/V9HW25/Q5TCU8/K7EPB9/A7XZE4/Q5TCU3/K7EMU5/B4DVY2/B4DTB1/U3KQK2 ! P06753/Q5VU62/Q5HYB6/Q8NAH0/J3KN67/Q8NAG3/Q5VU59/Q6LDX7/B4DQ80/B2RDE1/B4DWT5/Q5VU61/M1VPF4/Q8NI98		4.25	0		0	2	MASCOT		T
$34-1	tr|B2R4P2|B2R4P2_HUMAN cDNA, FLJ92164, highly similar to Homo sapiens peroxiredoxin 1 (PRDX1), mRNA OS=Homo sapiens PE=2 SV=1	6	4	0.1859	22200.3	8.58
$34-2	sp|Q06830|PRDX1_HUMAN Peroxiredoxin-1 OS=Homo sapiens GN=PRDX1 PE=1 SV=1	6	4	0.1859	22110.1	8.27
	R14120_3_IGG1,8540	K.ADEGISFR.G	894.432	-0.00084	2	1	49.26	0	0.000682	0|0	Q06830/B2R4P2		4.37	0		0	2	MASCOT		T
	R14120_3_IGG1,7143	K.ATAVM*PDGQFK.D	1180.57	-0.00603	2	1	32.49	0	0.0356	0|0	Q06830/B2R4P2		5.88	0	15.994919 Oxidation (M)	0	2	MASCOT		T
	R14120_3_IGG1,9220	K.ATAVMPDGQFK.D	1164.57	-0.00095	2	1	26.23	0	0.168	0|0	Q06830/B2R4P2		5.88	0		0	2	MASCOT		T
	R14120_3_IGG1,9515	K.ATAVMPDGQFK.D	1164.57	-0.00141	2	1	45.83	0	0.00184	0|0	Q06830/B2R4P2		5.88	0		0	2	MASCOT		T
	R14120_3_IGG1,14555	R.GLFIIDDK.G	920.509	-0.00397	2	1	43.19	0	0.00299	0|0	Q06830/Q13162/V9HW63/H7C3T4/B2R4P2		4.21	0		0	2	MASCOT		T
	R14120_3_IGG1,10839	R.TIAQDYGVLK.A	1107.6	-0.00124	2	1	26.87	0	0.137	0|0	Q06830/B2R4P2		5.5	0		0	2	MASCOT		T
$35-1	sp|P05452|TETN_HUMAN Tetranectin OS=Homo sapiens GN=CLEC3B PE=1 SV=3	5	4	0.302	22536.6	5.52
$35-2	tr|A0A024R2Q7|A0A024R2Q7_HUMAN C-type lectin domain family 3, member B, isoform CRA_a OS=Homo sapiens GN=CLEC3B PE=4 SV=1	5	4	0.302	22536.6	5.52
$35-3	tr|E9PHK0|E9PHK0_HUMAN Tetranectin OS=Homo sapiens GN=CLEC3B PE=4 SV=1	5	4	0.3813	17793.9	4.96
	R14120_3_IGG1,11596	K.NWETEITAQPDGGK.T	1545.72	-0.003	2	1	48.87	0	0.000507	0|0	P05452/A0A024R2Q7/E9PHK0/B2R582/Q68DS3		4.14	0		0	2	MASCOT		T
	R14120_3_IGG1,6193	K.TENCAVLSGAANGK.W	1391.66	0.00561	2	1	36.32	0	0.0289	0|0	P05452/A0A024R2Q7/E9PHK0/B2R582/Q68DS3		5.66	0		0	2	MASCOT		T
	R14120_3_IGG1,6362	K.TFHEASEDCISR.G	1451.62	0.00151	3	1	23.17	0	0.0602	0|0	P05452/A0A024R2Q7/E9PHK0/B2R582/Q68DS3		4.65	0		0	2	MASCOT		T
	R14120_3_IGG1,6363	K.TFHEASEDCISR.G	1451.62	-0.01076	2	1	36.05	0	0.0134	0|0	P05452/A0A024R2Q7/E9PHK0/B2R582/Q68DS3		4.65	0		0	2	MASCOT		T
	R14120_3_IGG1,15226	R.GGTLGTPQTGSENDALYEYLR.Q	2242.06	-0.00054	3	1	39.64	0	0.00646	0|0	P05452/A0A024R2Q7/E9PHK0		4.14	0		0	2	MASCOT		T
$36-1	sp|Q71U36|TBA1A_HUMAN Tubulin alpha-1A chain OS=Homo sapiens GN=TUBA1A PE=1 SV=1	5	4	0.122	50135.1	4.94
$36-2	sp|P68363|TBA1B_HUMAN Tubulin alpha-1B chain OS=Homo sapiens GN=TUBA1B PE=1 SV=1	5	4	0.122	50151.1	4.94
$36-3	tr|F5H5D3|F5H5D3_HUMAN Tubulin alpha-1C chain OS=Homo sapiens GN=TUBA1C PE=1 SV=1	5	4	0.106	57729.5	4.94
$36-4	tr|B3KT06|B3KT06_HUMAN cDNA FLJ37398 fis, clone BRAMY2027467, highly similar to Tubulin alpha-ubiquitous chain OS=Homo sapiens PE=2 SV=1	5	4	0.1322	46340.8	5
$36-5	tr|A8JZY9|A8JZY9_HUMAN cDNA FLJ78587 OS=Homo sapiens PE=2 SV=1	5	4	0.122	50135	4.94
$36-6	tr|F8VQQ4|F8VQQ4_HUMAN Tubulin alpha-1A chain (Fragment) OS=Homo sapiens GN=TUBA1A PE=3 SV=1	5	4	0.2511	24221	5.13
$36-7	tr|F8VVB9|F8VVB9_HUMAN Kallikrein-9 (Fragment) OS=Homo sapiens GN=KLK9 PE=4 SV=2	5	4	0.2236	27464.7	5.03
$36-8	tr|Q53GA7|Q53GA7_HUMAN Tubulin alpha 6 variant (Fragment) OS=Homo sapiens PE=2 SV=1	5	4	0.1225	49822.7	5
$36-9	tr|B7Z1K5|B7Z1K5_HUMAN cDNA FLJ55956, highly similar to Tubulin alpha-6 chain OS=Homo sapiens PE=2 SV=1	5	4	0.106	57759.6	4.94
$36-10	sp|Q9BQE3|TBA1C_HUMAN Tubulin alpha-1C chain OS=Homo sapiens GN=TUBA1C PE=1 SV=1	5	4	0.1225	49894.8	4.96
$36-11	tr|B3KPS3|B3KPS3_HUMAN cDNA FLJ32131 fis, clone PEBLM2000267, highly similar to Tubulin alpha-ubiquitous chain OS=Homo sapiens PE=2 SV=1	5	4	0.1322	46240.7	4.99
	R14120_3_IGG1,16447	K.EIIDLVLDR.I	1085.62	-0.00044	2	1	52.31	0	0.000331	0|0	Q71U36/P68363/Q9BQE3/F8VS66/B3KPS3/F5H5D3/F8VQQ4/Q53GA7/F8VRZ4/B7Z1K5/B4DQK4/Q8N532/A8JZY9/F8VVB9/B3KT06		4.03	0		0	2	MASCOT		T
	R14120_3_IGG1,16092	K.TIGGGDDSFNTFFSETGAGK.H	2007.89	-0.00159	2	1	29.51	0	0.0339	0|0	Q71U36/P68363/Q9BQE3/Q13748/Q6PEY2/Q1ZYQ1/F8VS66/F8VX09/B3KPS3/F8VRK0/F8VWV9/F5H5D3/F8VQQ4/F8VXZ7/F8W0F6/Q53GA7/B4DN58/F8VRZ4/B7Z1K5/Q8N532/A8JZY9/F8VVB9/B3KT06		4.03	0		0	2	MASCOT		T
	R14120_3_IGG1,10576	R.NLDIERPTYTNLNR.L	1718.88	-0.00622	2	1	35.35	0	0.0262	0|0	Q71U36/P68363/Q9BQE3/Q13748/Q6PEY2/P68366/Q9NY65/Q1ZYQ1/B3KPS3/Q7Z3M3/F5H5D3/F8VQQ4/C9J2C0/Q53GA7/C9JDS9/B7Z1K5/B4DQK4/B4DDU2/A8JZY9/Q9UQM3/F8VVB9/B3KT06		6.07	0		0	2	MASCOT		T
	R14120_3_IGG1,10587	R.NLDIERPTYTNLNR.L	1718.88	0.00654	3	1	33.46	0	0.0389	0|0	Q71U36/P68363/Q9BQE3/Q13748/Q6PEY2/P68366/Q9NY65/Q1ZYQ1/B3KPS3/Q7Z3M3/F5H5D3/F8VQQ4/C9J2C0/Q53GA7/C9JDS9/B7Z1K5/B4DQK4/B4DDU2/A8JZY9/Q9UQM3/F8VVB9/B3KT06		6.07	0		0	2	MASCOT		T
	R14120_3_IGG1,13504	R.QIFHPEQLITGK.E ! R.QLFHPEQLITGK.E	1410.77	-0.00265	3	1	26.56	0	0.107	0|0	Q9H853 ! Q71U36/P68363/Q9BQE3/Q13748/Q6PEY2/P68366/Q9NY65/Q1ZYQ1/F8VS66/F8VX09/Q6QMJ5/B3KPS3/Q7Z3M3/F8VWV9/F5H5D3/F8VQQ4/C9JEV8/C9JQ00/C9J2C0/Q53GA7/F8VRZ4/B7Z1K5/C9JJQ8/Q8N532/C9JDL2/A8JZY9/C9K0S6/F8VVB9/B3KT06		6.75	0		0	2	MASCOT		T
$37-1	tr|A0A024RA27|A0A024RA27_HUMAN Heterogeneous nuclear ribonucleoprotein A2/B1, isoform CRA_b OS=Homo sapiens GN=HNRPA2B1 PE=4 SV=1	4	4	0.1232	36005.6	8.67
$37-2	tr|A0A024RA61|A0A024RA61_HUMAN Heterogeneous nuclear ribonucleoprotein A2/B1, isoform CRA_c OS=Homo sapiens GN=HNRPA2B1 PE=4 SV=1	4	4	0.119	37429.2	8.97
$37-3	sp|P22626|ROA2_HUMAN Heterogeneous nuclear ribonucleoproteins A2/B1 OS=Homo sapiens GN=HNRNPA2B1 PE=1 SV=2	4	4	0.119	37429.2	8.97
$37-4	tr|A0A024RA28|A0A024RA28_HUMAN Heterogeneous nuclear ribonucleoprotein A2/B1, isoform CRA_d OS=Homo sapiens GN=HNRPA2B1 PE=4 SV=1	4	4	0.1395	31162.1	9.14
	R14120_3_IGG1,14000	K.IDTIEIITDR.Q	1188.65	-0.00215	2	1	63.58	0	3.94e-05	0|0	P22626/A0A024RA27/A0A024RA61/A0A024RA28/I6L957		4.03	0		0	2	MASCOT		T
	R14120_3_IGG1,10196	K.IFVGGIK.E ! K.LFVGGIK.E ! K.LFVGGLK.G	733.461	-0.00107	2	1	28.92	0	0.026	0|0	Q32P51/P09651/P51991/A0A024RAZ7/A0A024RB53/B4DDB6/A0A024RC46/Q9BSM5/Q6IPF2/Q0VAC0/F8W6I7/F8VYN5/A0A024QZ98/F8VTQ5/F8VZ49/B4E3E6 ! P22626/A0A024RA27/A0A024RA61/A0A024RA28/I6L957 ! Q13151		8.75	0		0	2	MASCOT		T
	R14120_3_IGG1,9379	R.GGGGNFGPGPGSNFR.G	1377.63	-0.00326	2	1	24.87	0	0.338	0|0	P22626/A0A024RA27/A0A024RA61/A0A024RA28		9.75	0		0	2	MASCOT		T
	R14120_3_IGG1,4723	R.QEMQEVQSSR.S	1221.55	8e-05	2	1	36.97	0	0.0144	0|0	P22626/A0A024RA27/A0A024RA61/A0A024RA28		4.53	0		0	2	MASCOT		T
$38-1	tr|A8K486|A8K486_HUMAN Peptidyl-prolyl cis-trans isomerase OS=Homo sapiens PE=2 SV=1	4	4	0.2242	18013.2	6.43
$38-2	tr|V9HWF5|V9HWF5_HUMAN Peptidyl-prolyl cis-trans isomerase OS=Homo sapiens GN=HEL-S-69p PE=2 SV=1	4	4	0.2242	18012.3	7.68
$38-3	sp|P62937|PPIA_HUMAN Peptidyl-prolyl cis-trans isomerase A OS=Homo sapiens GN=PPIA PE=1 SV=2	4	4	0.2242	18012.3	7.68
	R14120_3_IGG1,14430	K.EGMNIVEAMER.F	1278.58	-0.0016	2	1	50.53	0	0.000332	0|0	P62937/V9HWF5/B2RE56/A8K486/B4DM82/Q71V99		4.25	0		0	2	MASCOT		T
	R14120_3_IGG1,13777	K.FEDENFILK.H	1154.57	-0.00175	2	1	34.3	0	0.0278	0|0	P62937/V9HWF5/B2RE56/F8WE65/A8K486/C9J5S7/Q71V99		4.14	0		0	2	MASCOT		T
	R14120_3_IGG1,10193	K.KITIADCGQLE.-	1247.63	-0.00118	2	1	32.75	0	0.0475	0|0	P62937/V9HWF5/A8K486/B4DM82		4.75	1		0	2	MASCOT		T
	R14120_3_IGG1,4112	K.TAENFR.A ! K.TAENFR.Q ! R.TAENFR.A	737.358	-0.0014	2	1	26.74	0	0.118	0|0	Q9Y536/F5H284/A2BFH1/P62937/Q08752/P30405/E5KN59/E5KN55/A0A024QZS4/A0A075B759/V9HWF5/B2R6X6/Q05DH6/B2RE56/R4GN99/Q6FGM6/H0Y548/F8WE65/A8K486/B4DM82/C9J5S7/Q71V99 ! O43447/Q6FH36/Q6FH57/A6NM32/C9JQD4 ! P49792/Q5JC46/Q5JC45		5.66	0		0	2	MASCOT		T
$39-1	tr|B2RDE1|B2RDE1_HUMAN cDNA, FLJ96568, highly similar to Homo sapiens tropomyosin 3 (TPM3), mRNA OS=Homo sapiens PE=2 SV=1	4	4	0.1452	29017.3	4.72
$39-2	tr|Q5VU59|Q5VU59_HUMAN Uncharacterized protein OS=Homo sapiens GN=TPM3 PE=1 SV=1	4	4	0.1552	27174.3	4.77
$39-3	tr|Q5VU61|Q5VU61_HUMAN Tropomyosin alpha-3 chain OS=Homo sapiens GN=TPM3 PE=1 SV=2	4	4	0.1614	26056.1	4.74
$39-4	tr|Q5HYB6|Q5HYB6_HUMAN Epididymis luminal protein 189 OS=Homo sapiens GN=DKFZp686J1372 PE=2 SV=1	4	4	0.1552	27175.2	4.71
	R14120_3_IGG1,9064	K.IQVLQQQADDAEER.A	1642.8	-0.00964	2	1	93.83	0	2.9e-08	0|0	Q5HYB6/D6RFM2/D6R904/Q8NAG3/Q5VU59/B2RDE1/B4DWT5/Q5VU61		3.92	0		0	2	MASCOT		T
	R14120_3_IGG1,12466	K.MEIQEIQLK.E ! K.MELQEIQLK.E	1131.61	-8e-05	2	1	39.53	0	0.0109	0|0	P09493/B7Z596/Q6ZN40/D9YZV5/H7BYY1/B7Z722/Q15657/Q59GR8/A0A024R5W6/Q8TCG4/H0YNC7/Q1ZYL5/F5H7S3/D9YZV4/H0YK20/H0YK48/H0YL42/H0YL80/H0YL52/D9YZV7/H0YKX5 ! P06753/Q5VU62/Q5HYB6/Q8NAH0/J3KN67/Q8NAG3/Q5VU59/B4DQ80/B2RDE1/B4DWT5/Q5VU61/M1VPF4		4.53	0		0	2	MASCOT		T
	R14120_3_IGG1,5436	R.LATALQK.L	744.461	0.00867	2	1	28.6	0	0.1	0|0	P09493/P07951/P06753/P67936/B7Z596/Q6ZN40/Q5HYB6/D9YZV5/H7BYY1/Q8NAH0/B7Z722/V9HW56/Q15657/V9HW25/Q5TCU8/Q59GR8/C9IZA2/K7ENT6/A0A024R5W6/A7XZE4/Q8TCG4/J3KN67/D6R904/H0YNC7/Q1ZYL5/K7ERG3/Q5VU59/F5H7S3/B2RDE1/D9YZV4/Q5TCU3/Q5VU61/H0YK48/H0YL80/H0YL52/D9YZV7/M1VPF4/B4DVY2/K7EP68/B4DTB1/B4E3P1/B4DGC2/H0YKP3/H0YKX5		8.75	0		0	2	MASCOT		T
	R14120_3_IGG1,5153	R.YEEEIK.V ! K.YEEEIK.L ! K.YEEEIK.I	810.388	-0.00015	2	1	24.71	0	0.147	0|0	P09493/B7Z596/Q6ZN40/D9YZV5/H7BYY1/B7Z722/Q15657/Q59GR8/C9IZA2/A0A024R5W6/Q8TCG4/H0YNC7/Q1ZYL5/F5H7S3/D9YZV4/H0YK48/H0YL42/H0YL52/D9YZV7 ! P07951/P67936/V9HW56/V9HW25/Q5TCU8/K7EPB9/A7XZE4/Q5TCU3/K7EMU5/B4DVY2/B4DTB1/U3KQK2 ! P06753/Q5VU62/Q5HYB6/Q8NAH0/J3KN67/Q8NAG3/Q5VU59/Q6LDX7/B4DQ80/B2RDE1/B4DWT5/Q5VU61/M1VPF4/Q8NI98		4.25	0		0	2	MASCOT		T
$40-1	sp|P06733|ENOA_HUMAN Alpha-enolase OS=Homo sapiens GN=ENO1 PE=1 SV=2	4	4	0.0853	47168.4	7.01
$40-2	tr|A0A024R4F1|A0A024R4F1_HUMAN Enolase 1, (Alpha), isoform CRA_a OS=Homo sapiens GN=ENO1 PE=4 SV=1	4	4	0.0853	47168.4	7.01
	R14120_3_IGG1,12092	K.EGLELLK.T	801.472	-0.00111	2	1	62.75	0	9.17e-05	0|0	P06733/L0R849/A0A024R4F1/E2DRY6		4.53	0		0	2	MASCOT		T
	R14120_3_IGG1,8514	K.TIAPALVSK.K	899.556	-0.00042	2	1	23.69	0	0.195	0|0	P06733/A0A024R4F1/A4UCS8/K7EM90		8.41	0		0	2	MASCOT		T
	R14120_3_IGG1,10991	K.VNQIGSVTESIQACK.L ! K.VNQIGSVTESLQACK.L	1633.82	0.00867	2	1	52.4	0	0.00128	0|0	P13929/D3DTL4/Q9NPL4 ! P06733/A0A024R4F1/A4QMW8/E2DRY6		5.97	0		0	2	MASCOT		T
	R14120_3_IGG1,11052	K.YDLDFK.S	800.382	-0.01023	2	1	26.88	0	0.0596	0|0	P06733/P13929/P09104/D3DTL4/Q6FHV6/A8K3B0/A0A024R4F1/F5H0C8/B4DUJ6/E2DRY6/E5RGZ4/U3KQP4		4.21	0		0	2	MASCOT		T
$41-1	sp|P13639|EF2_HUMAN Elongation factor 2 OS=Homo sapiens GN=EEF2 PE=1 SV=4	4	4	0.0431	95337.1	6.41
$41-2	tr|B4DPU3|B4DPU3_HUMAN cDNA FLJ56548, highly similar to Elongation factor 2 OS=Homo sapiens PE=2 SV=1	4	4	0.0654	62849.3	5.77
	R14120_3_IGG1,7005	K.EGALCEENMR.G	1208.5	-0.0009	2	1	63.09	0	4.42e-06	0|0	P13639/Q8TA90/B4DPU3		4.25	0		0	2	MASCOT		T
	R14120_3_IGG1,7102	K.SDPVVSYR.E	922.463	-0.00075	2	1	26.3	0	0.152	0|0	P13639/Q6W6M8/Q8TA90/B4DPU3		5.55	0		0	2	MASCOT		T
	R14120_3_IGG1,10147	K.STLTDSLVCK.A	1123.57	-0.00447	2	1	39.73	0	0.00774	0|0	P13639/B4DRE8/B4DMC6/Q6PK56/B4DPU3		5.55	0		0	2	MASCOT		T
	R14120_3_IGG1,11296	K.YEWDVAEAR.K	1138.52	-0.00162	2	1	22.16	0	0.164	0|0	P13639/Q6W6M8/Q8TA90/B4DPU3		4.14	0		0	2	MASCOT		T
$42-1	tr|Q6IBG1|Q6IBG1_HUMAN MYL9 protein OS=Homo sapiens GN=MYL9 PE=2 SV=1	4	4	0.2384	19849	4.94
$42-2	sp|P24844|MYL9_HUMAN Myosin regulatory light polypeptide 9 OS=Homo sapiens GN=MYL9 PE=1 SV=4	4	4	0.2384	19827	4.8
$42-3	tr|Q71U02|Q71U02_HUMAN Regulatory myosin light chain long version OS=Homo sapiens PE=2 SV=1	4	4	0.2384	19893	4.8
	R14120_3_IGG1,10555	K.EAFNMIDQNR.D ! K.EAFNMIDQNR.N	1237.56	-0.00109	2	1	41.46	0	0.0024	0|0	P19105/O14950/P24844/J3QRS3/Q71U02/Q2F834/Q6IBG1/J3KTJ1 ! Q53HL1		4.37	0		0	2	MASCOT		T
	R14120_3_IGG1,9945	K.LNGTDPEDVIR.N	1228.62	0.00408	2	1	32.83	0	0.0317	0|0	P19105/O14950/P24844/J3QRS3/Q71U02/Q2F834/Q6IBG1/J3KTJ1/Q53HL1		4.03	0		0	2	MASCOT		T
	R14120_3_IGG1,10001	R.ELLTTMGDR.F	1035.51	-0.00399	2	1	37.75	0	0.013	0|0	P19105/O14950/P24844/J3QRS3/Q71U02/Q2F834/Q6IBG1/Q53HL1		4.37	0		0	2	MASCOT		T
	R14120_3_IGG1,11033	R.FTDEEVDEMYR.E	1433.59	-0.0038	2	1	26.22	0	0.0983	0|0	P24844/Q71U02/Q6IBG1		3.83	0		0	2	MASCOT		T
$43-1	sp|Q92734|TFG_HUMAN Protein TFG OS=Homo sapiens GN=TFG PE=1 SV=2	4	4	0.125	43447.4	4.94
$43-2	tr|C9JJP5|C9JJP5_HUMAN Protein TFG (Fragment) OS=Homo sapiens GN=TFG PE=1 SV=1	4	4	0.2762	20364.8	4.86
$43-3	tr|C9JUE0|C9JUE0_HUMAN Protein TFG (Fragment) OS=Homo sapiens GN=TFG PE=1 SV=1	4	4	0.3185	17730.9	4.91
$43-4	tr|Q7Z426|Q7Z426_HUMAN Putative MAPK activating protein OS=Homo sapiens PE=2 SV=1	4	4	0.1263	43005.9	5.01
$43-5	tr|Q8TDJ5|Q8TDJ5_HUMAN Tyrosine-protein kinase receptor OS=Homo sapiens GN=TFG/ALK fusion PE=2 SV=1	4	4	0.0623	88669.8	5.94
$43-6	tr|Q05BK6|Q05BK6_HUMAN TFG protein OS=Homo sapiens GN=TFG PE=2 SV=1	4	4	0.1366	40690.8	5.93
$43-7	tr|K0J6K2|K0J6K2_HUMAN TRK-fused gene protein isoform 3 OS=Homo sapiens GN=TFG PE=2 SV=1	4	4	0.1761	31348.5	4.81
$43-8	tr|K0J5S8|K0J5S8_HUMAN TRK-fused gene protein isoform 4 OS=Homo sapiens GN=TFG PE=2 SV=1	4	4	0.1786	30921.1	4.86
	R14120_3_IGG1,7219	K.AQLGEDIR.R	901.474	-0.00097	2	1	28.25	0	0.104	0|0	Q92734/Q05BK6/K0J6K2/Q7Z426/C9JTY3/Q8TDJ5/K0J5S8/C9JJP5/C9JUE0		4.37	0		0	2	MASCOT		T
	R14120_3_IGG1,10955	K.EIIELR.R ! R.ELIELR.N ! R.ELLELR.T ! R.ELLELR.R	772.456	0.00357	2	1	49.97	0	0.00105	0|0	Q6A163 ! Q92734/Q05BK6/K0J6K2/Q7Z426/C9JTY3/Q8TDJ5/K0J5S8/Q7Z427/C9JJP5/C9JUE0 ! Q5VU43/A0A075B749/B4DSZ3 ! Q07283		4.53	0		0	2	MASCOT		T
	R14120_3_IGG1,9991	K.LLSNDEVTIK.Y	1131.63	-0.00716	2	1	68.78	0	1.84e-05	0|0	Q92734/Q05BK6/K0J6K2/Q7Z426/C9JTY3/Q8TDJ5/K0J5S8/Q7Z427/C9JJP5/C9JUE0		4.37	0		0	2	MASCOT		T
	R14120_3_IGG1,13737	R.LLDSLEPPGEPGPSTNIPENDTVDGR.E	2719.31	0.00112	3	1	42.37	0	0.00346	0|0	Q92734/Q05BK6/K0J6K2/Q7Z426/Q8TDJ5/K0J5S8/Q7Z427/C9JJP5/C9JUE0		3.71	0		0	2	MASCOT		T
$44-1	tr|V9HWP2|V9HWP2_HUMAN Epididymis luminal protein 35 OS=Homo sapiens GN=HEL-S-125m PE=2 SV=1	4	4	0.0548	92467.8	4.76
$44-2	tr|Q59FC6|Q59FC6_HUMAN Tumor rejection antigen (Gp96) 1 variant (Fragment) OS=Homo sapiens PE=2 SV=1	4	4	0.0764	65952.5	5.08
$44-3	sp|P14625|ENPL_HUMAN Endoplasmin OS=Homo sapiens GN=HSP90B1 PE=1 SV=1	4	4	0.0548	92467.8	4.76
$44-4	tr|Q5CAQ5|Q5CAQ5_HUMAN Tumor rejection antigen (Gp96) 1 OS=Homo sapiens GN=TRA1 PE=2 SV=1	4	4	0.0549	92338.6	4.77
	R14120_3_IGG1,12537	K.GVVDSDDLPLNVSR.E	1485.75	0.00165	2	1	43.71	0	0.0135	0|0	P14625/V9HWP2/Q59FC6/Q5CAQ5/B4DHT9/B4DU71		3.93	0		0	2	MASCOT		T
	R14120_3_IGG1,5843	K.NLGTIAK.S	716.43	-0.00263	2	1	25.16	0	0.36	0|0	P14625/V9HWP2/Q96GW1/Q59FC6/Q5CAQ5		8.75	0		0	2	MASCOT		T
	R14120_3_IGG1,14303	K.SILFVPTSAPR.G	1187.68	-0.00246	2	1	54.68	0	0.000226	0|0	P14625/V9HWP2/Q59FC6/Q5CAQ5/B4DHT9/B4DU71		9.47	0		0	2	MASCOT		T
	R14120_3_IGG1,10170	R.ELISNASDALDK.I	1275.64	-0.00153	2	1	80	0	7e-07	0|0	P14625/P08238/V9HWP2/A0A024RD80/Q96GW1/Q6PK50/Q5T9W8/F8W026/Q59FC6/Q5CAQ5/B4DMA2/B4DQX3/B4DGL0		4.03	0		0	2	MASCOT		T
$45-1	tr|A0A024R2P0|A0A024R2P0_HUMAN 40S ribosomal protein SA OS=Homo sapiens GN=RPSA PE=3 SV=1	3	3	0.0949	32853.7	4.79
$45-2	tr|A6NE09|A6NE09_HUMAN 40S ribosomal protein SA OS=Homo sapiens GN=RPSAP58 PE=3 SV=1	3	3	0.0949	32908.7	4.78
$45-3	sp|P08865|RSSA_HUMAN 40S ribosomal protein SA OS=Homo sapiens GN=RPSA PE=1 SV=4	3	3	0.0949	32853.7	4.79
$45-4	tr|C9J9K3|C9J9K3_HUMAN 40S ribosomal protein SA (Fragment) OS=Homo sapiens GN=RPSA PE=1 SV=2	3	3	0.1065	29404.2	5.15
	R14120_3_IGG1,8223	K.FAAATGATPIAGR.F	1203.65	-0.00219	2	1	68.58	0	1.29e-05	0|0	P08865/A0A024R7P5/A0A024R2P0/A6NE09/Q96RS2/C9J9K3		9.75	0		0	2	MASCOT		T
	R14120_3_IGG1,4500	R.DPEEIEK.E	859.404	-0.0084	2	1	27.01	0	0.174	0|0	P08865/A0A024RCF2/A0A024R2P0/A6NE09/Q96RS2/C9J9K3		4	0		0	2	MASCOT		T
	R14120_3_IGG1,10073	R.LLVVTDPR.A	912.551	0.00011	2	1	30.63	0	0.0221	0|0	P08865/A0A024R7P5/A0A024R2P0/A6NE09/C9J9K3		5.84	0		0	2	MASCOT		T
$46-1	tr|A3KC71|A3KC71_HUMAN Nuclear envelope protein okuribin OS=Homo sapiens GN=okuribin PE=2 SV=1	3	3	0.0316	108075	9.72
$46-2	sp|Q76M96|CCD80_HUMAN Coiled-coil domain-containing protein 80 OS=Homo sapiens GN=CCDC80 PE=1 SV=1	3	3	0.0316	108172	9.72
$46-3	tr|H7C5K4|H7C5K4_HUMAN Coiled-coil domain-containing protein 80 (Fragment) OS=Homo sapiens GN=CCDC80 PE=4 SV=1	3	3	0.1149	30443.6	6.95
$46-4	tr|B4E342|B4E342_HUMAN cDNA FLJ54405, highly similar to Homo sapiens steroid sensitive gene 1 (URB), transcript variant 2, mRNA OS=Homo sapiens PE=2 SV=1	3	3	0.0544	64463.9	9.47
$46-5	tr|A8KA16|A8KA16_HUMAN cDNA FLJ77243, highly similar to Homo sapiens steroid sensitive gene 1 (URB), transcript variant 1, mRNA OS=Homo sapiens PE=2 SV=1	3	3	0.0316	108173	9.7
	R14120_3_IGG1,13672	K.QSLENFLSR.F	1093.56	-0.0091	2	1	47.57	0	0.0051	0|0	Q76M96/H7C5K4/A3KC71/A8KA16/B4E342		6	0		0	2	MASCOT		T
	R14120_3_IGG1,17550	K.SVADLLGSFEGK.R	1222.63	-0.00239	2	1	62.6	0	4.39e-05	0|0	Q76M96/H7C5K4/A3KC71/A8KA16/B4E342		4.37	0		0	2	MASCOT		T
	R14120_3_IGG1,11538	R.DEYLESFCK.M	1190.5	-0.00932	2	1	39.4	0	0.00213	0|0	Q76M96/H7C5K4/A3KC71/A8KA16/B4E342		4.14	0		0	2	MASCOT		T
$47-1	tr|B2RBC1|B2RBC1_HUMAN cDNA, FLJ95432, highly similar to Homo sapiens Alport syndrome, mental retardation, midfacehypoplasia and elliptocytosis chromosomal region, gene 1 (AMMECR1),mRNA OS=Homo sapiens PE=2 SV=1	3	3	0.0721	35566.8	9.03
$47-2	tr|B3KMF2|B3KMF2_HUMAN cDNA FLJ10841 fis, clone NT2RP4001339, highly similar to AMME syndrome candidate gene 1 protein homolog OS=Homo sapiens PE=2 SV=1	3	3	0.1519	18376.6	8.51
$47-3	sp|Q9Y4X0|AMMR1_HUMAN AMME syndrome candidate gene 1 protein OS=Homo sapiens GN=AMMECR1 PE=1 SV=1	3	3	0.0721	35462.7	8.96
	R14120_3_IGG1,8481	K.APITNEFR.K	947.494	-0.00192	2	1	35.89	0	0.0218	0|0	Q9Y4X0/B2RBC1/B3KMF2		6.05	0		0	2	MASCOT		T
	R14120_3_IGG1,11297	R.EYTLTSALK.D	1025.55	-0.00478	2	1	28.14	0	0.103	0|0	Q6DCA0/Q9Y4X0/B2RBC1/B3KMF2/A0A024RAG1		6.1	0		0	2	MASCOT		T
	R14120_3_IGG1,10106	R.IEFINEK.G	892.477	-0.00129	2	1	26.12	0	0.194	0|0	Q6DCA0/Q9Y4X0/B2RBC1/B3KMF2/A0A024RAG1		4.53	0		0	2	MASCOT		T
$48-1	tr|B7Z5E7|B7Z5E7_HUMAN cDNA FLJ51046, highly similar to 60 kDa heat shock protein, mitochondrial OS=Homo sapiens PE=2 SV=1	3	3	0.0464	55083	5.45
$48-2	tr|B3GQS7|B3GQS7_HUMAN Mitochondrial heat shock 60kD protein 1 variant 1 OS=Homo sapiens GN=HSPD1 PE=2 SV=1	3	3	0.0422	60679.5	5.83
$48-3	tr|B7Z597|B7Z597_HUMAN cDNA FLJ54373, highly similar to 60 kDa heat shock protein, mitochondrial OS=Homo sapiens PE=2 SV=1	3	3	0.0426	60046.8	5.59
$48-4	tr|B7Z4F6|B7Z4F6_HUMAN cDNA FLJ54912, highly similar to 60 kDa heat shock protein, mitochondrial OS=Homo sapiens PE=2 SV=1	3	3	0.0436	58570.2	5.82
$48-5	tr|A0A024R3X4|A0A024R3X4_HUMAN Heat shock 60kDa protein 1 (Chaperonin), isoform CRA_a OS=Homo sapiens GN=HSPD1 PE=3 SV=1	3	3	0.0419	61053.9	5.7
$48-6	sp|P10809|CH60_HUMAN 60 kDa heat shock protein, mitochondrial OS=Homo sapiens GN=HSPD1 PE=1 SV=2	3	3	0.0419	61053.9	5.7
	R14120_3_IGG1,5221	K.APGFGDNR.K	833.39	-0.00268	2	1	24.05	0	0.349	0|0	P10809/A0A024R3X4/B7Z4F6/B7Z532/B3GQS7/B7Z5E7/B7Z597		5.88	0		0	2	MASCOT		T
	R14120_3_IGG1,12502	K.IGIEIIK.R	785.513	0.00037	2	1	39.66	0	0.00617	0|0	P10809/A0A024R3X4/B7Z4F6/B3GQS7/B7Z5E7/B7Z597		6	0		0	2	MASCOT		T
	R14120_3_IGG1,10802	K.VGLQVVAVK.A	912.588	-0.00081	2	1	40.83	0	0.00144	0|0	P10809/A0A024R3X4/B7Z4F6/B7Z532/B3GQS7/B7Z5E7/B7Z597		8.72	0		0	2	MASCOT		T
$49-1	tr|H0YEQ8|H0YEQ8_HUMAN Polyadenylate-binding protein 4 (Fragment) OS=Homo sapiens GN=PABPC4 PE=1 SV=1	3	3	0.2768	12477.1	7.95
	R14120_3_IGG1,7550	-.XNFQQPADAER.A	1274.61	-0.00034	2	1	46.81	0	0.000974	0|0	H0YEQ8		4.37	0		0	2	MASCOT		T
	R14120_3_IGG1,10898	K.SGVGNVFIK.N	920.52	0.00728	2	1	46.63	0	0.00135	0|0	Q13310/Q5JQF8/B1ANR0/H0YEQ8/Q6IQ30/B1ANR1		8.47	0		0	2	MASCOT		T
	R14120_3_IGG1,12729	R.ALDTM*NFDVIK.G	1282.63	-0.01796	2	1	30.29	0	0.0574	0|0	P11940/Q13310/A0A024R9C1/A0A024R9E2/B1ANR0/E7EQV3/H0YBN4/E5RGH3/E5RH24/E7ERJ7/B4DZW4/H0YEQ8/B3KT93/B4DQX0/Q6IQ30/B1ANR1/E5RJB9		4.21	0	15.994919 Oxidation (M)	0	2	MASCOT		T
$50-1	sp|P00338|LDHA_HUMAN L-lactate dehydrogenase A chain OS=Homo sapiens GN=LDHA PE=1 SV=2	3	3	0.0934	36688.3	8.44
$50-2	tr|V9HWB9|V9HWB9_HUMAN L-lactate dehydrogenase OS=Homo sapiens GN=HEL-S-133P PE=2 SV=1	3	3	0.0934	36688.3	8.44
$50-3	tr|B4DJI1|B4DJI1_HUMAN L-lactate dehydrogenase OS=Homo sapiens PE=2 SV=1	3	3	0.1016	33592.7	8.66
	R14120_3_IGG1,10544	K.LVIITAGAR.Q	913.583	-0.00981	2	1	40.04	0	0.00253	0|0	P00338/V9HWB9/F5GXH2/F5GXY2/F5GYU2/B4DJI1		9.75	0		0	2	MASCOT		T
	R14120_3_IGG1,6799	K.VTLTSEEEAR.L	1134.56	-0.00904	2	1	27.36	0	0.16	0|0	P00338/V9HWB9/B4DJI1		4.25	0		0	2	MASCOT		T
	R14120_3_IGG1,7148	R.VIGSGCNLDSAR.F	1248.6	-0.00119	2	1	100.88	0	4.43e-09	0|0	Q6ZMR3/P00338/P07195/P07864/Q5U077/G3XAP5/Q96L19/G9BCY8/A8MW50/V9HWB9/F5H155/F5H5G7/G9BCY7/F5H245/B4DJI1/D6NKH9		5.8	0		0	2	MASCOT		T
$51-1	sp|P07737|PROF1_HUMAN Profilin-1 OS=Homo sapiens GN=PFN1 PE=1 SV=2	3	3	0.3	15054.1	8.44
	R14120_3_IGG1,11946	K.DSPSVWAAVPGK.T	1213.62	-0.01156	2	1	42.53	0	0.0124	0|0	P07737/I3L3D5		5.84	0		0	2	MASCOT		T
	R14120_3_IGG1,10521	K.STGGAPTFNVTVTK.T	1379.72	0.00383	2	1	52.98	0	0.00338	0|0	P07737/K7EJ44		8.47	0		0	2	MASCOT		T
	R14120_3_IGG1,18478	K.TFVNITPAEVGVLVGK.D	1643.94	-0.0029	2	1	24.27	0	0.134	0|0	P07737/I3L3D5		5.66	0		0	2	MASCOT		T
$52-1	sp|P09382|LEG1_HUMAN Galectin-1 OS=Homo sapiens GN=LGALS1 PE=1 SV=2	3	3	0.2074	14715.5	5.34
	R14120_3_IGG1,10825	K.DSNNLCLHFNPR.F	1486.69	0.01011	3	1	30.29	0	0.07	0|0	P09382		6.74	0		0	2	MASCOT		T
	R14120_3_IGG1,10583	K.LPDGYEFK.F	968.472	-0.00358	2	1	26.15	0	0.0971	0|0	P09382		4.37	0		0	2	MASCOT		T
	R14120_3_IGG1,13527	K.SFVLNLGK.D	877.514	-0.00145	2	1	26.46	0	0.0883	0|0	P09382		8.47	0		0	2	MASCOT		T
$53-1	sp|P22061|PIMT_HUMAN Protein-L-isoaspartate(D-aspartate) O-methyltransferase OS=Homo sapiens GN=PCMT1 PE=1 SV=4	3	3	0.1366	24636.1	6.7
$53-2	tr|H7BY58|H7BY58_HUMAN Protein-L-isoaspartate O-methyltransferase OS=Homo sapiens GN=PCMT1 PE=1 SV=1	3	3	0.1084	30357.6	6.24
$53-3	tr|B7Z972|B7Z972_HUMAN Protein-L-isoaspartate O-methyltransferase OS=Homo sapiens GN=PCMT1 PE=1 SV=1	3	3	0.1615	20682.6	6.37
	R14120_3_IGG1,8339	K.ELVDDSVNNVR.K	1259.62	-0.00281	2	1	51.59	0	0.000402	0|0	P22061/B7Z972/H7BY58/C9J0F2		4.03	0		0	2	MASCOT		T
	R14120_3_IGG1,7073	R.KDDPTLLSSGR.V	1188.62	-0.0061	2	1	68.54	0	1.26e-05	0|0	P22061/B7Z972/H7BY58		5.96	1		0	2	MASCOT		T
	R14120_3_IGG1,8346	R.VQLVVGDGR.M	942.537	-0.00232	2	1	47.09	0	0.00101	0|0	P22061/B7Z972/H7BY58		5.81	0		0	2	MASCOT		T
$54-1	sp|P31946|1433B_HUMAN 14-3-3 protein beta/alpha OS=Homo sapiens GN=YWHAB PE=1 SV=3	3	3	0.1179	28082.1	4.76
$54-2	tr|V9HWD6|V9HWD6_HUMAN Epididymis secretory protein Li 1 OS=Homo sapiens GN=HEL-S-1 PE=2 SV=1	3	3	0.1179	28082.1	4.76
$54-3	tr|B5BU24|B5BU24_HUMAN 14-3-3 protein beta/alpha OS=Homo sapiens GN=YWHAB PE=2 SV=1	3	3	0.1179	28112.2	4.76
	R14120_3_IGG1,19773	K.DSTLIMQLLR.D	1189.66	-8e-05	2	1	46.94	0	0.00134	0|0	P31946/P62258/Q04917/P61981/P31947/P27348/P63104/B4DY04/B5BU24/B7Z2E6/D0PNI1/B0AZS6/A0A024R1K7/B4DMT8/Q9H4N8/B4DE78/K7EM20/B3KNB4/B2R6N6/E7EX29/V9HW98/H0YB80/B4DHC4/B7ZA86/G9K389/Q53S41/Q2F831/V9HWD6/G9K388		5.84	0		0	2	MASCOT		T
	R14120_3_IGG1,5685	R.VISSIEQK.T ! R.VLSSIEQK.S	903.515	-0.00189	2	1	25.02	0	0.262	0|0	P31946/Q04917/P61981/P27348/B5BU24/A0A024R1K7/B4DMT8/Q4VY20/Q4VY19/B4DE78/B3KNB4/B2R6N6/Q59EQ2/B4DHC4/A2IDB2/E9PG15/Q53RR5/V9HWD6 ! P31947		5.97	0		0	2	MASCOT		T
	R14120_3_IGG1,6570	R.YLSEVASGDNK.Q	1182.56	0.01096	2	1	28.57	0	0.0549	0|0	P31946/B5BU24/V9HWD6		4.37	0		0	2	MASCOT		T
$55-1	sp|P62805|H4_HUMAN Histone H4 OS=Homo sapiens GN=HIST1H4A PE=1 SV=2	3	3	0.2718	11367.2	11.36
$55-2	tr|B2R4R0|B2R4R0_HUMAN Histone H4 OS=Homo sapiens GN=HIST1H4H PE=2 SV=1	3	3	0.2718	11367.2	11.36
$55-3	tr|Q0VAS5|Q0VAS5_HUMAN Histone H4 OS=Homo sapiens GN=HIST1H4H PE=2 SV=1	3	3	0.2718	11314.2	11.04
	R14120_3_IGG1,14327	K.VFLENVIR.D	989.578	0.00069	2	1	31.05	0	0.0354	0|0	P62805/Q6B823/B2R4R0/Q0VAS5		5.97	0		0	2	MASCOT		T
	R14120_3_IGG1,5052	R.DAVTYTEHAK.R ! R.DAVTYTEHAK.C	1134.54	0.00985	2	1	37.8	0	0.00691	0|0	P62805/B2R4R0 ! Q0VAS5		5.32	0		0	2	MASCOT		T
	R14120_3_IGG1,10977	R.ISGLIYEETR.G	1180.62	0.00808	2	1	58.08	0	0.000116	0|0	P62805/Q6B823/B2R4R0/Q0VAS5		4.53	0		0	2	MASCOT		T
$56-1	sp|Q15365|PCBP1_HUMAN Poly(rC)-binding protein 1 OS=Homo sapiens GN=PCBP1 PE=1 SV=2	3	3	0.0899	37497.4	6.66
$56-2	tr|Q53SS8|Q53SS8_HUMAN Epididymis secretory protein Li 85 OS=Homo sapiens GN=PCBP1 PE=2 SV=1	3	3	0.0899	37497.4	6.66
	R14120_3_IGG1,15771	R.IITLTGPTNAIFK.A	1388.81	0.00205	2	1	31.8	0	0.0262	0|0	Q15365/Q53SS8		8.75	0		0	2	MASCOT		T
	R14120_3_IGG1,7015	R.INISEGNCPER.I	1288.6	-0.00239	2	1	41.34	0	0.00245	0|0	Q15365/Q15366/P57721/Q53SS8/B4DXP5/F8VZX2/F8VTZ0/F8W0G4/J3QT27/F8W1G6/Q5MJP6/E9PFP8/F8VXH9/B4DRD7/B4DLC0/H3BRU6		4.53	0		0	2	MASCOT		T
	R14120_3_IGG1,4457	R.QMSGAQIK.I	862.445	-0.00095	2	1	25.92	0	0.214	0|0	Q15365/Q15366/P57721/Q53SS8/B4DXP5/F8VZX2/J3QT27/F8VRH0/Q5MJP6/E9PFP8/B4DRD7/H3BSS4/H3BRU6		8.75	0		0	2	MASCOT		T
$57-1	sp|Q15366|PCBP2_HUMAN Poly(rC)-binding protein 2 OS=Homo sapiens GN=PCBP2 PE=1 SV=1	3	3	0.0822	38579.7	6.33
$57-2	tr|B4DXP5|B4DXP5_HUMAN Poly(rC)-binding protein 2 OS=Homo sapiens GN=PCBP2 PE=1 SV=1	3	3	0.0932	33925.7	8.5
$57-3	tr|H3BRU6|H3BRU6_HUMAN Poly(rC)-binding protein 2 (Fragment) OS=Homo sapiens GN=PCBP2 PE=1 SV=1	3	3	0.0997	31599.9	8.72
$57-4	tr|B4DRD7|B4DRD7_HUMAN cDNA FLJ54752, highly similar to Poly(rC)-binding protein 2 OS=Homo sapiens PE=2 SV=1	3	3	0.1064	29736.7	7.61
$57-5	tr|F8VZX2|F8VZX2_HUMAN Poly(rC)-binding protein 2 OS=Homo sapiens GN=PCBP2 PE=1 SV=1	3	3	0.0935	33799.5	8.5
	R14120_3_IGG1,6763	K.IANPVEGSTDR.Q	1158.57	0.00717	2	1	23.81	0	0.213	0|0	Q15366/B4DXP5/F8VZX2/F8VRH0/B4DRD7/H3BSS4/H3BRU6		4.37	0		0	2	MASCOT		T
	R14120_3_IGG1,7015	R.INISEGNCPER.I	1288.6	-0.00239	2	1	41.34	0	0.00245	0|0	Q15365/Q15366/P57721/Q53SS8/B4DXP5/F8VZX2/F8VTZ0/F8W0G4/J3QT27/F8W1G6/Q5MJP6/E9PFP8/F8VXH9/B4DRD7/B4DLC0/H3BRU6		4.53	0		0	2	MASCOT		T
	R14120_3_IGG1,4457	R.QMSGAQIK.I	862.445	-0.00095	2	1	25.92	0	0.214	0|0	Q15365/Q15366/P57721/Q53SS8/B4DXP5/F8VZX2/J3QT27/F8VRH0/Q5MJP6/E9PFP8/B4DRD7/H3BSS4/H3BRU6		8.75	0		0	2	MASCOT		T
$58-1	sp|Q8IXB1|DJC10_HUMAN DnaJ homolog subfamily C member 10 OS=Homo sapiens GN=DNAJC10 PE=1 SV=2	3	3	0.0391	91078.6	6.78
	R14120_3_IGG1,10840	K.AIAALISEK.L	915.551	-0.00119	2	1	39.47	0	0.0111	0|0	Q8IXB1/B4DP04/Q8N4C5/B3KNK5		6.05	0		0	2	MASCOT		T
	R14120_3_IGG1,5492	K.VDCQAYAQTCQK.A	1471.63	-0.00229	2	1	25.09	0	0.142	0|0	Q8IXB1/B4DP04/Q8N4C5/B3KNK5		5.79	0		0	2	MASCOT		T
	R14120_3_IGG1,4884	R.IGAVNCGDDR.M	1076.48	0.00384	2	1	51.13	0	0.000123	0|0	Q8IXB1/Q6YPB0/E7EP04/Q86XS7		4.21	0		0	2	MASCOT		T
$59-1	tr|V9HWG3|V9HWG3_HUMAN Epididymis secretory protein Li 45 OS=Homo sapiens GN=HEL-S-45 PE=2 SV=1	3	3	0.0553	77327.9	5.11
$59-2	tr|B4DTN7|B4DTN7_HUMAN cDNA FLJ57198, highly similar to Protein-glutamine gamma-glutamyltransferase 2 (EC 2.3.2.13) OS=Homo sapiens PE=2 SV=1	3	3	0.0606	70316.2	5.1
$59-3	sp|P21980|TGM2_HUMAN Protein-glutamine gamma-glutamyltransferase 2 OS=Homo sapiens GN=TGM2 PE=1 SV=2	3	3	0.0553	77327.9	5.11
$59-4	tr|B4DIT7|B4DIT7_HUMAN cDNA FLJ58187, highly similar to Protein-glutamine gamma-glutamyltransferase 2(EC 2.3.2.13) OS=Homo sapiens PE=1 SV=1	3	3	0.0627	68648.3	5.19
	R14120_3_IGG1,12464	R.DLYLENPEIK.I	1233.64	-0.00472	2	1	21.68	0	0.837	0|0	P21980/B4DIT7/B4DTN7/V9HWG3		4.14	0		0	2	MASCOT		T
	R14120_3_IGG1,8065	R.NEFGEIQGDK.S	1136.52	-0.00127	2	1	47.65	0	0.000995	0|0	P21980/B4DIT7/B4DTN7/V9HWG3		4.14	0		0	2	MASCOT		T
	R14120_3_IGG1,12346	R.VVSGMVNCNDDQGVLLGR.W	1932.93	-0.00609	2	1	84.88	0	2.25e-07	0|0	P21980/B4DIT7/B4DTN7/A2A299/V9HWG3		4.21	0		0	2	MASCOT		T
$60-1	tr|A0A024RDF6|A0A024RDF6_HUMAN Heterogeneous nuclear ribonucleoprotein D-like, isoform CRA_a OS=Homo sapiens GN=HNRPDL PE=4 SV=1	3	2	0.0429	46437	9.59
$60-2	tr|B4DTA2|B4DTA2_HUMAN cDNA FLJ60148, highly similar to Homo sapiens heterogeneous nuclear ribonucleoprotein D-like (HNRPDL), transcript variant 2, mRNA OS=Homo sapiens PE=2 SV=1	3	2	0.0664	30213.9	8.82
$60-3	sp|O14979|HNRDL_HUMAN Heterogeneous nuclear ribonucleoprotein D-like OS=Homo sapiens GN=HNRNPDL PE=1 SV=3	3	2	0.0429	46437	9.59
	R14120_3_IGG1,12754	K.DLTEYLSR.F	996.5	0.00691	2	1	22.74	0	0.279	0|0	O14979/A0A024RDF6/B4DTA2		4.37	0		0	2	MASCOT		T
	R14120_3_IGG1,10348	R.FGEVVDCTIK.T ! K.FGEVVDCTIK.M ! K.FGEVVDCTLK.L	1167.57	-0.00127	2	1	34.3	0	0.0491	0|0	O14979/A0A024RDF6/B4DTA2 ! Q99729/D6RD18/D6RBZ0/Q53F64/D6R9P3/B4DMY3 ! Q14103/A0A024RDF4/A0A024RDF3/A0A024RDB4/D6RBQ9/B4DTC3/D6RD83/Q12771/D6RF44/D6RAF8/H0Y8G5/H0YA96		4.37	0		0	2	MASCOT		T
	R14120_3_IGG1,10706	R.FGEVVDCTIK.T ! K.FGEVVDCTIK.M ! K.FGEVVDCTLK.L	1167.57	-0.00155	2	1	49.67	0	0.000589	0|0	O14979/A0A024RDF6/B4DTA2 ! Q99729/D6RD18/D6RBZ0/Q53F64/D6R9P3/B4DMY3 ! Q14103/A0A024RDF4/A0A024RDF3/A0A024RDB4/D6RBQ9/B4DTC3/D6RD83/Q12771/D6RF44/D6RAF8/H0Y8G5/H0YA96		4.37	0		0	2	MASCOT		T
$61-1	tr|D6RD18|D6RD18_HUMAN Heterogeneous nuclear ribonucleoprotein A/B OS=Homo sapiens GN=HNRNPAB PE=1 SV=1	3	2	0.0848	30473.6	7.69
$61-2	tr|D6RBZ0|D6RBZ0_HUMAN Heterogeneous nuclear ribonucleoprotein A/B OS=Homo sapiens GN=HNRNPAB PE=1 SV=1	3	2	0.0734	35681.8	6.49
$61-3	tr|Q53F64|Q53F64_HUMAN Heterogeneous nuclear ribonucleoprotein AB isoform a variant (Fragment) OS=Homo sapiens PE=2 SV=1	3	2	0.0723	35995.2	6.93
$61-4	tr|D6R9P3|D6R9P3_HUMAN Heterogeneous nuclear ribonucleoprotein A/B OS=Homo sapiens GN=HNRNPAB PE=1 SV=1	3	2	0.0857	30302.4	7.69
$61-5	tr|B4DMY3|B4DMY3_HUMAN cDNA FLJ60713, highly similar to Homo sapiens heterogeneous nuclear ribonucleoprotein A/B (HNRPAB), transcript variant 1, mRNA OS=Homo sapiens PE=2 SV=1	3	2	0.0743	35008.1	8.21
	R14120_3_IGG1,12149	K.IFVGGLNPEATEEK.I	1503.77	-0.00145	2	1	61.83	0	5.05e-05	0|0	D6RD18/D6RBZ0/Q53F64/D6R9P3/B4DMY3		4.25	0		0	2	MASCOT		T
	R14120_3_IGG1,10348	R.FGEVVDCTIK.T ! K.FGEVVDCTIK.M ! K.FGEVVDCTLK.L	1167.57	-0.00127	2	1	34.3	0	0.0491	0|0	O14979/A0A024RDF6/B4DTA2 ! Q99729/D6RD18/D6RBZ0/Q53F64/D6R9P3/B4DMY3 ! Q14103/A0A024RDF4/A0A024RDF3/A0A024RDB4/D6RBQ9/B4DTC3/D6RD83/Q12771/D6RF44/D6RAF8/H0Y8G5/H0YA96		4.37	0		0	2	MASCOT		T
	R14120_3_IGG1,10706	R.FGEVVDCTIK.T ! K.FGEVVDCTIK.M ! K.FGEVVDCTLK.L	1167.57	-0.00155	2	1	49.67	0	0.000589	0|0	O14979/A0A024RDF6/B4DTA2 ! Q99729/D6RD18/D6RBZ0/Q53F64/D6R9P3/B4DMY3 ! Q14103/A0A024RDF4/A0A024RDF3/A0A024RDB4/D6RBQ9/B4DTC3/D6RD83/Q12771/D6RF44/D6RAF8/H0Y8G5/H0YA96		4.37	0		0	2	MASCOT		T
$62-1	tr|Q12771|Q12771_HUMAN P37 AUF1 OS=Homo sapiens PE=2 SV=1	3	2	0.0839	31481.1	6.93
$62-2	tr|D6RF44|D6RF44_HUMAN Heterogeneous nuclear ribonucleoprotein D0 (Fragment) OS=Homo sapiens GN=HNRNPD PE=1 SV=2	3	2	0.2162	12553.3	8.61
$62-3	tr|D6RAF8|D6RAF8_HUMAN Heterogeneous nuclear ribonucleoprotein D0 (Fragment) OS=Homo sapiens GN=HNRNPD PE=1 SV=1	3	2	0.1086	23076.2	5.03
$62-4	tr|A0A024RDF3|A0A024RDF3_HUMAN Heterogeneous nuclear ribonucleoprotein D (AU-rich element RNA binding protein 1, 37kDa), isoform CRA_d OS=Homo sapiens GN=HNRPD PE=4 SV=1	3	2	0.0676	38433.7	7.61
$62-5	tr|A0A024RDB4|A0A024RDB4_HUMAN Heterogeneous nuclear ribonucleoprotein D (AU-rich element RNA binding protein 1, 37kDa), isoform CRA_c OS=Homo sapiens GN=HNRPD PE=4 SV=1	3	2	0.0714	36271.5	8.14
$62-6	tr|B4DTC3|B4DTC3_HUMAN cDNA FLJ54150, highly similar to Heterogeneous nuclear ribonucleoprotein D0 OS=Homo sapiens PE=1 SV=1	3	2	0.0792	33611.8	8.62
$62-7	tr|H0Y8G5|H0Y8G5_HUMAN Heterogeneous nuclear ribonucleoprotein D0 (Fragment) OS=Homo sapiens GN=HNRNPD PE=1 SV=2	3	2	0.0923	29666.9	9.21
$62-8	tr|H0YA96|H0YA96_HUMAN Heterogeneous nuclear ribonucleoprotein D0 (Fragment) OS=Homo sapiens GN=HNRNPD PE=1 SV=1	3	2	0.1143	23811	9.6
$62-9	tr|A0A024RDF4|A0A024RDF4_HUMAN Heterogeneous nuclear ribonucleoprotein D (AU-rich element RNA binding protein 1, 37kDa), isoform CRA_e OS=Homo sapiens GN=HNRPD PE=4 SV=1	3	2	0.0784	32834.2	8.23
$62-10	sp|Q14103|HNRPD_HUMAN Heterogeneous nuclear ribonucleoprotein D0 OS=Homo sapiens GN=HNRNPD PE=1 SV=1	3	2	0.0676	38433.7	7.61
	R14120_3_IGG1,11882	K.IFVGGLSPDTPEEK.I	1488.76	-5e-05	2	1	61.63	0	5.69e-05	0|0	Q14103/A0A024RDF4/A0A024RDF3/A0A024RDB4/B4DTC3/B4E0W4/Q12771/D6RF44/D6RAF8/H0Y8G5/H0YA96		4.14	0		0	2	MASCOT		T
	R14120_3_IGG1,10348	R.FGEVVDCTIK.T ! K.FGEVVDCTIK.M ! K.FGEVVDCTLK.L	1167.57	-0.00127	2	1	34.3	0	0.0491	0|0	O14979/A0A024RDF6/B4DTA2 ! Q99729/D6RD18/D6RBZ0/Q53F64/D6R9P3/B4DMY3 ! Q14103/A0A024RDF4/A0A024RDF3/A0A024RDB4/D6RBQ9/B4DTC3/D6RD83/Q12771/D6RF44/D6RAF8/H0Y8G5/H0YA96		4.37	0		0	2	MASCOT		T
	R14120_3_IGG1,10706	R.FGEVVDCTIK.T ! K.FGEVVDCTIK.M ! K.FGEVVDCTLK.L	1167.57	-0.00155	2	1	49.67	0	0.000589	0|0	O14979/A0A024RDF6/B4DTA2 ! Q99729/D6RD18/D6RBZ0/Q53F64/D6R9P3/B4DMY3 ! Q14103/A0A024RDF4/A0A024RDF3/A0A024RDB4/D6RBQ9/B4DTC3/D6RD83/Q12771/D6RF44/D6RAF8/H0Y8G5/H0YA96		4.37	0		0	2	MASCOT		T
$63-1	tr|A0A024RCA7|A0A024RCA7_HUMAN Ribosomal protein, large, P2, isoform CRA_a OS=Homo sapiens GN=RPLP2 PE=4 SV=1	2	2	0.2174	11664.8	4.42
$63-2	sp|P05387|RLA2_HUMAN 60S acidic ribosomal protein P2 OS=Homo sapiens GN=RPLP2 PE=1 SV=1	2	2	0.2174	11664.8	4.42
	R14120_3_IGG1,10736	K.ILDSVGIEADDDR.L	1417.68	0.0078	2	1	95.01	0	4.54e-08	0|0	P05387/A0A024RCA7		3.71	0		0	2	MASCOT		T
	R14120_3_IGG1,14867	K.NIEDVIAQGIGK.L	1256.68	0.01175	2	1	51.95	0	0.000425	0|0	P05387/H0YDD8/A0A024RCA7		4.37	0		0	2	MASCOT		T
$64-1	tr|B2R577|B2R577_HUMAN Protein S100 OS=Homo sapiens PE=2 SV=1	2	2	0.1556	10107.5	5.63
$64-2	tr|R4GN98|R4GN98_HUMAN Protein S100 (Fragment) OS=Homo sapiens GN=S100A6 PE=1 SV=1	2	2	0.1647	9681.04	5.29
$64-3	sp|P06703|S10A6_HUMAN Protein S100-A6 OS=Homo sapiens GN=S100A6 PE=1 SV=1	2	2	0.1556	10179.6	5.32
	R14120_3_IGG1,6268	K.ELTIGSK.L	747.425	-0.00804	2	1	21.76	0	1.47	0|0	P06703/B2R577/R4GN98		6.1	0		0	2	MASCOT		T
	R14120_3_IGG1,8076	R.LMEDLDR.N	891.424	-0.00076	2	1	20.13	0	0.548	0|0	P06703/B2R577/R4GN98		4.03	0		0	2	MASCOT		T
$65-1	tr|B4E132|B4E132_HUMAN cDNA FLJ53122, highly similar to ATP-dependent RNA helicase DDX3Y (EC 3.6.1.-) OS=Homo sapiens PE=2 SV=1	2	2	0.0565	44841.1	6.43
$65-2	tr|Q59GX6|Q59GX6_HUMAN DEAD/H (Asp-Glu-Ala-Asp/His) box polypeptide 3 variant (Fragment) OS=Homo sapiens PE=2 SV=1	2	2	0.0341	74578	7.72
$65-3	tr|B5BTY4|B5BTY4_HUMAN ATP-dependent RNA helicase DDX3X OS=Homo sapiens GN=DDX3X PE=2 SV=1	2	2	0.0347	73170.5	6.94
$65-4	tr|Q5S4N1|Q5S4N1_HUMAN Putative uncharacterized protein (Fragment) OS=Homo sapiens PE=2 SV=1	2	2	0.0635	40186.7	7.9
$65-5	tr|A0A024R9A4|A0A024R9A4_HUMAN DEAD (Asp-Glu-Ala-Asp) box polypeptide 3, Y-linked, isoform CRA_a OS=Homo sapiens GN=DDX3Y PE=3 SV=1	2	2	0.0348	73152.8	7.24
$65-6	sp|O00571|DDX3X_HUMAN ATP-dependent RNA helicase DDX3X OS=Homo sapiens GN=DDX3X PE=1 SV=3	2	2	0.0347	73242.6	6.73
$65-7	sp|O15523|DDX3Y_HUMAN ATP-dependent RNA helicase DDX3Y OS=Homo sapiens GN=DDX3Y PE=1 SV=2	2	2	0.0348	73152.8	7.24
	R14120_3_IGG1,12319	K.SPILVATAVAAR.G	1168.7	-0.00227	2	1	35.82	0	0.00492	0|0	O00571/O15523/A0A024R9A4/B5BTY4/Q59GX6/B4E132/Q5S4N1		9.47	0		0	2	MASCOT		T
	R14120_3_IGG1,4701	R.VGSTSENITQK.V	1163.59	-0.00247	2	1	63.95	0	7.09e-05	0|0	O00571/O15523/A0A024R9A4/B5BTY4/Q59GX6/B4E132/Q5S4N1		5.97	0		0	2	MASCOT		T
$66-1	tr|B7Z6Z4|B7Z6Z4_HUMAN Retinal cone rhodopsin-sensitive cGMP 3',5'-cyclic phosphodiesterase subunit gamma OS=Homo sapiens GN=PDE6H PE=1 SV=1	2	2	0.1008	26706.6	5.01
$66-2	tr|G3V1V0|G3V1V0_HUMAN Myosin, light polypeptide 6, alkali, smooth muscle and non-muscle, isoform CRA_c OS=Homo sapiens GN=PDE6H PE=1 SV=1	2	2	0.1491	18037	4.68
$66-3	sp|P60660|MYL6_HUMAN Myosin light polypeptide 6 OS=Homo sapiens GN=MYL6 PE=1 SV=2	2	2	0.1589	16929.9	4.56
$66-4	tr|A0A024RB31|A0A024RB31_HUMAN Myosin, light polypeptide 6B, alkali, smooth muscle and non-muscle, isoform CRA_a OS=Homo sapiens GN=MYL6B PE=4 SV=1	2	2	0.1154	22763.7	5.56
$66-5	tr|J3KND3|J3KND3_HUMAN Retinal cone rhodopsin-sensitive cGMP 3',5'-cyclic phosphodiesterase subunit gamma OS=Homo sapiens GN=PDE6H PE=1 SV=1	2	2	0.1579	17058	4.56
$66-6	tr|G8JLA2|G8JLA2_HUMAN Retinal cone rhodopsin-sensitive cGMP 3',5'-cyclic phosphodiesterase subunit gamma OS=Homo sapiens GN=PDE6H PE=1 SV=1	2	2	0.1579	17089.1	4.46
$66-7	tr|F8W1R7|F8W1R7_HUMAN Retinal cone rhodopsin-sensitive cGMP 3',5'-cyclic phosphodiesterase subunit gamma OS=Homo sapiens GN=PDE6H PE=1 SV=1	2	2	0.1655	16290.1	4.56
$66-8	sp|P14649|MYL6B_HUMAN Myosin light chain 6B OS=Homo sapiens GN=MYL6B PE=1 SV=1	2	2	0.1154	22763.7	5.56
$66-9	tr|B4E368|B4E368_HUMAN cDNA FLJ60058, highly similar to Myosin light chain 1, slow-twitch muscle A isoform OS=Homo sapiens PE=2 SV=1	2	2	0.1076	24540.9	9.71
$66-10	tr|F8VPF3|F8VPF3_HUMAN Retinal cone rhodopsin-sensitive cGMP 3',5'-cyclic phosphodiesterase subunit gamma (Fragment) OS=Homo sapiens GN=PDE6H PE=1 SV=1	2	2	0.1846	14436.1	4.44
$66-11	tr|F8W1I5|F8W1I5_HUMAN Myosin light chain 6B OS=Homo sapiens GN=MYL6B PE=1 SV=1	2	2	0.1371	19035.6	5.81
	R14120_3_IGG1,10030	K.ILYSQCGDVMR.A	1341.63	-0.00376	2	1	59.43	0	0.000133	0|0	P14649/P60660/G3V1V0/B7Z6Z4/A0A024RB31/F8W1R7/G8JLA2/J3KND3/B4E368/F8VPF3/F8W1I5		5.83	0		0	2	MASCOT		T
	R14120_3_IGG1,9139	R.ALGQNPTNAEVLK.V	1354.73	-0.00152	2	1	59.01	0	7.93e-05	0|0	P14649/P60660/G3V1V0/B7Z6Z4/A0A024RB31/F8W1R7/G8JLA2/J3KND3/B4E368/F8VPF3/F8W1I5/Q6IBG5		6.05	0		0	2	MASCOT		T
$67-1	tr|D3DTW3|D3DTW3_HUMAN Insulin-like growth factor 2 mRNA binding protein 1, isoform CRA_a OS=Homo sapiens GN=IGF2BP1 PE=4 SV=1	2	2	0.0385	47912.4	9.52
$67-2	sp|Q9NZI8|IF2B1_HUMAN Insulin-like growth factor 2 mRNA-binding protein 1 OS=Homo sapiens GN=IGF2BP1 PE=1 SV=2	2	2	0.0295	63479.8	9.26
	R14120_3_IGG1,6367	K.IAPPETPDSK.V	1054.54	-0.01122	2	1	28.96	0	0.0719	0|0	Q9NZI8/D3DTW3		4.37	0		0	2	MASCOT		T
	R14120_3_IGG1,5885	R.FASASIK.I	723.404	-0.00918	2	1	27.97	0	0.391	0|0	Q9NZI8/D3DTW3		8.75	0		0	2	MASCOT		T
$68-1	tr|E9PFI5|E9PFI5_HUMAN 40S ribosomal protein S3a OS=Homo sapiens GN=RPS3A PE=1 SV=1	2	2	0.0829	23746.6	10.21
$68-2	tr|B7Z3M5|B7Z3M5_HUMAN 40S ribosomal protein S3a OS=Homo sapiens GN=RPS3A PE=2 SV=1	2	2	0.0971	20293.6	9.88
$68-3	tr|D6RB09|D6RB09_HUMAN 40S ribosomal protein S3a (Fragment) OS=Homo sapiens GN=RPS3A PE=1 SV=2	2	2	0.0881	22459.2	9.78
$68-4	tr|H0Y8L7|H0Y8L7_HUMAN 40S ribosomal protein S3a (Fragment) OS=Homo sapiens GN=RPS3A PE=1 SV=1	2	2	0.0895	22136.7	10.25
$68-5	tr|D6RAT0|D6RAT0_HUMAN 40S ribosomal protein S3a OS=Homo sapiens GN=RPS3A PE=1 SV=1	2	2	0.0749	25886.8	9.46
$68-6	tr|Q6NXR8|Q6NXR8_HUMAN 40S ribosomal protein S3a OS=Homo sapiens GN=RPS3A PE=2 SV=1	2	2	0.0644	29974.6	9.75
$68-7	tr|A8K4W0|A8K4W0_HUMAN 40S ribosomal protein S3a OS=Homo sapiens GN=RPS3A PE=2 SV=1	2	2	0.0644	29954.6	9.75
$68-8	sp|P61247|RS3A_HUMAN 40S ribosomal protein S3a OS=Homo sapiens GN=RPS3A PE=1 SV=2	2	2	0.0644	29944.6	9.75
$68-9	tr|D6RAS7|D6RAS7_HUMAN 40S ribosomal protein S3a (Fragment) OS=Homo sapiens GN=RPS3A PE=1 SV=1	2	2	0.136	14445.6	9.86
$68-10	tr|D6RG13|D6RG13_HUMAN 40S ribosomal protein S3a (Fragment) OS=Homo sapiens GN=RPS3A PE=1 SV=1	2	2	0.0762	25607.7	9.68
$68-11	tr|D6RED7|D6RED7_HUMAN 40S ribosomal protein S3a (Fragment) OS=Homo sapiens GN=RPS3A PE=1 SV=1	2	2	0.1683	11572.4	9.26
	R14120_3_IGG1,7002	K.LITEDVQGK.N	1002.55	-0.00021	2	1	32.43	0	0.058	0|0	P61247/D6RAT0/Q6NXR8/A8K4W0/D6RG13/D6RED7/D6RAS7/H0Y8L7/D6RGE0/E9PFI5/B7Z3M5/D6RB09		4.37	0		0	2	MASCOT		T
	R14120_3_IGG1,9618	K.TTDGYLLR.L	938.494	-0.00185	2	1	30.27	0	0.0451	0|0	P61247/D6RAT0/D6R9B6/Q6NXR8/A8K4W0/H0Y9Y4/D6RG13/D6RED7/D6RAS7/H0Y8L7/E9PFI5/B7Z3M5/D6RB09		5.5	0		0	2	MASCOT		T
$69-1	tr|F6KPG5|F6KPG5_HUMAN Albumin (Fragment) OS=Homo sapiens PE=2 SV=1	2	2	0.0376	66530.6	5.73
$69-2	tr|B4DPR2|B4DPR2_HUMAN cDNA FLJ50830, highly similar to Serum albumin OS=Homo sapiens PE=2 SV=1	2	2	0.0421	59573.1	6.88
$69-3	tr|A8K9P0|A8K9P0_HUMAN cDNA FLJ78413, highly similar to Homo sapiens albumin, mRNA OS=Homo sapiens PE=2 SV=1	2	2	0.0362	69266.9	5.91
$69-4	sp|P02768|ALBU_HUMAN Serum albumin OS=Homo sapiens GN=ALB PE=1 SV=2	2	2	0.0361	69366	5.92
$69-5	tr|C9JKR2|C9JKR2_HUMAN Albumin, isoform CRA_k OS=Homo sapiens GN=ALB PE=1 SV=1	2	2	0.0528	47286.9	5.97
$69-6	tr|H0YA55|H0YA55_HUMAN Serum albumin (Fragment) OS=Homo sapiens GN=ALB PE=1 SV=1	2	2	0.0485	51458.8	6.62
$69-7	tr|B2RBS8|B2RBS8_HUMAN cDNA, FLJ95666, highly similar to Homo sapiens albumin (ALB), mRNA OS=Homo sapiens PE=2 SV=1	2	2	0.0361	69392.1	5.92
$69-8	tr|D6RHD5|D6RHD5_HUMAN Serum albumin OS=Homo sapiens GN=ALB PE=1 SV=1	2	2	0.0479	52058.6	6.45
$69-9	tr|Q56G89|Q56G89_HUMAN Serum albumin OS=Homo sapiens PE=2 SV=1	2	2	0.0361	69083.6	5.85
$69-10	tr|B7WNR0|B7WNR0_HUMAN Serum albumin OS=Homo sapiens GN=ALB PE=1 SV=1	2	2	0.0445	56211.2	6.85
$69-11	tr|B4DPP6|B4DPP6_HUMAN cDNA FLJ54371, highly similar to Serum albumin OS=Homo sapiens PE=2 SV=1	2	2	0.0356	70362.2	5.78
	R14120_3_IGG1,11111	K.KVPQVSTPTLVEVSR.N	1639.94	0.00503	2	1	33.55	0	0.0486	0|0	P02768/C9JKR2/H0YA55/B7WNR0/Q8IUK7/B4DPP6/B2RBS8/D6RHD5/Q56G89/A8K9P0/F6KPG5/B4DPR2		8.75	1		0	2	MASCOT		T
	R14120_3_IGG1,7629	K.LVTDLTK.V	789.472	-0.00076	2	1	46.35	0	0.00129	0|0	P02768/C9JKR2/H0YA55/B7WNR0/B4DPP6/B2RBS8/D6RHD5/Q56G89/A8K9P0/F6KPG5/B4DPR2		5.84	0		0	2	MASCOT		T
$70-1	tr|H0Y7A7|H0Y7A7_HUMAN Calmodulin (Fragment) OS=Homo sapiens GN=CALM2 PE=1 SV=1	2	2	0.0856	20761.9	4.24
$70-2	tr|B2RDW0|B2RDW0_HUMAN cDNA, FLJ96792, highly similar to Homo sapiens calmodulin 2 (phosphorylase kinase, delta) (CALM2), mRNA OS=Homo sapiens PE=2 SV=1	2	2	0.1074	16777.3	4.09
$70-3	tr|E7ETZ0|E7ETZ0_HUMAN Calmodulin OS=Homo sapiens GN=CALM1 PE=1 SV=1	2	2	0.1067	16965.5	4.09
$70-4	tr|B4DJ51|B4DJ51_HUMAN Calmodulin 1 (Phosphorylase kinase, delta), isoform CRA_a OS=Homo sapiens GN=CALM1 PE=2 SV=1	2	2	0.1074	16837.4	4.09
$70-5	tr|A8K1M2|A8K1M2_HUMAN cDNA FLJ75174, highly similar to Homo sapiens calmodulin 1 (phosphorylase kinase, delta), mRNA OS=Homo sapiens PE=2 SV=1	2	2	0.1067	16912.5	4.04
$70-6	tr|E7EMB3|E7EMB3_HUMAN Calmodulin OS=Homo sapiens GN=CALM2 PE=1 SV=1	2	2	0.0816	21689	4.45
$70-7	tr|Q9BRL5|Q9BRL5_HUMAN CALM3 protein OS=Homo sapiens PE=2 SV=1	2	2	0.1088	16506.4	4.33
$70-8	sp|P62158|CALM_HUMAN Calmodulin OS=Homo sapiens GN=CALM1 PE=1 SV=2	2	2	0.1074	16837.4	4.09
	R14120_3_IGG1,5090	K.DTDSEEEIR.E	1093.46	-0.00184	2	1	52.96	0	7.41e-05	0|0	P62158/B4DJ51/Q96HY3/H0Y7A7/B2RDW0/G3V361/E7ETZ0/G3V226/A8K1M2/E7EMB3/Q9BRL5		3.83	0		0	2	MASCOT		T
	R14120_3_IGG1,7544	R.ELGTVMR.S ! K.ELGTVMR.S ! K.ELGTVMR.M	805.424	0.00062	2	1	27.11	0	0.146	0|0	P27482 ! P62158/B4DJ51/M0QZ52/H0Y7A7/B2RDW0/G3V479/E7ETZ0/A8K1M2/E7EMB3/Q9BRL5/F8WBR5 ! P02585/C9J7T9/B4DUI9		6.1	0		0	2	MASCOT		T
$71-1	tr|H9ZYJ2|H9ZYJ2_HUMAN Thioredoxin OS=Homo sapiens GN=TXN PE=2 SV=1	2	2	0.2095	11737.4	4.82
$71-2	sp|P10599|THIO_HUMAN Thioredoxin OS=Homo sapiens GN=TXN PE=1 SV=3	2	2	0.2095	11737.4	4.82
	R14120_3_IGG1,12423	K.TAFQEALDAAGDK.L	1336.64	-0.00124	2	1	64.71	0	2.5e-05	0|0	P10599/H9ZYJ2		4.03	0		0	2	MASCOT		T
	R14120_3_IGG1,5102	K.VGEFSGANK.E	908.447	-0.00045	2	1	40.43	0	0.00442	0|0	P10599/H9ZYJ2		5.97	0		0	2	MASCOT		T
$72-1	tr|M0R0R2|M0R0R2_HUMAN 40S ribosomal protein S5 OS=Homo sapiens GN=RPS5 PE=1 SV=1	2	2	0.0756	25333	9.78
$72-2	tr|A0A024R4Q8|A0A024R4Q8_HUMAN Ribosomal protein S5, isoform CRA_a OS=Homo sapiens GN=RPS5 PE=3 SV=1	2	2	0.0833	22876.1	9.73
$72-3	sp|P46782|RS5_HUMAN 40S ribosomal protein S5 OS=Homo sapiens GN=RPS5 PE=1 SV=4	2	2	0.0833	22876.1	9.73
$72-4	tr|M0R0F0|M0R0F0_HUMAN 40S ribosomal protein S5 (Fragment) OS=Homo sapiens GN=RPS5 PE=1 SV=1	2	2	0.085	22390.6	9.59
$72-5	tr|Q53G25|Q53G25_HUMAN Ribosomal protein S5 variant (Fragment) OS=Homo sapiens PE=2 SV=1	2	2	0.0833	22964.2	9.76
	R14120_3_IGG1,5854	K.AQCPIVER.L ! -.AQCPIVER.L	972.493	-0.00197	2	1	39.18	0	0.00662	0|0	P46782/A0A024R4Q8/M0R0R2/M0R0F0/Q53G25 ! Q59EK8		6.04	0		0	2	MASCOT		T
	R14120_3_IGG1,8530	R.QAVDVSPLR.R	984.547	-0.00545	2	1	29.58	0	0.0495	0|0	P46782/A0A024R4Q8/M0R0R2/M0R0F0/Q53G25/M0QZN2		5.84	0		0	2	MASCOT		T
$73-1	sp|O60506|HNRPQ_HUMAN Heterogeneous nuclear ribonucleoprotein Q OS=Homo sapiens GN=SYNCRIP PE=1 SV=2	2	2	0.0401	69601.8	8.68
$73-2	tr|Q59GL1|Q59GL1_HUMAN Synaptotagmin binding, cytoplasmic RNA interacting protein variant (Fragment) OS=Homo sapiens PE=2 SV=1	2	2	0.0468	59606.1	8.82
$73-3	tr|Q05CK9|Q05CK9_HUMAN SYNCRIP protein (Fragment) OS=Homo sapiens GN=SYNCRIP PE=2 SV=1	2	2	0.0552	50649.9	6.27
$73-4	tr|B7Z645|B7Z645_HUMAN Synaptotagmin binding, cytoplasmic RNA interacting protein, isoform CRA_b OS=Homo sapiens GN=SYNCRIP PE=2 SV=1	2	2	0.0539	52045.9	9.19
$73-5	tr|B2R8Z8|B2R8Z8_HUMAN cDNA, FLJ94136, highly similar to Homo sapiens synaptotagmin binding, cytoplasmic RNA interacting protein (SYNCRIP), mRNA OS=Homo sapiens PE=2 SV=1	2	2	0.0401	69600.8	8.84
	R14120_3_IGG1,14271	K.AGPIWDLR.L	927.505	-0.00158	2	1	25.87	0	0.128	0|0	O60506/O43390/B7Z645/B4DT28/Q0VGD6/Q05CK9/Q59GL1/Q6MZS5/B2R8Z8/B4DMB1/B2R7W4		5.88	0		0	2	MASCOT		T
	R14120_3_IGG1,14020	K.VTEGLTDVILYHQPDDK.K	1942.98	-0.00399	3	1	53.74	0	0.0003	0|0	O60506/B7Z645/Q05CK9/Q59GL1/B2R8Z8		4.22	0		0	2	MASCOT		T
$74-1	sp|P02545|LMNA_HUMAN Prelamin-A/C OS=Homo sapiens GN=LMNA PE=1 SV=1	2	2	0.0331	74138.6	6.57
$74-2	tr|W8QEH3|W8QEH3_HUMAN Lamin A/C OS=Homo sapiens GN=LMNA PE=3 SV=1	2	2	0.0385	65115.9	6.4
$74-3	tr|Q5I6Y5|Q5I6Y5_HUMAN Lamin A/C transcript variant 1 OS=Homo sapiens GN=LMNA PE=2 SV=1	2	2	0.0458	55042.9	6.51
	R14120_3_IGG1,8051	K.AAYEAELGDAR.K	1165.55	-0.00437	2	1	62.36	0	7.63e-05	0|0	P02545/W5X314/Q8N519/Q5I6Y5/Q3BDU5/W8QEH3		4.14	0		0	2	MASCOT		T
	R14120_3_IGG1,6721	R.VAVEEVDEEGK.F	1203.57	0.0012	2	1	58.55	0	0.00021	0|0	P02545/Q5I6Y5/W8QEH3/Q5TCI8/B4DFR3		3.91	0		0	2	MASCOT		T
$75-1	sp|P06748|NPM_HUMAN Nucleophosmin OS=Homo sapiens GN=NPM1 PE=1 SV=2	2	2	0.0476	32574.7	4.64
$75-2	tr|A4ZU86|A4ZU86_HUMAN Truncated nucleolar phosphoprotein B23 OS=Homo sapiens GN=NPM1 PE=2 SV=1	2	2	0.0511	29977.8	4.61
$75-3	tr|Q9BTI9|Q9BTI9_HUMAN NPM1 protein (Fragment) OS=Homo sapiens GN=NPM1 PE=2 SV=2	2	2	0.0614	25048.4	4.72
$75-4	tr|V9HVU7|V9HVU7_HUMAN Alternative protein CLEC2D OS=Homo sapiens GN=CLEC2D PE=2 SV=1	2	2	0.0642	23859.3	5.11
$75-5	tr|E5RI98|E5RI98_HUMAN Nucleophosmin (Fragment) OS=Homo sapiens GN=NPM1 PE=1 SV=1	2	2	0.1261	11864.9	4.23
$75-6	tr|A0A024RAP1|A0A024RAP1_HUMAN C-type lectin domain family 2, member D, isoform CRA_b OS=Homo sapiens GN=CLEC2D PE=4 SV=1	2	2	0.0642	23815.2	5.21
	R14120_3_IGG1,8838	K.VTLATLK.M	745.482	-0.01092	2	1	29.66	0	0.0628	0|0	P06748/V9HVU7/A0A024RAP1/E5RI98/Q9BTI9/A4ZU86		8.72	0		0	2	MASCOT		T
	R14120_3_IGG1,8323	R.LISISGK.V ! K.LLSISGK.R ! K.LLSISGK.Q	717.451	-7e-05	2	1	30.77	0	0.0476	0|0	Q9C0A0/Q8WX98/Q54A24/Q96M80/E9PDN6/F5H107/Q86YZ8 ! P06748/E5RI98/Q9BTI9/Q9NX34/A4ZU86 ! V9HVU7/A0A024RAP1		8.75	0		0	2	MASCOT		T
$76-1	sp|P12036|NFH_HUMAN Neurofilament heavy polypeptide OS=Homo sapiens GN=NEFH PE=1 SV=4	2	2	0.0166	112478	5.99
	R14120_3_IGG1,5993	K.LLEGEECR.M ! K.LLEGEECR.L ! R.LLEGEECR.M ! K.LLEGEECR.I ! K.LLEGEECR.-	1005.47	-0.00056	2	1	56.59	0	8.34e-05	0|0	P35908/Q01546/Q86Y46/Q7RTS7/H0YIC5/F8W1S1 ! P13647/P02538/P04259/P48668/O95678/B4DKV4/A8K2I0/B4E1T1/B4DRU6/B4DRR0/H0YI76/B2R853/B4DRY0 ! Q8N1N4/B4DQ49 ! P12036 ! B4DL32		4.25	0		0	2	MASCOT		T
	R14120_3_IGG1,11862	R.EYQDLLNVK.M ! K.EYQDLLNVK.M	1121.58	-0.00903	2	1	31.76	0	0.197	0|0	Q16352/P17661/P12036/P07197/P08670/B0YJC5/B0YJC4/Q53SB5/Q59EM6/E7ESP9/Q5RLN2/Q45VM7/B4DJT7/Q45VM6/Q53HU8/A5YM63/L7RDA5/Q45VM8/Q9H319/V9HWE1/B3KRK8/A5Z217/B4DE66/E7EMV2 ! P07196/Q8TCR7/B3KQI5/B3KXJ0/B4DR43		4.37	0		0	2	MASCOT		T
$77-1	sp|P16402|H13_HUMAN Histone H1.3 OS=Homo sapiens GN=HIST1H1D PE=1 SV=2	2	2	0.1041	22349.6	11.02
$77-2	sp|P16403|H12_HUMAN Histone H1.2 OS=Homo sapiens GN=HIST1H1C PE=1 SV=2	2	2	0.108	21364.5	10.94
$77-3	sp|P10412|H14_HUMAN Histone H1.4 OS=Homo sapiens GN=HIST1H1E PE=1 SV=2	2	2	0.105	21865	11.03
$77-4	tr|B2R984|B2R984_HUMAN cDNA, FLJ94268, highly similar to Homo sapiens histone 1, H1e (HIST1H1E), mRNA OS=Homo sapiens PE=2 SV=1	2	2	0.105	21893	11.03
$77-5	tr|Q4VB24|Q4VB24_HUMAN Histone cluster 1, H1e OS=Homo sapiens GN=HIST1H1E PE=2 SV=1	2	2	0.105	21893	11.03
$77-6	tr|A3R0T7|A3R0T7_HUMAN Liver histone H1e OS=Homo sapiens PE=2 SV=1	2	2	0.105	21879	11.03
$77-7	tr|A3R0T8|A3R0T8_HUMAN Histone 1, H1e OS=Homo sapiens GN=HIST1H1E PE=2 SV=1	2	2	0.105	21865	11.03
	R14120_3_IGG1,8039	K.ALAAAGYDVEK.N	1107.57	-0.00469	2	1	45.94	0	0.00473	0|0	Q02539/P16403/P16402/P10412/P22492/A3R0T8/A3R0T7/Q4VB24/A1L407/B2R984		4.37	0		0	2	MASCOT		T
	R14120_3_IGG1,11334	K.ASGPPVSELITK.A ! K.ASGPPVSELITK.V	1198.67	0.00196	2	1	43.26	0	0.00286	0|0	P16403/P16402/P10412/A3R0T8/A3R0T7/B2R984 ! Q4VB24		6.05	0		0	2	MASCOT		T
$78-1	sp|P19338|NUCL_HUMAN Nucleolin OS=Homo sapiens GN=NCL PE=1 SV=3	2	2	0.0254	76613.5	4.6
$78-2	tr|B3KTP9|B3KTP9_HUMAN cDNA FLJ38578 fis, clone HCHON2007674, highly similar to NUCLEOLIN OS=Homo sapiens PE=2 SV=1	2	2	0.0284	68441.3	4.55
$78-3	tr|Q6ZS99|Q6ZS99_HUMAN cDNA FLJ45706 fis, clone FEBRA2028457, highly similar to Nucleolin OS=Homo sapiens PE=2 SV=1	2	2	0.0299	65961.3	4.45
$78-4	tr|B3KM80|B3KM80_HUMAN Nucleolin, isoform CRA_c OS=Homo sapiens GN=NCL PE=2 SV=1	2	2	0.0336	58553.8	4.57
$78-5	tr|A0A024R4A0|A0A024R4A0_HUMAN Nucleolin, isoform CRA_b OS=Homo sapiens GN=NCL PE=4 SV=1	2	2	0.0254	76613.5	4.6
	R14120_3_IGG1,11497	K.ALELTGLK.V	844.514	0.0011	2	1	25.87	0	0.215	0|0	P19338/A0A024R4A0/B3KM80/Q6ZS99/B3KTP9		6.05	0		0	2	MASCOT		T
	R14120_3_IGG1,10846	K.EVFEDAAEIR.L	1178.57	-0.00396	2	1	29.1	0	0.0777	0|0	P19338/A0A024R4A0/B3KM80/Q6ZS99/H7BY16/B3KTP9		4	0		0	2	MASCOT		T
$79-1	sp|P21333|FLNA_HUMAN Filamin-A OS=Homo sapiens GN=FLNA PE=1 SV=4	2	2	0.0072	280736	5.7
$79-2	tr|Q60FE6|Q60FE6_HUMAN Filamin A OS=Homo sapiens GN=FLNA PE=2 SV=1	2	2	0.0073	277502	5.7
$79-3	tr|Q60FE5|Q60FE5_HUMAN Filamin A OS=Homo sapiens GN=FLNA PE=2 SV=1	2	2	0.0073	278223	5.71
$79-4	tr|Q5HY54|Q5HY54_HUMAN Filamin-A OS=Homo sapiens GN=FLNA PE=1 SV=1	2	2	0.0073	276547	5.69
$79-5	tr|A6NDY9|A6NDY9_HUMAN Filamin A OS=Homo sapiens GN=FLNA PE=2 SV=4	2	2	0.0082	245864	5.65
	R14120_3_IGG1,4818	K.CSGPGLER.A	875.404	-0.00875	2	1	35.42	0	0.025	0|0	P21333/Q60FE6/Q60FE5/Q5HY54/A6NDY9		6	0		0	2	MASCOT		T
	R14120_3_IGG1,6470	K.MDCQECPEGYR.V	1444.53	-0.00374	2	1	39.3	0	0.00084	0|0	P21333/Q60FE6/Q60FE5/Q8TES4/Q96C61/Q5HY54/Q6NXF2/E9PHF0/B4E2F9/A6NDY9/Q86TQ3		4.14	0		0	2	MASCOT		T
$80-1	sp|P23396|RS3_HUMAN 40S ribosomal protein S3 OS=Homo sapiens GN=RPS3 PE=1 SV=2	2	2	0.07	26688	9.68
$80-2	tr|E9PL09|E9PL09_HUMAN 40S ribosomal protein S3 OS=Homo sapiens GN=RPS3 PE=1 SV=1	2	2	0.0736	25370.5	9.73
$80-3	tr|H0YF32|H0YF32_HUMAN 40S ribosomal protein S3 (Fragment) OS=Homo sapiens GN=RPS3 PE=1 SV=1	2	2	0.1382	13396.1	8
$80-4	tr|Q53G83|Q53G83_HUMAN Ribosomal protein S3 variant (Fragment) OS=Homo sapiens PE=2 SV=1	2	2	0.07	26688.9	9.55
$80-5	tr|H0YCJ7|H0YCJ7_HUMAN 40S ribosomal protein S3 (Fragment) OS=Homo sapiens GN=RPS3 PE=1 SV=1	2	2	0.1259	15003.2	9.87
$80-6	tr|F2Z2S8|F2Z2S8_HUMAN 40S ribosomal protein S3 OS=Homo sapiens GN=RPS3 PE=1 SV=1	2	2	0.1453	13069.1	9.92
	R14120_3_IGG1,12822	K.AELNEFLTR.E	1092.57	-0.00435	2	1	35.53	0	0.0228	0|0	P23396/E9PQX2/E9PJH4/E9PK82/E9PL09/H0YCJ7/E9PQ96/Q53G83/H0YF32/E9PPU1/F2Z2S8/H0YES8/H0YEU2		4.53	0		0	2	MASCOT		T
	R14120_3_IGG1,11357	K.LLGGLAVR.R	798.52	0.00687	2	1	37.94	0	0.00291	0|0	P23396/E9PL09/Q9NQS8/H0YCJ7/Q53G83/H0YF32/F2Z2S8/A7E2S3		9.75	0		0	2	MASCOT		T
$81-1	sp|P31949|S10AB_HUMAN Protein S100-A11 OS=Homo sapiens GN=S100A11 PE=1 SV=2	2	2	0.1524	11740.3	6.56
$81-2	tr|V9HWH9|V9HWH9_HUMAN Protein S100 OS=Homo sapiens GN=HEL-S-43 PE=2 SV=1	2	2	0.1524	11740.3	6.56
$81-3	tr|B2R5H0|B2R5H0_HUMAN Protein S100 OS=Homo sapiens PE=2 SV=1	2	2	0.1524	11724.3	6.56
	R14120_3_IGG1,6308	K.DPGVLDR.M	771.4	0.00683	2	1	23.96	0	0.378	0|0	P31949/V9HWH9/B2R5H0		4.21	0		0	2	MASCOT		T
	R14120_3_IGG1,4870	K.ISSPTETER.C ! K.ISSPTETER.S	1019.5	0.00764	2	1	35.16	0	0.0473	0|0	P31949/V9HWH9 ! B2R5H0		4.53	0		0	2	MASCOT		T
$82-1	sp|P60174|TPIS_HUMAN Triosephosphate isomerase OS=Homo sapiens GN=TPI1 PE=1 SV=3	2	2	0.0874	30790.6	5.65
$82-2	tr|B4DUI5|B4DUI5_HUMAN Triosephosphate isomerase OS=Homo sapiens PE=2 SV=1	2	2	0.1174	22870.8	6.44
$82-3	tr|Q2QD09|Q2QD09_HUMAN Triosephosphate isomerase (Fragment) OS=Homo sapiens PE=3 SV=1	2	2	0.1004	26942.5	8.21
$82-4	tr|V9HWK1|V9HWK1_HUMAN Triosephosphate isomerase OS=Homo sapiens GN=HEL-S-49 PE=2 SV=1	2	2	0.1004	26669.2	6.45
$82-5	tr|Q53HE2|Q53HE2_HUMAN Triosephosphate isomerase (Fragment) OS=Homo sapiens PE=2 SV=1	2	2	0.1004	26712.2	6.9
	R14120_3_IGG1,6608	K.SNVSDAVAQSTR.I	1234.6	-0.00203	2	1	37.65	0	0.0119	0|0	P60174/B4DUI5/V9HWK1/Q2QD09/Q53HE2		5.55	0		0	2	MASCOT		T
	R14120_3_IGG1,8326	R.IIYGGSVTGATCK.E	1326.67	-0.0005	2	1	53.47	0	0.00049	0|0	P60174/B4DUI5/V9HWK1/Q2QD09/Q53HE2		8.2	0		0	2	MASCOT		T
$83-1	sp|P62258|1433E_HUMAN 14-3-3 protein epsilon OS=Homo sapiens GN=YWHAE PE=1 SV=1	2	2	0.0824	29173.6	4.63
$83-2	tr|B7ZA86|B7ZA86_HUMAN cDNA, FLJ79100, highly similar to 14-3-3 protein epsilon (14-3-3E) OS=Homo sapiens PE=2 SV=1	2	2	0.125	18979.1	4.43
$83-3	tr|G9K389|G9K389_HUMAN YWHAE/FAM22B fusion protein (Fragment) OS=Homo sapiens GN=YWHAE/FAM22B fusion PE=2 SV=1	2	2	0.0547	41285.9	4.86
$83-4	tr|G9K388|G9K388_HUMAN YWHAE/FAM22A fusion protein (Fragment) OS=Homo sapiens GN=YWHAE/FAM22A fusion PE=2 SV=1	2	2	0.0547	41223.8	4.86
$83-5	tr|K7EM20|K7EM20_HUMAN 14-3-3 protein epsilon (Fragment) OS=Homo sapiens GN=YWHAE PE=1 SV=1	2	2	0.1826	12869.2	4.4
$83-6	tr|V9HW98|V9HW98_HUMAN Epididymis luminal protein 2 OS=Homo sapiens GN=HEL2 PE=2 SV=1	2	2	0.0824	29173.6	4.63
	R14120_3_IGG1,19773	K.DSTLIMQLLR.D	1189.66	-8e-05	2	1	46.94	0	0.00134	0|0	P31946/P62258/Q04917/P61981/P31947/P27348/P63104/B4DY04/B5BU24/B7Z2E6/D0PNI1/B0AZS6/A0A024R1K7/B4DMT8/Q9H4N8/B4DE78/K7EM20/B3KNB4/B2R6N6/E7EX29/V9HW98/H0YB80/B4DHC4/B7ZA86/G9K389/Q53S41/Q2F831/V9HWD6/G9K388		5.84	0		0	2	MASCOT		T
	R14120_3_IGG1,10602	R.YLAEFATGNDR.K	1256.59	-0.00543	2	1	30.14	0	0.044	0|0	P62258/K7EM20/V9HW98/B7ZA86/G9K389/G9K388/B3KT37		4.37	0		0	2	MASCOT		T
$84-1	sp|P62269|RS18_HUMAN 40S ribosomal protein S18 OS=Homo sapiens GN=RPS18 PE=1 SV=3	2	2	0.1316	17718.5	10.99
	R14120_3_IGG1,7244	R.AGELTEDEVER.V	1247.57	0.00225	2	1	87.45	0	1.84e-07	0|0	P62269		3.91	0		0	2	MASCOT		T
	R14120_3_IGG1,7274	R.VLNTNIDGR.R	1001.54	0.0047	2	1	48.4	0	0.00269	0|0	P62269/Q5GGW2		5.81	0		0	2	MASCOT		T
$85-1	sp|P63104|1433Z_HUMAN 14-3-3 protein zeta/delta OS=Homo sapiens GN=YWHAZ PE=1 SV=1	2	2	0.098	27744.8	4.73
$85-2	tr|D0PNI1|D0PNI1_HUMAN Epididymis luminal protein 4 OS=Homo sapiens GN=YWHAZ PE=2 SV=1	2	2	0.098	27744.8	4.73
$85-3	tr|E7EX29|E7EX29_HUMAN 14-3-3 protein zeta/delta (Fragment) OS=Homo sapiens GN=YWHAZ PE=1 SV=1	2	2	0.0976	28036.3	4.87
	R14120_3_IGG1,19773	K.DSTLIMQLLR.D	1189.66	-8e-05	2	1	46.94	0	0.00134	0|0	P31946/P62258/Q04917/P61981/P31947/P27348/P63104/B4DY04/B5BU24/B7Z2E6/D0PNI1/B0AZS6/A0A024R1K7/B4DMT8/Q9H4N8/B4DE78/K7EM20/B3KNB4/B2R6N6/E7EX29/V9HW98/H0YB80/B4DHC4/B7ZA86/G9K389/Q53S41/Q2F831/V9HWD6/G9K388		5.84	0		0	2	MASCOT		T
	R14120_3_IGG1,6979	K.SVTEQGAELSNEER.N	1548.71	0.00087	2	1	44.18	0	0.00147	0|0	P63104/D0PNI1/E5RGE1/E7EVZ2/E7ESK7/Q6LD62/E7EX29/E9PD24/E5RIR4		4.09	0		0	2	MASCOT		T
$86-1	sp|P81605|DCD_HUMAN Dermcidin OS=Homo sapiens GN=DCD PE=1 SV=2	2	2	0.2	11283.7	6.09
	R14120_3_IGG1,11634	K.DAVEDLESVGK.G	1161.56	-0.0021	2	1	60.63	0	4.96e-05	0|0	P81605		3.92	0		0	2	MASCOT		T
	R14120_3_IGG1,5504	K.ENAGEDPGLAR.Q	1128.53	-0.0033	2	1	47.45	0	0.000678	0|0	P81605		4.14	0		0	2	MASCOT		T
$87-1	tr|Q3KQT6|Q3KQT6_HUMAN Ribosomal protein S2 OS=Homo sapiens GN=RPS2 PE=2 SV=1	2	2	0.0614	31384.2	10.25
$87-2	tr|H0YEN5|H0YEN5_HUMAN 40S ribosomal protein S2 (Fragment) OS=Homo sapiens GN=RPS2 PE=1 SV=1	2	2	0.0923	21153.7	9.86
$87-3	tr|E9PMM9|E9PMM9_HUMAN 40S ribosomal protein S2 (Fragment) OS=Homo sapiens GN=RPS2 PE=1 SV=1	2	2	0.0826	22974.8	10.89
$87-4	sp|P15880|RS2_HUMAN 40S ribosomal protein S2 OS=Homo sapiens GN=RPS2 PE=1 SV=2	2	2	0.0614	31324.1	10.25
$87-5	tr|Q6IPX5|Q6IPX5_HUMAN Ribosomal protein S2 OS=Homo sapiens GN=RPS2 PE=2 SV=1	2	2	0.0614	31296	10.25
$87-6	tr|I3L404|I3L404_HUMAN 40S ribosomal protein S2 (Fragment) OS=Homo sapiens GN=RPS2 PE=1 SV=1	2	2	0.1161	16565.3	10.09
$87-7	tr|Q8J014|Q8J014_HUMAN Ribosomal protein S2 OS=Homo sapiens GN=rps2 PE=2 SV=1	2	2	0.0773	25604.9	9.88
$87-8	tr|E9PM36|E9PM36_HUMAN 40S ribosomal protein S2 OS=Homo sapiens GN=RPS2 PE=1 SV=1	2	2	0.0861	21612.8	10.69
	R14120_3_IGG1,10937	K.LSIVPVR.R	783.509	-0.00403	2	1	34.36	0	0.00381	0|0	P15880/Q8NI61/Q6IPX5/I3L404/Q3KQT6/A4D0Y7/H0YEN5/E9PMM9/E9PPT0/Q8J014/Q8N5L9/E9PM36		9.75	0		0	2	MASCOT		T
	R14120_3_IGG1,8345	R.GTGIVSAPVPK.K	1025.6	-0.00374	2	1	32.94	0	0.0148	0|0	P15880/Q6IPX5/E9PQD7/I3L404/Q3KQT6/H0YEN5/E9PMM9/Q8J014/E9PM36/Q9BSW5		8.75	0		0	2	MASCOT		T
$88-1	tr|Q4ZGM8|Q4ZGM8_HUMAN Hemoglobin alpha-2 globin mutant (Fragment) OS=Homo sapiens PE=3 SV=1	2	2	0.16	10796.1	9.01
$88-2	tr|G3V1N2|G3V1N2_HUMAN HCG1745306, isoform CRA_a OS=Homo sapiens GN=HBA2 PE=1 SV=1	2	2	0.1455	11947.6	8.82
$88-3	tr|I1VZV6|I1VZV6_HUMAN Hemoglobin alpha 1 OS=Homo sapiens GN=HBA1 PE=3 SV=1	2	2	0.1127	15279.4	9.07
$88-4	tr|U6A216|U6A216_HUMAN Mutant hemoglobin alpha 1 globin chain (Fragment) OS=Homo sapiens GN=HBA1 PE=3 SV=1	2	2	0.16	10753.1	8.08
$88-5	sp|P69905|HBA_HUMAN Hemoglobin subunit alpha OS=Homo sapiens GN=HBA1 PE=1 SV=2	2	2	0.1127	15257.4	8.72
$88-6	tr|E9M4D4|E9M4D4_HUMAN Hemoglobin alpha-1 globin chain (Fragment) OS=Homo sapiens GN=HBA1 PE=3 SV=1	2	2	0.16	10783.1	8.08
$88-7	tr|Q96T46|Q96T46_HUMAN Hemoglobin alpha 2 (Fragment) OS=Homo sapiens GN=HBA2 PE=3 SV=1	2	2	0.2105	8391.38	6.63
$88-8	tr|D1MGQ2|D1MGQ2_HUMAN Alpha-2 globin chain OS=Homo sapiens GN=HBA2 PE=3 SV=1	2	2	0.1127	15257.4	8.72
	R14120_3_IGG1,13839	R.M*FLSFPTTK.T ! -.M*FLSFPTTK.T	1087.55	-0.00125	2	1	52.32	0	0.000349	0|0	P69905/U6A216/D1MGQ2/Q96T46/E9M4D4/U3PXP0/I1VZV6/Q9BX83/Q4ZGM8 ! G3V1N2		8.5	0	15.994919 Oxidation (M)	0	2	MASCOT		T
	R14120_3_IGG1,8317	R.VDPVNFK.L ! R.VDPVNFK.-	818.441	-0.00166	2	1	39.66	0	0.0119	0|0	P02008/P69905/P78461/G3V1N2/D1MGQ2/Q86YL2/E9LUX2/Q86YQ1/I1VZV6/Q86YQ4/Q9NQT3/Q1W6G9/V9H1D9/Q6J1Z9 ! U6A216/Q96T46/E9M4D4/Q4ZGM8/E1B2D1		5.81	0		0	2	MASCOT		T
$89-1	tr|Q59EI9|Q59EI9_HUMAN ADP,ATP carrier protein, liver isoform T2 variant (Fragment) OS=Homo sapiens PE=2 SV=1	2	2	0.0526	35382.7	9.86
$89-2	tr|I7HJJ0|I7HJJ0_HUMAN ADP/ATP translocase 3 (Fragment) OS=Homo sapiens GN=SLC25A6 PE=1 SV=1	2	2	0.1076	17307.8	9.76
$89-3	tr|Q6I9V5|Q6I9V5_HUMAN SLC25A6 protein OS=Homo sapiens GN=SLC25A6 PE=2 SV=1	2	2	0.057	32865.9	9.76
$89-4	sp|P12236|ADT3_HUMAN ADP/ATP translocase 3 OS=Homo sapiens GN=SLC25A6 PE=1 SV=4	2	2	0.057	32865.9	9.76
$89-5	tr|Q6NVC0|Q6NVC0_HUMAN SLC25A5 protein (Fragment) OS=Homo sapiens GN=SLC25A5 PE=2 SV=1	2	2	0.0526	35293.5	9.83
$89-6	sp|P05141|ADT2_HUMAN ADP/ATP translocase 2 OS=Homo sapiens GN=SLC25A5 PE=1 SV=7	2	2	0.057	32851.8	9.71
	R14120_3_IGG1,11194	K.QIFLGGVDK.R ! K.QIFLGGVDK.H	976.546	0.00025	2	1	25.62	0	0.205	0|0	P05141/Q6NVC0 ! P12236/Q6I9V5/I7HJJ0/O75961/Q59EI9		5.84	0		0	2	MASCOT		T
	R14120_3_IGG1,6123	K.TAVAPIER.V	856.489	-0.00089	2	1	31.24	0	0.0306	0|0	P12235/P05141/P12236/Q9H0C2/Q6I9V5/Q6NVC0/I7HJJ0/A8K787/V9GYG0/Q59EI9		5.66	0		0	2	MASCOT		T
$90-1	tr|Q59FU3|Q59FU3_HUMAN Far upstream element-binding protein variant (Fragment) OS=Homo sapiens PE=2 SV=1	2	2	0.0365	52063.7	8.65
$90-2	tr|B4DWL1|B4DWL1_HUMAN cDNA FLJ59240, highly similar to Far upstream element-binding protein 1 OS=Homo sapiens PE=2 SV=1	2	2	0.028	69850.3	9.47
$90-3	tr|B4E0X8|B4E0X8_HUMAN cDNA FLJ61021, highly similar to Far upstream element-binding protein 1 OS=Homo sapiens PE=2 SV=1	2	2	0.0286	66231.1	7.13
$90-4	tr|B4DT31|B4DT31_HUMAN cDNA FLJ53425, highly similar to Far upstream element-binding protein 1 OS=Homo sapiens PE=1 SV=1	2	2	0.0271	69864	6.88
$90-5	tr|E9PEB5|E9PEB5_HUMAN Far upstream element-binding protein 1 OS=Homo sapiens GN=FUBP1 PE=1 SV=1	2	2	0.0275	68903	7.73
$90-6	sp|Q96AE4|FUBP1_HUMAN Far upstream element-binding protein 1 OS=Homo sapiens GN=FUBP1 PE=1 SV=3	2	2	0.028	67559.6	7.18
	R14120_3_IGG1,3720	K.IQNDAGVR.I	872.458	-0.0008	2	1	50.58	0	0.000414	0|0	Q96AE4/Q92945/Q96I24/B4DT31/B4DV73/A0A024R8A7/B4E0X8/M0R0I5/E9PEB5/B4DWL1/Q59FU3		5.84	0		0	2	MASCOT		T
	R14120_3_IGG1,6978	R.GTPQQIDYAR.Q	1148.57	-0.00327	2	1	29.45	0	0.0816	0|0	Q96AE4/B4DT31/B4E0X8/E9PEB5/B4DWL1/Q59FU3		5.84	0		0	2	MASCOT		T
$91-1	sp|Q5JQF8|PAP1M_HUMAN Polyadenylate-binding protein 1-like 2 OS=Homo sapiens GN=PABPC1L2A PE=2 SV=1	2	2	0.1	22798.8	9.18
	R14120_3_IGG1,14572	K.FSPAGPILSIR.V ! K.FSPAGPILSIR.I	1157.67	-0.00502	2	1	42.66	0	0.00598	0|0	P11940/Q4VXU2/Q4VY17/A0A024R9C1/A0A024R9E2/H0YBN4/E5RFD8/E5RH24/E7ERJ7/B3KT93/B4DQX0/E5RGC4/E5RHG7/E5RJB9 ! Q9H361/Q5JQF8/Q5VX58/Q3ZCS4/Q2VIP3		9.75	0		0	2	MASCOT		T
	R14120_3_IGG1,10898	K.SGVGNVFIK.N	920.52	0.00728	2	1	46.63	0	0.00135	0|0	Q13310/Q5JQF8/B1ANR0/H0YEQ8/Q6IQ30/B1ANR1		8.47	0		0	2	MASCOT		T
$92-1	tr|Q5U000|Q5U000_HUMAN Cathepsin Z OS=Homo sapiens PE=2 SV=1	2	2	0.0693	33867.6	6.7
$92-2	sp|Q9UBR2|CATZ_HUMAN Cathepsin Z OS=Homo sapiens GN=CTSZ PE=1 SV=1	2	2	0.0693	33867.6	6.7
	R14120_3_IGG1,7412	K.FNQCGTCNEFK.E	1404.57	-0.0013	2	1	36.6	0	0.000995	0|0	Q9UBR2/Q5U000		5.99	0		0	2	MASCOT		T
	R14120_3_IGG1,7316	R.VGDYGSLSGR.E	1010.49	-0.00257	2	1	55.08	0	0.000166	0|0	Q9UBR2/Q5U000		5.81	0		0	2	MASCOT		T
$93-1	sp|Q92945|FUBP2_HUMAN Far upstream element-binding protein 2 OS=Homo sapiens GN=KHSRP PE=1 SV=4	2	2	0.0211	73114.4	6.85
	R14120_3_IGG1,8453	K.CGLVIGR.G	774.429	-0.00099	2	1	33.84	0	0.0344	0|0	Q92945/M0R3J3		8.25	0		0	2	MASCOT		T
	R14120_3_IGG1,3720	K.IQNDAGVR.I	872.458	-0.0008	2	1	50.58	0	0.000414	0|0	Q96AE4/Q92945/Q96I24/B4DT31/B4DV73/A0A024R8A7/B4E0X8/M0R0I5/E9PEB5/B4DWL1/Q59FU3		5.84	0		0	2	MASCOT		T
$94-1	tr|Q9BQQ5|Q9BQQ5_HUMAN Ribosomal protein L27a OS=Homo sapiens GN=L27a PE=3 SV=1	2	2	0.2075	12014.7	11.46
$94-2	tr|E9PJD9|E9PJD9_HUMAN 60S ribosomal protein L27a OS=Homo sapiens GN=RPL27A PE=1 SV=1	2	2	0.2418	10126.9	10.23
$94-3	sp|P46776|RL27A_HUMAN 60S ribosomal protein L27a OS=Homo sapiens GN=RPL27A PE=1 SV=2	2	2	0.1486	16561.2	11
$94-4	tr|E9PLL6|E9PLL6_HUMAN 60S ribosomal protein L27a OS=Homo sapiens GN=RPL27A PE=1 SV=1	2	2	0.2037	12200.9	11.46
$94-5	tr|Q6NZ52|Q6NZ52_HUMAN Ribosomal protein L27a OS=Homo sapiens GN=RPL27A PE=2 SV=1	2	2	0.1486	16478.1	11
	R14120_3_IGG1,13815	K.LWTLVSEQTR.V	1232.66	-0.00073	2	1	52.14	0	0.000532	0|0	P46776/E9PJD9/Q9BQQ5/E9PLL6/Q6NZ52		6	0		0	2	MASCOT		T
	R14120_3_IGG1,10664	R.NQSFCPTVNLDK.L	1422.67	-0.00647	2	1	59.06	0	6.46e-05	0|0	P46776/E9PJD9/Q9BQQ5/E9PLL6/Q6NZ52		5.83	0		0	2	MASCOT		T
$95-1	sp|Q9HAU4|SMUF2_HUMAN E3 ubiquitin-protein ligase SMURF2 OS=Homo sapiens GN=SMURF2 PE=1 SV=1	2	2	0.0294	86194.8	8.18
$95-2	tr|J3QQM4|J3QQM4_HUMAN E3 ubiquitin-protein ligase SMURF2 (Fragment) OS=Homo sapiens GN=SMURF2 PE=4 SV=1	2	2	0.0392	64297.7	7.65
	R14120_3_IGG1,5842	K.LGPNDNDTVR.G	1100.53	-0.00185	2	1	46.84	0	0.000762	0|0	Q9HAU4/J3QQM4		4.21	0		0	2	MASCOT		T
	R14120_3_IGG1,6299	R.IGTGGQVVDCSR.L	1248.6	-0.01258	2	1	46.85	0	0.00147	0|0	Q9HAU4/J3QQM4		5.83	0		0	2	MASCOT		T
$96-1	tr|V9HWC0|V9HWC0_HUMAN Epididymis luminal protein 70 OS=Homo sapiens GN=HEL70 PE=2 SV=1	2	2	0.0329	67819.3	6.08
$96-2	sp|P26038|MOES_HUMAN Moesin OS=Homo sapiens GN=MSN PE=1 SV=3	2	2	0.0329	67819.3	6.08
	R14120_3_IGG1,4871	K.AQQELEEQTR.R	1231.59	-0.00143	2	1	31.95	0	0.082	0|0	P26038/V9HWC0		4.25	0		0	2	MASCOT		T
	R14120_3_IGG1,14335	R.EDAVLEYLK.I	1079.56	0.00916	2	1	25.3	0	0.593	0|0	P26038/V9HWC0/Q6PJT4		4.14	0		0	2	MASCOT		T
$97-1	tr|A0A075B6Z2|A0A075B6Z2_HUMAN Protein TRAJ56 (Fragment) OS=Homo sapiens GN=TRAJ56 PE=4 SV=1	14	1	0.381	2110.41	10.29
$97-2	tr|A0N4V7|A0N4V7_HUMAN HCG2039797 (Fragment) OS=Homo sapiens GN=Tcr-alpha PE=4 SV=1	14	1	0.381	2213.56	9.79
	R14120_3_IGG1,8646	K.GITLSVRP.-	842.509	-0.00052	2	1	26.89	0	0.09	0|0	A0N4V7/A0A075B6Z2		9.75	0		0	2	MASCOT		T
	R14120_3_IGG1,8884	K.GITLSVRP.-	842.509	-0.00122	2	1	25.16	0	0.134	0|0	A0N4V7/A0A075B6Z2		9.75	0		0	2	MASCOT		T
	R14120_3_IGG1,9175	K.GITLSVRP.-	842.509	-0.00244	2	1	26.54	0	0.0978	0|0	A0N4V7/A0A075B6Z2		9.75	0		0	2	MASCOT		T
	R14120_3_IGG1,9470	K.GITLSVRP.-	842.509	-0.00048	2	1	27.37	0	0.0806	0|0	A0N4V7/A0A075B6Z2		9.75	0		0	2	MASCOT		T
	R14120_3_IGG1,11019	K.GITLSVRP.-	842.509	-0.0033	2	1	24.78	0	0.135	0|0	A0N4V7/A0A075B6Z2		9.75	0		0	2	MASCOT		T
	R14120_3_IGG1,15927	K.GITLSVRP.-	842.509	-0.0033	2	1	23.21	0	0.194	0|0	A0N4V7/A0A075B6Z2		9.75	0		0	2	MASCOT		T
	R14120_3_IGG1,17712	K.GITLSVRP.-	842.509	-0.0033	2	1	20.43	0	0.367	0|0	A0N4V7/A0A075B6Z2		9.75	0		0	2	MASCOT		T
	R14120_3_IGG1,18244	K.GITLSVRP.-	842.509	-0.00078	2	1	24.22	0	0.167	0|0	A0N4V7/A0A075B6Z2		9.75	0		0	2	MASCOT		T
	R14120_3_IGG1,19164	K.GITLSVRP.-	842.509	-0.00192	2	1	20.4	0	0.402	0|0	A0N4V7/A0A075B6Z2		9.75	0		0	2	MASCOT		T
	R14120_3_IGG1,19463	K.GITLSVRP.-	842.509	-0.00022	2	1	20.69	0	0.375	0|0	A0N4V7/A0A075B6Z2		9.75	0		0	2	MASCOT		T
	R14120_3_IGG1,20028	K.GITLSVRP.-	842.509	-0.0008	2	1	20.72	0	0.373	0|0	A0N4V7/A0A075B6Z2		9.75	0		0	2	MASCOT		T
	R14120_3_IGG1,20603	K.GITLSVRP.-	842.509	-0.0033	2	1	22.39	0	0.234	0|0	A0N4V7/A0A075B6Z2		9.75	0		0	2	MASCOT		T
	R14120_3_IGG1,20927	K.GITLSVRP.-	842.509	-0.0006	2	1	21.12	0	0.34	0|0	A0N4V7/A0A075B6Z2		9.75	0		0	2	MASCOT		T
	R14120_3_IGG1,24514	K.GITLSVRP.-	842.509	-0.00104	2	1	20.21	0	0.419	0|0	A0N4V7/A0A075B6Z2		9.75	0		0	2	MASCOT		T
$98-1	tr|B7Z8B9|B7Z8B9_HUMAN cDNA FLJ52576 OS=Homo sapiens PE=2 SV=1	5	1	0.0205	32934.7	9.19
$98-2	tr|Q6PJ56|Q6PJ56_HUMAN TRA@ protein OS=Homo sapiens GN=TRA@ PE=1 SV=1	5	1	0.0203	33287.1	9.52
$98-3	tr|B7Z6W9|B7Z6W9_HUMAN cDNA FLJ54555 OS=Homo sapiens PE=2 SV=1	5	1	0.02	33595.4	9.19
$98-4	tr|B7Z6X5|B7Z6X5_HUMAN cDNA FLJ56790 OS=Homo sapiens PE=2 SV=1	5	1	0.0205	33067.6	8.96
$98-5	tr|B7Z711|B7Z711_HUMAN cDNA FLJ53668 OS=Homo sapiens PE=2 SV=1	5	1	0.0227	29901.4	9.5
$98-6	tr|B7Z8B2|B7Z8B2_HUMAN cDNA FLJ55265 OS=Homo sapiens PE=2 SV=1	5	1	0.0205	32444.2	9.47
	R14120_3_IGG1,4164	R.VTVEPR.S	700.399	-0.00041	2	1	21.22	0	0.273	0|0	B7Z8B2/B7Z8B9/Q6PJ56/B7Z6X5/B7Z6W9/B7Z711		5.97	0		0	2	MASCOT		T
	R14120_3_IGG1,4324	R.VTVEPR.S	700.399	-0.00027	2	1	24.87	0	0.118	0|0	B7Z8B2/B7Z8B9/Q6PJ56/B7Z6X5/B7Z6W9/B7Z711		5.97	0		0	2	MASCOT		T
	R14120_3_IGG1,4479	R.VTVEPR.S	700.399	-0.00023	2	1	24.92	0	0.117	0|0	B7Z8B2/B7Z8B9/Q6PJ56/B7Z6X5/B7Z6W9/B7Z711		5.97	0		0	2	MASCOT		T
	R14120_3_IGG1,4654	R.VTVEPR.S	700.399	-0.00109	2	1	27.15	0	0.0697	0|0	B7Z8B2/B7Z8B9/Q6PJ56/B7Z6X5/B7Z6W9/B7Z711		5.97	0		0	2	MASCOT		T
	R14120_3_IGG1,4865	R.VTVEPR.S	700.399	0.00609	2	1	20.23	0	0.305	0|0	B7Z8B2/B7Z8B9/Q6PJ56/B7Z6X5/B7Z6W9/B7Z711		5.97	0		0	2	MASCOT		T
$99-1	tr|Q1K9C9|Q1K9C9_HUMAN Oncogene OS=Homo sapiens GN=tre PE=2 SV=1	5	1	0.0154	65647.2	6.42
$99-2	sp|P35125|UBP6_HUMAN Ubiquitin carboxyl-terminal hydrolase 6 OS=Homo sapiens GN=USP6 PE=1 SV=2	5	1	0.0064	158656	7.87
	R14120_3_IGG1,2367	K.VDAQSSAGK.E	862.426	0.01376	2	1	22.99	0	0.471	0|0	P35125/Q1K9C9		5.81	0		0	2	MASCOT		T
	R14120_3_IGG1,2490	K.VDAQSSAGK.E	862.426	0.01376	2	1	30.97	0	0.075	0|0	P35125/Q1K9C9		5.81	0		0	2	MASCOT		T
	R14120_3_IGG1,2618	K.VDAQSSAGK.E	862.426	0.01376	2	1	25.26	0	0.279	0|0	P35125/Q1K9C9		5.81	0		0	2	MASCOT		T
	R14120_3_IGG1,3020	K.VDAQSSAGK.E	862.426	0.01376	2	1	22.61	0	0.514	0|0	P35125/Q1K9C9		5.81	0		0	2	MASCOT		T
	R14120_3_IGG1,3156	K.VDAQSSAGK.E	862.426	0.01048	2	1	24.66	0	0.335	0|0	P35125/Q1K9C9		5.81	0		0	2	MASCOT		T
$100-1	tr|B4E208|B4E208_HUMAN cDNA FLJ53957, highly similar to Homeodomain-interacting protein kinase 3 (EC2.7.11.1) OS=Homo sapiens PE=2 SV=1	3	1	0.0097	55220.4	5.81
$100-2	tr|A8K9U6|A8K9U6_HUMAN cDNA FLJ76121, highly similar to Homo sapiens zinc finger CCCH-type, antiviral 1 (ZC3HAV1), transcript variant 1, mRNA OS=Homo sapiens PE=2 SV=1	3	1	0.0055	101455	8.68
$100-3	sp|Q9H422|HIPK3_HUMAN Homeodomain-interacting protein kinase 3 OS=Homo sapiens GN=HIPK3 PE=1 SV=1	3	1	0.0041	133742	7.16
$100-4	tr|C9J6P4|C9J6P4_HUMAN Zinc finger CCCH-type antiviral protein 1 OS=Homo sapiens GN=ZC3HAV1 PE=1 SV=1	3	1	0.0049	114084	8.86
$100-5	tr|Q05DV5|Q05DV5_HUMAN ZC3HAV1 protein (Fragment) OS=Homo sapiens GN=ZC3HAV1 PE=2 SV=1	3	1	0.0112	49252.4	8.5
$100-6	sp|Q7Z2W4|ZCCHV_HUMAN Zinc finger CCCH-type antiviral protein 1 OS=Homo sapiens GN=ZC3HAV1 PE=1 SV=3	3	1	0.0055	101430	8.72
$100-7	tr|C9K0V9|C9K0V9_HUMAN Ataxin-7-like protein 1 (Fragment) OS=Homo sapiens GN=ATXN7L1 PE=4 SV=1	3	1	0.0067	78188.7	9.95
$100-8	tr|A4D0Q3|A4D0Q3_HUMAN KIAA1218 protein OS=Homo sapiens GN=KIAA1218 PE=4 SV=1	3	1	0.0066	80157.5	9.89
$100-9	tr|B4DXK3|B4DXK3_HUMAN cDNA FLJ58959, highly similar to Ataxin-7-like protein 1 OS=Homo sapiens PE=2 SV=1	3	1	0.0165	32366.6	9.85
$100-10	sp|Q9ULK2|AT7L1_HUMAN Ataxin-7-like protein 1 OS=Homo sapiens GN=ATXN7L1 PE=2 SV=3	3	1	0.0058	91513.3	9.82
$100-11	tr|A8KAE4|A8KAE4_HUMAN cDNA FLJ75520 OS=Homo sapiens PE=2 SV=1	3	1	0.0042	131303	7.57
	R14120_3_IGG1,93	K.IINGK.D ! R.IINGK.S ! K.ILNGK.G	544.345	-0.0047	1	1	26.28	0	0.497	0|0	Q9H422/B4E208/A8KAE4 ! Q7Z2W4/Q05DV5/C9J6P4/A8K9U6 ! Q9ULK2/B4DXK3/A4D0Q3/C9K0V9		8.75	0		0	2	MASCOT		T
	R14120_3_IGG1,279	K.IINGK.D ! R.IINGK.S ! K.ILNGK.G	544.345	-0.0047	1	1	28.87	0	0.274	0|0	Q9H422/B4E208/A8KAE4 ! Q7Z2W4/Q05DV5/C9J6P4/A8K9U6 ! Q9ULK2/B4DXK3/A4D0Q3/C9K0V9		8.75	0		0	2	MASCOT		T
	R14120_3_IGG1,401	K.IINGK.D ! R.IINGK.S ! K.ILNGK.G	544.345	-0.0047	1	1	25.03	0	0.663	0|0	Q9H422/B4E208/A8KAE4 ! Q7Z2W4/Q05DV5/C9J6P4/A8K9U6 ! Q9ULK2/B4DXK3/A4D0Q3/C9K0V9		8.75	0		0	2	MASCOT		T
$101-1	tr|L0R5A1|L0R5A1_HUMAN Alternative protein CSF2RB OS=Homo sapiens GN=CSF2RB PE=4 SV=1	3	1	0.0741	11645.4	11.3
	R14120_3_IGG1,8767	R.LASIVTPR.N	856.525	-0.00238	2	1	29.02	0	0.0582	0|0	L0R5A1		9.75	0		0	2	MASCOT		T
	R14120_3_IGG1,9032	R.LASIVTPR.N	856.525	-0.00158	2	1	23.63	0	0.201	0|0	L0R5A1		9.75	0		0	2	MASCOT		T
	R14120_3_IGG1,9330	R.LASIVTPR.N	856.525	-0.00178	2	1	33	0	0.0233	0|0	L0R5A1		9.75	0		0	2	MASCOT		T
$102-1	sp|Q6UXN9|WDR82_HUMAN WD repeat-containing protein 82 OS=Homo sapiens GN=WDR82 PE=1 SV=1	3	1	0.0224	35078.7	7.59
$102-2	tr|A0A024R333|A0A024R333_HUMAN Transmembrane protein 113, isoform CRA_a OS=Homo sapiens GN=TMEM113 PE=4 SV=1	3	1	0.0224	35078.7	7.59
	R14120_3_IGG1,6113	K.VAVLDGK.H	701.419	0.00649	2	1	22.05	0	0.773	0|0	Q6UXN9/A0A024R333		5.81	0		0	2	MASCOT		T
	R14120_3_IGG1,6447	K.VAVLDGK.H	701.419	0.00649	2	1	28.38	0	0.18	0|0	Q6UXN9/A0A024R333		5.81	0		0	2	MASCOT		T
	R14120_3_IGG1,12848	K.VAVLDGK.H	701.419	0.00649	2	1	21.86	0	0.807	0|0	Q6UXN9/A0A024R333		5.81	0		0	2	MASCOT		T
$103-1	tr|L8EAG4|L8EAG4_HUMAN Alternative protein CHST9 OS=Homo sapiens GN=CHST9 PE=4 SV=1	2	1	0.1404	6358.49	10.22
	R14120_3_IGG1,6116	K.KGIILDGK.H	843.53	-0.00031	2	1	29.68	0	0.0658	0|0	L8EAG4		8.59	1		0	2	MASCOT		T
	R14120_3_IGG1,6347	K.KGIILDGK.H	843.53	-0.00291	2	1	37.71	0	0.0232	0|0	L8EAG4		8.59	1		0	2	MASCOT		T
$104-1	sp|P08254|MMP3_HUMAN Stromelysin-1 OS=Homo sapiens GN=MMP3 PE=1 SV=2	2	1	0.0189	53976.7	5.77
	R14120_3_IGG1,4436	K.DAVDSAVEK.A	933.452	0.00236	1	1	31.39	0	0.147	0|0	P08254		4.03	0		0	2	MASCOT		T
	R14120_3_IGG1,7264	K.DAVDSAVEK.A	933.452	0.00236	1	1	24.58	0	0.706	0|0	P08254		4.03	0		0	2	MASCOT		T
$105-1	sp|Q4G0F5|VP26B_HUMAN Vacuolar protein sorting-associated protein 26B OS=Homo sapiens GN=VPS26B PE=1 SV=2	2	1	0.0208	39154.2	6.85
$105-2	tr|A0A024R3L9|A0A024R3L9_HUMAN Vacuolar protein sorting 26 homolog B (Yeast), isoform CRA_a OS=Homo sapiens GN=VPS26B PE=4 SV=1	2	1	0.0208	39154.2	6.85
	R14120_3_IGG1,6408	R.KGDIVRK.S	815.51	0.01346	2	1	24.52	0	0.297	0|0	Q4G0F5/A0A024R3L9		9.99	2		0	2	MASCOT		T
	R14120_3_IGG1,6785	R.KGDIVRK.S	815.51	0.01118	2	1	26.45	0	0.191	0|0	Q4G0F5/A0A024R3L9		9.99	2		0	2	MASCOT		T
$106-1	tr|A0A024R866|A0A024R866_HUMAN Ribosomal protein L35, isoform CRA_a OS=Homo sapiens GN=RPL35 PE=4 SV=1	1	1	0.0592	17773.7	10.23
$106-2	sp|P42766|RL35_HUMAN 60S ribosomal protein L35 OS=Homo sapiens GN=RPL35 PE=1 SV=2	1	1	0.0813	14551.3	11.04
$106-3	tr|F2Z388|F2Z388_HUMAN 60S ribosomal protein L35 OS=Homo sapiens GN=RPL35 PE=1 SV=1	1	1	0.1042	10644.6	10.3
	R14120_3_IGG1,8147	R.VLTVINQTQK.E	1143.67	0.00048	2	1	45.36	0	0.0029	0|0	P42766/F2Z388/A0A024R866		8.72	0		0	2	MASCOT		T
$107-1	tr|A0A024R8W0|A0A024R8W0_HUMAN DEAD (Asp-Glu-Ala-Asp) box polypeptide 48, isoform CRA_a OS=Homo sapiens GN=DDX48 PE=3 SV=1	1	1	0.0292	46870.5	6.3
$107-2	tr|I3L3H2|I3L3H2_HUMAN Eukaryotic initiation factor 4A-III (Fragment) OS=Homo sapiens GN=EIF4A3 PE=1 SV=1	1	1	0.096	13583.4	5.36
$107-3	sp|P38919|IF4A3_HUMAN Eukaryotic initiation factor 4A-III OS=Homo sapiens GN=EIF4A3 PE=1 SV=4	1	1	0.0292	46870.5	6.3
	R14120_3_IGG1,4861	R.DVIAQSQSGTGK.T	1190.6	-0.0012	2	1	25.07	0	0.236	0|0	P38919/I3L3H2/A0A024R8W0		5.84	0		0	2	MASCOT		T
$108-1	tr|A0A024RAQ1|A0A024RAQ1_HUMAN Cold shock domain protein A, isoform CRA_a OS=Homo sapiens GN=CSDA PE=4 SV=1	1	1	0.0511	40089.4	9.77
$108-2	tr|A0A024RAV4|A0A024RAV4_HUMAN Cold shock domain protein A, isoform CRA_b OS=Homo sapiens GN=CSDA PE=4 SV=1	1	1	0.0627	31946.7	9.66
$108-3	sp|P16989|YBOX3_HUMAN Y-box-binding protein 3 OS=Homo sapiens GN=YBX3 PE=1 SV=4	1	1	0.0511	40089.4	9.77
$108-4	tr|Q96GD7|Q96GD7_HUMAN CSDA protein OS=Homo sapiens PE=2 SV=1	1	1	0.0627	31930.7	9.66
$108-5	tr|Q59EB5|Q59EB5_HUMAN CSDA protein variant (Fragment) OS=Homo sapiens PE=2 SV=1	1	1	0.1418	14786.4	9.58
	R14120_3_IGG1,8850	K.GAEAANVTGPDGVPVEGSR.Y	1782.86	0.00897	2	1	44.74	0	0.00222	0|0	P16989/Q96GD7/A0A024RAQ1/A0A024RAV4/Q59EB5		4.14	0		0	2	MASCOT		T
$109-1	tr|A0A024RBC7|A0A024RBC7_HUMAN Calcium-transporting ATPase OS=Homo sapiens GN=ATP2B1 PE=3 SV=1	1	1	0.0107	134683	5.65
$109-2	tr|Q58F24|Q58F24_HUMAN ATP2B1 protein (Fragment) OS=Homo sapiens GN=ATP2B1 PE=2 SV=1	1	1	0.0415	33949.3	5
$109-3	sp|P20020|AT2B1_HUMAN Plasma membrane calcium-transporting ATPase 1 OS=Homo sapiens GN=ATP2B1 PE=1 SV=3	1	1	0.0103	138754	5.73
	R14120_3_IGG1,13604	R.REAVFGKNFIPPK.K	1502.85	0.02904	3	1	24.19	0	0.312	0|0	P20020/A0A024RBC7/Q58F24		9.99	2		0	2	MASCOT		T
$110-1	tr|A5D904|A5D904_HUMAN RPS9 protein (Fragment) OS=Homo sapiens GN=RPS9 PE=2 SV=1	1	1	0.0619	13161.3	10.45
$110-2	tr|B7Z732|B7Z732_HUMAN cDNA FLJ61636, highly similar to 40S ribosomal protein S9 OS=Homo sapiens PE=2 SV=1	1	1	0.0446	18563.9	10.81
$110-3	tr|B5MCT8|B5MCT8_HUMAN 40S ribosomal protein S9 OS=Homo sapiens GN=RPS9 PE=1 SV=1	1	1	0.0504	16627.5	11.06
$110-4	tr|A0A024R4M0|A0A024R4M0_HUMAN Ribosomal protein S9, isoform CRA_a OS=Homo sapiens GN=RPS9 PE=3 SV=1	1	1	0.0361	22591.1	10.66
$110-5	sp|P46781|RS9_HUMAN 40S ribosomal protein S9 OS=Homo sapiens GN=RPS9 PE=1 SV=3	1	1	0.0361	22591.1	10.66
$110-6	tr|C9JM19|C9JM19_HUMAN 40S ribosomal protein S9 OS=Homo sapiens GN=RPS9 PE=1 SV=1	1	1	0.0449	18400.4	10.34
	R14120_3_IGG1,11681	K.IEDFLER.R	921.468	-0.00158	2	1	24.62	0	0.246	0|0	P46781/C9JM19/B5MCT8/A0A024R4M0/B7Z732/A5D904		4.14	0		0	2	MASCOT		T
$111-1	tr|A8K7N0|A8K7N0_HUMAN cDNA FLJ75556, highly similar to Homo sapiens ribosomal protein L14, mRNA OS=Homo sapiens PE=2 SV=1	1	1	0.0505	23645.8	10.85
$111-2	tr|A0PJ62|A0PJ62_HUMAN RPL14 protein (Fragment) OS=Homo sapiens GN=RPL14 PE=2 SV=1	1	1	0.0887	14611.2	10.63
$111-3	tr|Q6IPH7|Q6IPH7_HUMAN RPL14 protein OS=Homo sapiens GN=RPL14 PE=2 SV=1	1	1	0.05	23787	10.94
$111-4	sp|P50914|RL14_HUMAN 60S ribosomal protein L14 OS=Homo sapiens GN=RPL14 PE=1 SV=4	1	1	0.0512	23431.6	10.94
$111-5	tr|B7Z6S8|B7Z6S8_HUMAN cDNA FLJ51325, highly similar to 60S ribosomal protein L14 OS=Homo sapiens PE=2 SV=1	1	1	0.0859	15082.6	10.73
$111-6	tr|A8K3Q9|A8K3Q9_HUMAN cDNA FLJ76611, highly similar to Homo sapiens ribosomal protein L14 (RPL14), mRNA OS=Homo sapiens PE=2 SV=1	1	1	0.0509	23454.6	10.93
$111-7	tr|E7EPB3|E7EPB3_HUMAN 60S ribosomal protein L14 OS=Homo sapiens GN=RPL14 PE=1 SV=1	1	1	0.0887	14557.9	10.21
	R14120_3_IGG1,8137	R.ALVDGPCTQVR.R	1215.62	-0.005	2	1	22.74	0	0.408	0|0	P50914/Q6IPH7/A8K7N0/A0PJ62/B7Z6S8/E7EPB3/A8K3Q9		5.87	0		0	2	MASCOT		T
$112-1	tr|A8MZG1|A8MZG1_HUMAN Thrombospondin-1 (Fragment) OS=Homo sapiens GN=THBS1 PE=1 SV=1	1	1	0.1064	10052.4	5.2
$112-2	tr|A0PJG0|A0PJG0_HUMAN THBS1 protein (Fragment) OS=Homo sapiens GN=THBS1 PE=2 SV=1	1	1	0.0249	43943.4	5.65
$112-3	sp|P07996|TSP1_HUMAN Thrombospondin-1 OS=Homo sapiens GN=THBS1 PE=1 SV=2	1	1	0.0085	129381	4.71
$112-4	tr|A0A024R9Q1|A0A024R9Q1_HUMAN Thrombospondin 1, isoform CRA_a OS=Homo sapiens GN=THBS1 PE=4 SV=1	1	1	0.0085	129351	4.71
	R14120_3_IGG1,7204	K.GPDPSSPAFR.I	1030.5	-0.00201	2	1	23.7	0	0.192	0|0	P07996/A0A024R9Q1/A8MZG1/A0PJG0		5.84	0		0	2	MASCOT		T
$113-1	tr|B2NI05|B2NI05_HUMAN Major prion protein OS=Homo sapiens GN=PRNP PE=2 SV=1	1	1	0.0478	24959.6	9.16
$113-2	tr|B2NI04|B2NI04_HUMAN Major prion protein OS=Homo sapiens GN=PRNP PE=2 SV=1	1	1	0.0478	24991.7	9.16
$113-3	tr|X6RKS3|X6RKS3_HUMAN Major prion protein (Fragment) OS=Homo sapiens GN=PRNP PE=3 SV=1	1	1	0.0507	23554.1	9.17
$113-4	tr|Q5U0K3|Q5U0K3_HUMAN Major prion protein OS=Homo sapiens PE=2 SV=1	1	1	0.0435	27559.7	8.99
$113-5	tr|A1YVW6|A1YVW6_HUMAN Major prion protein OS=Homo sapiens GN=PRNP PE=3 SV=1	1	1	0.0435	27589.7	9.18
$113-6	tr|Q6FGR8|Q6FGR8_HUMAN Major prion protein OS=Homo sapiens GN=PRNP PE=2 SV=1	1	1	0.0435	27598.8	9.25
$113-7	tr|Q86XR1|Q86XR1_HUMAN Major prion protein (Fragment) OS=Homo sapiens GN=PRNP PE=3 SV=1	1	1	0.0462	26108.1	9.2
$113-8	tr|Q6SES1|Q6SES1_HUMAN Major prion protein OS=Homo sapiens GN=PRNP PE=3 SV=1	1	1	0.0397	29991.3	9.13
$113-9	tr|O75942|O75942_HUMAN Major prion protein OS=Homo sapiens GN=PRNP PE=3 SV=2	1	1	0.0386	30768.1	9.13
$113-10	tr|A2A2V1|A2A2V1_HUMAN Major prion protein (Fragment) OS=Homo sapiens GN=PRNP PE=3 SV=1	1	1	0.0442	27278.4	9.13
$113-11	tr|Q6FGN5|Q6FGN5_HUMAN Major prion protein (Fragment) OS=Homo sapiens GN=PRNP PE=2 SV=1	1	1	0.0435	27628.8	9.13
$113-12	tr|Q53YK7|Q53YK7_HUMAN Major prion protein OS=Homo sapiens GN=PRNP PE=2 SV=1	1	1	0.0435	27660.9	9.13
$113-13	tr|Q540C4|Q540C4_HUMAN Major prion protein (Fragment) OS=Homo sapiens GN=PRNP PE=3 SV=1	1	1	0.0447	26884	9.4
$113-14	tr|D4P3Q7|D4P3Q7_HUMAN Major prion protein (Fragment) OS=Homo sapiens GN=PRNP PE=3 SV=1	1	1	0.0447	26899	9.2
$113-15	tr|B2R5Q9|B2R5Q9_HUMAN Major prion protein OS=Homo sapiens PE=2 SV=1	1	1	0.0435	27588.8	9.25
$113-16	tr|B4DJ65|B4DJ65_HUMAN Major prion protein OS=Homo sapiens PE=2 SV=1	1	1	0.048	25298.4	9.13
$113-17	sp|P04156|PRIO_HUMAN Major prion protein OS=Homo sapiens GN=PRNP PE=1 SV=1	1	1	0.0435	27660.9	9.13
	R14120_3_IGG1,4498	R.YPGQGSPGGNR.Y	1089.51	-0.00552	2	1	23.21	0	0.505	0|0	P04156/Q53YK7/Q6FGN5/Q540C4/B4DJ65/D4P3Q7/B2R5Q9/B2NI05/B2NI04/Q86XR1/Q6FGR8/O75942/A1YVW6/Q5U0K3/Q6SES1/X6RKS3/A2A2V1		8.75	0		0	2	MASCOT		T
$114-1	tr|B2R6Y1|B2R6Y1_HUMAN Histone H3 OS=Homo sapiens PE=2 SV=1	1	1	0.0515	15313.7	11.26
$114-2	tr|K7ES00|K7ES00_HUMAN Histone H3.3 (Fragment) OS=Homo sapiens GN=H3F3B PE=1 SV=1	1	1	0.0464	16621.2	11.84
$114-3	tr|B4DEB1|B4DEB1_HUMAN Histone H3 OS=Homo sapiens GN=H3F3A PE=1 SV=1	1	1	0.0569	14052.4	11.34
$114-4	tr|Q5TEC6|Q5TEC6_HUMAN Histone H3 OS=Homo sapiens GN=HIST2H3PS2 PE=1 SV=1	1	1	0.0515	15429.9	11.27
$114-5	tr|K7EP01|K7EP01_HUMAN Histone H3.3 OS=Homo sapiens GN=H3F3B PE=1 SV=1	1	1	0.0619	12807.9	11.49
$114-6	tr|B4E380|B4E380_HUMAN Histone H3 OS=Homo sapiens PE=2 SV=1	1	1	0.0619	12918.1	11.92
$114-7	tr|K7EK07|K7EK07_HUMAN Histone H3 (Fragment) OS=Homo sapiens GN=H3F3B PE=1 SV=1	1	1	0.053	14914.3	11.29
$114-8	tr|K7EMV3|K7EMV3_HUMAN Histone H3 OS=Homo sapiens GN=H3F3B PE=1 SV=1	1	1	0.0761	10334	11.82
$114-9	tr|B2R4P9|B2R4P9_HUMAN Histone H3 OS=Homo sapiens GN=H3F3A PE=2 SV=1	1	1	0.0515	15327.7	11.27
$114-10	sp|Q16695|H31T_HUMAN Histone H3.1t OS=Homo sapiens GN=HIST3H3 PE=1 SV=3	1	1	0.0515	15508.1	11.13
$114-11	sp|P84243|H33_HUMAN Histone H3.3 OS=Homo sapiens GN=H3F3A PE=1 SV=2	1	1	0.0515	15327.7	11.27
$114-12	sp|Q6NXT2|H3C_HUMAN Histone H3.3C OS=Homo sapiens GN=H3F3C PE=1 SV=3	1	1	0.0519	15213.6	11.11
$114-13	sp|P68431|H31_HUMAN Histone H3.1 OS=Homo sapiens GN=HIST1H3A PE=1 SV=2	1	1	0.0515	15403.9	11.13
$114-14	sp|Q71DI3|H32_HUMAN Histone H3.2 OS=Homo sapiens GN=HIST2H3A PE=1 SV=3	1	1	0.0515	15387.8	11.27
	R14120_3_IGG1,10009	K.STELLIR.K	831.493	0.0007	2	1	47.88	0	0.00196	0|0	Q16695/P68431/Q71DI3/P84243/Q6NXT2/B2R4P9/B4DEB1/Q5TEC6/B2R6Y1/K7ES00/K7EK07/K7EMV3/K7EP01/B4E380		5.72	0		0	2	MASCOT		T
$115-1	tr|B2R7L2|B2R7L2_HUMAN Annexin OS=Homo sapiens PE=2 SV=1	1	1	0.0172	50283	6.25
$115-2	tr|B4DWU2|B4DWU2_HUMAN Annexin OS=Homo sapiens PE=2 SV=1	1	1	0.0204	43567.8	6.25
$115-3	tr|Q53HM8|Q53HM8_HUMAN Annexin (Fragment) OS=Homo sapiens PE=2 SV=1	1	1	0.0172	50227.1	6.77
$115-4	tr|B4DHY4|B4DHY4_HUMAN Annexin OS=Homo sapiens PE=2 SV=1	1	1	0.0184	47738.2	5.52
$115-5	tr|B2R657|B2R657_HUMAN Annexin OS=Homo sapiens PE=2 SV=1	1	1	0.0164	52639.5	5.38
$115-6	tr|B4DT77|B4DT77_HUMAN Annexin OS=Homo sapiens PE=1 SV=1	1	1	0.0238	37804.6	6.77
$115-7	sp|P20073|ANXA7_HUMAN Annexin A7 OS=Homo sapiens GN=ANXA7 PE=1 SV=3	1	1	0.0164	52738.7	5.52
	R14120_3_IGG1,11046	R.DLLSSVSR.E	876.479	0.00091	2	1	41.47	0	0.00651	0|0	P20073/B4DT77/B2R657/B4DWU2/B2R7L2/B4DHY4/Q53HM8		5.84	0		0	2	MASCOT		T
$116-1	tr|B2RA52|B2RA52_HUMAN cDNA, FLJ94700, highly similar to Homo sapiens interleukin-1 receptor-associated kinase 3 (IRAK3), mRNA OS=Homo sapiens PE=2 SV=1	1	1	0.0201	67737.9	6.25
	R14120_3_IGG1,14874	K.RGLDSCVSFLDK.K	1396.69	-0.00379	2	1	35.74	0	0.0198	0|0	B2RA52		5.95	1		0	2	MASCOT		T
$117-1	tr|B3KMA4|B3KMA4_HUMAN cDNA FLJ10602 fis, clone NT2RP2005001, highly similar to NEDD4-binding protein 1 OS=Homo sapiens PE=2 SV=1	1	1	0.0223	40399	8.2
	R14120_3_IGG1,7311	-.M*KSACEKR.L	1025.49	0.01395	2	1	21.08	0	0.229	0|0	B3KMA4		9.3	2	15.994919 Oxidation (M)	0	2	MASCOT		T
$118-1	tr|B3KTQ9|B3KTQ9_HUMAN Procollagen-proline, 2-oxoglutarate 4-dioxygenase (Proline 4-hydroxylase), beta polypeptide, isoform CRA_b OS=Homo sapiens GN=P4HB PE=2 SV=1	1	1	0.0649	21252.4	4.47
$118-2	tr|A0A024R8S5|A0A024R8S5_HUMAN Protein disulfide-isomerase OS=Homo sapiens GN=P4HB PE=3 SV=1	1	1	0.0236	57115.7	4.76
$118-3	sp|P07237|PDIA1_HUMAN Protein disulfide-isomerase OS=Homo sapiens GN=P4HB PE=1 SV=3	1	1	0.0236	57115.7	4.76
$118-4	tr|B4DNL5|B4DNL5_HUMAN Protein disulfide-isomerase OS=Homo sapiens PE=2 SV=1	1	1	0.0244	55380.6	4.68
$118-5	tr|H7BZ94|H7BZ94_HUMAN Protein disulfide-isomerase OS=Homo sapiens GN=P4HB PE=1 SV=2	1	1	0.0259	52501.5	4.76
$118-6	tr|B4DUA5|B4DUA5_HUMAN cDNA FLJ59430, highly similar to Protein disulfide-isomerase (EC 5.3.4.1) OS=Homo sapiens PE=2 SV=1	1	1	0.0265	51252.3	4.77
$118-7	tr|B4DLN6|B4DLN6_HUMAN cDNA FLJ59033, highly similar to Protein disulfide-isomerase (EC 5.3.4.1) OS=Homo sapiens PE=2 SV=1	1	1	0.0266	51187.1	4.82
$118-8	tr|Q96C96|Q96C96_HUMAN P4HB protein (Fragment) OS=Homo sapiens GN=P4HB PE=2 SV=2	1	1	0.044	31462.8	4.48
$118-9	tr|F5H8J2|F5H8J2_HUMAN Uncharacterized protein OS=Homo sapiens GN=P4HB PE=1 SV=1	1	1	0.0266	51125.1	4.82
$118-10	tr|I3L0S0|I3L0S0_HUMAN Protein disulfide-isomerase (Fragment) OS=Homo sapiens GN=P4HB PE=1 SV=1	1	1	0.0811	16215.1	4.88
$118-11	tr|H0Y3Z3|H0Y3Z3_HUMAN Protein disulfide-isomerase (Fragment) OS=Homo sapiens GN=P4HB PE=1 SV=1	1	1	0.0438	31432.8	4.51
	R14120_3_IGG1,7342	K.MDSTANEVEAVK.V	1293.6	-0.00574	2	1	25.44	0	0.129	0|0	P07237/B3KTQ9/A0A024R8S5/B4DUA5/B4DLN6/B4DNL5/H7BZ94/I3L0S0/H0Y3Z3/Q96C96/F5H8J2		4.14	0		0	2	MASCOT		T
$119-1	tr|B3KX72|B3KX72_HUMAN cDNA FLJ44920 fis, clone BRAMY3011501, highly similar to Heterogeneous nuclear ribonucleoprotein U OS=Homo sapiens PE=2 SV=1	1	1	0.0093	83084.1	8.95
$119-2	tr|Q96BA7|Q96BA7_HUMAN HNRPU protein OS=Homo sapiens PE=2 SV=1	1	1	0.0097	79714.8	8.03
$119-3	tr|B4DLR3|B4DLR3_HUMAN cDNA FLJ54020, highly similar to Heterogeneous nuclear ribonucleoprotein U OS=Homo sapiens PE=2 SV=1	1	1	0.0089	86859.6	6.07
$119-4	tr|Q7Z4Q5|Q7Z4Q5_HUMAN Heterogeneous nuclear ribonucleoprotein U (Scaffold attachment factor A), isoform CRA_a OS=Homo sapiens GN=HNRPU PE=2 SV=1	1	1	0.0136	57662.7	9.42
$119-5	sp|Q00839|HNRPU_HUMAN Heterogeneous nuclear ribonucleoprotein U OS=Homo sapiens GN=HNRNPU PE=1 SV=6	1	1	0.0085	90583.4	5.76
	R14120_3_IGG1,10204	K.FIEIAAR.K	819.472	-0.00044	2	1	28.17	0	0.186	0|0	Q00839/Q7Z4Q5/Q96BA7/B4DLR3/B3KX72		6	0		0	2	MASCOT		T
$120-1	tr|B3KY47|B3KY47_HUMAN cDNA FLJ46841 fis, clone UTERU3000670, highly similar to Homo sapiens shroom (SHRM), mRNA OS=Homo sapiens PE=2 SV=1	1	1	0.0051	192592	7.3
$120-2	tr|Q6ZVL3|Q6ZVL3_HUMAN cDNA FLJ42424 fis, clone BLADE2004089, moderately similar to Mus musculus PDZ domain actin binding protein Shroom mRNA (Fragment) OS=Homo sapiens PE=2 SV=1	1	1	0.0111	87857	9.56
$120-3	tr|B4E244|B4E244_HUMAN cDNA FLJ55531, highly similar to Homo sapiens shroom (SHRM), mRNA OS=Homo sapiens PE=2 SV=1	1	1	0.008	122258	9.42
$120-4	sp|Q8TF72|SHRM3_HUMAN Protein Shroom3 OS=Homo sapiens GN=SHROOM3 PE=1 SV=2	1	1	0.0045	216855	7.87
	R14120_3_IGG1,4315	R.SSPATADKR.Q	932.48	0.00684	2	1	24.09	0	0.337	0|0	Q8TF72/B4E244/B3KY47/Q6ZVL3		8.46	1		0	2	MASCOT		T
$121-1	tr|B4DJI9|B4DJI9_HUMAN cDNA FLJ57378, highly similar to Lymphocyte cytosolic protein 2 OS=Homo sapiens PE=2 SV=1	1	1	0.0274	36839.3	9.74
$121-2	tr|E7ESF6|E7ESF6_HUMAN Lymphocyte cytosolic protein 2 OS=Homo sapiens GN=LCP2 PE=4 SV=1	1	1	0.0274	36840.3	9.64
$121-3	sp|Q13094|LCP2_HUMAN Lymphocyte cytosolic protein 2 OS=Homo sapiens GN=LCP2 PE=1 SV=1	1	1	0.0169	60187.4	5.89
$121-4	tr|B4DT07|B4DT07_HUMAN cDNA FLJ58407, highly similar to Lymphocyte cytosolic protein 2 OS=Homo sapiens PE=2 SV=1	1	1	0.0184	54821	8.22
	R14120_3_IGG1,7247	K.MPLLLIDGK.N	999.591	-0.0093	1	1	36.5	0	0.0147	0|0	Q13094/B4DT07/B4DJI9/E7ESF6		5.59	0		0	2	MASCOT		T
$122-1	tr|B4DPH5|B4DPH5_HUMAN cDNA FLJ55496, highly similar to Aminopeptidase N (EC 3.4.11.2) OS=Homo sapiens PE=2 SV=1	1	1	0.015	61413.4	5.2
$122-2	tr|B4DP01|B4DP01_HUMAN cDNA FLJ56120, highly similar to Aminopeptidase N (EC 3.4.11.2) OS=Homo sapiens PE=2 SV=1	1	1	0.015	61409.4	5.26
	R14120_3_IGG1,11928	-.MVLNDVYR.V	1009.51	-0.01859	2	1	21.62	0	0.589	0|0	B4DPH5/B4DP01		5.59	0		0	2	MASCOT		T
$123-1	tr|B4DQF8|B4DQF8_HUMAN cDNA FLJ54375, highly similar to Protein-lysine 6-oxidase (EC 1.4.3.13) OS=Homo sapiens PE=2 SV=1	1	1	0.0371	42436.6	7.93
$123-2	tr|B7ZAJ4|B7ZAJ4_HUMAN cDNA, FLJ79208, highly similar to Protein-lysine 6-oxidase (EC 1.4.3.13) OS=Homo sapiens PE=2 SV=1	1	1	0.0749	21617.7	6.09
$123-3	sp|P28300|LYOX_HUMAN Protein-lysine 6-oxidase OS=Homo sapiens GN=LOX PE=1 SV=2	1	1	0.0336	46943.6	8.36
$123-4	tr|B4DN04|B4DN04_HUMAN cDNA FLJ51899, highly similar to Protein-lysine 6-oxidase (EC 1.4.3.13) OS=Homo sapiens PE=2 SV=1	1	1	0.0556	29318.9	5.84
$123-5	tr|Q96PQ9|Q96PQ9_HUMAN Lysyl oxidase OS=Homo sapiens GN=LOX PE=4 SV=1	1	1	0.0336	46969.6	8.36
$123-6	tr|D0PNI2|D0PNI2_HUMAN Lysyl oxidase OS=Homo sapiens GN=LOX PE=4 SV=1	1	1	0.0336	46943.6	8.36
	R14120_3_IGG1,8768	R.CAAEENCLASTAYR.A	1615.68	-0.00884	2	1	88.38	0	7.36e-08	0|0	P28300/D0PNI2/Q96PQ9/B4DN04/B7ZAJ4/B4DQF8		4.53	0		0	2	MASCOT		T
$124-1	tr|B4DUF8|B4DUF8_HUMAN cDNA FLJ52165, highly similar to Ubiquitin-conjugating enzyme E2 J1 (EC 6.3.2.19) OS=Homo sapiens PE=2 SV=1	1	1	0.0165	33311	5.76
$124-2	sp|Q9Y385|UB2J1_HUMAN Ubiquitin-conjugating enzyme E2 J1 OS=Homo sapiens GN=UBE2J1 PE=1 SV=2	1	1	0.0157	35198.2	6.26
	R14120_3_IGG1,5245	R.FEVGK.K	579.314	0.00369	1	1	32.83	0	0.0907	0|0	Q9Y385/B4DUF8		6	0		0	2	MASCOT		T
$125-1	tr|B4E2H6|B4E2H6_HUMAN cDNA FLJ61548, highly similar to Homo sapiens SEC31-like 2 (SEC31L2), transcript variant 1, mRNA OS=Homo sapiens PE=2 SV=1	1	1	0.026	21611.3	7.04
$125-2	tr|B4DGE3|B4DGE3_HUMAN cDNA FLJ60494, highly similar to Homo sapiens SEC31-like 2 (SEC31L2), transcript variant 1, mRNA OS=Homo sapiens PE=2 SV=1	1	1	0.0142	39006.8	6.3
$125-3	tr|A8KAL6|A8KAL6_HUMAN cDNA FLJ78618, highly similar to Homo sapiens SEC31-like 2 (S. cerevisiae) (SEC31L2), transcript variant 2, mRNA OS=Homo sapiens PE=2 SV=1	1	1	0.0143	38551.2	6.41
$125-4	tr|E9PKR7|E9PKR7_HUMAN Protein transport protein Sec31B OS=Homo sapiens GN=SEC31B PE=4 SV=1	1	1	0.0143	38577.3	6.41
$125-5	tr|A8K1R0|A8K1R0_HUMAN cDNA FLJ77024, highly similar to Homo sapiens SEC31-like 2 (S. cerevisiae) (SEC31L2), transcript variant 2, mRNA OS=Homo sapiens PE=2 SV=1	1	1	0.0143	38567.3	6.41
	R14120_3_IGG1,6490	R.QADKV.-	560.304	0.00385	1	1	21.22	0	0.497	0|0	A8K1R0/B4DGE3/B4E2H6/A8KAL6/E9PKR7		5.84	1		0	2	MASCOT		T
$126-1	tr|B5BUE6|B5BUE6_HUMAN ATP-dependent RNA helicase DDX5 (Fragment) OS=Homo sapiens GN=DDX5 PE=2 SV=1	1	1	0.0147	69120.3	9.06
$126-2	tr|J3KTA4|J3KTA4_HUMAN Probable ATP-dependent RNA helicase DDX5 OS=Homo sapiens GN=DDX5 PE=1 SV=1	1	1	0.0147	69086.3	9.01
$126-3	tr|J3QR02|J3QR02_HUMAN Probable ATP-dependent RNA helicase DDX5 OS=Homo sapiens GN=DDX5 PE=1 SV=1	1	1	0.0909	11428.7	10
$126-4	tr|Q59E92|Q59E92_HUMAN Putative uncharacterized protein (Fragment) OS=Homo sapiens PE=2 SV=1	1	1	0.0197	51727.9	9.21
$126-5	tr|B4DN41|B4DN41_HUMAN cDNA FLJ53366, highly similar to Probable ATP-dependent RNA helicase DDX5 (EC 3.6.1.-) OS=Homo sapiens PE=2 SV=1	1	1	0.0149	67761.7	9.02
$126-6	tr|C1IK54|C1IK54_HUMAN DEAD box polypeptide 5/ets variant protein 4 fusion protein OS=Homo sapiens GN=DDX5-ETV4 fusion PE=2 SV=1	1	1	0.0173	58159.2	6.27
$126-7	tr|J3KRX8|J3KRX8_HUMAN Probable ATP-dependent RNA helicase DDX5 (Fragment) OS=Homo sapiens GN=DDX5 PE=1 SV=1	1	1	0.075	13691.2	9.76
$126-8	tr|Q7Z2V5|Q7Z2V5_HUMAN Putative uncharacterized protein DKFZp686J01190 (Fragment) OS=Homo sapiens GN=DKFZp686J01190 PE=2 SV=1	1	1	0.0222	45996.2	8.62
$126-9	sp|P17844|DDX5_HUMAN Probable ATP-dependent RNA helicase DDX5 OS=Homo sapiens GN=DDX5 PE=1 SV=1	1	1	0.0147	69147.3	9.06
$126-10	tr|J3QRQ7|J3QRQ7_HUMAN Probable ATP-dependent RNA helicase DDX5 (Fragment) OS=Homo sapiens GN=DDX5 PE=1 SV=1	1	1	0.0425	23487.5	9.53
	R14120_3_IGG1,5782	R.TAQEVETYR.R	1096.53	-0.00581	2	1	27.39	0	0.0967	0|0	P17844/J3QRQ7/Q7Z2V5/B4DN41/C1IK54/J3KRX8/Q59E92/J3KTA4/J3QR02/B5BUE6		4.53	0		0	2	MASCOT		T
$127-1	tr|B7Z992|B7Z992_HUMAN cDNA FLJ53698, highly similar to Gelsolin OS=Homo sapiens PE=2 SV=1	1	1	0.0182	78830.6	5.77
$127-2	tr|B7Z2X4|B7Z2X4_HUMAN cDNA FLJ53327, highly similar to Gelsolin OS=Homo sapiens PE=2 SV=1	1	1	0.0184	77788.5	5.47
$127-3	tr|Q5T0H9|Q5T0H9_HUMAN Gelsolin OS=Homo sapiens GN=GSN PE=1 SV=1	1	1	0.0268	52372.2	5.21
$127-4	tr|B7Z4U6|B7Z4U6_HUMAN cDNA FLJ55803, highly similar to Gelsolin OS=Homo sapiens PE=2 SV=1	1	1	0.0189	75751.1	5.56
$127-5	sp|P06396|GELS_HUMAN Gelsolin OS=Homo sapiens GN=GSN PE=1 SV=1	1	1	0.0166	85696.5	5.9
$127-6	tr|B3KS49|B3KS49_HUMAN cDNA FLJ35478 fis, clone SMINT2007796, highly similar to Gelsolin OS=Homo sapiens PE=2 SV=1	1	1	0.0268	52342.2	5.34
$127-7	tr|B7Z9A0|B7Z9A0_HUMAN cDNA FLJ56212, highly similar to Gelsolin OS=Homo sapiens PE=2 SV=1	1	1	0.0172	83102.4	5.58
$127-8	tr|Q5T0H7|Q5T0H7_HUMAN Gelsolin OS=Homo sapiens GN=GSN PE=1 SV=1	1	1	0.0691	20783.2	4.68
$127-9	tr|Q5T0H8|Q5T0H8_HUMAN Gelsolin OS=Homo sapiens GN=GSN PE=1 SV=1	1	1	0.0628	22948.5	4.6
$127-10	tr|B7Z6N2|B7Z6N2_HUMAN cDNA FLJ56154, highly similar to Gelsolin OS=Homo sapiens PE=2 SV=1	1	1	0.0169	84765.3	5.57
	R14120_3_IGG1,12442	K.AGALNSNDAFVLK.T	1319.7	0.00165	2	1	43.57	0	0.00364	0|0	P06396/B3KS49/Q5T0H8/B7Z6N2/B7Z9A0/Q5T0H7/B7Z4U6/B7Z2X4/Q5T0H9/B7Z992		5.88	0		0	2	MASCOT		T
$128-1	tr|B7Z9M9|B7Z9M9_HUMAN cDNA, FLJ78893, highly similar to Destrin OS=Homo sapiens PE=2 SV=1	1	1	0.0541	16548.3	8.78
$128-2	tr|V9HWA6|V9HWA6_HUMAN Epididymis luminal protein 32 OS=Homo sapiens GN=HEL32 PE=2 SV=1	1	1	0.0485	18505.5	8.06
$128-3	sp|P60981|DEST_HUMAN Destrin OS=Homo sapiens GN=DSTN PE=1 SV=3	1	1	0.0485	18505.5	8.06
$128-4	tr|F6RFD5|F6RFD5_HUMAN Destrin OS=Homo sapiens GN=DSTN PE=1 SV=1	1	1	0.0593	15397	8.84
	R14120_3_IGG1,7525	K.CIIVEEGK.E	947.487	-0.00609	2	1	20.96	0	1.91	0|0	P60981/F6RFD5/B7Z9M9/V9HWA6		4.53	0		0	2	MASCOT		T
$129-1	tr|B7ZAF0|B7ZAF0_HUMAN cDNA, FLJ79164, highly similar to Tubulin beta-7 chain OS=Homo sapiens PE=2 SV=1	1	1	0.0289	46565.9	4.83
$129-2	tr|B4DY90|B4DY90_HUMAN cDNA FLJ56903, highly similar to Tubulin beta-7 chain OS=Homo sapiens PE=2 SV=1	1	1	0.0259	52047.8	4.79
$129-3	tr|B4DMJ5|B4DMJ5_HUMAN cDNA FLJ53012, highly similar to Tubulin beta-7 chain OS=Homo sapiens PE=2 SV=1	1	1	0.0496	27306.8	4.41
$129-4	tr|Q5SU16|Q5SU16_HUMAN Beta 5-tubulin OS=Homo sapiens GN=TUBB PE=2 SV=1	1	1	0.027	49670.3	4.78
$129-5	sp|P07437|TBB5_HUMAN Tubulin beta chain OS=Homo sapiens GN=TUBB PE=1 SV=2	1	1	0.027	49670.3	4.78
$129-6	tr|Q6LC01|Q6LC01_HUMAN MRNA encoding beta-tubulin. (from clone D-beta-1) (Fragment) OS=Homo sapiens PE=2 SV=1	1	1	0.0275	48879.3	4.71
$129-7	tr|B4DMU8|B4DMU8_HUMAN cDNA FLJ53063, highly similar to Tubulin beta-7 chain OS=Homo sapiens PE=2 SV=1	1	1	0.0379	35920.2	4.83
$129-8	tr|Q5JP53|Q5JP53_HUMAN Tubulin beta chain OS=Homo sapiens GN=TUBB PE=1 SV=1	1	1	0.0282	47766.1	4.7
	R14120_3_IGG1,9290	R.ISVYYNEATGGK.Y	1301.64	-0.00223	2	1	60.93	0	4.38e-05	0|0	P07437/Q5SU16/Q5JP53/B4DMU8/Q6LC01/B4DMJ5/B4DY90/B7ZAF0		6	0		0	2	MASCOT		T
$130-1	tr|C3UMV2|C3UMV2_HUMAN EWSR1/NFATC2 fusion protein OS=Homo sapiens PE=2 SV=1	1	1	0.0279	93269.7	8.33
$130-2	tr|C3UMV3|C3UMV3_HUMAN EWSR1/NFATC2 fusion protein OS=Homo sapiens PE=2 SV=1	1	1	0.0279	93287.6	8.17
$130-3	tr|C3UMV4|C3UMV4_HUMAN EWSR1/NFATC2 fusion protein (Fragment) OS=Homo sapiens PE=2 SV=1	1	1	0.0764	33955.8	9.08
$130-4	tr|B0QYK0|B0QYK0_HUMAN RNA-binding protein EWS OS=Homo sapiens GN=EWSR1 PE=1 SV=1	1	1	0.0388	64928.7	9.42
$130-5	tr|F1JVV5|F1JVV5_HUMAN EWSR1/ATF1 fusion protein type 1 OS=Homo sapiens GN=EWSR1/ATF1 fusion PE=2 SV=1	1	1	0.0447	57066	8.63
$130-6	tr|A9Z0R7|A9Z0R7_HUMAN EWSR1/ZNF384 fusion protein (Fragment) OS=Homo sapiens GN=EWSR1/ZNF384 fusion PE=2 SV=1	1	1	0.1446	17737	9.1
$130-7	tr|Q71E78|Q71E78_HUMAN Extraskeletal myxoid chondrosarcoma EWS/TEC/CHN fusion protein (Fragment) OS=Homo sapiens PE=2 SV=1	1	1	0.127	19953.3	5.25
$130-8	sp|Q01844|EWS_HUMAN RNA-binding protein EWS OS=Homo sapiens GN=EWSR1 PE=1 SV=1	1	1	0.0366	68477.5	9.37
	R14120_3_IGG1,9616	R.QDHPSSMGVYGQESGGFSGPGENR.S	2480.05	0.00124	3	1	86.45	0	2.21e-08	0|0	Q01844/Q71E78/A9Z0R7/C3UMV4/C3UMV3/C3UMV2/B0QYK0/F1JVV5		4.65	0		0	2	MASCOT		T
$131-1	tr|C9JQ45|C9JQ45_HUMAN Profilin OS=Homo sapiens GN=PFN2 PE=1 SV=1	1	1	0.1273	11790.2	4.7
$131-2	tr|B4DNH1|B4DNH1_HUMAN Profilin OS=Homo sapiens PE=2 SV=1	1	1	0.0745	20840	8.03
$131-3	sp|P35080|PROF2_HUMAN Profilin-2 OS=Homo sapiens GN=PFN2 PE=1 SV=3	1	1	0.1	15046.1	6.55
$131-4	tr|G5E9Q6|G5E9Q6_HUMAN Profilin OS=Homo sapiens GN=PFN2 PE=1 SV=1	1	1	0.0745	20787	7.47
$131-5	tr|D3DNI2|D3DNI2_HUMAN Profilin (Fragment) OS=Homo sapiens GN=PFN2 PE=3 SV=1	1	1	0.0419	34943.7	10.32
$131-6	tr|D3DNI3|D3DNI3_HUMAN Profilin (Fragment) OS=Homo sapiens GN=PFN2 PE=3 SV=1	1	1	0.0412	35544.4	10.24
$131-7	tr|C9J0J7|C9J0J7_HUMAN Profilin-2 OS=Homo sapiens GN=PFN2 PE=1 SV=1	1	1	0.1538	9840.25	9.26
$131-8	tr|C9J712|C9J712_HUMAN Profilin-2 OS=Homo sapiens GN=PFN2 PE=1 SV=1	1	1	0.1538	9798.19	9.43
	R14120_3_IGG1,7945	K.SQGGEPTYNVAVGR.A	1434.7	0.00446	2	1	35.01	0	0.0207	0|0	P35080/G5E9Q6/C9J0J7/C9J712/D3DNI2/D3DNI3/C9JQ45/B4DNH1		5.72	0		0	2	MASCOT		T
$132-1	tr|C9JX92|C9JX92_HUMAN Afadin OS=Homo sapiens GN=MLLT4 PE=1 SV=1	1	1	0.0052	197636	6.12
$132-2	tr|E9PFY5|E9PFY5_HUMAN Afadin (Fragment) OS=Homo sapiens GN=MLLT4 PE=1 SV=1	1	1	0.036	29108.4	8.78
$132-3	sp|P55196|AFAD_HUMAN Afadin OS=Homo sapiens GN=MLLT4 PE=1 SV=3	1	1	0.0049	206802	6.06
$132-4	tr|J3KN01|J3KN01_HUMAN Afadin OS=Homo sapiens GN=MLLT4 PE=1 SV=1	1	1	0.0049	207616	5.98
$132-5	tr|A8MQ02|A8MQ02_HUMAN Afadin OS=Homo sapiens GN=MLLT4 PE=1 SV=1	1	1	0.0049	206787	6.06
$132-6	tr|F8W9I4|F8W9I4_HUMAN Afadin (Fragment) OS=Homo sapiens GN=MLLT4 PE=1 SV=1	1	1	0.0364	28908.2	8.96
$132-7	tr|G1UI22|G1UI22_HUMAN Afadin OS=Homo sapiens GN=MLLT4 PE=2 SV=1	1	1	0.0051	201817	6.11
$132-8	tr|Q5TIG5|Q5TIG5_HUMAN Afadin OS=Homo sapiens GN=MLLT4 PE=1 SV=1	1	1	0.0054	189152	6.08
	R14120_3_IGG1,12976	K.NENDAIPPK.K ! K.NENDAIPPK.A	997.495	0.01241	2	1	24.69	0	0.187	0|0	P55196/J3KN01/G1UI22/Q5TIG5/A8MQ02/F8W9I4 ! C9JX92/E9PFY5		4.37	0		0	2	MASCOT		T
$133-1	tr|D3DRR6|D3DRR6_HUMAN Inter-alpha (Globulin) inhibitor H2, isoform CRA_a OS=Homo sapiens GN=ITIH2 PE=4 SV=1	1	1	0.0063	106567	6.48
$133-2	tr|A2RTY6|A2RTY6_HUMAN Inter-alpha (Globulin) inhibitor H2 OS=Homo sapiens GN=ITIH2 PE=2 SV=1	1	1	0.0063	106435	6.4
$133-3	sp|P19823|ITIH2_HUMAN Inter-alpha-trypsin inhibitor heavy chain H2 OS=Homo sapiens GN=ITIH2 PE=1 SV=2	1	1	0.0063	106462	6.4
$133-4	tr|Q5T985|Q5T985_HUMAN Inter-alpha-trypsin inhibitor heavy chain H2 OS=Homo sapiens GN=ITIH2 PE=1 SV=1	1	1	0.0064	105215	6.56
$133-5	tr|B4DM79|B4DM79_HUMAN cDNA FLJ53848, highly similar to Inter-alpha-trypsin inhibitor heavy chain H2 OS=Homo sapiens PE=2 SV=1	1	1	0.011	60703.3	5.17
	R14120_3_IGG1,19797	K.KPNNGK.L	657.368	-0.01217	1	1	27.23	0	0.22	0|0	P19823/D3DRR6/A2RTY6/Q5T985/B4DM79		10	0		0	2	MASCOT		T
$134-1	tr|D6REP8|D6REP8_HUMAN Histidine triad nucleotide-binding protein 1 OS=Homo sapiens GN=HINT1 PE=1 SV=1	1	1	0.0897	8707.88	4.97
$134-2	tr|D6RC06|D6RC06_HUMAN Histidine triad nucleotide-binding protein 1 OS=Homo sapiens GN=HINT1 PE=1 SV=1	1	1	0.1077	7323.51	9.4
$134-3	tr|D6RD60|D6RD60_HUMAN Histidine triad nucleotide-binding protein 1 OS=Homo sapiens GN=HINT1 PE=1 SV=1	1	1	0.068	11547.2	6.28
$134-4	tr|D6RE99|D6RE99_HUMAN Histidine triad nucleotide-binding protein 1 OS=Homo sapiens GN=HINT1 PE=1 SV=1	1	1	0.0897	8633.78	5.16
$134-5	sp|P49773|HINT1_HUMAN Histidine triad nucleotide-binding protein 1 OS=Homo sapiens GN=HINT1 PE=1 SV=2	1	1	0.0556	13801.8	6.43
	R14120_3_IGG1,9620	K.IIFEDDR.C ! K.IIFEDDR.V	907.452	-0.00174	2	1	23.86	0	0.283	0|0	P49773/D6RD60/D6RE99/D6REP8 ! D6RC06		4.03	0		0	2	MASCOT		T
$135-1	sp|E5RG02|PRS46_HUMAN Putative serine protease 46 OS=Homo sapiens GN=PRSS46 PE=5 SV=1	1	1	0.046	19340.5	9.32
	R14120_3_IGG1,5045	K.GKLVEVGK.W	829.514	-0.00051	2	1	27.6	0	0.142	0|0	E5RG02		8.59	1		0	2	MASCOT		T
$136-1	tr|E7DVW5|E7DVW5_HUMAN Fatty acid binding protein 5 (Psoriasis-associated) OS=Homo sapiens GN=FABP5 PE=3 SV=1	1	1	0.0667	15164.3	6.6
$136-2	sp|Q01469|FABP5_HUMAN Fatty acid-binding protein, epidermal OS=Homo sapiens GN=FABP5 PE=1 SV=3	1	1	0.0667	15164.3	6.6
$136-3	tr|I6L8B7|I6L8B7_HUMAN Fatty acid-binding protein, epidermal OS=Homo sapiens GN=FABP5 PE=1 SV=1	1	1	0.0891	11256.8	5.86
	R14120_3_IGG1,4766	K.FEETTADGR.K	1025.45	-0.00188	2	1	47.73	0	0.000444	0|0	Q01469/I6L8B7/E7DVW5		4.14	0		0	2	MASCOT		T
$137-1	tr|E9PBL0|E9PBL0_HUMAN E3 ISG15--protein ligase HERC5 OS=Homo sapiens GN=HERC5 PE=4 SV=1	1	1	0.0091	77869	6.02
$137-2	sp|Q9UII4|HERC5_HUMAN E3 ISG15--protein ligase HERC5 OS=Homo sapiens GN=HERC5 PE=1 SV=2	1	1	0.0059	116851	7.71
	R14120_3_IGG1,6103	K.LTLEEK.K	732.414	0.00105	2	1	23.32	0	0.51	0|0	Q9UII4/E9PBL0		4.53	0		0	2	MASCOT		T
$138-1	tr|E9PIR7|E9PIR7_HUMAN Glycosyl-phosphatidylinositol-anchored molecule-like protein OS=Homo sapiens GN=GML PE=1 SV=1	1	1	0.0228	53166.3	5.84
$138-2	tr|Q6ZR44|Q6ZR44_HUMAN cDNA FLJ46672 fis, clone TRACH3009008, highly similar to Thioredoxin reductase (EC 1.6.4.5) OS=Homo sapiens PE=2 SV=1	1	1	0.0189	63963.9	8.24
$138-3	tr|B7Z2S5|B7Z2S5_HUMAN cDNA FLJ56075, highly similar to Thioredoxin reductase 1, cytoplasmic (EC 1.8.1.9) OS=Homo sapiens PE=1 SV=1	1	1	0.0201	60021.2	6.27
$138-4	sp|Q16881|TRXR1_HUMAN Thioredoxin reductase 1, cytoplasmic OS=Homo sapiens GN=TXNRD1 PE=1 SV=3	1	1	0.0169	70755.2	7.16
$138-5	tr|E2QRB9|E2QRB9_HUMAN Glycosyl-phosphatidylinositol-anchored molecule-like protein OS=Homo sapiens GN=GML PE=1 SV=1	1	1	0.0203	59578.9	7.08
$138-6	tr|E9PNQ6|E9PNQ6_HUMAN Glycosyl-phosphatidylinositol-anchored molecule-like protein OS=Homo sapiens GN=GML PE=1 SV=1	1	1	0.0194	62035.3	6.31
$138-7	tr|A0A024RBK9|A0A024RBK9_HUMAN Thioredoxin reductase 1 OS=Homo sapiens GN=TXNRD1 PE=3 SV=1	1	1	0.0177	68269.6	6.53
$138-8	tr|B2R5P6|B2R5P6_HUMAN Glycosyl-phosphatidylinositol-anchored molecule-like protein OS=Homo sapiens GN=GML PE=1 SV=1	1	1	0.0221	54545.9	6.07
	R14120_3_IGG1,6271	K.VEQIEAGTPGR.L	1156.6	-9e-05	2	1	45.5	0	0.00169	0|0	Q16881/A0A024RBK9/B2R5P6/E2QRB9/E9PNQ6/Q6ZR44/B7Z2S5/E9PIR7		4.53	0		0	2	MASCOT		T
$139-1	tr|E9PP06|E9PP06_HUMAN Tetratricopeptide repeat protein 12 OS=Homo sapiens GN=TTC12 PE=4 SV=1	1	1	0.0467	17344.4	4.84
$139-2	tr|E9PJI9|E9PJI9_HUMAN Tetratricopeptide repeat protein 12 (Fragment) OS=Homo sapiens GN=TTC12 PE=4 SV=1	1	1	0.0387	20868.5	5.36
$139-3	tr|C9JYU1|C9JYU1_HUMAN Tetratricopeptide repeat protein 12 (Fragment) OS=Homo sapiens GN=TTC12 PE=4 SV=1	1	1	0.0654	12354.8	4.7
$139-4	tr|A8K8G6|A8K8G6_HUMAN Tetratricopeptide repeat domain 12, isoform CRA_e OS=Homo sapiens GN=TTC12 PE=2 SV=1	1	1	0.0099	78755.1	5.5
$139-5	tr|J3KR69|J3KR69_HUMAN Tetratricopeptide repeat domain 12, isoform CRA_d OS=Homo sapiens GN=TTC12 PE=4 SV=1	1	1	0.0098	79482.9	5.5
$139-6	sp|Q9H892|TTC12_HUMAN Tetratricopeptide repeat protein 12 OS=Homo sapiens GN=TTC12 PE=2 SV=2	1	1	0.0099	78755.1	5.5
$139-7	tr|B0YJB4|B0YJB4_HUMAN Tetratricopeptide repeat domain 12, isoform CRA_a OS=Homo sapiens GN=TTC12 PE=4 SV=1	1	1	0.0096	81726.4	5.37
$139-8	tr|C9J1D2|C9J1D2_HUMAN Tetratricopeptide repeat protein 12 (Fragment) OS=Homo sapiens GN=TTC12 PE=4 SV=1	1	1	0.0347	23398.4	5.14
$139-9	tr|C9JPY5|C9JPY5_HUMAN Tetratricopeptide repeat protein 12 (Fragment) OS=Homo sapiens GN=TTC12 PE=4 SV=1	1	1	0.0419	19302.6	4.72
$139-10	tr|E9PKU6|E9PKU6_HUMAN Tetratricopeptide repeat protein 12 (Fragment) OS=Homo sapiens GN=TTC12 PE=4 SV=1	1	1	0.0276	29137.7	4.89
$139-11	tr|A8MTE9|A8MTE9_HUMAN Tetratricopeptide repeat protein 12 OS=Homo sapiens GN=TTC12 PE=4 SV=1	1	1	0.0105	75360.9	5.61
	R14120_3_IGG1,8289	-.M*DADKEK.D	852.377	-0.00326	1	1	23.81	0	0.327	0|0	Q9H892/B0YJB4/A8K8G6/J3KR69/E9PKU6/A8MTE9/C9J1D2/C9JPY5/E9PJI9/C9JYU1/E9PP06		4.56	1	15.994919 Oxidation (M)	0	2	MASCOT		T
$140-1	tr|F5GY37|F5GY37_HUMAN Prohibitin-2 OS=Homo sapiens GN=PHB2 PE=1 SV=1	1	1	0.0449	29723	9.87
$140-2	sp|Q99623|PHB2_HUMAN Prohibitin-2 OS=Homo sapiens GN=PHB2 PE=1 SV=2	1	1	0.0401	33296	9.83
$140-3	tr|J3KPX7|J3KPX7_HUMAN Prohibitin-2 OS=Homo sapiens GN=PHB2 PE=1 SV=1	1	1	0.0401	33402.1	9.8
	R14120_3_IGG1,5494	K.IVQAEGEAEAAK.M	1215.62	0.00879	2	1	24.05	0	0.784	0|0	Q99623/J3KPX7/F5GY37		4.25	0		0	2	MASCOT		T
$141-1	tr|F8WF69|F8WF69_HUMAN Clathrin light chain A OS=Homo sapiens GN=CLTA PE=1 SV=1	1	1	0.0346	27817.7	4.83
$141-2	sp|P09496|CLCA_HUMAN Clathrin light chain A OS=Homo sapiens GN=CLTA PE=1 SV=1	1	1	0.0363	27076.4	4.43
	R14120_3_IGG1,6926	R.LEALDANSR.K	988.506	-0.00696	2	1	25.15	0	0.271	0|0	P09496/F8WF69		4.37	0		0	2	MASCOT		T
$142-1	tr|G3V203|G3V203_HUMAN 60S ribosomal protein L18 OS=Homo sapiens GN=RPL18 PE=1 SV=1	1	1	0.0793	18756	11.59
$142-2	tr|J3QQ67|J3QQ67_HUMAN 60S ribosomal protein L18 (Fragment) OS=Homo sapiens GN=RPL18 PE=1 SV=1	1	1	0.0684	21728.3	11.73
$142-3	sp|Q07020|RL18_HUMAN 60S ribosomal protein L18 OS=Homo sapiens GN=RPL18 PE=1 SV=2	1	1	0.0691	21634.2	11.73
$142-4	tr|A0A024QZD1|A0A024QZD1_HUMAN 60S ribosomal protein L18 OS=Homo sapiens GN=RPL18 PE=3 SV=1	1	1	0.0691	21634.2	11.73
$142-5	tr|Q0QEW2|Q0QEW2_HUMAN 60S ribosomal protein L18 (Fragment) OS=Homo sapiens GN=RPL18 PE=2 SV=1	1	1	0.0793	18731.9	11.82
$142-6	tr|A0A075B7A0|A0A075B7A0_HUMAN 60S ribosomal protein L18 OS=Homo sapiens GN=RPL18 PE=4 SV=1	1	1	0.0942	16198.2	11.66
$142-7	tr|F8VYV2|F8VYV2_HUMAN 60S ribosomal protein L18 OS=Homo sapiens GN=RPL18 PE=1 SV=1	1	1	0.0977	15639.2	11.78
$142-8	tr|H0YHA7|H0YHA7_HUMAN 60S ribosomal protein L18 (Fragment) OS=Homo sapiens GN=RPL18 PE=1 SV=1	1	1	0.0778	18863	11.77
$142-9	tr|B4DDY5|B4DDY5_HUMAN 60S ribosomal protein L18 OS=Homo sapiens PE=2 SV=1	1	1	0.0949	16009.1	11.09
$142-10	tr|F8VUA6|F8VUA6_HUMAN 60S ribosomal protein L18 (Fragment) OS=Homo sapiens GN=RPL18 PE=1 SV=1	1	1	0.1	14528.9	11.75
	R14120_3_IGG1,11736	K.TAVVVGTITDDVR.V	1345.73	-0.00152	2	1	68.15	0	1.63e-05	0|0	Q07020/A0A024QZD1/G3V203/J3QQ67/F8VYV2/H0YHA7/Q0QEW2/A0A075B7A0/B4DDY5/F8VUA6		4.21	0		0	2	MASCOT		T
$143-1	tr|G4XID0|G4XID0_HUMAN Rhesus blood group D antigen (Fragment) OS=Homo sapiens GN=RHD PE=4 SV=1	1	1	0.375	2991.44	8.39
	R14120_3_IGG1,9426	-.LLLNLKTWK.A	1128.71	0.01291	2	1	22.04	0	0.197	0|0	G4XID0		10	1		0	2	MASCOT		T
$144-1	tr|H0Y507|H0Y507_HUMAN SH3 and PX domain-containing protein 2A (Fragment) OS=Homo sapiens GN=SH3PXD2A PE=1 SV=1	1	1	0.0075	116367	8.43
$144-2	sp|Q5TCZ1|SPD2A_HUMAN SH3 and PX domain-containing protein 2A OS=Homo sapiens GN=SH3PXD2A PE=1 SV=1	1	1	0.0071	125288	9.01
$144-3	sp|A1X283|SPD2B_HUMAN SH3 and PX domain-containing protein 2B OS=Homo sapiens GN=SH3PXD2B PE=1 SV=3	1	1	0.0088	101578	8.82
$144-4	tr|B3KPL1|B3KPL1_HUMAN cDNA FLJ31907 fis, clone NT2RP7004396, highly similar to Homo sapiens SH3 multiple domains 1 (SH3MD1), mRNA OS=Homo sapiens PE=2 SV=1	1	1	0.0076	115845	8.51
$144-5	tr|G3V144|G3V144_HUMAN SH3 and PX domain-containing protein 2B OS=Homo sapiens GN=SH3PXD2B PE=1 SV=1	1	1	0.0186	49169.5	6.71
	R14120_3_IGG1,6615	R.IIPFLPGK.I	884.56	0.00039	1	1	20.93	0	0.249	0|0	Q5TCZ1/A1X283/G3V144/B3KPL1/H0Y507		8.75	0		0	2	MASCOT		T
$145-1	tr|H0Y5E1|H0Y5E1_HUMAN Phosphatidate phosphatase LPIN3 (Fragment) OS=Homo sapiens GN=LPIN3 PE=4 SV=2	1	1	0.026	29792.8	8.96
	R14120_3_IGG1,6716	-.XVKINGK.H	786.52	0.00685	2	1	24.85	0	0.111	0|0	H0Y5E1		10	2		0	2	MASCOT		T
$146-1	tr|H0Y6Q4|H0Y6Q4_HUMAN Centrosome-associated protein 350 (Fragment) OS=Homo sapiens GN=CEP350 PE=4 SV=1	1	1	0.0242	36826.7	5.04
$146-2	sp|Q5VT06|CE350_HUMAN Centrosome-associated protein 350 OS=Homo sapiens GN=CEP350 PE=1 SV=1	1	1	0.0026	350926	5.95
$146-3	tr|A0A024R914|A0A024R914_HUMAN Centrosomal protein 350kDa, isoform CRA_a OS=Homo sapiens GN=CEP350 PE=4 SV=1	1	1	0.0026	350925	5.97
	R14120_3_IGG1,24823	R.QLEETRNK.A	1017.53	0.01959	2	1	29.86	0	0.151	0|0	Q5VT06/A0A024R914/H0Y6Q4		6.14	1		0	2	MASCOT		T
$147-1	tr|H0Y859|H0Y859_HUMAN A disintegrin and metalloproteinase with thrombospondin motifs 9 (Fragment) OS=Homo sapiens GN=ADAMTS9 PE=4 SV=1	1	1	0.0071	110231	7.93
$147-2	sp|Q9P2N4|ATS9_HUMAN A disintegrin and metalloproteinase with thrombospondin motifs 9 OS=Homo sapiens GN=ADAMTS9 PE=1 SV=4	1	1	0.0036	216489	8.13
	R14120_3_IGG1,6263	K.YSRLDGK.T	838.442	0.009	2	1	28.44	0	0.0752	0|0	Q9P2N4/H0Y859		8.59	1		0	2	MASCOT		T
$148-1	tr|H0YD93|H0YD93_HUMAN RUN and FYVE domain-containing protein 2 (Fragment) OS=Homo sapiens GN=RUFY2 PE=1 SV=1	1	1	0.0113	71322.9	5.72
	R14120_3_IGG1,4504	-.XGLEVPR.R	757.42	0.00755	2	1	26.56	0	0.647	0|0	H0YD93		6	0		0	2	MASCOT		T
$149-1	tr|H0YLT0|H0YLT0_HUMAN Gamma-secretase subunit APH-1B (Fragment) OS=Homo sapiens GN=APH1B PE=4 SV=1	1	1	0.027	24320.2	9.1
$149-2	sp|Q96T51|RUFY1_HUMAN RUN and FYVE domain-containing protein 1 OS=Homo sapiens GN=RUFY1 PE=1 SV=2	1	1	0.0085	79817	5.54
$149-3	tr|H0Y9Y8|H0Y9Y8_HUMAN RUN and FYVE domain-containing protein 1 (Fragment) OS=Homo sapiens GN=RUFY1 PE=1 SV=2	1	1	0.0274	24186.1	9.03
$149-4	tr|H0YAC8|H0YAC8_HUMAN RUN and FYVE domain-containing protein 1 (Fragment) OS=Homo sapiens GN=RUFY1 PE=1 SV=1	1	1	0.0221	31031.1	4.83
$149-5	tr|A8K7B1|A8K7B1_HUMAN cDNA FLJ78384, highly similar to Homo sapiens RUN and FYVE domain containing 1 (RUFY1), mRNA OS=Homo sapiens PE=2 SV=1	1	1	0.01	69063.3	5.64
$149-6	tr|J3KPP6|J3KPP6_HUMAN RUN and FYVE domain-containing protein 1 (Fragment) OS=Homo sapiens GN=RUFY1 PE=1 SV=1	1	1	0.0185	35438.6	6.22
$149-7	sp|Q8WW43|APH1B_HUMAN Gamma-secretase subunit APH-1B OS=Homo sapiens GN=APH1B PE=1 SV=3	1	1	0.0233	28459.6	9.21
$149-8	tr|H0YKZ9|H0YKZ9_HUMAN Gamma-secretase subunit APH-1B (Fragment) OS=Homo sapiens GN=APH1B PE=4 SV=2	1	1	0.0319	20649.3	9.15
	R14120_3_IGG1,5855	R.VIIDNK.D ! K.VLIDNK.H	701.419	-0.00132	2	1	22.89	0	0.462	0|0	Q8WW43/H0YKZ9/H0YLT0 ! Q96T51/A8K7B1/H0YAC8/J3KPP6/H0Y9Y8		5.81	0		0	2	MASCOT		T
$150-1	tr|H3BNU3|H3BNU3_HUMAN Elongation factor Tu, mitochondrial OS=Homo sapiens GN=TUFM PE=1 SV=1	1	1	0.0891	10901.7	10.74
$150-2	sp|P49411|EFTU_HUMAN Elongation factor Tu, mitochondrial OS=Homo sapiens GN=TUFM PE=1 SV=2	1	1	0.0199	49541	7.26
	R14120_3_IGG1,8385	K.TTLTAAITK.I ! K.TTLTAAITK.K	919.546	-0.00218	2	1	30.37	0	0.0483	0|0	P49411 ! H3BNU3		8.41	0		0	2	MASCOT		T
$151-1	tr|J3KN91|J3KN91_HUMAN Uncharacterized protein C12orf45 OS=Homo sapiens GN=C12orf45 PE=1 SV=1	1	1	0.1493	7176.03	10.17
$151-2	sp|Q8N5I9|CL045_HUMAN Uncharacterized protein C12orf45 OS=Homo sapiens GN=C12orf45 PE=1 SV=2	1	1	0.0541	20123.1	5.1
	R14120_3_IGG1,12171	R.LLINSQPKSR.K	1155.68	0.01168	2	1	20.64	0	1.06	0|0	Q8N5I9/J3KN91		11	1		0	2	MASCOT		T
$152-1	tr|J3KPS3|J3KPS3_HUMAN Aldolase A, fructose-bisphosphate, isoform CRA_b OS=Homo sapiens GN=ALDOA PE=1 SV=1	1	1	0.0353	39817	8.3
$152-2	sp|P04075|ALDOA_HUMAN Fructose-bisphosphate aldolase A OS=Homo sapiens GN=ALDOA PE=1 SV=2	1	1	0.0357	39419.6	8.3
$152-3	tr|V9HWN7|V9HWN7_HUMAN Aldolase A, fructose-bisphosphate, isoform CRA_a OS=Homo sapiens GN=HEL-S-87p PE=2 SV=1	1	1	0.0357	39419.6	8.3
$152-4	tr|H3BUH7|H3BUH7_HUMAN Fructose-bisphosphate aldolase A (Fragment) OS=Homo sapiens GN=ALDOA PE=1 SV=1	1	1	0.0839	16917.1	8.74
$152-5	tr|H3BPS8|H3BPS8_HUMAN Fructose-bisphosphate aldolase A (Fragment) OS=Homo sapiens GN=ALDOA PE=1 SV=1	1	1	0.0468	30426.4	7.11
$152-6	tr|H3BQN4|H3BQN4_HUMAN Fructose-bisphosphate aldolase A OS=Homo sapiens GN=ALDOA PE=1 SV=1	1	1	0.036	39339.6	8.65
$152-7	tr|H3BR04|H3BR04_HUMAN Fructose-bisphosphate aldolase A (Fragment) OS=Homo sapiens GN=ALDOA PE=1 SV=1	1	1	0.0802	17793.2	8.76
$152-8	tr|H3BMQ8|H3BMQ8_HUMAN Fructose-bisphosphate aldolase A (Fragment) OS=Homo sapiens GN=ALDOA PE=1 SV=1	1	1	0.0929	15462.5	8.77
	R14120_3_IGG1,6525	R.LQSIGTENTEENR.R	1490.71	-0.00011	2	1	72.05	0	3.22e-06	0|0	P04075/J3KPS3/V9HWN7/H3BQN4/H3BPS8/H3BUH7/H3BR04/H3BMQ8		4.25	0		0	2	MASCOT		T
$153-1	tr|J3KQE5|J3KQE5_HUMAN GTP-binding nuclear protein Ran (Fragment) OS=Homo sapiens GN=RAN PE=1 SV=1	1	1	0.0427	26815.7	9.62
$153-2	tr|B5MDF5|B5MDF5_HUMAN GTP-binding nuclear protein Ran OS=Homo sapiens GN=RAN PE=1 SV=1	1	1	0.0429	26223.9	6.5
$153-3	tr|F5H018|F5H018_HUMAN GTP-binding nuclear protein Ran (Fragment) OS=Homo sapiens GN=RAN PE=1 SV=2	1	1	0.0505	22435.7	8.87
$153-4	sp|P62826|RAN_HUMAN GTP-binding nuclear protein Ran OS=Homo sapiens GN=RAN PE=1 SV=3	1	1	0.0463	24422.8	7.01
$153-5	tr|B4DV51|B4DV51_HUMAN GTP-binding nuclear protein Ran OS=Homo sapiens GN=RAN PE=1 SV=1	1	1	0.0781	14730.8	5.89
	R14120_3_IGG1,10711	K.NLQYYDISAK.S	1214.61	-0.00758	2	1	28.93	0	0.0695	0|0	P62826/B4DV51/B5MDF5/F5H018/J3KQE5		5.83	0		0	2	MASCOT		T
$154-1	tr|J3KRX5|J3KRX5_HUMAN 60S ribosomal protein L17 (Fragment) OS=Homo sapiens GN=RPL17 PE=1 SV=1	1	1	0.0517	20170.3	10.1
$154-2	tr|J3KRB3|J3KRB3_HUMAN 60S ribosomal protein L17 (Fragment) OS=Homo sapiens GN=RPL17 PE=1 SV=2	1	1	0.0857	12135.9	10.34
$154-3	tr|J3QS96|J3QS96_HUMAN 60S ribosomal protein L17 (Fragment) OS=Homo sapiens GN=RPL17 PE=1 SV=1	1	1	0.0652	15959.3	10.53
$154-4	tr|J3QQT2|J3QQT2_HUMAN 60S ribosomal protein L17 (Fragment) OS=Homo sapiens GN=RPL17 PE=1 SV=1	1	1	0.0526	19785.8	10.05
$154-5	tr|J3QLC8|J3QLC8_HUMAN 60S ribosomal protein L17 OS=Homo sapiens GN=RPL17 PE=1 SV=1	1	1	0.0517	20246.5	10.21
$154-6	sp|P18621|RL17_HUMAN 60S ribosomal protein L17 OS=Homo sapiens GN=RPL17 PE=1 SV=3	1	1	0.0489	21396.8	10.18
$154-7	tr|A0A024R261|A0A024R261_HUMAN HCG24487, isoform CRA_c OS=Homo sapiens GN=hCG_24487 PE=3 SV=1	1	1	0.0489	21396.8	10.18
	R14120_3_IGG1,4019	K.NAESNAELK.G ! K.NAESNAELK.-	975.474	-0.00162	2	1	52.1	0	0.000436	0|0	P18621/A0A024R261/J3QQT2/J3QLC8/J3QS96/J3KRX5 ! J3KRB3		4.53	0		0	2	MASCOT		T
$155-1	tr|J3QSA3|J3QSA3_HUMAN Ubiquitin (Fragment) OS=Homo sapiens GN=UBB PE=4 SV=1	1	1	0.3721	4853.55	5.1
$155-2	tr|J3QKN0|J3QKN0_HUMAN Ubiquitin (Fragment) OS=Homo sapiens GN=UBB PE=4 SV=1	1	1	0.0777	23162.3	6.2
$155-3	tr|F5GXK7|F5GXK7_HUMAN Polyubiquitin-C (Fragment) OS=Homo sapiens GN=UBC PE=4 SV=1	1	1	0.0947	19005.7	7.9
$155-4	tr|L8B4R0|L8B4R0_HUMAN Ubiquitin C OS=Homo sapiens GN=UbC PE=4 SV=1	1	1	0.0263	68490.9	7.13
$155-5	tr|F5H041|F5H041_HUMAN Polyubiquitin-C OS=Homo sapiens GN=UBC PE=4 SV=1	1	1	0.0263	68480.9	7.13
$155-6	tr|Q9UFQ0|Q9UFQ0_HUMAN Putative uncharacterized protein DKFZp434K0435 (Fragment) OS=Homo sapiens GN=DKFZp434K0435 PE=2 SV=1	1	1	0.0669	26872.7	8.67
$155-7	tr|F5GYU3|F5GYU3_HUMAN Polyubiquitin-C (Fragment) OS=Homo sapiens GN=UBC PE=4 SV=1	1	1	0.1194	15032	5.52
$155-8	tr|Q5RKT7|Q5RKT7_HUMAN Ribosomal protein S27a OS=Homo sapiens GN=RPS27A PE=2 SV=1	1	1	0.1026	17904.7	9.65
$155-9	tr|B4DV12|B4DV12_HUMAN Ubiquitin OS=Homo sapiens GN=UBB PE=2 SV=1	1	1	0.1046	17214.6	6.75
$155-10	tr|Q3MIH3|Q3MIH3_HUMAN Ubiquitin A-52 residue ribosomal protein fusion product 1 OS=Homo sapiens GN=UBA52 PE=2 SV=1	1	1	0.125	14728.2	9.87
$155-11	tr|Q5U5U6|Q5U5U6_HUMAN Ubiquitin B OS=Homo sapiens GN=UBB PE=2 SV=1	1	1	0.0699	25761.3	6.86
$155-12	tr|B2RDW1|B2RDW1_HUMAN Epididymis luminal protein 112 OS=Homo sapiens GN=HEL112 PE=2 SV=1	1	1	0.1026	17964.7	9.68
$155-13	tr|M0R1V7|M0R1V7_HUMAN Ubiquitin-60S ribosomal protein L40 (Fragment) OS=Homo sapiens GN=UBA52 PE=4 SV=1	1	1	0.254	7132.07	5.24
$155-14	tr|J3QS39|J3QS39_HUMAN Ubiquitin (Fragment) OS=Homo sapiens GN=UBB PE=4 SV=1	1	1	0.172	10469	8.01
$155-15	tr|L8B4I8|L8B4I8_HUMAN Ubiquitin C OS=Homo sapiens GN=UbC PE=4 SV=1	1	1	0.03	59944.2	7.1
$155-16	tr|Q96C32|Q96C32_HUMAN Polyubiquitin-C OS=Homo sapiens GN=UBC PE=2 SV=1	1	1	0.0525	34304	6.94
$155-17	tr|F5H2Z3|F5H2Z3_HUMAN Polyubiquitin-C (Fragment) OS=Homo sapiens GN=UBC PE=4 SV=1	1	1	0.1176	15309.3	5.49
$155-18	tr|Q96H31|Q96H31_HUMAN UBC protein (Fragment) OS=Homo sapiens GN=UBC PE=2 SV=2	1	1	0.0293	61523	6.83
$155-19	tr|F5H388|F5H388_HUMAN Polyubiquitin-C (Fragment) OS=Homo sapiens GN=UBC PE=4 SV=1	1	1	0.1032	17483.9	6.75
$155-20	tr|L8B4J3|L8B4J3_HUMAN Ubiquitin C OS=Homo sapiens GN=UbC PE=4 SV=1	1	1	0.0234	77000.6	7.16
$155-21	tr|F5H747|F5H747_HUMAN Polyubiquitin-C (Fragment) OS=Homo sapiens GN=UBC PE=1 SV=2	1	1	0.1	18072.7	7.91
$155-22	tr|Q5UGI3|Q5UGI3_HUMAN Ubiquitin C splice variant OS=Homo sapiens GN=UBC PE=2 SV=1	1	1	0.1046	17152.5	7.92
$155-23	tr|J3QTR3|J3QTR3_HUMAN Ubiquitin (Fragment) OS=Homo sapiens GN=RPS27A PE=1 SV=1	1	1	0.1509	12237.2	10.14
$155-24	tr|F5H265|F5H265_HUMAN Polyubiquitin-C (Fragment) OS=Homo sapiens GN=UBC PE=4 SV=1	1	1	0.1074	16841.2	6.15
$155-25	tr|A8K674|A8K674_HUMAN cDNA FLJ75516, highly similar to Xenopus tropicalis ubiquitin C, mRNA OS=Homo sapiens PE=2 SV=1	1	1	0.0263	68446.9	7.72
$155-26	tr|Q66K58|Q66K58_HUMAN Uncharacterized protein (Fragment) OS=Homo sapiens PE=2 SV=1	1	1	0.0229	78697.6	7.8
$155-27	tr|L8B196|L8B196_HUMAN Ubiquitin C OS=Homo sapiens GN=UbC PE=4 SV=1	1	1	0.03	59900.1	7.1
$155-28	tr|J3QLP7|J3QLP7_HUMAN Protein UBBP4 OS=Homo sapiens GN=UBBP4 PE=4 SV=1	1	1	0.0714	25153.8	9.44
$155-29	tr|Q59EM9|Q59EM9_HUMAN Ubiquitin C variant (Fragment) OS=Homo sapiens PE=2 SV=1	1	1	0.0122	147334	7.72
$155-30	tr|J3QRK5|J3QRK5_HUMAN Protein UBBP4 OS=Homo sapiens GN=UBBP4 PE=1 SV=1	1	1	0.0699	25796.4	8.75
$155-31	tr|L8B4Z6|L8B4Z6_HUMAN Ubiquitin C OS=Homo sapiens GN=UbC PE=4 SV=1	1	1	0.0234	77011.6	7.16
$155-32	tr|F5GZ39|F5GZ39_HUMAN Polyubiquitin-C (Fragment) OS=Homo sapiens GN=UBC PE=4 SV=1	1	1	0.2623	6875.76	4.89
$155-33	sp|P0CG48|UBC_HUMAN Polyubiquitin-C OS=Homo sapiens GN=UBC PE=1 SV=3	1	1	0.0234	77037.6	7.16
$155-34	sp|P62979|RS27A_HUMAN Ubiquitin-40S ribosomal protein S27a OS=Homo sapiens GN=RPS27A PE=1 SV=2	1	1	0.1026	17964.7	9.68
$155-35	sp|P0CG47|UBB_HUMAN Polyubiquitin-B OS=Homo sapiens GN=UBB PE=1 SV=1	1	1	0.0699	25761.3	6.86
$155-36	sp|P62987|RL40_HUMAN Ubiquitin-60S ribosomal protein L40 OS=Homo sapiens GN=UBA52 PE=1 SV=2	1	1	0.125	14728.2	9.87
$155-37	tr|F5H6Q2|F5H6Q2_HUMAN Polyubiquitin-C (Fragment) OS=Homo sapiens GN=UBC PE=4 SV=2	1	1	0.1311	13731.7	5.86
$155-38	tr|Q49A90|Q49A90_HUMAN RPS27A protein OS=Homo sapiens GN=RPS27A PE=2 SV=1	1	1	0.1684	10782.2	4.76
$155-39	tr|L8B4M0|L8B4M0_HUMAN Ubiquitin C OS=Homo sapiens GN=UbC PE=4 SV=1	1	1	0.0234	77053.7	7.16
$155-40	tr|Q5PY61|Q5PY61_HUMAN Ubiquitin C splice variant OS=Homo sapiens GN=UBC PE=2 SV=1	1	1	0.0699	25757.3	6.86
$155-41	tr|Q96MH4|Q96MH4_HUMAN cDNA FLJ32377 fis, clone SKMUS1000014, highly similar to Polyubiquitin 9 OS=Homo sapiens PE=2 SV=1	1	1	0.0412	43648.4	6.01
	R14120_3_IGG1,13797	K.TITLEVEPSDTIENVK.A	1787.93	-0.001	2	1	50.52	0	0.000704	0|0	P62987/P62979/P0CG47/P0CG48/Q5U5U6/B2RDW1/B4DV12/Q3MIH3/L8B4I8/Q96C32/M0R1V7/J3QS39/F5GXK7/L8B4R0/J3QSA3/J3QKN0/F5GYU3/Q5RKT7/F5H041/Q9UFQ0/L8B196/J3QLP7/A8K674/Q66K58/L8B4Z6/F5GZ39/Q59EM9/J3QRK5/F5H388/L8B4J3/F5H2Z3/Q96H31/J3QTR3/F5H265/F5H747/Q5UGI3/L8B4M0/Q5PY61/F5H6Q2/Q49A90/Q96MH4		4	0		0	2	MASCOT		T
$156-1	tr|K7EP65|K7EP65_HUMAN 60S ribosomal protein L22 (Fragment) OS=Homo sapiens GN=RPL22 PE=1 SV=1	1	1	0.2708	5238.93	9.82
$156-2	tr|K7EKS7|K7EKS7_HUMAN 60S ribosomal protein L22 OS=Homo sapiens GN=RPL22 PE=1 SV=1	1	1	0.2453	5733.52	10.16
$156-3	tr|K7ELC4|K7ELC4_HUMAN 60S ribosomal protein L22 (Fragment) OS=Homo sapiens GN=RPL22 PE=1 SV=1	1	1	0.1646	9098.41	9.94
$156-4	tr|K7EMH1|K7EMH1_HUMAN 60S ribosomal protein L22 (Fragment) OS=Homo sapiens GN=RPL22 PE=1 SV=1	1	1	0.1461	10421.8	9.65
$156-5	tr|K7EJT5|K7EJT5_HUMAN 60S ribosomal protein L22 (Fragment) OS=Homo sapiens GN=RPL22 PE=1 SV=1	1	1	0.2766	5082.75	9.4
$156-6	tr|Q7Z4W8|Q7Z4W8_HUMAN Heparin-binding protein HBp15 OS=Homo sapiens PE=2 SV=1	1	1	0.1016	14817.8	9.34
$156-7	sp|P35268|RL22_HUMAN 60S ribosomal protein L22 OS=Homo sapiens GN=RPL22 PE=1 SV=2	1	1	0.1016	14786.8	9.21
$156-8	tr|K7ERI7|K7ERI7_HUMAN 60S ribosomal protein L22 OS=Homo sapiens GN=RPL22 PE=1 SV=1	1	1	0.1368	11168.4	6.35
	R14120_3_IGG1,10267	K.AGNLGGGVVTIER.S	1242.68	0.00736	2	1	53.49	0	0.000293	0|0	P35268/K7ERI7/K7EJT5/Q7Z4W8/K7ELC4/K7EMH1/K7EP65/K7EKS7		6.05	0		0	2	MASCOT		T
$157-1	tr|M0R1L2|M0R1L2_HUMAN 6-phosphogluconolactonase (Fragment) OS=Homo sapiens GN=PGLS PE=1 SV=1	1	1	0.0544	16364.5	4.88
$157-2	sp|O95336|6PGL_HUMAN 6-phosphogluconolactonase OS=Homo sapiens GN=PGLS PE=1 SV=2	1	1	0.031	27546.5	5.7
	R14120_3_IGG1,13607	R.LLTVPFEK.H	946.561	-0.01193	2	1	37.43	0	0.00614	0|0	O95336/M0R1L2		6	0		0	2	MASCOT		T
$158-1	tr|M0R1M5|M0R1M5_HUMAN 40S ribosomal protein S16 (Fragment) OS=Homo sapiens GN=RPS16 PE=1 SV=1	1	1	0.1176	9365.98	9.82
$158-2	tr|M0QX76|M0QX76_HUMAN 40S ribosomal protein S16 (Fragment) OS=Homo sapiens GN=RPS16 PE=1 SV=1	1	1	0.2	5557.52	9.65
$158-3	tr|M0R210|M0R210_HUMAN 40S ribosomal protein S16 OS=Homo sapiens GN=RPS16 PE=1 SV=1	1	1	0.0775	14418.8	10.24
$158-4	tr|M0R3H0|M0R3H0_HUMAN 40S ribosomal protein S16 OS=Homo sapiens GN=RPS16 PE=1 SV=1	1	1	0.1	11075	10.25
$158-5	sp|P62249|RS16_HUMAN 40S ribosomal protein S16 OS=Homo sapiens GN=RPS16 PE=1 SV=2	1	1	0.0685	16445.1	10.21
$158-6	tr|Q6IPX4|Q6IPX4_HUMAN 40S ribosomal protein S16 OS=Homo sapiens GN=RPS16 PE=1 SV=1	1	1	0.0658	17106.8	10.97
	R14120_3_IGG1,18339	K.LLEPVLLLGK.E ! -.LLEPVLLLGK.E	1094.72	-0.00221	2	1	30.2	0	0.00401	0|0	P62249/Q6IPX4/M0R210/M0R3H0/M0R1M5 ! M0QX76		6	0		0	2	MASCOT		T
$159-1	sp|O00299|CLIC1_HUMAN Chloride intracellular channel protein 1 OS=Homo sapiens GN=CLIC1 PE=1 SV=4	1	1	0.0498	26922.4	5.09
$159-2	tr|Q5SRT3|Q5SRT3_HUMAN Chloride intracellular channel 1, isoform CRA_a OS=Homo sapiens GN=CLIC1 PE=2 SV=2	1	1	0.0498	26922.4	5.09
$159-3	tr|Q53FB0|Q53FB0_HUMAN Chloride intracellular channel 1 variant (Fragment) OS=Homo sapiens PE=2 SV=1	1	1	0.0498	27014.5	5.09
	R14120_3_IGG1,7423	K.NSNPALNDNLEK.G	1328.64	0.01132	2	1	39.08	0	0.00585	0|0	O00299/Q5SRT3/Q53FB0		4.37	0		0	2	MASCOT		T
$160-1	sp|O00425|IF2B3_HUMAN Insulin-like growth factor 2 mRNA-binding protein 3 OS=Homo sapiens GN=IGF2BP3 PE=1 SV=2	1	1	0.0173	63704.3	8.99
	R14120_3_IGG1,5159	K.IAPAEAPDAK.V	982.52	0.00763	2	1	35.12	0	0.0168	0|0	O00425		4.37	0		0	2	MASCOT		T
$161-1	sp|O00555|CAC1A_HUMAN Voltage-dependent P/Q-type calcium channel subunit alpha-1A OS=Homo sapiens GN=CACNA1A PE=1 SV=2	1	1	0.0032	282361	9
$161-2	tr|O95387|O95387_HUMAN Voltage-dependent P/Q type calcium channel alpha 1A subunit (Fragment) OS=Homo sapiens GN=CACNA1A PE=2 SV=1	1	1	0.0082	110250	9.15
$161-3	tr|K7EQ95|K7EQ95_HUMAN Voltage-dependent P/Q-type calcium channel subunit alpha-1A (Fragment) OS=Homo sapiens GN=CACNA1A PE=3 SV=1	1	1	0.0082	110379	9.15
$161-4	tr|B5TYJ1|B5TYJ1_HUMAN Neuronal calcium channel alpha 1a subunit Cav 2.1 OS=Homo sapiens GN=CACNA1A PE=2 SV=1	1	1	0.0035	257140	8.65
$161-5	tr|Q9NS89|Q9NS89_HUMAN Alpha1A-voltage-dependent calcium channel (Fragment) OS=Homo sapiens GN=CACNA1A PE=2 SV=1	1	1	0.0032	278844	8.98
$161-6	tr|K7EKF7|K7EKF7_HUMAN Voltage-dependent P/Q-type calcium channel subunit alpha-1A (Fragment) OS=Homo sapiens GN=CACNA1A PE=4 SV=1	1	1	0.0068	133709	9.25
	R14120_3_IGG1,8061	R.SASVLGPK.A	758.441	0.00795	2	1	21.65	0	0.617	0|0	O00555/B5TYJ1/Q9NS89/K7EKF7/K7EQ95/O95387		8.47	0		0	2	MASCOT		T
$162-1	tr|O15415|O15415_HUMAN CAGH3 OS=Homo sapiens GN=CAGH3 PE=2 SV=1	1	1	0.0358	31629.4	9.91
$162-2	tr|E7ESR8|E7ESR8_HUMAN Mastermind-like protein 3 OS=Homo sapiens GN=MAML3 PE=1 SV=1	1	1	0.0362	31302	9.91
$162-3	sp|Q96JK9|MAML3_HUMAN Mastermind-like protein 3 OS=Homo sapiens GN=MAML3 PE=1 SV=4	1	1	0.0088	122292	7.12
	R14120_3_IGG1,22581	R.M*TPPVANPNK.N	1084.55	-0.01445	1	1	25.28	0	0.158	0|0	Q96JK9/E7ESR8/O15415		8.5	0	15.994919 Oxidation (M)	0	2	MASCOT		T
$163-1	tr|O43627|O43627_HUMAN Olfactory receptor (Fragment) OS=Homo sapiens GN=OLFR 42B PE=3 SV=1	1	1	0.0464	21684.5	7.67
	R14120_3_IGG1,10814	R.M*LVNLWEPK.K	1145.6	0.00448	2	1	20.13	0	0.784	0|0	O43627		5.75	0	15.994919 Oxidation (M)	0	2	MASCOT		T
$164-1	sp|O60806|TBX19_HUMAN T-box transcription factor TBX19 OS=Homo sapiens GN=TBX19 PE=1 SV=3	1	1	0.0223	48237.6	6.66
	R14120_3_IGG1,22030	K.EVTNEMIVTK.N	1163.6	-0.01236	1	1	20.86	0	1.5	0|0	O60806		4.53	0		0	2	MASCOT		T
$165-1	sp|O75342|LX12B_HUMAN Arachidonate 12-lipoxygenase, 12R-type OS=Homo sapiens GN=ALOX12B PE=1 SV=1	1	1	0.0143	80354.7	7.57
	R14120_3_IGG1,2813	K.ATKFLNLNLR.Y	1189.71	-0.00031	3	1	20.5	0	0.504	0|0	O75342		11	1		0	2	MASCOT		T
$166-1	sp|P0C880|YT014_HUMAN Putative uncharacterized protein FLJ40606 OS=Homo sapiens PE=5 SV=1	1	1	0.0593	14177.3	11.84
	R14120_3_IGG1,5212	R.TGGDAATR.S	748.358	-0.01431	2	1	38.69	0	0.0099	0|0	P0C880		5.5	0		0	2	MASCOT		T
$167-1	sp|P12273|PIP_HUMAN Prolactin-inducible protein OS=Homo sapiens GN=PIP PE=1 SV=1	1	1	0.0753	16572.3	8.26
	R14120_3_IGG1,7205	K.YTACLCDDNPK.T	1356.56	0.00314	2	1	22.36	0	0.0389	0|0	P12273		4.21	0		0	2	MASCOT		T
$168-1	sp|P14174|MIF_HUMAN Macrophage migration inhibitory factor OS=Homo sapiens GN=MIF PE=1 SV=4	1	1	0.0783	12476.2	7.73
$168-2	tr|I4AY87|I4AY87_HUMAN Macrophage migration inhibitory factor (Fragment) OS=Homo sapiens PE=2 SV=1	1	1	0.0783	12476.2	7.73
	R14120_3_IGG1,14224	K.LLCGLLAER.L	1044.59	-0.00078	2	1	26.01	0	0.228	0|0	P14174/I4AY87		6	0		0	2	MASCOT		T
$169-1	sp|P17812|PYRG1_HUMAN CTP synthase 1 OS=Homo sapiens GN=CTPS1 PE=1 SV=2	1	1	0.0169	66689.6	6.02
$169-2	tr|B4E1E0|B4E1E0_HUMAN CTP synthase OS=Homo sapiens PE=2 SV=1	1	1	0.023	49694.4	7.23
	R14120_3_IGG1,7324	K.FVGQDVEGER.M	1135.54	0.00511	2	1	28.45	0	0.145	0|0	P17812/B4E1E0		4.14	0		0	2	MASCOT		T
$170-1	sp|P23526|SAHH_HUMAN Adenosylhomocysteinase OS=Homo sapiens GN=AHCY PE=1 SV=4	1	1	0.0278	47715.6	5.92
$170-2	tr|Q1RMG2|Q1RMG2_HUMAN Adenosylhomocysteinase OS=Homo sapiens GN=AHCY PE=2 SV=1	1	1	0.0392	33810.7	6.15
	R14120_3_IGG1,9479	K.VPAINVNDSVTK.S	1256.68	0.00385	2	1	27.83	0	0.102	0|0	P23526/Q1RMG2		5.81	0		0	2	MASCOT		T
$171-1	sp|P29374|ARI4A_HUMAN AT-rich interactive domain-containing protein 4A OS=Homo sapiens GN=ARID4A PE=1 SV=3	1	1	0.0056	142750	5.02
$171-2	tr|A0A024R657|A0A024R657_HUMAN AT rich interactive domain 4A (RBP1-like), isoform CRA_c OS=Homo sapiens GN=ARID4A PE=4 SV=1	1	1	0.0056	142750	5.02
	R14120_3_IGG1,5022	K.LARSPAR.I	770.463	0.00987	2	1	24.3	0	0.144	0|0	P29374/A0A024R657		12	1		0	2	MASCOT		T
$172-1	sp|P30101|PDIA3_HUMAN Protein disulfide-isomerase A3 OS=Homo sapiens GN=PDIA3 PE=1 SV=4	1	1	0.0257	56781.7	5.98
$172-2	tr|V9HVY3|V9HVY3_HUMAN Protein disulfide-isomerase OS=Homo sapiens GN=HEL-S-269 PE=2 SV=1	1	1	0.0257	56781.7	5.98
$172-3	tr|B4DDM1|B4DDM1_HUMAN cDNA FLJ59460, highly similar to Protein disulfide-isomerase A3 (EC 5.3.4.1) OS=Homo sapiens PE=2 SV=1	1	1	0.0466	31872	6.92
$172-4	tr|B3KQT9|B3KQT9_HUMAN Protein disulfide-isomerase OS=Homo sapiens PE=2 SV=1	1	1	0.0271	54101.8	6.79
$172-5	tr|B4DJ98|B4DJ98_HUMAN cDNA FLJ53558, highly similar to Protein disulfide-isomerase A3 (EC 5.3.4.1) OS=Homo sapiens PE=2 SV=1	1	1	0.0282	51449.7	5.64
$172-6	tr|B3KQT2|B3KQT2_HUMAN Protein disulfide-isomerase OS=Homo sapiens PE=2 SV=1	1	1	0.0268	54902.7	6.42
	R14120_3_IGG1,7501	K.SEPIPESNDGPVK.V	1368.66	1e-05	2	1	24.18	0	0.644	0|0	P30101/V9HVY3/B4DJ98/B3KQT2/B4DDM1/B3KQT9		4.14	0		0	2	MASCOT		T
$173-1	sp|P31040|SDHA_HUMAN Succinate dehydrogenase [ubiquinone] flavoprotein subunit, mitochondrial OS=Homo sapiens GN=SDHA PE=1 SV=2	1	1	0.0166	72690.7	7.06
$173-2	tr|A0A024QZ30|A0A024QZ30_HUMAN Succinate dehydrogenase complex, subunit A, flavoprotein (Fp), isoform CRA_b OS=Homo sapiens GN=SDHA PE=4 SV=1	1	1	0.0166	72690.7	7.06
$173-3	tr|Q0QF12|Q0QF12_HUMAN Succinate dehydrogenase complex subunit A (Fragment) OS=Homo sapiens GN=SDHA PE=2 SV=1	1	1	0.02	60050.5	6.43
$173-4	tr|B3KT34|B3KT34_HUMAN cDNA FLJ37560 fis, clone BRCOC2000333, highly similar to Succinate dehydrogenase (ubiquinone) flavoprotein subunit, mitochondrial (EC 1.3.5.1) OS=Homo sapiens PE=2 SV=1	1	1	0.0251	48157.4	6.71
$173-5	tr|B4DYN5|B4DYN5_HUMAN cDNA FLJ61478, highly similar to Succinate dehydrogenase (ubiquinone) flavoprotein subunit, mitochondrial (EC 1.3.5.1) OS=Homo sapiens PE=2 SV=1	1	1	0.0165	72687.2	7.28
$173-6	tr|D6RFM5|D6RFM5_HUMAN Succinate dehydrogenase [ubiquinone] flavoprotein subunit, mitochondrial OS=Homo sapiens GN=SDHA PE=1 SV=1	1	1	0.0189	63566.4	6.83
	R14120_3_IGG1,6551	K.NTVVATGGYGR.T	1094.56	0.00619	2	1	22.27	0	0.385	0|0	P31040/A0A024QZ30/B4DYN5/D6RFM5/Q0QF12/B3KT34		8.75	0		0	2	MASCOT		T
$174-1	sp|P45880|VDAC2_HUMAN Voltage-dependent anion-selective channel protein 2 OS=Homo sapiens GN=VDAC2 PE=1 SV=2	1	1	0.0408	31566.1	7.5
$174-2	tr|B4DKM5|B4DKM5_HUMAN cDNA FLJ60120, highly similar to Voltage-dependent anion-selective channel protein 2 OS=Homo sapiens PE=1 SV=1	1	1	0.0471	27478.4	5.29
$174-3	tr|A0A024QZT0|A0A024QZT0_HUMAN Voltage-dependent anion channel 2, isoform CRA_c OS=Homo sapiens GN=VDAC2 PE=4 SV=1	1	1	0.0408	31566.1	7.5
$174-4	tr|A0A024QZN9|A0A024QZN9_HUMAN Voltage-dependent anion channel 2, isoform CRA_a OS=Homo sapiens GN=VDAC2 PE=4 SV=1	1	1	0.0376	34480.4	8.25
	R14120_3_IGG1,10661	K.YQLDPTASISAK.V	1293.67	-0.00048	2	1	35.84	0	0.0222	0|0	P45880/A0A024QZT0/A0A024QZN9/B4DKM5		5.84	0		0	2	MASCOT		T
$175-1	sp|P49327|FAS_HUMAN Fatty acid synthase OS=Homo sapiens GN=FASN PE=1 SV=3	1	1	0.0036	273423	6.01
	R14120_3_IGG1,8369	K.TGTVSLEVR.L	961.531	-0.00187	2	1	64.28	0	2.51e-05	0|0	P49327		5.66	0		0	2	MASCOT		T
$176-1	sp|P55854|SUMO3_HUMAN Small ubiquitin-related modifier 3 OS=Homo sapiens GN=SUMO3 PE=1 SV=2	1	1	0.1165	11636.9	5.32
$176-2	sp|Q6EEV6|SUMO4_HUMAN Small ubiquitin-related modifier 4 OS=Homo sapiens GN=SUMO4 PE=1 SV=2	1	1	0.1263	10685	6.57
$176-3	sp|P61956|SUMO2_HUMAN Small ubiquitin-related modifier 2 OS=Homo sapiens GN=SUMO2 PE=1 SV=3	1	1	0.1263	10871.1	5.32
$176-4	tr|A0A024R8S3|A0A024R8S3_HUMAN SMT3 suppressor of mif two 3 homolog 2 (Yeast), isoform CRA_a OS=Homo sapiens GN=SUMO2 PE=4 SV=1	1	1	0.1263	10871.1	5.32
$176-5	tr|H7BZT4|H7BZT4_HUMAN Small ubiquitin-related modifier 2 OS=Homo sapiens GN=SUMO2 PE=4 SV=1	1	1	0.1263	10839	5.32
$176-6	tr|A8MUA9|A8MUA9_HUMAN SMT3 suppressor of mif two 3 homolog 3 (Yeast), isoform CRA_d OS=Homo sapiens GN=SUMO3 PE=1 SV=1	1	1	0.0889	15317.4	10.47
$176-7	tr|A8MU27|A8MU27_HUMAN Small ubiquitin-related modifier 3 OS=Homo sapiens GN=SUMO3 PE=1 SV=1	1	1	0.0816	16956.3	9.71
	R14120_3_IGG1,9155	K.VAGQDGSVVQFK.I	1234.64	-0.00491	2	1	38.36	0	0.0125	0|0	P61956/P55854/Q6EEV6/A8MUA9/A8MU27/A0A024R8S3/H7BZT4		5.81	0		0	2	MASCOT		T
$177-1	sp|P60842|IF4A1_HUMAN Eukaryotic initiation factor 4A-I OS=Homo sapiens GN=EIF4A1 PE=1 SV=1	1	1	0.0246	46153.4	5.32
$177-2	tr|E7EQG2|E7EQG2_HUMAN Eukaryotic initiation factor 4A-II OS=Homo sapiens GN=EIF4A2 PE=1 SV=1	1	1	0.0276	41289.9	5.45
$177-3	tr|A8K7F6|A8K7F6_HUMAN cDNA FLJ78244, highly similar to Homo sapiens eukaryotic translation initiation factor 4A, isoform 1 (EIF4A1), mRNA OS=Homo sapiens PE=2 SV=1	1	1	0.0246	46121.4	5.32
$177-4	tr|Q96B07|Q96B07_HUMAN EIF4A2 protein OS=Homo sapiens PE=2 SV=1	1	1	0.0559	21038.9	5.72
$177-5	tr|B4DNH2|B4DNH2_HUMAN cDNA FLJ58596, highly similar to Eukaryotic initiation factor 4A-I (EC 3.6.1.-) OS=Homo sapiens PE=2 SV=1	1	1	0.0437	26777.5	5.28
$177-6	sp|Q14240|IF4A2_HUMAN Eukaryotic initiation factor 4A-II OS=Homo sapiens GN=EIF4A2 PE=1 SV=2	1	1	0.0246	46401.8	5.33
$177-7	tr|Q9NZE6|Q9NZE6_HUMAN BM-010 OS=Homo sapiens GN=EIF4A2 PE=1 SV=1	1	1	0.0321	36152.7	6.98
	R14120_3_IGG1,14816	R.VLITTDLLAR.G	1114.68	-0.00182	2	1	51.47	0	0.00019	0|0	P60842/Q14240/Q9NZE6/B4DNH2/E7EQG2/A8K7F6/Q96B07		5.81	0		0	2	MASCOT		T
$178-1	sp|P61978|HNRPK_HUMAN Heterogeneous nuclear ribonucleoprotein K OS=Homo sapiens GN=HNRNPK PE=1 SV=1	1	1	0.0259	50975.7	5.39
$178-2	tr|A0A024R228|A0A024R228_HUMAN Heterogeneous nuclear ribonucleoprotein K, isoform CRA_d OS=Homo sapiens GN=HNRPK PE=4 SV=1	1	1	0.0259	51218	5.46
$178-3	tr|Q5EC54|Q5EC54_HUMAN Heterogeneous nuclear ribonucleoprotein K transcript variant OS=Homo sapiens GN=HNRPK PE=2 SV=1	1	1	0.0259	51057.7	5.19
$178-4	tr|Q5T6W5|Q5T6W5_HUMAN Heterogeneous nuclear ribonucleoprotein K OS=Homo sapiens GN=HNRNPK PE=1 SV=1	1	1	0.028	47556.8	5.46
$178-5	tr|Q6IBN1|Q6IBN1_HUMAN HNRPK protein OS=Homo sapiens GN=HNRPK PE=2 SV=1	1	1	0.0259	51027.7	5.19
$178-6	tr|Q5T6W2|Q5T6W2_HUMAN Heterogeneous nuclear ribonucleoprotein K (Fragment) OS=Homo sapiens GN=HNRNPK PE=1 SV=1	1	1	0.0317	41806.5	5.43
$178-7	tr|B4DUQ1|B4DUQ1_HUMAN cDNA FLJ54552, highly similar to Heterogeneous nuclear ribonucleoprotein K OS=Homo sapiens PE=2 SV=1	1	1	0.0273	48509.9	5.69
$178-8	tr|B4DFF1|B4DFF1_HUMAN cDNA FLJ53312, highly similar to Heterogeneous nuclear ribonucleoprotein K OS=Homo sapiens PE=2 SV=1	1	1	0.0261	50714.5	5.18
$178-9	tr|Q5T6W1|Q5T6W1_HUMAN Heterogeneous nuclear ribonucleoprotein K OS=Homo sapiens GN=HNRNPK PE=1 SV=1	1	1	0.0392	33976	5.54
	R14120_3_IGG1,18459	K.IILDLISESPIK.G	1340.8	-0.00239	2	1	76.33	0	5.83e-07	0|0	P61978/A0A024R228/Q6IBN1/Q5T6W2/Q5EC54/Q5T6W5/B4DFF1/Q5T6W1/B4DUQ1		4.37	0		0	2	MASCOT		T
$179-1	sp|P62241|RS8_HUMAN 40S ribosomal protein S8 OS=Homo sapiens GN=RPS8 PE=1 SV=2	1	1	0.0529	24204.9	10.32
$179-2	tr|Q5JR94|Q5JR94_HUMAN 40S ribosomal protein S8 OS=Homo sapiens GN=RPS8 PE=2 SV=1	1	1	0.0529	24204.9	10.32
$179-3	tr|Q5JR95|Q5JR95_HUMAN 40S ribosomal protein S8 OS=Homo sapiens GN=RPS8 PE=1 SV=1	1	1	0.0585	21879.3	10.37
$179-4	tr|Q9BS10|Q9BS10_HUMAN Similar to ribosomal protein S8 (Fragment) OS=Homo sapiens PE=2 SV=1	1	1	0.1375	9282.71	9.73
	R14120_3_IGG1,10779	K.LTPEEEEILNK.K ! -.LTPEEEEILNK.K	1314.68	-0.00139	2	1	43.12	0	0.00325	0|0	P62241/Q5JR94/Q5JR95 ! Q9BS10		4.09	0		0	2	MASCOT		T
$180-1	sp|P62244|RS15A_HUMAN 40S ribosomal protein S15a OS=Homo sapiens GN=RPS15A PE=1 SV=2	1	1	0.0692	14839.3	10.14
$180-2	tr|H3BN98|H3BN98_HUMAN Uncharacterized protein (Fragment) OS=Homo sapiens PE=4 SV=2	1	1	0.038	27167.9	9.6
$180-3	tr|B2R4W8|B2R4W8_HUMAN HCG1994130, isoform CRA_a OS=Homo sapiens GN=hCG_1994130 PE=2 SV=1	1	1	0.0692	14839.3	10.14
$180-4	tr|I3L246|I3L246_HUMAN 40S ribosomal protein S15a OS=Homo sapiens GN=RPS15A PE=4 SV=1	1	1	0.0811	12303.3	9.18
$180-5	tr|H3BT37|H3BT37_HUMAN 40S ribosomal protein S15a OS=Homo sapiens GN=RPS15A PE=4 SV=1	1	1	0.18	5750.04	11.05
$180-6	tr|A8K7H3|A8K7H3_HUMAN cDNA FLJ77670, highly similar to Homo sapiens ribosomal protein S15a (RPS15A), mRNA OS=Homo sapiens PE=2 SV=1	1	1	0.0692	14823.3	10.14
$180-7	tr|I3L3P7|I3L3P7_HUMAN 40S ribosomal protein S15a OS=Homo sapiens GN=RPS15A PE=1 SV=1	1	1	0.09	11477.5	10.17
$180-8	tr|I3L303|I3L303_HUMAN 40S ribosomal protein S15a OS=Homo sapiens GN=RPS15A PE=4 SV=1	1	1	0.1731	6020.24	11.01
$180-9	tr|H3BV27|H3BV27_HUMAN 40S ribosomal protein S15a OS=Homo sapiens GN=RPS15A PE=4 SV=2	1	1	0.1837	5671.93	11.05
	R14120_3_IGG1,13455	R.MNVLADALK.S	974.534	-0.00152	2	1	41.9	0	0.00648	0|0	P62244/I3L246/B2R4W8/H3BN98/H3BT37/I3L303/I3L3P7/A8K7H3/H3BV27		5.59	0		0	2	MASCOT		T
$181-1	sp|P62277|RS13_HUMAN 40S ribosomal protein S13 OS=Homo sapiens GN=RPS13 PE=1 SV=2	1	1	0.0464	17222.1	10.53
	R14120_3_IGG1,11270	R.LILIESR.I	843.53	-0.00081	2	1	42.21	0	0.00367	0|0	P62277		6	0		0	2	MASCOT		T
$182-1	sp|P62851|RS25_HUMAN 40S ribosomal protein S25 OS=Homo sapiens GN=RPS25 PE=1 SV=1	1	1	0.072	13742	10.12
	R14120_3_IGG1,12977	R.AALQELLSK.G	972.572	-0.00122	2	1	52.56	0	0.000599	0|0	P62851		6.05	0		0	2	MASCOT		T
$183-1	sp|P62857|RS28_HUMAN 40S ribosomal protein S28 OS=Homo sapiens GN=RPS28 PE=1 SV=1	1	1	0.1304	7840.94	10.7
$183-2	tr|B2R4R9|B2R4R9_HUMAN HCG26477 OS=Homo sapiens GN=RPS28 PE=2 SV=1	1	1	0.1304	7840.94	10.7
	R14120_3_IGG1,9085	R.VEFMDDTSR.S	1099.47	-0.00107	2	1	29.39	0	0.0155	0|0	P62857/B2R4R9		4.03	0		0	2	MASCOT		T
$184-1	sp|P63244|GBLP_HUMAN Guanine nucleotide-binding protein subunit beta-2-like 1 OS=Homo sapiens GN=GNB2L1 PE=1 SV=3	1	1	0.0315	35076.3	7.6
$184-2	tr|B4E0C3|B4E0C3_HUMAN cDNA FLJ56705, highly similar to Guanine nucleotide-binding protein subunit beta 2-like 1 OS=Homo sapiens PE=2 SV=1	1	1	0.0654	17016.1	9.57
$184-3	tr|D6RFX4|D6RFX4_HUMAN Guanine nucleotide-binding protein subunit beta-2-like 1 (Fragment) OS=Homo sapiens GN=GNB2L1 PE=1 SV=1	1	1	0.0515	21448.8	7.69
$184-4	tr|D6R9Z1|D6R9Z1_HUMAN Guanine nucleotide-binding protein subunit beta-2-like 1 (Fragment) OS=Homo sapiens GN=GNB2L1 PE=1 SV=2	1	1	0.0424	26348.6	9.06
$184-5	tr|D6RBD0|D6RBD0_HUMAN Guanine nucleotide-binding protein subunit beta-2-like 1 (Fragment) OS=Homo sapiens GN=GNB2L1 PE=1 SV=1	1	1	0.0625	18045.4	8.75
$184-6	tr|D6RHH4|D6RHH4_HUMAN Guanine nucleotide-binding protein subunit beta-2-like 1 OS=Homo sapiens GN=GNB2L1 PE=1 SV=1	1	1	0.0429	25869	9.3
$184-7	tr|E9KL35|E9KL35_HUMAN Epididymis tissue sperm binding protein Li 3a OS=Homo sapiens PE=2 SV=1	1	1	0.0315	35076.3	7.6
$184-8	tr|B4DWC6|B4DWC6_HUMAN cDNA FLJ52787, highly similar to Guanine nucleotide-binding protein subunitbeta 2-like 1 OS=Homo sapiens PE=2 SV=1	1	1	0.0625	17538.7	9.44
$184-9	tr|B4DVD2|B4DVD2_HUMAN cDNA FLJ60170, highly similar to Guanine nucleotide-binding protein subunit beta 2-like 1 OS=Homo sapiens PE=2 SV=1	1	1	0.0452	24432.5	9.46
$184-10	tr|D6RFZ9|D6RFZ9_HUMAN Guanine nucleotide-binding protein subunit beta-2-like 1 (Fragment) OS=Homo sapiens GN=GNB2L1 PE=1 SV=2	1	1	0.0508	21838.5	9.02
$184-11	tr|D6RAC2|D6RAC2_HUMAN Guanine nucleotide-binding protein subunit beta-2-like 1 OS=Homo sapiens GN=GNB2L1 PE=1 SV=1	1	1	0.0372	29750.3	5.96
$184-12	tr|D6R9L0|D6R9L0_HUMAN Guanine nucleotide-binding protein subunit beta-2-like 1 (Fragment) OS=Homo sapiens GN=GNB2L1 PE=1 SV=1	1	1	0.0333	32573.2	9.02
$184-13	tr|D6R909|D6R909_HUMAN Guanine nucleotide-binding protein subunit beta-2-like 1 OS=Homo sapiens GN=GNB2L1 PE=1 SV=1	1	1	0.0862	12912.5	6.26
$184-14	tr|D6RAU2|D6RAU2_HUMAN Guanine nucleotide-binding protein subunit beta-2-like 1 OS=Homo sapiens GN=GNB2L1 PE=1 SV=1	1	1	0.068	16403.4	9.72
$184-15	tr|D6REE5|D6REE5_HUMAN Guanine nucleotide-binding protein subunit beta-2-like 1 (Fragment) OS=Homo sapiens GN=GNB2L1 PE=1 SV=1	1	1	0.0312	34950.2	6.35
$184-16	tr|D6RGK8|D6RGK8_HUMAN Guanine nucleotide-binding protein subunit beta-2-like 1 OS=Homo sapiens GN=GNB2L1 PE=1 SV=1	1	1	0.1408	8144.4	9.62
$184-17	tr|E9PD14|E9PD14_HUMAN Guanine nucleotide-binding protein subunit beta-2-like 1 OS=Homo sapiens GN=GNB2L1 PE=1 SV=1	1	1	0.0654	17013.1	9.72
	R14120_3_IGG1,7925	R.DETNYGIPQR.A	1192.56	0.00655	2	1	45.35	0	0.00133	0|0	P63244/B4E0C3/D6R9L0/D6RAC2/D6RFZ9/D6REE5/D6RAU2/D6R909/B4DVD2/D6RBD0/D6R9Z1/D6RFX4/B4DWC6/E9KL35/D6RHH4/E9PD14/D6RGK8		4.37	0		0	2	MASCOT		T
$185-1	sp|Q01826|SATB1_HUMAN DNA-binding protein SATB1 OS=Homo sapiens GN=SATB1 PE=1 SV=1	1	1	0.0092	85956	6.1
$185-2	tr|C9IZC5|C9IZC5_HUMAN DNA-binding protein SATB1 (Fragment) OS=Homo sapiens GN=SATB1 PE=4 SV=1	1	1	0.0407	19014.6	6.75
$185-3	tr|C9JP21|C9JP21_HUMAN DNA-binding protein SATB1 (Fragment) OS=Homo sapiens GN=SATB1 PE=4 SV=1	1	1	0.0313	24776.1	6.35
$185-4	tr|A0A024R2H1|A0A024R2H1_HUMAN One cut domain family member OS=Homo sapiens GN=SATB1 PE=3 SV=1	1	1	0.0092	85956	6.1
$185-5	tr|C9JGL9|C9JGL9_HUMAN DNA-binding protein SATB1 (Fragment) OS=Homo sapiens GN=SATB1 PE=4 SV=2	1	1	0.0422	18238.7	6.22
	R14120_3_IGG1,6910	K.GLIQVGK.W	714.451	0.00085	1	1	22.56	0	0.456	0|0	Q01826/A0A024R2H1/C9JGL9/C9IZC5/C9JP21		8.75	0		0	2	MASCOT		T
$186-1	tr|Q0D2M2|Q0D2M2_HUMAN HIST1H2BC protein OS=Homo sapiens GN=HIST1H2BC PE=2 SV=1	1	1	0.0714	13833.9	10.39
$186-2	tr|B4DR52|B4DR52_HUMAN Histone H2B OS=Homo sapiens PE=1 SV=1	1	1	0.0542	18040.7	10.31
$186-3	tr|L0R4T3|L0R4T3_HUMAN Histone H2B OS=Homo sapiens GN=ABCF2 PE=3 SV=1	1	1	0.1343	7306.27	8.98
$186-4	sp|P06899|H2B1J_HUMAN Histone H2B type 1-J OS=Homo sapiens GN=HIST1H2BJ PE=1 SV=3	1	1	0.0714	13904	10.31
$186-5	sp|O60814|H2B1K_HUMAN Histone H2B type 1-K OS=Homo sapiens GN=HIST1H2BK PE=1 SV=3	1	1	0.0714	13890	10.31
$186-6	sp|Q99877|H2B1N_HUMAN Histone H2B type 1-N OS=Homo sapiens GN=HIST1H2BN PE=1 SV=3	1	1	0.0714	13922	10.31
$186-7	sp|Q99879|H2B1M_HUMAN Histone H2B type 1-M OS=Homo sapiens GN=HIST1H2BM PE=1 SV=3	1	1	0.0714	13989.1	10.31
$186-8	sp|Q99880|H2B1L_HUMAN Histone H2B type 1-L OS=Homo sapiens GN=HIST1H2BL PE=1 SV=3	1	1	0.0714	13952	10.31
$186-9	sp|P23527|H2B1O_HUMAN Histone H2B type 1-O OS=Homo sapiens GN=HIST1H2BO PE=1 SV=3	1	1	0.0714	13906	10.31
$186-10	tr|A0A024QZZ7|A0A024QZZ7_HUMAN Histone H2B OS=Homo sapiens GN=HIST1H2BD PE=3 SV=1	1	1	0.0714	13936	10.31
$186-11	tr|A0A024RCJ9|A0A024RCJ9_HUMAN Histone H2B OS=Homo sapiens GN=HIST1H2BN PE=3 SV=1	1	1	0.0714	13922	10.31
$186-12	tr|B2R4S9|B2R4S9_HUMAN Histone H2B OS=Homo sapiens GN=HIST1H2BC PE=2 SV=1	1	1	0.0714	13906	10.31
$186-13	tr|A0A024RCJ2|A0A024RCJ2_HUMAN Histone H2B OS=Homo sapiens GN=HIST1H2BJ PE=3 SV=1	1	1	0.0714	13904	10.31
$186-14	tr|A0A024RCL8|A0A024RCL8_HUMAN Histone H2B OS=Homo sapiens GN=HIST1H2BK PE=3 SV=1	1	1	0.0714	13890	10.31
$186-15	tr|I6L9F7|I6L9F7_HUMAN Histone H2B (Fragment) OS=Homo sapiens GN=HIST1H2BM PE=2 SV=1	1	1	0.0652	15156.4	10.25
$186-16	tr|A8K9J7|A8K9J7_HUMAN Histone H2B OS=Homo sapiens PE=2 SV=1	1	1	0.0714	13996.1	10.31
$186-17	sp|Q16778|H2B2E_HUMAN Histone H2B type 2-E OS=Homo sapiens GN=HIST2H2BE PE=1 SV=3	1	1	0.0714	13920	10.31
$186-18	sp|Q5QNW6|H2B2F_HUMAN Histone H2B type 2-F OS=Homo sapiens GN=HIST2H2BF PE=1 SV=3	1	1	0.0714	13920	10.31
$186-19	tr|U3KQK0|U3KQK0_HUMAN Histone H2B OS=Homo sapiens GN=HIST1H2BN PE=1 SV=1	1	1	0.0542	18803.7	10.53
$186-20	sp|P57053|H2BFS_HUMAN Histone H2B type F-S OS=Homo sapiens GN=H2BFS PE=1 SV=2	1	1	0.0714	13944	10.37
$186-21	sp|Q8N257|H2B3B_HUMAN Histone H2B type 3-B OS=Homo sapiens GN=HIST3H2BB PE=1 SV=3	1	1	0.0714	13907.9	10.31
$186-22	sp|P33778|H2B1B_HUMAN Histone H2B type 1-B OS=Homo sapiens GN=HIST1H2BB PE=1 SV=2	1	1	0.0714	13950	10.31
$186-23	sp|P62807|H2B1C_HUMAN Histone H2B type 1-C/E/F/G/I OS=Homo sapiens GN=HIST1H2BC PE=1 SV=4	1	1	0.0714	13906	10.31
$186-24	sp|Q93079|H2B1H_HUMAN Histone H2B type 1-H OS=Homo sapiens GN=HIST1H2BH PE=1 SV=3	1	1	0.0714	13891.9	10.31
$186-25	sp|P58876|H2B1D_HUMAN Histone H2B type 1-D OS=Homo sapiens GN=HIST1H2BD PE=1 SV=2	1	1	0.0714	13936	10.31
$186-26	sp|Q96A08|H2B1A_HUMAN Histone H2B type 1-A OS=Homo sapiens GN=HIST1H2BA PE=1 SV=3	1	1	0.0709	14167.3	10.31
	R14120_3_IGG1,13479	R.LLLPGELAK.H	953.603	-0.00226	2	1	64.59	0	3.65e-06	0|0	Q96A08/P33778/P62807/P58876/Q93079/P06899/O60814/Q99880/Q99879/Q99877/P23527/Q16778/Q5QNW6/Q8N257/P57053/U3KQK0/B2R4S9/A0A024RCJ9/A0A024QZZ7/A0A024RCJ2/A8K9J7/I6L9F7/A0A024RCL8/L0R4T3/B4DR52/Q0D2M2		6	0		0	2	MASCOT		T
$187-1	sp|Q149N8|SHPRH_HUMAN E3 ubiquitin-protein ligase SHPRH OS=Homo sapiens GN=SHPRH PE=1 SV=2	1	1	0.0042	193077	7.3
$187-2	tr|K4DI94|K4DI94_HUMAN E3 ubiquitin-protein ligase SHPRH OS=Homo sapiens GN=SHPRH PE=1 SV=1	1	1	0.0041	193461	7.12
	R14120_3_IGG1,5508	K.KLVPSTK.K	772.493	-0.00078	2	1	20.2	0	0.745	0|0	Q149N8/K4DI94		10	1		0	2	MASCOT		T
$188-1	sp|Q15084|PDIA6_HUMAN Protein disulfide-isomerase A6 OS=Homo sapiens GN=PDIA6 PE=1 SV=1	1	1	0.025	48120.7	4.95
	R14120_3_IGG1,6754	K.GESPVDYDGGR.T	1151.5	-0.00118	2	1	50.24	0	0.000177	0|0	Q15084		4.03	0		0	2	MASCOT		T
$189-1	tr|Q15204|Q15204_HUMAN Prothymosin alpha OS=Homo sapiens PE=4 SV=2	1	1	0.0909	12046.6	3.64
$189-2	tr|H7C2N1|H7C2N1_HUMAN Thymosin alpha-1 (Fragment) OS=Homo sapiens GN=PTMA PE=1 SV=1	1	1	0.0676	15746.8	4.17
$189-3	tr|Q15200|Q15200_HUMAN Prothymosin alpha OS=Homo sapiens PE=4 SV=2	1	1	0.0909	12084.8	3.69
$189-4	tr|B8ZZQ6|B8ZZQ6_HUMAN Uncharacterized protein OS=Homo sapiens GN=PTMA PE=1 SV=1	1	1	0.0935	11758.4	3.71
$189-5	tr|Q86YS2|Q86YS2_HUMAN Prothymosin alpha protein OS=Homo sapiens PE=2 SV=1	1	1	0.0909	12043.7	3.7
$189-6	tr|Q7KZ52|Q7KZ52_HUMAN PTMA protein (Fragment) OS=Homo sapiens GN=PTMA PE=2 SV=1	1	1	0.1136	9538.25	3.6
$189-7	tr|Q15203|Q15203_HUMAN Prothymosin alpha OS=Homo sapiens PE=4 SV=2	1	1	0.137	8161.06	3.71
$189-8	tr|Q9NYD3|Q9NYD3_HUMAN Prothymosin alpha OS=Homo sapiens GN=PTMA PE=4 SV=1	1	1	0.0952	11349	3.68
$189-9	tr|Q53S24|Q53S24_HUMAN Prothymosin, alpha OS=Homo sapiens GN=PTMAP7 PE=2 SV=1	1	1	0.0909	12073.7	3.69
$189-10	tr|Q9UMZ1|Q9UMZ1_HUMAN Prothymosin a14 OS=Homo sapiens PE=1 SV=1	1	1	0.099	11057.7	3.67
$189-11	sp|P06454|PTMA_HUMAN Prothymosin alpha OS=Homo sapiens GN=PTMA PE=1 SV=2	1	1	0.0901	12202.8	3.69
$189-12	tr|Q15202|Q15202_HUMAN Prothymosin alpha OS=Homo sapiens PE=4 SV=2	1	1	0.0917	11958.6	3.65
$189-13	tr|V9HVW7|V9HVW7_HUMAN Uncharacterized protein OS=Homo sapiens PE=4 SV=1	1	1	0.0855	12820.6	3.78
$189-14	tr|B8ZZW7|B8ZZW7_HUMAN Thymosin alpha-1 OS=Homo sapiens GN=PTMA PE=1 SV=1	1	1	0.0735	14718.8	4.02
$189-15	tr|B8ZZA1|B8ZZA1_HUMAN Thymosin alpha-1 OS=Homo sapiens GN=PTMA PE=1 SV=1	1	1	0.0763	14252.2	3.71
$189-16	tr|Q8TBK9|Q8TBK9_HUMAN Prothymosin, alpha OS=Homo sapiens GN=PTMA PE=2 SV=1	1	1	0.0909	12015.7	3.71
$189-17	tr|V9HVW6|V9HVW6_HUMAN Uncharacterized protein OS=Homo sapiens PE=4 SV=1	1	1	0.0917	11986.7	3.7
$189-18	tr|Q15254|Q15254_HUMAN Prothymosin alpha OS=Homo sapiens GN=PTMA PE=1 SV=2	1	1	0.0926	11810.5	3.71
	R14120_3_IGG1,5205	K.EVVEEAENGR.D	1131.53	0.00043	2	1	22.88	0	0.15	0|0	P06454/Q53S24/Q9UMZ1/Q15200/B8ZZQ6/Q15204/H7C2N1/Q15203/Q9NYD3/Q86YS2/Q7KZ52/B8ZZW7/B8ZZA1/Q15202/V9HVW7/V9HVW6/Q15254/Q8TBK9		4.09	0		0	2	MASCOT		T
$190-1	sp|Q15233|NONO_HUMAN Non-POU domain-containing octamer-binding protein OS=Homo sapiens GN=NONO PE=1 SV=4	1	1	0.0149	54231	9.01
$190-2	tr|C9JYS8|C9JYS8_HUMAN Non-POU domain-containing octamer-binding protein (Fragment) OS=Homo sapiens GN=NONO PE=1 SV=2	1	1	0.0283	29508.2	9.49
$190-3	tr|A0A024RDP4|A0A024RDP4_HUMAN Paraspeckle component 1, isoform CRA_b OS=Homo sapiens GN=PSPC1 PE=4 SV=1	1	1	0.0178	45570.3	6.19
$190-4	tr|X6RDA4|X6RDA4_HUMAN Paraspeckle component 1 (Fragment) OS=Homo sapiens GN=PSPC1 PE=1 SV=1	1	1	0.0282	27273.9	5.37
$190-5	sp|Q8WXF1|PSPC1_HUMAN Paraspeckle component 1 OS=Homo sapiens GN=PSPC1 PE=1 SV=1	1	1	0.0134	58742.9	6.26
$190-6	tr|A8K525|A8K525_HUMAN cDNA FLJ76817, highly similar to Homo sapiens non-POU domain containing, octamer-binding (NONO), mRNA OS=Homo sapiens PE=2 SV=1	1	1	0.0149	54287.1	9.23
$190-7	tr|C9J4X2|C9J4X2_HUMAN Non-POU domain-containing octamer-binding protein (Fragment) OS=Homo sapiens GN=NONO PE=1 SV=1	1	1	0.0565	14528.2	9.85
$190-8	tr|C9IZL7|C9IZL7_HUMAN Non-POU domain-containing octamer-binding protein (Fragment) OS=Homo sapiens GN=NONO PE=1 SV=1	1	1	0.0338	23672.5	9.81
$190-9	tr|B4DWI8|B4DWI8_HUMAN cDNA FLJ57805, highly similar to Homo sapiens paraspeckle component 1 (PSPC1), transcript variant alpha, mRNA OS=Homo sapiens PE=2 SV=1	1	1	0.0151	52579	6.77
	R14120_3_IGG1,6906	R.TLAEIAK.V ! R.TLAEIAK.A	745.445	-0.00732	2	1	37.55	0	0.0212	0|0	Q15233/C9JYS8/A8K525/C9J4X2/C9IZL7 ! Q8WXF1/A0A024RDP4/X6RDA4/B4DWI8		5.66	0		0	2	MASCOT		T
$191-1	sp|Q3KQV9|UAP1L_HUMAN UDP-N-acetylhexosamine pyrophosphorylase-like protein 1 OS=Homo sapiens GN=UAP1L1 PE=1 SV=2	1	1	0.0256	57029.6	5.94
$191-2	sp|Q16222|UAP1_HUMAN UDP-N-acetylhexosamine pyrophosphorylase OS=Homo sapiens GN=UAP1 PE=1 SV=3	1	1	0.0249	58768.3	5.92
	R14120_3_IGG1,13818	K.VAVLLLAGGQGTR.L	1254.75	-0.00125	2	1	26.54	0	0.0505	0|0	Q3KQV9/Q16222		9.72	0		0	2	MASCOT		T
$192-1	tr|Q53FC3|Q53FC3_HUMAN Programmed cell death 6 variant (Fragment) OS=Homo sapiens PE=2 SV=1	1	1	0.0576	21896.2	5.16
$192-2	tr|H0Y9X3|H0Y9X3_HUMAN Programmed cell death protein 6 (Fragment) OS=Homo sapiens GN=PDCD6 PE=1 SV=1	1	1	0.1058	12170.6	4.89
$192-3	tr|A0A024QZ42|A0A024QZ42_HUMAN HCG1985580, isoform CRA_c OS=Homo sapiens GN=hCG_1985580 PE=4 SV=1	1	1	0.0909	14450	5.05
$192-4	sp|O75340|PDCD6_HUMAN Programmed cell death protein 6 OS=Homo sapiens GN=PDCD6 PE=1 SV=1	1	1	0.0576	21868.2	5.16
	R14120_3_IGG1,13439	R.LSDQFHDILIR.K	1356.73	-0.00277	3	1	29.72	0	0.121	0|0	O75340/A0A024QZ42/H0Y9X3/Q53FC3		5.21	0		0	2	MASCOT		T
$193-1	tr|Q5J8M4|Q5J8M4_HUMAN Migration-inducing gene 14 OS=Homo sapiens PE=2 SV=1	1	1	0.0256	39478.1	7.96
$193-2	sp|P78406|RAE1L_HUMAN mRNA export factor OS=Homo sapiens GN=RAE1 PE=1 SV=1	1	1	0.0245	40967.7	7.96
	R14120_3_IGG1,5222	R.NAAEELKPR.N	1027.55	0.00031	2	1	28.83	0	0.176	0|0	P78406/Q5J8M4		6.14	0		0	2	MASCOT		T
$194-1	sp|Q5VZ66|JKIP3_HUMAN Janus kinase and microtubule-interacting protein 3 OS=Homo sapiens GN=JAKMIP3 PE=2 SV=2	1	1	0.0071	98527.9	5.53
	R14120_3_IGG1,8199	R.LMEEIK.F	762.407	-0.00616	2	1	22.75	0	0.452	0|0	Q5VZ66		4.53	0		0	2	MASCOT		T
$195-1	tr|Q5W026|Q5W026_HUMAN Ankyrin repeat domain-containing protein 30A OS=Homo sapiens GN=ANKRD30A PE=4 SV=1	1	1	0.0055	165872	5.86
$195-2	sp|Q9BXX3|AN30A_HUMAN Ankyrin repeat domain-containing protein 30A OS=Homo sapiens GN=ANKRD30A PE=1 SV=3	1	1	0.0057	158833	6.08
$195-3	tr|R4GNA2|R4GNA2_HUMAN Ankyrin repeat domain-containing protein 30A OS=Homo sapiens GN=ANKRD30A PE=4 SV=1	1	1	0.006	152673	5.96
	R14120_3_IGG1,6691	K.EIDKINGK.L	916.51	0.01707	2	1	33.42	0	0.0475	0|0	Q9BXX3/R4GNA2/Q5W026		6.17	1		0	2	MASCOT		T
$196-1	sp|Q63HM2|PCX4_HUMAN Pecanex-like protein 4 OS=Homo sapiens GN=PCNXL4 PE=2 SV=4	1	1	0.0051	132700	5.88
$196-2	tr|H9KV87|H9KV87_HUMAN Pecanex-like protein 4 OS=Homo sapiens GN=PCNXL4 PE=4 SV=1	1	1	0.0261	25910	5.89
	R14120_3_IGG1,11471	K.QDFFLK.R	797.419	-0.00187	2	1	22.65	0	0.169	0|0	Q63HM2/H9KV87		5.84	0		0	2	MASCOT		T
$197-1	tr|Q6FGE5|Q6FGE5_HUMAN S100A10 protein (Fragment) OS=Homo sapiens GN=S100A10 PE=2 SV=1	1	1	0.0722	11187	6.82
$197-2	sp|P60903|S10AA_HUMAN Protein S100-A10 OS=Homo sapiens GN=S100A10 PE=1 SV=2	1	1	0.0722	11203	6.82
$197-3	tr|D3DV26|D3DV26_HUMAN S100 calcium binding protein A10 (Annexin II ligand, calpactin I, light polypeptide (P11)), isoform CRA_b (Fragment) OS=Homo sapiens GN=S100A10 PE=4 SV=1	1	1	0.0341	22359.4	10.34
	R14120_3_IGG1,6203	K.DPLAVDK.I	757.409	-0.00368	2	1	25.76	0	0.778	0|0	P60903/D3DV26/Q6FGE5		4.21	0		0	2	MASCOT		T
$198-1	tr|Q6ICS0|Q6ICS0_HUMAN Annexin (Fragment) OS=Homo sapiens GN=ANXA11 PE=2 SV=1	1	1	0.0257	54336.1	6.91
$198-2	tr|B7Z6L0|B7Z6L0_HUMAN Annexin OS=Homo sapiens PE=2 SV=1	1	1	0.0215	65596.1	8.52
$198-3	tr|Q5T0G8|Q5T0G8_HUMAN Annexin OS=Homo sapiens GN=ANXA11 PE=2 SV=1	1	1	0.0257	54389.1	7.53
$198-4	sp|P50995|ANX11_HUMAN Annexin A11 OS=Homo sapiens GN=ANXA11 PE=1 SV=1	1	1	0.0257	54389.1	7.53
$198-5	tr|B4DPJ2|B4DPJ2_HUMAN Annexin OS=Homo sapiens PE=2 SV=1	1	1	0.0316	45597.5	8.76
$198-6	tr|Q5T0G9|Q5T0G9_HUMAN Annexin A11 (Fragment) OS=Homo sapiens GN=ANXA11 PE=1 SV=1	1	1	0.0637	20486.8	4.58
$198-7	tr|Q59EP1|Q59EP1_HUMAN Annexin (Fragment) OS=Homo sapiens PE=2 SV=1	1	1	0.0255	54892.7	7.04
	R14120_3_IGG1,13817	R.GTITDAPGFDPLR.D ! R.GTITDAPGFDPLR.-	1359.69	0.00306	2	1	30.05	0	0.0824	0|0	P50995/Q6ICS0/Q5T0G8/B7Z6L0/B4DPJ2/Q59EP1 ! Q5T0G9		4.21	0		0	2	MASCOT		T
$199-1	tr|Q6IRX1|Q6IRX1_HUMAN Uncharacterized protein (Fragment) OS=Homo sapiens PE=2 SV=1	1	1	0.0286	28827	7.17
$199-2	tr|H0Y5B5|H0Y5B5_HUMAN Protein polybromo-1 (Fragment) OS=Homo sapiens GN=PBRM1 PE=1 SV=1	1	1	0.0065	126291	6.51
$199-3	sp|Q86U86|PB1_HUMAN Protein polybromo-1 OS=Homo sapiens GN=PBRM1 PE=1 SV=1	1	1	0.0041	192946	6.46
$199-4	tr|E7EVG2|E7EVG2_HUMAN Protein polybromo-1 (Fragment) OS=Homo sapiens GN=PBRM1 PE=1 SV=2	1	1	0.0048	168447	6.18
	R14120_3_IGG1,6554	R.KSGISPK.K	716.43	-0.00263	2	1	21.32	0	0.872	0|0	Q86U86/H0Y5B5/Q6IRX1/E7EVG2		10	1		0	2	MASCOT		T
$200-1	tr|Q6ZMJ9|Q6ZMJ9_HUMAN FLJ00357 protein (Fragment) OS=Homo sapiens GN=FLJ00357 PE=2 SV=1	1	1	0.0096	69421.5	5.7
$200-2	sp|Q96P48|ARAP1_HUMAN Arf-GAP with Rho-GAP domain, ANK repeat and PH domain-containing protein 1 OS=Homo sapiens GN=ARAP1 PE=1 SV=3	1	1	0.0041	162190	5.86
$200-3	tr|B7ZMI2|B7ZMI2_HUMAN ARAP1 protein OS=Homo sapiens GN=ARAP1 PE=2 SV=1	1	1	0.005	134704	5.99
$200-4	tr|F5GWN4|F5GWN4_HUMAN Arf-GAP with Rho-GAP domain, ANK repeat and PH domain-containing protein 1 (Fragment) OS=Homo sapiens GN=ARAP1 PE=1 SV=1	1	1	0.0236	28830.4	5.54
$200-5	tr|E7EU13|E7EU13_HUMAN Arf-GAP with Rho-GAP domain, ANK repeat and PH domain-containing protein 1 OS=Homo sapiens GN=ARAP1 PE=1 SV=1	1	1	0.005	134635	5.95
$200-6	tr|F8WBT0|F8WBT0_HUMAN Arf-GAP with Rho-GAP domain, ANK repeat and PH domain-containing protein 1 (Fragment) OS=Homo sapiens GN=ARAP1 PE=1 SV=1	1	1	0.0195	34886.3	5.83
	R14120_3_IGG1,10526	R.TTEVPR.L	702.378	0.00808	1	1	28.24	0	0.33	0|0	Q96P48/Q6ZMJ9/F8WBT0/E7EU13/B7ZMI2/F5GWN4		5.66	0		0	2	MASCOT		T
$201-1	tr|Q75MH1|Q75MH1_HUMAN HCG1745083 OS=Homo sapiens GN=RPS26 PE=4 SV=1	1	1	0.0783	12985.3	10.98
$201-2	tr|A0A024RB14|A0A024RB14_HUMAN HCG20716 OS=Homo sapiens GN=RPS26 PE=4 SV=1	1	1	0.0783	13015.3	11.01
$201-3	sp|P62854|RS26_HUMAN 40S ribosomal protein S26 OS=Homo sapiens GN=RPS26 PE=1 SV=3	1	1	0.0783	13015.3	11.01
$201-4	tr|Q76N57|Q76N57_HUMAN Ribosomal protein S26 (Fragment) OS=Homo sapiens PE=4 SV=1	1	1	0.3913	2549.88	4.94
$201-5	sp|Q5JNZ5|RS26L_HUMAN Putative 40S ribosomal protein S26-like 1 OS=Homo sapiens GN=RPS26P11 PE=5 SV=1	1	1	0.0783	13002.3	10.55
	R14120_3_IGG1,8036	R.NIVEAAAVR.D	942.537	-0.0014	2	1	26.33	0	0.121	0|0	Q5JNZ5/P62854/A0A024RB14/Q75MH1/Q76N57		6	0		0	2	MASCOT		T
$202-1	sp|Q8IV32|CCD71_HUMAN Coiled-coil domain-containing protein 71 OS=Homo sapiens GN=CCDC71 PE=2 SV=3	1	1	0.0171	49647.5	11.8
	R14120_3_IGG1,10055	K.TAQAKVAR.T	844.5	0.00718	2	1	21.12	0	0.653	0|0	Q8IV32		11	1		0	2	MASCOT		T
$203-1	tr|Q8IWR8|Q8IWR8_HUMAN Ribosomal protein L19 (Fragment) OS=Homo sapiens PE=2 SV=1	1	1	0.052	20819.5	11.44
$203-2	tr|J3QR09|J3QR09_HUMAN Ribosomal protein L19 OS=Homo sapiens GN=RPL19 PE=1 SV=1	1	1	0.0466	23134.3	11.48
$203-3	tr|Q53G49|Q53G49_HUMAN Ribosomal protein L19 (Fragment) OS=Homo sapiens PE=2 SV=1	1	1	0.0459	23466.7	11.41
$203-4	sp|P84098|RL19_HUMAN 60S ribosomal protein L19 OS=Homo sapiens GN=RPL19 PE=1 SV=1	1	1	0.0459	23465.7	11.48
$203-5	tr|J3KTE4|J3KTE4_HUMAN Ribosomal protein L19 OS=Homo sapiens GN=RPL19 PE=1 SV=1	1	1	0.0464	23247.4	11.48
	R14120_3_IGG1,6166	K.LLADQAEAR.R	986.527	-0.00096	2	1	22.56	0	0.329	0|0	P84098/J3KTE4/J3QR09/Q53G49/Q8IWR8		4.37	0		0	2	MASCOT		T
$204-1	tr|Q8N3N3|Q8N3N3_HUMAN Putative uncharacterized protein DKFZp762L056 (Fragment) OS=Homo sapiens GN=DKFZp762L056 PE=2 SV=1	1	1	0.01	89693.2	5.38
$204-2	tr|A0A024R6H5|A0A024R6H5_HUMAN MutL homolog 3 (E. coli), isoform CRA_b OS=Homo sapiens GN=MLH3 PE=4 SV=1	1	1	0.0055	163727	6.28
$204-3	tr|G3V419|G3V419_HUMAN DNA mismatch repair protein Mlh3 OS=Homo sapiens GN=MLH3 PE=4 SV=1	1	1	0.0063	143487	6.51
$204-4	tr|Q2M1Z1|Q2M1Z1_HUMAN MutL homolog 3 (E. coli) OS=Homo sapiens GN=MLH3 PE=2 SV=1	1	1	0.0056	161036	6.29
$204-5	sp|Q9UHC1|MLH3_HUMAN DNA mismatch repair protein Mlh3 OS=Homo sapiens GN=MLH3 PE=1 SV=3	1	1	0.0055	163710	6.33
	R14120_3_IGG1,11242	K.ESGQLPNK.K	872.447	-0.00552	2	1	24	0	0.169	0|0	Q9UHC1/Q2M1Z1/A0A024R6H5/G3V419/Q8N3N3		6.1	0		0	2	MASCOT		T
$205-1	sp|Q8N7F7|UBL4B_HUMAN Ubiquitin-like protein 4B OS=Homo sapiens GN=UBL4B PE=2 SV=1	1	1	0.0345	19908.6	5.63
	R14120_3_IGG1,7733	K.LLLGQR.C	699.451	-0.00156	2	1	21.46	0	0.25	0|0	Q8N7F7		9.75	0		0	2	MASCOT		T
$206-1	tr|Q8NI62|Q8NI62_HUMAN Ribosomal protein S2 OS=Homo sapiens GN=OK/KNS-cl.6 PE=2 SV=1	1	1	0.1519	8757.79	7.79
	R14120_3_IGG1,9211	M.MAGIDDCYTSAR.G	1359.57	-0.00563	2	1	106.46	0	3.29e-10	0|0	Q8NI62		4.21	0		0	2	MASCOT		T
$207-1	sp|Q92953|KCNB2_HUMAN Potassium voltage-gated channel subfamily B member 2 OS=Homo sapiens GN=KCNB2 PE=2 SV=2	1	1	0.0209	102562	5.81
	R14120_3_IGG1,9649	R.SM*ELIDVAVEKAGESANTK.D	2007.99	0.01757	2	1	23.88	0	0.26	0|0	Q92953		4.41	1	15.994919 Oxidation (M)	0	2	MASCOT		T
$208-1	tr|Q96IR1|Q96IR1_HUMAN RPS4X protein (Fragment) OS=Homo sapiens GN=RPS4X PE=2 SV=2	1	1	0.0247	27259.5	9.95
$208-2	tr|Q53HV1|Q53HV1_HUMAN Ribosomal protein S4, X-linked X isoform variant (Fragment) OS=Homo sapiens PE=2 SV=1	1	1	0.0228	29578.3	10.11
$208-3	sp|P62701|RS4X_HUMAN 40S ribosomal protein S4, X isoform OS=Homo sapiens GN=RPS4X PE=1 SV=2	1	1	0.0228	29597.4	10.16
$208-4	tr|B2R491|B2R491_HUMAN 40S ribosomal protein S4 OS=Homo sapiens GN=RPS4X PE=2 SV=1	1	1	0.0228	29597.4	10.16
	R14120_3_IGG1,9835	K.ITDFIK.F	736.424	-0.00876	2	1	28.55	0	0.0418	0|0	P62701/B2R491/Q96IR1/Q53HV1		5.84	0		0	2	MASCOT		T
$209-1	sp|Q9BZA7|PC11X_HUMAN Protocadherin-11 X-linked OS=Homo sapiens GN=PCDH11X PE=2 SV=1	1	1	0.0089	147557	5.04
$209-2	tr|H7BXL5|H7BXL5_HUMAN Protocadherin-11 X-linked OS=Homo sapiens GN=PCDH11X PE=4 SV=1	1	1	0.0092	143364	4.94
$209-3	tr|B4DSA0|B4DSA0_HUMAN cDNA FLJ61367, highly similar to Protocadherin-11 X-linked OS=Homo sapiens PE=2 SV=1	1	1	0.0131	101031	4.92
$209-4	tr|B7ZAE8|B7ZAE8_HUMAN cDNA, FLJ79162, highly similar to Protocadherin-11 X-linked (Fragment) OS=Homo sapiens PE=2 SV=1	1	1	0.0134	99034.4	4.71
$209-5	tr|B4DSM3|B4DSM3_HUMAN cDNA FLJ56943, highly similar to Protocadherin-11 X-linked (Fragment) OS=Homo sapiens PE=2 SV=1	1	1	0.0134	98962.3	4.72
$209-6	tr|H0Y3S6|H0Y3S6_HUMAN Protocadherin-11 Y-linked OS=Homo sapiens GN=PCDH11Y PE=4 SV=1	1	1	0.0091	144437	5.02
$209-7	sp|Q9BZA8|PC11Y_HUMAN Protocadherin-11 Y-linked OS=Homo sapiens GN=PCDH11Y PE=1 SV=1	1	1	0.009	146773	5.03
$209-8	tr|J3QSR5|J3QSR5_HUMAN Protocadherin-11 Y-linked OS=Homo sapiens GN=PCDH11Y PE=4 SV=1	1	1	0.009	146822	5.03
$209-9	tr|A8K0W1|A8K0W1_HUMAN cDNA FLJ76645, highly similar to Homo sapiens protocadherin 11 Y-linked (PCDH11Y), transcript variant a, mRNA (Fragment) OS=Homo sapiens PE=2 SV=1	1	1	0.0135	98169.3	4.76
	R14120_3_IGG1,14197	R.IDREKLCAGIPR.D	1427.78	-0.00753	2	1	23.3	0	0.329	0|0	Q9BZA7/Q9BZA8/A8K0W1/J3QSR5/B4DSA0/H7BXL5/H0Y3S6/B4DSM3/B7ZAE8		8.22	2		0	2	MASCOT		T
$210-1	sp|Q9GZV4|IF5A2_HUMAN Eukaryotic translation initiation factor 5A-2 OS=Homo sapiens GN=EIF5A2 PE=1 SV=3	1	1	0.0523	16793	5.38
$210-2	tr|C9J4W5|C9J4W5_HUMAN Eukaryotic translation initiation factor 5A-2 (Fragment) OS=Homo sapiens GN=EIF5A2 PE=4 SV=1	1	1	0.0696	12820.6	6.41
$210-3	sp|P63241|IF5A1_HUMAN Eukaryotic translation initiation factor 5A-1 OS=Homo sapiens GN=EIF5A PE=1 SV=2	1	1	0.0519	16832.1	5.07
$210-4	tr|I3L504|I3L504_HUMAN Eukaryotic translation initiation factor 5A-1 OS=Homo sapiens GN=EIF5A PE=1 SV=1	1	1	0.043	20503.5	5.09
$210-5	tr|C9J7B5|C9J7B5_HUMAN Eukaryotic translation initiation factor 5A-2 OS=Homo sapiens GN=EIF5A2 PE=1 SV=1	1	1	0.0734	11944.7	8.28
$210-6	tr|I3L397|I3L397_HUMAN Eukaryotic translation initiation factor 5A-1 (Fragment) OS=Homo sapiens GN=EIF5A PE=1 SV=2	1	1	0.0548	16019	4.85
$210-7	tr|F8WCJ1|F8WCJ1_HUMAN Eukaryotic translation initiation factor 5A-2 OS=Homo sapiens GN=EIF5A2 PE=1 SV=1	1	1	0.0762	11687.4	9.28
	R14120_3_IGG1,5308	K.IVEMSTSK.T	894.46	-0.0005	2	1	34.97	0	0.0218	0|0	P63241/Q9GZV4/C9J4W5/I3L397/F8WCJ1/I3L504/C9J7B5		6	0		0	2	MASCOT		T
$211-1	sp|Q9HCR9|PDE11_HUMAN Dual 3',5'-cyclic-AMP and -GMP phosphodiesterase 11A OS=Homo sapiens GN=PDE11A PE=1 SV=2	1	1	0.0064	104751	6.15
$211-2	tr|Q53S13|Q53S13_HUMAN Putative uncharacterized protein PDE11A (Fragment) OS=Homo sapiens GN=PDE11A PE=4 SV=1	1	1	0.048	14277.4	6.56
$211-3	tr|H0Y6P9|H0Y6P9_HUMAN Dual 3',5'-cyclic-AMP and -GMP phosphodiesterase 11A (Fragment) OS=Homo sapiens GN=PDE11A PE=4 SV=1	1	1	0.0441	15454.8	6.82
$211-4	tr|E9LCZ2|E9LCZ2_HUMAN Dual 3',5'-cyclic-AMP and-GMP phosphodiesterase 11A transcript variant 4 OS=Homo sapiens GN=PDE11A PE=2 SV=1	1	1	0.0064	104690	6.15
$211-5	tr|E9LCZ3|E9LCZ3_HUMAN Dual 3',5'-cyclic-AMP and-GMP phosphodiesterase 11A transcript variant 4 OS=Homo sapiens GN=PDE11A PE=2 SV=1	1	1	0.0064	104750	6.26
	R14120_3_IGG1,9551	R.KDELPR.L	757.42	-0.00517	2	1	21.5	0	0.29	0|0	Q9HCR9/E9LCZ2/H0Y6P9/Q53S13/E9LCZ3		6.07	1		0	2	MASCOT		T
$212-1	sp|Q9NPB3|CABP2_HUMAN Calcium-binding protein 2 OS=Homo sapiens GN=CABP2 PE=1 SV=4	1	1	0.0318	24481.5	4.6
$212-2	tr|F1T0K2|F1T0K2_HUMAN Calcium binding protein 2, isoform CRA_c OS=Homo sapiens GN=CABP2 PE=2 SV=1	1	1	0.031	24638.5	4.66
	R14120_3_IGG1,4068	R.ISVGELR.A	773.452	-0.00116	2	1	28.96	0	0.41	0|0	Q9NPB3/F1T0K2		6	0		0	2	MASCOT		T
$213-1	sp|Q9NRY4|RHG35_HUMAN Rho GTPase-activating protein 35 OS=Homo sapiens GN=ARHGAP35 PE=1 SV=3	1	1	0.0087	170512	6.2
$213-2	tr|B4DPI8|B4DPI8_HUMAN cDNA FLJ56603, highly similar to Glucocorticoid receptor DNA-binding factor 1 OS=Homo sapiens PE=2 SV=1	1	1	0.0318	46217.8	8.43
	R14120_3_IGG1,8769	R.QFDQDHNLDLAEK.D	1572.73	-0.00386	2	1	29.82	0	0.0504	0|0	Q9NRY4/B4DPI8		4.22	0		0	2	MASCOT		T
$214-1	sp|Q9NYU1|UGGG2_HUMAN UDP-glucose:glycoprotein glucosyltransferase 2 OS=Homo sapiens GN=UGGT2 PE=1 SV=4	1	1	0.0046	174733	6.43
$214-2	tr|Q9NV86|Q9NV86_HUMAN cDNA FLJ10873 fis, clone NT2RP4001730, weakly similar to UDP-GLUCOSE:GLYCOPROTEIN GLUCOSYLTRANSFERASE (EC 2.4.1.-) (Fragment) OS=Homo sapiens PE=2 SV=1	1	1	0.0059	135157	5.98
	R14120_3_IGG1,13407	K.LLFNALK.H	818.513	0.0007	2	1	21.07	0	0.166	0|0	Q9NYU1/Q9NV86		8.75	0		0	2	MASCOT		T
$215-1	sp|Q9P0W8|SPAT7_HUMAN Spermatogenesis-associated protein 7 OS=Homo sapiens GN=SPATA7 PE=2 SV=3	1	1	0.0117	67718.3	5.9
$215-2	tr|V9HVY9|V9HVY9_HUMAN Epididymis secretory protein Li 296 OS=Homo sapiens GN=HEL-S-296 PE=2 SV=1	1	1	0.0117	67718.3	5.9
$215-3	tr|B3KP74|B3KP74_HUMAN cDNA FLJ31302 fis, clone LIVER1000079, highly similar to Spermatogenesis-associated protein 7 OS=Homo sapiens PE=2 SV=1	1	1	0.0216	36414.1	9.81
$215-4	tr|A8KAE2|A8KAE2_HUMAN cDNA FLJ78263 OS=Homo sapiens PE=2 SV=1	1	1	0.0216	36395.1	9.85
$215-5	tr|G3V2E1|G3V2E1_HUMAN Spermatogenesis-associated protein 7 (Fragment) OS=Homo sapiens GN=SPATA7 PE=4 SV=1	1	1	0.0307	25254.4	9.81
$215-6	tr|G3V287|G3V287_HUMAN Spermatogenesis-associated protein 7 OS=Homo sapiens GN=SPATA7 PE=4 SV=1	1	1	0.0824	9192.68	9.69
$215-7	tr|G3V5H6|G3V5H6_HUMAN Spermatogenesis-associated protein 7 OS=Homo sapiens GN=SPATA7 PE=4 SV=1	1	1	0.1321	5633.55	9.42
$215-8	tr|G3V2V4|G3V2V4_HUMAN Spermatogenesis-associated protein 7 OS=Homo sapiens GN=SPATA7 PE=4 SV=1	1	1	0.0864	8752.14	9.88
$215-9	tr|G3V5V8|G3V5V8_HUMAN Spermatogenesis-associated protein 7 OS=Homo sapiens GN=SPATA7 PE=4 SV=1	1	1	0.1429	5193.02	9.75
$215-10	tr|A8K3L6|A8K3L6_HUMAN cDNA FLJ76119 OS=Homo sapiens PE=2 SV=1	1	1	0.0123	64190.3	5.74
$215-11	tr|Q6FI63|Q6FI63_HUMAN SPATA7 protein OS=Homo sapiens GN=SPATA7 PE=2 SV=1	1	1	0.0123	64119.2	5.68
$215-12	tr|G3V4A9|G3V4A9_HUMAN Spermatogenesis-associated protein 7 OS=Homo sapiens GN=SPATA7 PE=4 SV=1	1	1	0.0814	9522.81	10.04
$215-13	tr|G3V3D2|G3V3D2_HUMAN Spermatogenesis-associated protein 7 OS=Homo sapiens GN=SPATA7 PE=4 SV=1	1	1	0.1667	4762.48	10.27
	R14120_3_IGG1,7669	R.ATSVLPR.Y	743.441	0.00828	2	1	32.61	0	0.091	0|0	Q9P0W8/V9HVY9/Q6FI63/G3V4A9/B3KP74/A8KAE2/G3V2E1/G3V287/A8K3L6/G3V3D2/G3V5V8/G3V2V4/G3V5H6		9.8	0		0	2	MASCOT		T
$216-1	sp|Q9UBV8|PEF1_HUMAN Peflin OS=Homo sapiens GN=PEF1 PE=1 SV=1	1	1	0.0282	30380.6	6.1
	R14120_3_IGG1,11234	K.NLFQQYDR.D	1083.52	-0.00173	2	1	23.58	0	0.209	0|0	Q9UBV8		5.84	0		0	2	MASCOT		T
$217-1	tr|Q9UJU1|Q9UJU1_HUMAN Cytovillin 2 (Fragment) OS=Homo sapiens GN=VIL2 PE=2 SV=1	1	1	0.0496	15469.6	9.32
$217-2	tr|Q9UJZ7|Q9UJZ7_HUMAN Ezrin (Fragment) OS=Homo sapiens PE=2 SV=1	1	1	0.0443	18865.7	9.3
	R14120_3_IGG1,8493	K.DDKLXPK.I	829.441	-0.00545	2	1	29.95	0	0.0545	0|0	Q9UJU1/Q9UJZ7		5.96	1		0	2	MASCOT		T
$218-1	tr|Q9UNM1|Q9UNM1_HUMAN Chaperonin 10-related protein (Fragment) OS=Homo sapiens GN=EPFP1 PE=3 SV=1	1	1	0.1443	10294.8	8.98
$218-2	tr|B8ZZL8|B8ZZL8_HUMAN 10 kDa heat shock protein, mitochondrial OS=Homo sapiens GN=HSPE1 PE=1 SV=1	1	1	0.1386	10689.4	9.62
$218-3	tr|S4R3N1|S4R3N1_HUMAN Protein HSPE1-MOB4 OS=Homo sapiens GN=HSPE1-MOB4 PE=3 SV=1	1	1	0.0536	29736.5	5.79
$218-4	sp|P61604|CH10_HUMAN 10 kDa heat shock protein, mitochondrial OS=Homo sapiens GN=HSPE1 PE=1 SV=2	1	1	0.1373	10931.5	8.89
$218-5	tr|A0A024R3X7|A0A024R3X7_HUMAN Heat shock 10kDa protein 1 (Chaperonin 10), isoform CRA_d OS=Homo sapiens GN=HSPE1 PE=3 SV=1	1	1	0.1972	7540.6	6.17
	R14120_3_IGG1,9796	K.VLQATVVAVGSGSK.G	1315.76	-0.0051	2	1	26.82	0	0.098	0|0	P61604/A0A024R3X7/B8ZZL8/S4R3N1/Q9UNM1		8.72	0		0	2	MASCOT		T
$219-1	sp|Q9Y2B4|T53G5_HUMAN TP53-target gene 5 protein OS=Homo sapiens GN=TP53TG5 PE=1 SV=1	1	1	0.0345	34019	10.56
$219-2	tr|B4DHX6|B4DHX6_HUMAN cDNA FLJ60547, highly similar to TP53-target gene 5 protein OS=Homo sapiens PE=2 SV=1	1	1	0.0366	32121.8	10.39
	R14120_3_IGG1,4227	K.EKTSLAAM*PR.K	1119.58	-0.01009	2	1	21.43	0	1.59	0|0	Q9Y2B4/B4DHX6		8.85	1	15.994919 Oxidation (M)	0	2	MASCOT		T
$220-1	sp|Q9Y6D5|BIG2_HUMAN Brefeldin A-inhibited guanine nucleotide-exchange protein 2 OS=Homo sapiens GN=ARFGEF2 PE=1 SV=3	1	1	0.0056	202036	5.93
$220-2	tr|Q86TH5|Q86TH5_HUMAN ARFGEF2 protein (Fragment) OS=Homo sapiens GN=ARFGEF2 PE=2 SV=1	1	1	0.012	92996.1	5.72
	R14120_3_IGG1,6497	R.LTDQEIGDGK.G	1075.53	0.01387	2	1	22.84	0	0.694	0|0	Q9Y6D5/Q86TH5		4.03	0		0	2	MASCOT		T
$221-1	tr|V9GZN0|V9GZN0_HUMAN Histone H2A gene (lambda-HHG55) (Fragment) OS=Homo sapiens PE=4 SV=1	1	1	0.1915	5012.72	11.89
$221-2	sp|Q16777|H2A2C_HUMAN Histone H2A type 2-C OS=Homo sapiens GN=HIST2H2AC PE=1 SV=4	1	1	0.0698	13988.2	10.9
$221-3	sp|Q7L7L0|H2A3_HUMAN Histone H2A type 3 OS=Homo sapiens GN=HIST3H2A PE=1 SV=3	1	1	0.0692	14121.3	11.05
$221-4	sp|Q8IUE6|H2A2B_HUMAN Histone H2A type 2-B OS=Homo sapiens GN=HIST2H2AB PE=1 SV=3	1	1	0.0692	13995.1	10.88
$221-5	sp|Q9BTM1|H2AJ_HUMAN Histone H2A.J OS=Homo sapiens GN=H2AFJ PE=1 SV=1	1	1	0.0698	14019.2	10.9
$221-6	sp|P16104|H2AX_HUMAN Histone H2AX OS=Homo sapiens GN=H2AFX PE=1 SV=2	1	1	0.0629	15144.4	10.74
$221-7	sp|Q96KK5|H2A1H_HUMAN Histone H2A type 1-H OS=Homo sapiens GN=HIST1H2AH PE=1 SV=3	1	1	0.0703	13906.1	10.88
$221-8	sp|Q99878|H2A1J_HUMAN Histone H2A type 1-J OS=Homo sapiens GN=HIST1H2AJ PE=1 SV=3	1	1	0.0703	13936.1	10.88
$221-9	sp|Q93077|H2A1C_HUMAN Histone H2A type 1-C OS=Homo sapiens GN=HIST1H2AC PE=1 SV=3	1	1	0.0692	14105.3	11.05
$221-10	sp|P20671|H2A1D_HUMAN Histone H2A type 1-D OS=Homo sapiens GN=HIST1H2AD PE=1 SV=2	1	1	0.0692	14107.3	10.9
$221-11	sp|P0C0S8|H2A1_HUMAN Histone H2A type 1 OS=Homo sapiens GN=HIST1H2AG PE=1 SV=2	1	1	0.0692	14091.3	10.9
$221-12	sp|Q6FI13|H2A2A_HUMAN Histone H2A type 2-A OS=Homo sapiens GN=HIST2H2AA3 PE=1 SV=3	1	1	0.0692	14095.3	10.9
$221-13	sp|P04908|H2A1B_HUMAN Histone H2A type 1-B/E OS=Homo sapiens GN=HIST1H2AB PE=1 SV=2	1	1	0.0692	14135.3	11.05
$221-14	tr|A0A024R017|A0A024R017_HUMAN Histone H2A OS=Homo sapiens GN=HIST1H2AC PE=3 SV=1	1	1	0.0692	14105.3	11.05
$221-15	tr|A0A024RAS2|A0A024RAS2_HUMAN Histone H2A OS=Homo sapiens GN=H2AFJ PE=3 SV=1	1	1	0.0698	14019.2	10.9
$221-16	tr|B2R5B6|B2R5B6_HUMAN Histone H2A OS=Homo sapiens PE=2 SV=1	1	1	0.0692	14137.3	10.9
$221-17	tr|Q08AJ9|Q08AJ9_HUMAN Histone H2A OS=Homo sapiens GN=HIST1H2AB PE=2 SV=1	1	1	0.0692	14135.3	11.05
$221-18	tr|A4FTV9|A4FTV9_HUMAN Histone H2A OS=Homo sapiens GN=HIST1H2AK PE=2 SV=1	1	1	0.0692	14091.3	10.9
$221-19	tr|A3KPC7|A3KPC7_HUMAN Histone H2A OS=Homo sapiens GN=HIST1H2AH PE=2 SV=1	1	1	0.0703	13906.1	10.88
$221-20	tr|B2R5B3|B2R5B3_HUMAN Histone H2A OS=Homo sapiens PE=2 SV=1	1	1	0.0692	14110.4	11.06
$221-21	sp|P0C0S5|H2AZ_HUMAN Histone H2A.Z OS=Homo sapiens GN=H2AFZ PE=1 SV=2	1	1	0.0703	13552.6	10.58
$221-22	tr|C9J0D1|C9J0D1_HUMAN Histone H2A OS=Homo sapiens GN=H2AFV PE=3 SV=1	1	1	0.0738	13163	9.99
$221-23	sp|Q96QV6|H2A1A_HUMAN Histone H2A type 1-A OS=Homo sapiens GN=HIST1H2AA PE=1 SV=3	1	1	0.0687	14233.3	10.86
$221-24	sp|Q71UI9|H2AV_HUMAN Histone H2A.V OS=Homo sapiens GN=H2AFV PE=1 SV=3	1	1	0.0703	13508.5	10.58
	R14120_3_IGG1,11899	R.AGLQFPVGR.I ! R.AGLQFPVGR.V	944.531	-0.00047	2	1	33.83	0	0.0402	0|0	Q96QV6/Q71UI9/P0C0S5/C9J0D1 ! P04908/Q93077/P20671/Q96KK5/Q99878/P0C0S8/Q6FI13/Q8IUE6/Q16777/Q7L7L0/Q9BTM1/P16104/A3KPC7/Q08AJ9/A4FTV9/B2R5B3/B2R5B6/A0A024R017/A0A024RAS2/V9GZN0		9.8	0		0	2	MASCOT		T
$222-1	tr|V9HWF4|V9HWF4_HUMAN Phosphoglycerate kinase OS=Homo sapiens GN=HEL-S-68p PE=2 SV=1	1	1	0.0288	44614.2	8.3
$222-2	tr|B4E1H9|B4E1H9_HUMAN Phosphoglycerate kinase OS=Homo sapiens PE=2 SV=1	1	1	0.0367	35045.1	8.49
$222-3	sp|P00558|PGK1_HUMAN Phosphoglycerate kinase 1 OS=Homo sapiens GN=PGK1 PE=1 SV=3	1	1	0.0288	44614.2	8.3
$222-4	tr|B4DHM5|B4DHM5_HUMAN Phosphoglycerate kinase OS=Homo sapiens PE=2 SV=1	1	1	0.0496	25676.5	5.63
$222-5	tr|B4DHB3|B4DHB3_HUMAN Phosphoglycerate kinase OS=Homo sapiens PE=2 SV=1	1	1	0.0427	29991.5	8.49
	R14120_3_IGG1,16402	K.ITLPVDFVTADK.F	1318.73	-0.00741	2	1	33.69	0	0.0285	0|0	P00558/B4DHM5/V9HWF4/B4E1H9/B4DHB3		4.21	0		0	2	MASCOT		T
$223-1	tr|V9HWI5|V9HWI5_HUMAN Cofilin 1 (Non-muscle), isoform CRA_b OS=Homo sapiens GN=HEL-S-15 PE=2 SV=1	1	1	0.0482	18502.3	8.22
$223-2	tr|E9PLJ3|E9PLJ3_HUMAN Cofilin-1 (Fragment) OS=Homo sapiens GN=CFL1 PE=1 SV=1	1	1	0.1013	9090.44	8.5
$223-3	sp|P23528|COF1_HUMAN Cofilin-1 OS=Homo sapiens GN=CFL1 PE=1 SV=3	1	1	0.0482	18502.3	8.22
$223-4	tr|G3V1A4|G3V1A4_HUMAN Cofilin 1 (Non-muscle), isoform CRA_a OS=Homo sapiens GN=CFL1 PE=1 SV=1	1	1	0.0537	16811.4	8.54
$223-5	tr|B4E112|B4E112_HUMAN cDNA FLJ51435, moderately similar to Cofilin-1 OS=Homo sapiens PE=2 SV=1	1	1	0.0714	12459.4	6.28
$223-6	tr|E9PS23|E9PS23_HUMAN Cofilin-1 (Fragment) OS=Homo sapiens GN=CFL1 PE=1 SV=2	1	1	0.0889	10079.5	5.5
$223-7	tr|E9PP50|E9PP50_HUMAN Cofilin-1 (Fragment) OS=Homo sapiens GN=CFL1 PE=1 SV=2	1	1	0.0503	17777.4	8.22
$223-8	tr|E9PK25|E9PK25_HUMAN Cofilin-1 OS=Homo sapiens GN=CFL1 PE=1 SV=1	1	1	0.0392	22727.9	8.51
$223-9	tr|E9PQB7|E9PQB7_HUMAN Cofilin-1 (Fragment) OS=Homo sapiens GN=CFL1 PE=1 SV=1	1	1	0.0656	13923.1	8.86
	R14120_3_IGG1,8543	K.NIILEEGK.E	915.515	0.00181	2	1	20.99	0	1.54	0|0	P23528/G3V1A4/V9HWI5/E9PLJ3/E9PP50/E9PK25/B4E112/E9PS23/E9PQB7		4.53	0		0	2	MASCOT		T

## Sheet: Ku70-2h
Mass spectrometry resutls of Ku70 Co-IP sample 2h post-transfection
	Reference	PepCount	UniquePepCount	CoverPercent	MW	PI
	FileScan	Sequence	MH+	Diff(MH+)	Charge	Rank	Score	DeltaScore	ExpectValue	Ions	Reference	DIFF_MODIFIED_CANDIDATE	PI	MissCleavage	Modification	MatchedTIC	NumProteaseTermini	Engine	Tag	Decoy
$1-1	tr|A0A024R1N1|A0A024R1N1_HUMAN Myosin, heavy polypeptide 9, non-muscle, isoform CRA_a OS=Homo sapiens GN=MYH9 PE=4 SV=1	162	89	0.4617	226530	5.5
$1-2	sp|P35579|MYH9_HUMAN Myosin-9 OS=Homo sapiens GN=MYH9 PE=1 SV=4	162	89	0.4617	226530	5.5
	R14120_3_2H,12019	K.ADEWLMK.N	892.423	-0.00057	2	1	32.13	0	0.0341	0|0	P35580/P35579/F8W6L6/B4E3S1/A0A024R1N1/Q86XU5		4.37	0		0	2	MASCOT		T
	R14120_3_2H,12329	K.ADFCIIHYAGK.V	1294.62	0.0004	2	1	43.34	0	0.00272	0|0	P35580/P35579/F8W6L6/B4E3S1/A0A024R1N1/Q86XU5		6.78	0		0	2	MASCOT		T
	R14120_3_2H,12883	K.ALELDSNLYR.I	1193.62	0.00332	2	1	62.57	0	0.000126	0|0	P35579/B4E3S1/A0A024R1N1/Q86XU5		4.37	0		0	2	MASCOT		T
	R14120_3_2H,14999	K.ANLQIDQINTDLNLER.S	1869.97	-0.00628	2	1	85.9	0	5.42e-07	0|0	P35579/A0A024R1N1/Q6ZNL4		4.03	0		0	2	MASCOT		T
	R14120_3_2H,15040	K.ANLQIDQINTDLNLER.S	1869.97	0.01099	3	1	71.6	0	4.81e-06	0|0	P35579/A0A024R1N1/Q6ZNL4		4.03	0		0	2	MASCOT		T
	R14120_3_2H,8815	K.ASITALEAK.I	903.515	-0.00147	2	1	57.71	0	0.000142	0|0	P35579/A0A024R1N1/Q6ZNL4		6.05	0		0	2	MASCOT		T
	R14120_3_2H,19967	K.DFSALESQLQDTQELLQEENR.Q	2493.17	-0.01879	2	1	93.18	0	2.8e-08	0|0	P35579/A0A024R1N1/Q86XU5		3.77	0		0	2	MASCOT		T
	R14120_3_2H,7454	K.DLEAHIDSANK.N	1212.59	-0.00115	2	1	44.76	0	0.00157	0|0	P35579/A0A024R1N1/Q6ZNL4		4.54	0		0	2	MASCOT		T
	R14120_3_2H,7465	K.DLEAHIDSANK.N	1212.59	-0.00115	3	1	24.36	0	0.172	0|0	P35579/A0A024R1N1/Q6ZNL4		4.54	0		0	2	MASCOT		T
	R14120_3_2H,13067	K.DM*FQETMEAMR.I	1404.56	0.00649	2	1	43.97	0	0.000132	0|0	P35579/B4E3S1/A0A024R1N1/Q86XU5		4.14	0	15.994919 Oxidation (M)	0	2	MASCOT		T
	R14120_3_2H,16731	K.DMFQETMEAMR.I	1388.56	-0.00255	2	1	58.43	0	9.26e-06	0|0	P35579/B4E3S1/A0A024R1N1/Q86XU5		4.14	0		0	2	MASCOT		T
	R14120_3_2H,4238	K.DQGELER.Q	846.395	-0.00165	2	1	30.26	0	0.0325	0|0	P35579/B4E3S1/Q9UMJ0/A0A024R1N1/Q86XU5		4.14	0		0	2	MASCOT		T
	R14120_3_2H,4425	K.DQGELER.Q	846.395	-0.00189	2	1	32.05	0	0.0259	0|0	P35579/B4E3S1/Q9UMJ0/A0A024R1N1/Q86XU5		4.14	0		0	2	MASCOT		T
	R14120_3_2H,11900	K.DVLLQVDDER.R	1201.61	-0.00184	2	1	69.97	0	6.65e-06	0|0	P35579/A0A024R1N1/Q6ZNL4		3.84	0		0	2	MASCOT		T
	R14120_3_2H,10795	K.EEELQAALAR.L ! K.EEELQAALAR.A ! K.EEELQAALAR.V	1129.58	-0.00799	2	1	59.44	0	0.000366	0|0	P35749/Q7Z7R0/B1PS43/A0A024QZJ4/A0A024QZJ6 ! Q7Z406/G8JLL9/F2Z2U8 ! P35579/A0A024R1N1/Q99529/Q86XU5		4.25	0		0	2	MASCOT		T
	R14120_3_2H,5507	K.EEELVK.V	746.393	-0.00111	2	1	43.99	0	0.0038	0|0	P35579/B4E3S1/A0A024R1N1/Q86XU5		4.25	0		0	2	MASCOT		T
	R14120_3_2H,18524	K.EEVGEEAIVELVENGK.K	1743.86	0.00026	2	1	93.88	0	2.88e-08	0|0	P35579/Q5BKV1/B4E3S1/A0A024R1N1/B1AH99/Q86XU5		3.9	0		0	2	MASCOT		T
	R14120_3_2H,18527	K.EEVGEEAIVELVENGK.K	1743.86	-0.00366	3	1	52.35	0	0.000417	0|0	P35579/Q5BKV1/B4E3S1/A0A024R1N1/B1AH99/Q86XU5		3.9	0		0	2	MASCOT		T
	R14120_3_2H,10875	K.FDQLLAEEK.S ! K.FDQLLAEEK.N ! K.FDQLLAEEK.A ! K.FDQLLAEEK.T	1092.56	-0.0012	2	1	44.02	0	0.00321	0|0	P35580/F8W6L6 ! P35749/O14729/Q7Z7R0/O14794/Q68D89/B1PS43/A0A024QZJ4/A0A024QZJ6 ! Q7Z406/G8JLL9/F2Z2U8/B4E177/A1L2Z2 ! P35579/A0A024R1N1		4.14	0		0	2	MASCOT		T
	R14120_3_2H,4221	K.GAGDGSDEEVDGK.A	1235.5	-0.00134	2	1	31.96	0	0.00392	0|0	P35579/A0A024R1N1/Q6ZNL4		3.77	0		0	2	MASCOT		T
	R14120_3_2H,14489	K.HSQAVEELAEQLEQTK.R	1839.91	-0.00324	2	1	112.5	0	4.09e-10	0|0	P35579/A0A024R1N1/Q86XU5		4.48	0		0	2	MASCOT		T
	R14120_3_2H,14494	K.HSQAVEELAEQLEQTK.R	1839.91	-0.00234	3	1	89.18	0	8.83e-08	0|0	P35579/A0A024R1N1/Q86XU5		4.48	0		0	2	MASCOT		T
	R14120_3_2H,10058	K.IAQLEEQLDNETK.E	1530.76	-0.00163	2	1	43.3	0	0.00303	0|0	P35579/A0A024R1N1/Q6ZNL4		4	0		0	2	MASCOT		T
	R14120_3_2H,11233	K.IAQLEEQLDNETK.E	1530.76	-0.00417	2	1	75.34	0	2.1e-06	0|0	P35579/A0A024R1N1/Q6ZNL4		4	0		0	2	MASCOT		T
	R14120_3_2H,3113	K.KDQGELER.Q	974.49	-0.0008	2	1	31.82	0	0.0534	0|0	P35579/B4E3S1/Q9UMJ0/A0A024R1N1/Q86XU5		4.68	1		0	2	MASCOT		T
	R14120_3_2H,8817	K.KEEELQAALAR.L ! R.KEEELQAALAR.A ! K.KEEELQAALAR.V	1257.68	-0.00225	3	1	55.04	0	0.000239	0|0	P35749/Q7Z7R0/B1PS43/A0A024QZJ4/A0A024QZJ6 ! Q7Z406/G8JLL9/F2Z2U8 ! P35579/A0A024R1N1/Q99529/Q86XU5		4.79	1		0	2	MASCOT		T
	R14120_3_2H,10519	K.KFDQLLAEEK.S ! R.KFDQLLAEEK.N ! R.KFDQLLAEEK.A ! K.KFDQLLAEEK.T	1220.65	-0.00087	2	1	62.95	0	3.93e-05	0|0	P35580/F8W6L6 ! P35749/O14729/Q7Z7R0/O14794/Q68D89/B1PS43/A0A024QZJ4/A0A024QZJ6 ! Q7Z406/G8JLL9/F2Z2U8/B4E177/A1L2Z2 ! P35579/A0A024R1N1		4.68	1		0	2	MASCOT		T
	R14120_3_2H,10533	K.KFDQLLAEEK.S ! R.KFDQLLAEEK.N ! R.KFDQLLAEEK.A ! K.KFDQLLAEEK.T	1220.65	-0.00183	3	1	47	0	0.0016	0|0	P35580/F8W6L6 ! P35749/O14729/Q7Z7R0/O14794/Q68D89/B1PS43/A0A024QZJ4/A0A024QZJ6 ! Q7Z406/G8JLL9/F2Z2U8/B4E177/A1L2Z2 ! P35579/A0A024R1N1		4.68	1		0	2	MASCOT		T
	R14120_3_2H,11122	K.KLEEEQIILEDQNCK.L	1888.93	-0.00266	3	1	56.67	0	0.000165	0|0	P35579/A0A024R1N1/Q99529/Q86XU5		4.25	1		0	2	MASCOT		T
	R14120_3_2H,8444	K.KLEMDLK.D	876.486	-0.00684	2	1	42.77	0	0.0039	0|0	P35579/A0A024R1N1/Q6ZNL4		6.07	1		0	2	MASCOT		T
	R14120_3_2H,8751	K.KLEMDLK.D	876.486	-0.00248	2	1	31.77	0	0.0526	0|0	P35579/A0A024R1N1/Q6ZNL4		6.07	1		0	2	MASCOT		T
	R14120_3_2H,10905	K.KLVWVPSDK.S	1071.62	0.00436	2	1	31.94	0	0.0469	0|0	P35579/Q5BKV1/B4E3S1/A0A024R1N1/B1AH99/Q86XU5		8.59	1		0	2	MASCOT		T
	R14120_3_2H,10850	K.KMEDSVGCLETAEEVK.R	1824.84	0.00105	2	1	68.54	0	5.74e-06	0|0	P35579/A0A024R1N1		4.25	1		0	2	MASCOT		T
	R14120_3_2H,10873	K.KMEDSVGCLETAEEVK.R	1824.84	-0.00317	3	1	51.97	0	0.000283	0|0	P35579/A0A024R1N1		4.25	1		0	2	MASCOT		T
	R14120_3_2H,11896	K.KQELEEICHDLEAR.V	1769.85	-0.00069	2	1	95.15	0	1.78e-08	0|0	P35579/A0A024R1N1/Q86XU5		4.57	1		0	2	MASCOT		T
	R14120_3_2H,11901	K.KQELEEICHDLEAR.V	1769.85	-0.00258	3	1	48.62	0	0.000866	0|0	P35579/A0A024R1N1/Q86XU5		4.57	1		0	2	MASCOT		T
	R14120_3_2H,11931	K.KQELEEICHDLEAR.V	1769.85	-0.0011	4	1	43.82	0	0.00253	0|0	P35579/A0A024R1N1/Q86XU5		4.57	1		0	2	MASCOT		T
	R14120_3_2H,10422	K.KVEAQLQELQVK.F	1412.81	-0.00247	3	1	39.74	0	0.0044	0|0	P35579/A0A024R1N1/Q86XU5		6.14	1		0	2	MASCOT		T
	R14120_3_2H,10569	K.KVEAQLQELQVK.F	1412.81	-0.00202	2	1	30.35	0	0.038	0|0	P35579/A0A024R1N1/Q86XU5		6.14	1		0	2	MASCOT		T
	R14120_3_2H,14817	K.LDPHLVLDQLR.C	1318.75	0.01231	3	1	43.17	0	0.00631	0|0	P35580/P35579/F8W6L6/B4E3S1/A0A024R1N1/Q86XU5		5.21	0		0	2	MASCOT		T
	R14120_3_2H,11920	K.LEEEQIILEDQNCK.L	1760.84	-0.00114	2	1	88.3	0	7.8e-08	0|0	P35579/A0A024R1N1/Q99529/Q86XU5		3.91	0		0	2	MASCOT		T
	R14120_3_2H,11942	K.LEEEQIILEDQNCK.L	1760.84	-0.00376	3	1	41.69	0	0.00375	0|0	P35579/A0A024R1N1/Q99529/Q86XU5		3.91	0		0	2	MASCOT		T
	R14120_3_2H,9802	K.LEMDLK.D	748.391	-0.0018	2	1	33.47	0	0.0418	0|0	P35579/A0A024R1N1/Q6ZNL4		4.37	0		0	2	MASCOT		T
	R14120_3_2H,6663	K.LM*ATLR.N	720.407	-0.00127	2	1	22.03	0	0.462	0|0	P35580/P35579/F8W6L6/B4E3S1/A0A024R1N1/Q86XU5		9.75	0	15.994919 Oxidation (M)	0	2	MASCOT		T
	R14120_3_2H,8193	K.LMATLR.N	704.412	-0.00039	2	1	27.93	0	0.106	0|0	P35580/P35579/F8W6L6/B4E3S1/A0A024R1N1/Q86XU5		9.75	0		0	2	MASCOT		T
	R14120_3_2H,4668	K.LQEM*EGTVK.S	1050.51	-0.00317	2	1	53.27	0	0.000322	0|0	P35579/A0A024R1N1/Q6ZNL4		4.53	0	15.994919 Oxidation (M)	0	2	MASCOT		T
	R14120_3_2H,6986	K.LQEMEGTVK.S	1034.52	-0.00106	2	1	62.63	0	3.98e-05	0|0	P35579/A0A024R1N1/Q6ZNL4		4.53	0		0	2	MASCOT		T
	R14120_3_2H,17536	K.LQVELDNVTGLLSQSDSK.S	1946.01	-0.00701	2	1	82.03	0	4.51e-07	0|0	P35579/A0A024R1N1/Q86XU5		4.03	0		0	2	MASCOT		T
	R14120_3_2H,11989	K.LVWVPSDK.S	943.525	-0.00798	2	1	53	0	0.000796	0|0	P35579/Q5BKV1/B4E3S1/A0A024R1N1/B1AH99/Q86XU5		5.84	0		0	2	MASCOT		T
	R14120_3_2H,10933	K.M*EDSVGCLETAEEVK.R	1712.74	-0.00489	2	1	75.69	0	4.64e-07	0|0	P35579/A0A024R1N1		3.91	0	15.994919 Oxidation (M)	0	2	MASCOT		T
	R14120_3_2H,11456	K.MEDSVGCLETAEEVK.R	1696.74	0.00769	2	1	77.36	0	3.06e-07	0|0	P35579/A0A024R1N1		3.91	0		0	2	MASCOT		T
	R14120_3_2H,11775	K.MEDSVGCLETAEEVK.R	1696.74	-0.01231	2	1	58.69	0	0.000105	0|0	P35579/A0A024R1N1		3.91	0		0	2	MASCOT		T
	R14120_3_2H,10572	K.MEDSVGCLETAEEVKR.K	1852.84	-0.01393	3	1	51.31	0	0.000741	0|0	P35579/A0A024R1N1		4.25	1		0	2	MASCOT		T
	R14120_3_2H,16389	K.MQQNIQELEEQLEEEESAR.Q ! -.MQQNIQELEEQLEEEESAR.Q	2333.06	-0.00753	3	1	34.2	0	0.0145	0|0	P35579/A0A024R1N1/Q86XU5 ! Q99529		3.83	0		0	2	MASCOT		T
	R14120_3_2H,18092	K.NLPIYSEEIVEMYK.G	1727.86	-0.00036	2	1	78.72	0	8.92e-07	0|0	P35579/Q5BKV1/B4E3S1/A0A024R1N1/Q86XU5		4.25	0		0	2	MASCOT		T
	R14120_3_2H,15137	K.NM*DPLNDNIATLLHQSSDK.F	2142.01	-0.0123	3	1	73.5	0	3.82e-06	0|0	P35579/B4E3S1/A0A024R1N1/Q86XU5		4.41	0	15.994919 Oxidation (M)	0	2	MASCOT		T
	R14120_3_2H,11522	K.QACVLMIK.A	962.516	0.00343	2	1	36.2	0	0.02	0|0	P35579/B4E3S1/A0A024R1N1/Q86XU5		8.22	0		0	2	MASCOT		T
	R14120_3_2H,12912	K.QELEEICHDLEAR.V	1641.75	0.00095	2	1	69.31	0	2.71e-05	0|0	P35579/A0A024R1N1/Q86XU5		4.25	0		0	2	MASCOT		T
	R14120_3_2H,7869	K.QIATLHAQVADM*K.K	1441.75	0.0003	2	1	67.54	0	1.14e-05	0|0	P35579/A0A024R1N1/Q86XU5		6.74	0	15.994919 Oxidation (M)	0	2	MASCOT		T
	R14120_3_2H,7873	K.QIATLHAQVADM*K.K	1441.75	-0.00077	3	1	36.9	0	0.0134	0|0	P35579/A0A024R1N1/Q86XU5		6.74	0	15.994919 Oxidation (M)	0	2	MASCOT		T
	R14120_3_2H,10022	K.QIATLHAQVADMK.K	1425.75	-0.00154	2	1	72.45	0	3.85e-06	0|0	P35579/A0A024R1N1/Q86XU5		6.74	0		0	2	MASCOT		T
	R14120_3_2H,10026	K.QIATLHAQVADMK.K	1425.75	-0.00275	3	1	44.32	0	0.00249	0|0	P35579/A0A024R1N1/Q86XU5		6.74	0		0	2	MASCOT		T
	R14120_3_2H,3148	K.QLAAENR.L	801.421	-0.00084	2	1	30.55	0	0.0448	0|0	P35579/B4E3S1/A0A024R1N1/Q86XU5		6	0		0	2	MASCOT		T
	R14120_3_2H,19835	K.QLLQANPILEAFGNAK.T ! R.QLLQANPILEAFGNAK.T	1726.95	-0.00412	2	1	52.14	0	0.000315	0|0	P35749/B1PS43/A0A024QZJ4/A0A024QZJ6 ! Q7Z406/P35579/G8JLL9/F2Z2U8/B4E3S1/A0A024R1N1/M0QY43/Q86XU5		6	0		0	2	MASCOT		T
	R14120_3_2H,20120	K.QLLQANPILEAFGNAK.T ! R.QLLQANPILEAFGNAK.T	1726.95	-0.00412	2	1	36.38	0	0.0119	0|0	P35749/B1PS43/A0A024QZJ4/A0A024QZJ6 ! Q7Z406/P35579/G8JLL9/F2Z2U8/B4E3S1/A0A024R1N1/M0QY43/Q86XU5		6	0		0	2	MASCOT		T
	R14120_3_2H,22374	K.QLLQANPILEAFGNAK.T ! R.QLLQANPILEAFGNAK.T	1726.95	-0.00412	2	1	80.4	0	4.7e-07	0|0	P35749/B1PS43/A0A024QZJ4/A0A024QZJ6 ! Q7Z406/P35579/G8JLL9/F2Z2U8/B4E3S1/A0A024R1N1/M0QY43/Q86XU5		6	0		0	2	MASCOT		T
	R14120_3_2H,9966	K.SGFEPASLK.E	935.483	-0.00194	2	1	48.01	0	0.00129	0|0	P35579/Q5BKV1/B4E3S1/A0A024R1N1/B1AH99/Q86XU5		5.72	0		0	2	MASCOT		T
	R14120_3_2H,20621	K.SMEAEMIQLQEELAAAER.A	2048.96	-0.00168	2	1	95.92	0	1.11e-08	0|0	P35579/A0A024R1N1/Q6ZNL4		3.98	0		0	2	MASCOT		T
	R14120_3_2H,20625	K.SMEAEMIQLQEELAAAER.A	2048.96	-0.00376	3	1	51.65	0	0.00031	0|0	P35579/A0A024R1N1/Q6ZNL4		3.98	0		0	2	MASCOT		T
	R14120_3_2H,13300	K.TELEDTLDSTAAQQELR.S	1919.92	-0.01349	2	1	124.87	0	6.24e-11	0|0	P35579/A0A024R1N1/Q86XU5		3.83	0		0	2	MASCOT		T
	R14120_3_2H,13317	K.TELEDTLDSTAAQQELR.S	1919.92	-0.01621	3	1	95.35	0	2.11e-08	0|0	P35579/A0A024R1N1/Q86XU5		3.83	0		0	2	MASCOT		T
	R14120_3_2H,4264	K.THEAQIQEM*R.Q	1258.58	-0.00828	2	1	27.23	0	0.0716	0|0	P35579/A0A024R1N1/Q86XU5		5.37	0	15.994919 Oxidation (M)	0	2	MASCOT		T
	R14120_3_2H,6137	K.THEAQIQEMR.Q	1242.59	-0.00143	3	1	26.97	0	0.091	0|0	P35579/A0A024R1N1/Q86XU5		5.37	0		0	2	MASCOT		T
	R14120_3_2H,6255	K.THEAQIQEMR.Q	1242.59	-0.00154	2	1	44.1	0	0.00176	0|0	P35579/A0A024R1N1/Q86XU5		5.37	0		0	2	MASCOT		T
	R14120_3_2H,6512	K.THEAQIQEMR.Q	1242.59	-0.00148	2	1	36.72	0	0.00964	0|0	P35579/A0A024R1N1/Q86XU5		5.37	0		0	2	MASCOT		T
	R14120_3_2H,4160	K.TLEEEAK.T	819.409	-0.00146	2	1	38.06	0	0.0127	0|0	P35579/A0A024R1N1/Q86XU5		4.25	0		0	2	MASCOT		T
	R14120_3_2H,4344	K.TLEEEAK.T	819.409	-0.00184	2	1	37.7	0	0.0138	0|0	P35579/A0A024R1N1/Q86XU5		4.25	0		0	2	MASCOT		T
	R14120_3_2H,4559	K.TLEEEAK.T	819.409	-0.00138	2	1	31.93	0	0.0522	0|0	P35579/A0A024R1N1/Q86XU5		4.25	0		0	2	MASCOT		T
	R14120_3_2H,17416	K.VEDMAELTCLNEASVLHNLK.D ! K.VEDMAELTCLNEASVLHNLK.E	2286.11	-0.00276	3	1	26.38	0	0.291	0|0	P35580/G1UI33/F8W6L6/E7ERA5 ! P35579/Q5BKV1/B4E3S1/A0A024R1N1/B1AH99/Q86XU5		4.4	0		0	2	MASCOT		T
	R14120_3_2H,17418	K.VEDMAELTCLNEASVLHNLK.D ! K.VEDMAELTCLNEASVLHNLK.E	2286.11	-0.00231	2	1	75.74	0	5.94e-06	0|0	P35580/G1UI33/F8W6L6/E7ERA5 ! P35579/Q5BKV1/B4E3S1/A0A024R1N1/B1AH99/Q86XU5		4.4	0		0	2	MASCOT		T
	R14120_3_2H,3322	K.VMQEQGTHPK.F	1154.56	-0.01046	2	1	51.62	0	0.000561	0|0	P35579/B4E3S1/A0A024R1N1/Q86XU5		6.72	0		0	2	MASCOT		T
	R14120_3_2H,15202	K.VSHLLGINVTDFTR.G	1571.85	-0.00219	3	1	53.81	0	0.000285	0|0	P35579/B4E3S1/A0A024R1N1/Q86XU5		6.71	0		0	2	MASCOT		T
	R14120_3_2H,10863	R.AGVLAHLEEER.D	1223.64	-0.00087	3	1	45.63	0	0.00225	0|0	P35580/P35579/F8W6L6/B4E3S1/A0A024R1N1/Q86XU5		4.75	0		0	2	MASCOT		T
	R14120_3_2H,10867	R.AGVLAHLEEER.D	1223.64	0.00512	2	1	82.69	0	9.28e-07	0|0	P35580/P35579/F8W6L6/B4E3S1/A0A024R1N1/Q86XU5		4.75	0		0	2	MASCOT		T
	R14120_3_2H,11166	R.AGVLAHLEEER.D	1223.64	-0.00102	3	1	46.73	0	0.00175	0|0	P35580/P35579/F8W6L6/B4E3S1/A0A024R1N1/Q86XU5		4.75	0		0	2	MASCOT		T
	R14120_3_2H,11170	R.AGVLAHLEEER.D	1223.64	-0.00074	2	1	58.21	0	0.000124	0|0	P35580/P35579/F8W6L6/B4E3S1/A0A024R1N1/Q86XU5		4.75	0		0	2	MASCOT		T
	R14120_3_2H,4489	R.ALEEAM*EQK.A	1064.49	-0.00081	2	1	20.63	0	0.349	0|0	P35579/Q2PS10/A0A024R1N1		4.25	0	15.994919 Oxidation (M)	0	2	MASCOT		T
	R14120_3_2H,7302	R.ALEEAMEQK.A	1048.5	0.00517	2	1	29.93	0	0.0431	0|0	P35579/Q2PS10/A0A024R1N1		4.25	0		0	2	MASCOT		T
	R14120_3_2H,6984	R.ALEQQVEEM*K.T	1220.58	-0.01002	2	1	40.58	0	0.00756	0|0	P35579/A0A024R1N1/Q6ZNL4		4.25	0	15.994919 Oxidation (M)	0	2	MASCOT		T
	R14120_3_2H,2736	R.CQHLQAEK.K	1013.48	7e-05	2	1	32.95	0	0.0173	0|0	P35579/A0A024R1N1/Q86XU5		6.74	0		0	2	MASCOT		T
	R14120_3_2H,2861	R.CQHLQAEK.K	1013.48	-0.00113	2	1	35.54	0	0.00955	0|0	P35579/A0A024R1N1/Q86XU5		6.74	0		0	2	MASCOT		T
	R14120_3_2H,2995	R.CQHLQAEK.K	1013.48	0.00041	2	1	25.86	0	0.0887	0|0	P35579/A0A024R1N1/Q86XU5		6.74	0		0	2	MASCOT		T
	R14120_3_2H,3136	R.CQHLQAEK.K	1013.48	0.00049	2	1	24.05	0	0.135	0|0	P35579/A0A024R1N1/Q86XU5		6.74	0		0	2	MASCOT		T
	R14120_3_2H,10893	R.DELADEIANSSGK.G	1348.62	-0.01008	2	1	50.19	0	0.00202	0|0	P35579/A0A024R1N1/Q6ZNL4		3.92	0		0	2	MASCOT		T
	R14120_3_2H,15167	R.DLGEELEALK.T	1116.58	-0.00312	2	1	32.13	0	0.0487	0|0	P35749/P35579/Q7Z7R0/B1PS43/A0A024QZJ4/A0A024R1N1/A0A024QZJ6/Q86XU5		4	0		0	2	MASCOT		T
	R14120_3_2H,8932	R.EDQSILCTGESGAGK.T	1551.7	-0.00142	2	1	69	0	6.36e-06	0|0	P35580/P35749/Q7Z406/P35579/Q5BKV1/G8JLL9/F2Z2U8/B1PS43/F8W6L6/B4E3S1/A0A024QZJ4/A0A024R1N1/M0QY43/A0A024QZJ6/Q86XU5/E7ERA5		4.14	0		0	2	MASCOT		T
	R14120_3_2H,7088	R.ELEDATETADAM*NR.E	1581.67	-0.00305	2	1	67.46	0	7.94e-06	0|0	P35579/A0A024R1N1/Q6ZNL4		3.83	0	15.994919 Oxidation (M)	0	2	MASCOT		T
	R14120_3_2H,9372	R.ELEDATETADAMNR.E	1565.67	-0.00163	2	1	47.31	0	0.000254	0|0	P35579/A0A024R1N1/Q6ZNL4		3.83	0		0	2	MASCOT		T
	R14120_3_2H,9408	R.ELEDATETADAMNR.E	1565.67	-0.00218	3	1	34	0	0.00561	0|0	P35579/A0A024R1N1/Q6ZNL4		3.83	0		0	2	MASCOT		T
	R14120_3_2H,17415	R.ELESQISELQEDLESER.A	2033.95	-0.00021	2	1	81.98	0	2.42e-07	0|0	P35579/A0A024R1N1/Q99529/Q86XU5		3.77	0		0	2	MASCOT		T
	R14120_3_2H,6653	R.EM*EAELEDER.K	1266.52	0.00267	2	1	61.53	0	4.01e-06	0|0	P35579/A0A024R1N1/Q6ZNL4		3.83	0	15.994919 Oxidation (M)	0	2	MASCOT		T
	R14120_3_2H,8677	R.EMEAELEDER.K	1250.52	-0.00077	2	1	60.01	0	8.28e-06	0|0	P35579/A0A024R1N1/Q6ZNL4		3.83	0		0	2	MASCOT		T
	R14120_3_2H,9018	R.EMEAELEDER.K	1250.52	-0.01225	2	1	59.37	0	1.58e-05	0|0	P35579/A0A024R1N1/Q6ZNL4		3.83	0		0	2	MASCOT		T
	R14120_3_2H,7437	R.EMEAELEDERK.Q	1378.62	-0.01729	2	1	37.91	0	0.0064	0|0	P35579/A0A024R1N1/Q6ZNL4		4.14	1		0	2	MASCOT		T
	R14120_3_2H,9246	R.EQEVNILK.K	972.536	-0.00026	2	1	21.61	0	0.534	0|0	P35579/A0A024R1N1/Q86XU5		4.53	0		0	2	MASCOT		T
	R14120_3_2H,10566	R.FLSNGHVTIPGQQDK.D	1640.84	0.00638	2	1	39.78	0	0.00921	0|0	P35579/B4E3S1/A0A024R1N1/Q86XU5		6.74	0		0	2	MASCOT		T
	R14120_3_2H,14700	R.GDLPFVVPR.R	999.562	-0.00054	2	1	39.89	0	0.00543	0|0	P35579/A0A024R1N1/Q6ZNL4		5.84	0		0	2	MASCOT		T
	R14120_3_2H,15374	R.IAQLEEELEEEQGNTELINDR.L	2472.17	-0.00314	3	1	77.47	0	1.66e-06	0|0	P35579/A0A024R1N1/Q6ZNL4		3.72	0		0	2	MASCOT		T
	R14120_3_2H,19496	R.IIGLDQVAGMSETALPGAFK.T	2018.06	-0.00346	3	1	64.06	0	2.53e-05	0|0	P35579/B4E3S1/A0A024R1N1/Q86XU5		4.37	0		0	2	MASCOT		T
	R14120_3_2H,16709	R.IMGIPEEEQMGLLR.V	1615.82	-0.00238	2	1	70.51	0	7.3e-06	0|0	P35579/B4E3S1/A0A024R1N1/Q86XU5		4.25	0		0	2	MASCOT		T
	R14120_3_2H,9247	R.LEVNLQAM*K.A	1061.57	-0.00679	2	1	26.52	0	0.98	0|0	P35579/A0A024R1N1/Q6ZNL4		6	0	15.994919 Oxidation (M)	0	2	MASCOT		T
	R14120_3_2H,12311	R.LEVNLQAMK.A	1045.57	-0.00125	2	1	44.66	0	0.00298	0|0	P35579/A0A024R1N1/Q6ZNL4		6	0		0	2	MASCOT		T
	R14120_3_2H,17499	R.LQQELDDLLVDLDHQR.Q	1949.99	-0.00729	3	1	47.15	0	0.00129	0|0	P35579/A0A024R1N1		4.03	0		0	2	MASCOT		T
	R14120_3_2H,18983	R.LQQELDDLLVDLDHQR.Q	1949.99	-0.00529	2	1	94.78	0	2.23e-08	0|0	P35579/A0A024R1N1		4.03	0		0	2	MASCOT		T
	R14120_3_2H,15200	R.LTEMETLQSQLMAEK.L	1751.86	-0.00066	2	1	99.55	0	7.33e-09	0|0	P35579/B4E3S1/A0A024R1N1/Q86XU5		4.25	0		0	2	MASCOT		T
	R14120_3_2H,15520	R.LTEMETLQSQLMAEK.L	1751.86	0.00264	2	1	66.13	0	4.58e-05	0|0	P35579/B4E3S1/A0A024R1N1/Q86XU5		4.25	0		0	2	MASCOT		T
	R14120_3_2H,3795	R.NTDQASM*PDNTAAQK.V	1607.7	0.00385	2	1	38.78	0	0.00536	0|0	P35749/P35579/B1PS43/B4E3S1/A0A024QZJ4/A0A024R1N1/A0A024QZJ6/Q86XU5		4.21	0	15.994919 Oxidation (M)	0	2	MASCOT		T
	R14120_3_2H,5715	R.NTDQASMPDNTAAQK.V	1591.7	0.00893	2	1	20.4	0	1.44	0|0	P35749/P35579/B1PS43/B4E3S1/A0A024QZJ4/A0A024R1N1/A0A024QZJ6/Q86XU5		4.21	0		0	2	MASCOT		T
	R14120_3_2H,6973	R.NTNPNFVR.C	961.485	-0.00151	2	1	41.08	0	0.00556	0|0	P35580/P35579/F8W6L6/B4E3S1/A0A024R1N1/Q86XU5		9.75	0		0	2	MASCOT		T
	R14120_3_2H,3458	R.QEEEM*MAK.E	1011.41	-0.0006	2	1	27.65	0	0.0488	0|0	P35579/B4E3S1/A0A024R1N1/Q86XU5		4.25	0	15.994919 Oxidation (M)	0	2	MASCOT		T
	R14120_3_2H,5494	R.QEEEMMAK.E	995.417	0.0021	2	1	36.81	0	0.00253	0|0	P35579/B4E3S1/A0A024R1N1/Q86XU5		4.25	0		0	2	MASCOT		T
	R14120_3_2H,5325	R.QGFPNR.I ! R.QGFPNR.L ! R.QGFPNR.V	718.363	-0.00117	2	1	37.52	0	0.0143	0|0	P35580/P35749/Q7Z406/G8JLL9/F2Z2U8/B1PS43/F8W6L6/A0A024QZJ4/B3KWH4/M0QY43/A0A024QZJ6 ! A7E2Y1 ! P35579/B4E3S1/A0A024R1N1/Q86XU5		9.75	0		0	2	MASCOT		T
	R14120_3_2H,5590	R.QGFPNR.I ! R.QGFPNR.L ! R.QGFPNR.V	718.363	-0.00103	2	1	38.75	0	0.0108	0|0	P35580/P35749/Q7Z406/G8JLL9/F2Z2U8/B1PS43/F8W6L6/A0A024QZJ4/B3KWH4/M0QY43/A0A024QZJ6 ! A7E2Y1 ! P35579/B4E3S1/A0A024R1N1/Q86XU5		9.75	0		0	2	MASCOT		T
	R14120_3_2H,6543	R.QLEEAEEEAQR.A	1331.61	0.00051	2	1	51.09	0	0.000254	0|0	P35579/A0A024R1N1/Q6ZNL4		3.98	0		0	2	MASCOT		T
	R14120_3_2H,6562	R.QLEEAEEEAQR.A	1331.61	-0.00081	3	1	37.59	0	0.00605	0|0	P35579/A0A024R1N1/Q6ZNL4		3.98	0		0	2	MASCOT		T
	R14120_3_2H,6294	R.QQQLTAMK.V	947.498	-0.00204	2	1	38.36	0	0.012	0|0	P35749/P35579/B1PS43/B4E3S1/A0A024QZJ4/A0A024R1N1/A0A024QZJ6/Q86XU5		8.75	0		0	2	MASCOT		T
	R14120_3_2H,3775	R.QSACNLEK.K	949.441	-3e-05	2	1	57.36	0	9.13e-05	0|0	P35579/A0A024R1N1		5.99	0		0	2	MASCOT		T
	R14120_3_2H,3918	R.QSACNLEK.K	949.441	0.00043	2	1	31.39	0	0.0351	0|0	P35579/A0A024R1N1		5.99	0		0	2	MASCOT		T
	R14120_3_2H,4082	R.QSACNLEK.K	949.441	0.00801	2	1	29.57	0	0.108	0|0	P35579/A0A024R1N1		5.99	0		0	2	MASCOT		T
	R14120_3_2H,4322	R.QSACNLEK.K	949.441	-0.01199	2	1	61.47	0	0.000101	0|0	P35579/A0A024R1N1		5.99	0		0	2	MASCOT		T
	R14120_3_2H,12881	R.RGDLPFVVPR.R	1155.66	-0.00213	3	1	45.81	0	0.00107	0|0	P35579/A0A024R1N1/Q6ZNL4		9.6	1		0	2	MASCOT		T
	R14120_3_2H,4691	R.SFVEK.Q ! K.SFVEK.L ! K.SFVEK.V ! R.SFVEK.H ! R.SFVEK.G	609.324	0.00425	1	1	21.57	0	1.63	0|0	Q8N5G2 ! P35749/B1PS43/A0A024QZJ4/A0A024QZJ6 ! Q7Z406/P35579/G8JLL9/F2Z2U8/B4E3S1/B3KWH4/A0A024R1N1/M0QY43/Q86XU5 ! O94955/A0A024RAM7/H0YA85/D6RC79 ! A5HM65/A1YZK9		5.72	0		0	2	MASCOT		T
	R14120_3_2H,4689	R.SMAVAAR.K	705.371	-0.00113	2	1	37.92	0	0.0304	0|0	P35579/A0A024R1N1/Q6ZNL4		9.47	0		0	2	MASCOT		T
	R14120_3_2H,4478	R.SMMQDR.E	767.317	-0.00117	2	1	33.37	0	0.00497	0|0	P35579/Q5BKV1/B4E3S1/A0A024R1N1/Q86XU5		5.55	0		0	2	MASCOT		T
	R14120_3_2H,2003	R.TELADK.V	676.351	0.00118	1	1	35.23	0	0.0749	0|0	P35579/A0A024R1N1/Q86XU5		4.37	0		0	2	MASCOT		T
	R14120_3_2H,2551	R.TELADK.V	676.351	0.00118	1	1	25.58	0	0.691	0|0	P35579/A0A024R1N1/Q86XU5		4.37	0		0	2	MASCOT		T
	R14120_3_2H,4652	R.TEM*EDLM*SSK.D	1202.49	-0.00227	2	1	53.01	0	3.58e-05	0|0	P35579/Q2PS10/A0A024R1N1/Q6ZNL4		4.14	0	15.994919 Oxidation (M)	0	2	MASCOT		T
	R14120_3_2H,11280	R.TEMEDLMSSK.D	1170.5	-0.00195	2	1	48.17	0	0.000183	0|0	P35579/Q2PS10/A0A024R1N1/Q6ZNL4		4.14	0		0	2	MASCOT		T
	R14120_3_2H,7225	R.TVGQLYK.E	808.456	-0.00094	2	1	25.73	0	0.124	0|0	P35580/P35749/Q7Z406/P35579/G8JLL9/F2Z2U8/B1PS43/F8W6L6/B4E3S1/A0A024QZJ4/B3KWH4/A0A024R1N1/M0QY43/A0A024QZJ6/Q86XU5		8.26	0		0	2	MASCOT		T
	R14120_3_2H,11	R.VEEEAAQK.N	903.442	-0.00279	2	1	20.48	0	0.516	0|0	P35579/A0A024R1N1/Q99529/Q86XU5		4.25	0		0	2	MASCOT		T
	R14120_3_2H,613	R.VEEEAAQK.N	903.442	-0.00063	2	1	27.54	0	0.1	0|0	P35579/A0A024R1N1/Q99529/Q86XU5		4.25	0		0	2	MASCOT		T
	R14120_3_2H,731	R.VEEEAAQK.N	903.442	-0.00177	2	1	26.93	0	0.116	0|0	P35579/A0A024R1N1/Q99529/Q86XU5		4.25	0		0	2	MASCOT		T
	R14120_3_2H,851	R.VEEEAAQK.N	903.442	-0.00213	2	1	22.03	0	0.361	0|0	P35579/A0A024R1N1/Q99529/Q86XU5		4.25	0		0	2	MASCOT		T
	R14120_3_2H,968	R.VEEEAAQK.N	903.442	-0.00101	2	1	20.61	0	0.493	0|0	P35579/A0A024R1N1/Q99529/Q86XU5		4.25	0		0	2	MASCOT		T
	R14120_3_2H,1084	R.VEEEAAQK.N	903.442	-0.00039	2	1	25.67	0	0.148	0|0	P35579/A0A024R1N1/Q99529/Q86XU5		4.25	0		0	2	MASCOT		T
	R14120_3_2H,1200	R.VEEEAAQK.N	903.442	-0.00011	2	1	24.37	0	0.205	0|0	P35579/A0A024R1N1/Q99529/Q86XU5		4.25	0		0	2	MASCOT		T
	R14120_3_2H,1321	R.VEEEAAQK.N	903.442	-0.00155	2	1	29.44	0	0.0651	0|0	P35579/A0A024R1N1/Q99529/Q86XU5		4.25	0		0	2	MASCOT		T
	R14120_3_2H,1437	R.VEEEAAQK.N	903.442	-0.00223	2	1	26.05	0	0.143	0|0	P35579/A0A024R1N1/Q99529/Q86XU5		4.25	0		0	2	MASCOT		T
	R14120_3_2H,1556	R.VEEEAAQK.N	903.442	-0.00145	2	1	28.07	0	0.0893	0|0	P35579/A0A024R1N1/Q99529/Q86XU5		4.25	0		0	2	MASCOT		T
	R14120_3_2H,1673	R.VEEEAAQK.N	903.442	-0.00137	2	1	31.16	0	0.0438	0|0	P35579/A0A024R1N1/Q99529/Q86XU5		4.25	0		0	2	MASCOT		T
	R14120_3_2H,1794	R.VEEEAAQK.N	903.442	-0.00093	2	1	29.94	0	0.0575	0|0	P35579/A0A024R1N1/Q99529/Q86XU5		4.25	0		0	2	MASCOT		T
	R14120_3_2H,1912	R.VEEEAAQK.N	903.442	-0.00081	2	1	37.06	0	0.0112	0|0	P35579/A0A024R1N1/Q99529/Q86XU5		4.25	0		0	2	MASCOT		T
	R14120_3_2H,2035	R.VEEEAAQK.N	903.442	-0.00021	2	1	29.09	0	0.0692	0|0	P35579/A0A024R1N1/Q99529/Q86XU5		4.25	0		0	2	MASCOT		T
	R14120_3_2H,2446	R.VEEEAAQK.N	903.442	-0.00055	2	1	27.67	0	0.0932	0|0	P35579/A0A024R1N1/Q99529/Q86XU5		4.25	0		0	2	MASCOT		T
	R14120_3_2H,2463	R.VEEEEER.N ! R.VEEEEER.C	919.4	0.00757	2	1	21.55	0	0.172	0|0	P35580/F8W6L6 ! P35579/A0A024R1N1/Q86XU5		3.98	0		0	2	MASCOT		T
	R14120_3_2H,2584	R.VEEEEER.N ! R.VEEEEER.C	919.4	-0.00123	2	1	38.61	0	0.00213	0|0	P35580/F8W6L6 ! P35579/A0A024R1N1/Q86XU5		3.98	0		0	2	MASCOT		T
	R14120_3_2H,2709	R.VEEEEER.N ! R.VEEEEER.C	919.4	-0.00035	2	1	38.54	0	0.00216	0|0	P35580/F8W6L6 ! P35579/A0A024R1N1/Q86XU5		3.98	0		0	2	MASCOT		T
	R14120_3_2H,2837	R.VEEEEER.N ! R.VEEEEER.C	919.4	-0.00047	2	1	53.52	0	6.87e-05	0|0	P35580/F8W6L6 ! P35579/A0A024R1N1/Q86XU5		3.98	0		0	2	MASCOT		T
	R14120_3_2H,2967	R.VEEEEER.N ! R.VEEEEER.C	919.4	-0.00103	2	1	52.84	0	8.03e-05	0|0	P35580/F8W6L6 ! P35579/A0A024R1N1/Q86XU5		3.98	0		0	2	MASCOT		T
	R14120_3_2H,3108	R.VEEEEER.N ! R.VEEEEER.C	919.4	-0.00041	2	1	35.51	0	0.00434	0|0	P35580/F8W6L6 ! P35579/A0A024R1N1/Q86XU5		3.98	0		0	2	MASCOT		T
	R14120_3_2H,20669	R.VISGVLQLGNIVFK.K	1486.9	-0.01194	2	1	52.66	0	5.91e-05	0|0	P35579/B4E3S1/A0A024R1N1/Q86XU5		8.72	0		0	2	MASCOT		T
	R14120_3_2H,12166	R.VVFQEFR.Q	924.494	-0.00084	2	1	35.96	0	0.0131	0|0	P35579/B4E3S1/A0A024R1N1/Q86XU5		5.97	0		0	2	MASCOT		T
$2-1	sp|Q15149|PLEC_HUMAN Plectin OS=Homo sapiens GN=PLEC PE=1 SV=3	38	37	0.0798	531784	5.74
	R14120_3_2H,10547	K.AEVVETTQVYTEEETR.R	1883.89	-0.00584	2	1	66.83	0	2.72e-05	0|0	Q15149/D3DWL0/Q96IE3		3.98	0		0	2	MASCOT		T
	R14120_3_2H,11685	K.AQVEQELTTLR.L	1287.69	-0.00243	2	1	28.5	0	0.289	0|0	Q15149		4.53	0		0	2	MASCOT		T
	R14120_3_2H,4622	K.ASDSELER.Q	906.416	0.00068	2	1	38.75	0	0.00441	0|0	Q15149		4.14	0		0	2	MASCOT		T
	R14120_3_2H,10325	K.AYSDPSTGEPATYGELQQR.C	2069.94	0.00167	2	1	58.12	0	4.85e-05	0|0	Q15149/D3DWL0		4.14	0		0	2	MASCOT		T
	R14120_3_2H,7455	K.DTHDQLSEPSEVR.S	1512.69	-0.00493	3	1	41.52	0	0.00259	0|0	Q15149/D3DWL0/Q96IE3		4.31	0		0	2	MASCOT		T
	R14120_3_2H,3257	K.ELQNAGDR.L	902.433	-0.00015	2	1	24.89	0	0.109	0|0	Q15149		4.37	0		0	2	MASCOT		T
	R14120_3_2H,8448	K.GGELVYTDSEAR.D	1296.61	-0.0061	2	1	54.65	0	0.000234	0|0	Q15149/D3DWL0		4.14	0		0	2	MASCOT		T
	R14120_3_2H,10696	K.GLVEDTLR.Q	902.494	0.00144	2	1	22.7	0	0.682	0|0	Q15149		4.37	0		0	2	MASCOT		T
	R14120_3_2H,6218	K.IEEEIR.Q ! R.IEEEIR.V ! R.LEEEIR.H ! K.LEEELR.E ! K.LEEELR.A ! R.LEEELR.Q ! R.LEEELR.H ! R.LEEELR.R	788.415	0.0008	2	1	45.08	0	0.00604	0|0	Q8WTU0 ! Q15149 ! P17661/Q53SB5/Q5RLN2/Q45VM7/Q45VM6/L7RDA5/Q45VM8/Q9H319/A5Z217 ! Q8IY63/A0A024R3A6 ! Q8N283/B4DFX6 ! Q07065/P41219/A0A024RBH2/Q6NWZ1/Q8TB01/B3KVX6/H7C5W5/B3KWQ6 ! Q66GS9 ! Q9ULE0/T2C6S4/I6L9A7		4.25	0		0	2	MASCOT		T
	R14120_3_2H,5616	K.MQAVQEATR.L	1033.51	-0.00323	2	1	39.25	0	0.0417	0|0	Q15149		5.75	0		0	2	MASCOT		T
	R14120_3_2H,3438	K.QVAEEAAR.L	873.442	-0.00248	2	1	27.23	0	0.0973	0|0	Q15149		4.53	0		0	2	MASCOT		T
	R14120_3_2H,6907	K.SLAAEEEAAR.Q	1046.51	-0.00118	2	1	42.43	0	0.0037	0|0	Q15149		4.25	0		0	2	MASCOT		T
	R14120_3_2H,3186	R.AAEEAEEAR.V	975.438	-0.00168	2	1	44.02	0	0.000856	0|0	Q15149		4.09	0		0	2	MASCOT		T
	R14120_3_2H,9063	R.AGLVGPEFHEK.L	1183.61	-0.00485	3	1	26.19	0	0.74	0|0	Q15149/D3DWL0		5.4	0		0	2	MASCOT		T
	R14120_3_2H,5101	R.AQAEQAALR.Q	957.511	0.00256	2	1	46.34	0	0.00119	0|0	Q15149		6.05	0		0	2	MASCOT		T
	R14120_3_2H,6359	R.CISELK.A ! R.CISELK.D	749.386	0.00018	2	1	20.36	0	0.768	0|0	Q14980/A0A024R5M9/A0A024R5G4/F5H4J1/A8K394/Q59HB8/Q4LE64 ! Q15149		5.99	0		0	2	MASCOT		T
	R14120_3_2H,7816	R.DVAEVDTVR.R	1003.51	-0.00725	2	1	35.53	0	0.072	0|0	Q15149/D3DWL0		4.03	0		0	2	MASCOT		T
	R14120_3_2H,3489	R.EAEGQLQK.L	902.458	0.00504	2	1	22.64	0	0.325	0|0	Q15149		4.53	0		0	2	MASCOT		T
	R14120_3_2H,11874	R.EGLTSIEEVTK.N	1205.63	-0.00381	2	1	54.59	0	0.000289	0|0	Q15149/D3DWL0/Q96IE3		4.25	0		0	2	MASCOT		T
	R14120_3_2H,5230	R.ELAEEAAR.L	888.442	-0.00261	2	1	26.07	0	0.135	0|0	Q15149		4.25	0		0	2	MASCOT		T
	R14120_3_2H,8857	R.FPVTDAVNK.G	990.525	-0.00238	2	1	39.76	0	0.0103	0|0	Q15149/D3DWL0/Q96IE3		5.84	0		0	2	MASCOT		T
	R14120_3_2H,10627	R.GGAEGELQALR.A	1100.57	0.00318	2	1	46.27	0	0.0015	0|0	Q15149		4.53	0		0	2	MASCOT		T
	R14120_3_2H,6605	R.LLEAAAQSTK.G	1031.57	-0.01961	2	1	33.55	0	0.0675	0|0	Q15149/D3DWL0/Q96IE3		6	0		0	2	MASCOT		T
	R14120_3_2H,6632	R.LLEAAAQSTK.G	1031.57	0.00429	2	1	34.5	0	0.0282	0|0	Q15149/D3DWL0/Q96IE3		6	0		0	2	MASCOT		T
	R14120_3_2H,6834	R.LSVAAQEAAR.L	1015.55	-0.00067	2	1	42.42	0	0.00451	0|0	Q15149		6	0		0	2	MASCOT		T
	R14120_3_2H,7168	R.QAEVELASR.V	1002.52	-0.00136	2	1	43.11	0	0.0042	0|0	Q15149		4.53	0		0	2	MASCOT		T
	R14120_3_2H,4476	R.QLAEGTAQQR.L	1101.56	-0.00803	2	1	55.52	0	0.000628	0|0	Q15149		6	0		0	2	MASCOT		T
	R14120_3_2H,14050	R.QVEEEILALK.A	1171.66	-0.0028	2	1	44.75	0	0.00271	0|0	Q15149		4.25	0		0	2	MASCOT		T
	R14120_3_2H,8860	R.QVQVALETAQR.S	1242.68	-0.00204	2	1	59.72	0	7.82e-05	0|0	Q15149		6	0		0	2	MASCOT		T
	R14120_3_2H,11216	R.QYDIDDAIAK.N	1151.56	-0.00251	2	1	21.87	0	0.362	0|0	Q15149/D3DWL0/Q96IE3		3.93	0		0	2	MASCOT		T
	R14120_3_2H,15437	R.SLVPAAELLESR.V	1284.72	0.00303	2	1	57.15	0	0.000102	0|0	Q15149/D3DWL0		4.53	0		0	2	MASCOT		T
	R14120_3_2H,8132	R.SMVEEGTGLR.L	1078.52	0.007	2	1	36.62	0	0.0126	0|0	Q15149/D3DWL0/Q96IE3		4.53	0		0	2	MASCOT		T
	R14120_3_2H,10283	R.SSSVGSSSSYPISPAVSR.T	1754.86	0.0028	2	1	29.34	0	0.0734	0|0	Q15149/D3DWL0/Q96IE3		8.46	0		0	2	MASCOT		T
	R14120_3_2H,6748	R.SYVDPSTDER.L	1168.51	-0.00281	2	1	42.33	0	0.00129	0|0	Q15149/D3DWL0/Q96IE3		4.03	0		0	2	MASCOT		T
	R14120_3_2H,7532	R.VPDVQDGVR.A	984.511	-0.00208	2	1	46.97	0	0.000978	0|0	Q15149/E9PMV1		4.21	0		0	2	MASCOT		T
	R14120_3_2H,9002	R.VPLDVACAR.G	1000.52	-0.00098	2	1	59.23	0	7.09e-05	0|0	Q15149/D3DWL0		5.8	0		0	2	MASCOT		T
	R14120_3_2H,8499	R.VPVDVAYQR.G	1046.56	-0.0098	2	1	32.33	0	0.0542	0|0	Q15149/D3DWL0/A0A075B730		5.81	0		0	2	MASCOT		T
	R14120_3_2H,8837	R.VPVDVAYR.R ! R.VPVDVAYR.C	918.504	-0.00122	2	1	42.54	0	0.0045	0|0	P58107/Q15149/D3DWL0/A0A075B730 ! P58107/A0A075B730		5.81	0		0	2	MASCOT		T
$3-1	sp|P35580|MYH10_HUMAN Myosin-10 OS=Homo sapiens GN=MYH10 PE=1 SV=3	44	31	0.1599	228996	5.44
$3-2	tr|F8W6L6|F8W6L6_HUMAN Myosin-10 OS=Homo sapiens GN=MYH10 PE=1 SV=1	44	31	0.1586	230774	5.46
	R14120_3_2H,12019	K.ADEWLMK.N	892.423	-0.00057	2	1	32.13	0	0.0341	0|0	P35580/P35579/F8W6L6/B4E3S1/A0A024R1N1/Q86XU5		4.37	0		0	2	MASCOT		T
	R14120_3_2H,12329	K.ADFCIIHYAGK.V	1294.62	0.0004	2	1	43.34	0	0.00272	0|0	P35580/P35579/F8W6L6/B4E3S1/A0A024R1N1/Q86XU5		6.78	0		0	2	MASCOT		T
	R14120_3_2H,13502	K.EQADFAVEALAK.A	1291.65	0.00259	2	1	60.75	0	6.22e-05	0|0	P35580/P35749/B1PS43/F8W6L6/A0A024QZJ4/A0A024QZJ6		4.14	0		0	2	MASCOT		T
	R14120_3_2H,6864	K.EQEVAELK.Q ! R.EQEVAELK.K	945.489	-8e-05	2	1	31.22	0	0.061	0|0	Q13439/H0Y6I0 ! P35580/F8W6L6		4.25	0		0	2	MASCOT		T
	R14120_3_2H,10875	K.FDQLLAEEK.S ! K.FDQLLAEEK.N ! K.FDQLLAEEK.A ! K.FDQLLAEEK.T	1092.56	-0.0012	2	1	44.02	0	0.00321	0|0	P35580/F8W6L6 ! P35749/O14729/Q7Z7R0/O14794/Q68D89/B1PS43/A0A024QZJ4/A0A024QZJ6 ! Q7Z406/G8JLL9/F2Z2U8/B4E177/A1L2Z2 ! P35579/A0A024R1N1		4.14	0		0	2	MASCOT		T
	R14120_3_2H,7946	K.KEEELQGALAR.G	1243.66	-0.00868	2	1	25.98	0	0.451	0|0	P35580/F8W6L6		4.79	1		0	2	MASCOT		T
	R14120_3_2H,10519	K.KFDQLLAEEK.S ! R.KFDQLLAEEK.N ! R.KFDQLLAEEK.A ! K.KFDQLLAEEK.T	1220.65	-0.00087	2	1	62.95	0	3.93e-05	0|0	P35580/F8W6L6 ! P35749/O14729/Q7Z7R0/O14794/Q68D89/B1PS43/A0A024QZJ4/A0A024QZJ6 ! Q7Z406/G8JLL9/F2Z2U8/B4E177/A1L2Z2 ! P35579/A0A024R1N1		4.68	1		0	2	MASCOT		T
	R14120_3_2H,10533	K.KFDQLLAEEK.S ! R.KFDQLLAEEK.N ! R.KFDQLLAEEK.A ! K.KFDQLLAEEK.T	1220.65	-0.00183	3	1	47	0	0.0016	0|0	P35580/F8W6L6 ! P35749/O14729/Q7Z7R0/O14794/Q68D89/B1PS43/A0A024QZJ4/A0A024QZJ6 ! Q7Z406/G8JLL9/F2Z2U8/B4E177/A1L2Z2 ! P35579/A0A024R1N1		4.68	1		0	2	MASCOT		T
	R14120_3_2H,14817	K.LDPHLVLDQLR.C	1318.75	0.01231	3	1	43.17	0	0.00631	0|0	P35580/P35579/F8W6L6/B4E3S1/A0A024R1N1/Q86XU5		5.21	0		0	2	MASCOT		T
	R14120_3_2H,6663	K.LM*ATLR.N	720.407	-0.00127	2	1	22.03	0	0.462	0|0	P35580/P35579/F8W6L6/B4E3S1/A0A024R1N1/Q86XU5		9.75	0	15.994919 Oxidation (M)	0	2	MASCOT		T
	R14120_3_2H,8193	K.LMATLR.N	704.412	-0.00039	2	1	27.93	0	0.106	0|0	P35580/P35579/F8W6L6/B4E3S1/A0A024R1N1/Q86XU5		9.75	0		0	2	MASCOT		T
	R14120_3_2H,13625	K.LVWIPSER.H	999.562	0.00945	2	1	20.5	0	1.4	0|0	P35580/G1UI33/Q9UE82/F8W6L6/E7ERA5		6	0		0	2	MASCOT		T
	R14120_3_2H,6794	K.NSLQEQQEEEEEAR.K	1718.75	-0.0064	2	1	45.89	0	0.00064	0|0	P35580/F8W6L6		3.9	0		0	2	MASCOT		T
	R14120_3_2H,12321	K.QVLALQSQLADTK.K	1414.79	-0.00272	2	1	71.04	0	5.38e-06	0|0	P35580/F8W6L6		5.84	0		0	2	MASCOT		T
	R14120_3_2H,13561	K.TELEDTLDTTAAQQELR.T	1933.93	-0.0009	2	1	124.51	0	2.3e-11	0|0	P35580/F8W6L6		3.83	0		0	2	MASCOT		T
	R14120_3_2H,13568	K.TELEDTLDTTAAQQELR.T	1933.93	-0.01056	3	1	42.09	0	0.0103	0|0	P35580/F8W6L6		3.83	0		0	2	MASCOT		T
	R14120_3_2H,17416	K.VEDMAELTCLNEASVLHNLK.D ! K.VEDMAELTCLNEASVLHNLK.E	2286.11	-0.00276	3	1	26.38	0	0.291	0|0	P35580/G1UI33/F8W6L6/E7ERA5 ! P35579/Q5BKV1/B4E3S1/A0A024R1N1/B1AH99/Q86XU5		4.4	0		0	2	MASCOT		T
	R14120_3_2H,17418	K.VEDMAELTCLNEASVLHNLK.D ! K.VEDMAELTCLNEASVLHNLK.E	2286.11	-0.00231	2	1	75.74	0	5.94e-06	0|0	P35580/G1UI33/F8W6L6/E7ERA5 ! P35579/Q5BKV1/B4E3S1/A0A024R1N1/B1AH99/Q86XU5		4.4	0		0	2	MASCOT		T
	R14120_3_2H,10863	R.AGVLAHLEEER.D	1223.64	-0.00087	3	1	45.63	0	0.00225	0|0	P35580/P35579/F8W6L6/B4E3S1/A0A024R1N1/Q86XU5		4.75	0		0	2	MASCOT		T
	R14120_3_2H,10867	R.AGVLAHLEEER.D	1223.64	0.00512	2	1	82.69	0	9.28e-07	0|0	P35580/P35579/F8W6L6/B4E3S1/A0A024R1N1/Q86XU5		4.75	0		0	2	MASCOT		T
	R14120_3_2H,11166	R.AGVLAHLEEER.D	1223.64	-0.00102	3	1	46.73	0	0.00175	0|0	P35580/P35579/F8W6L6/B4E3S1/A0A024R1N1/Q86XU5		4.75	0		0	2	MASCOT		T
	R14120_3_2H,11170	R.AGVLAHLEEER.D	1223.64	-0.00074	2	1	58.21	0	0.000124	0|0	P35580/P35579/F8W6L6/B4E3S1/A0A024R1N1/Q86XU5		4.75	0		0	2	MASCOT		T
	R14120_3_2H,9003	R.ALEEALEAK.E	973.52	-0.00214	2	1	64.42	0	2.85e-05	0|0	P35580/P35749/O14729/Q7Z7R0/O14794/Q68D89/B1PS43/F8W6L6/A0A024QZJ4/Q66K75/A0A024QZJ6		4.25	0		0	2	MASCOT		T
	R14120_3_2H,10503	R.ALEQQVEEMR.T	1232.59	-0.00207	2	1	51.18	0	0.000433	0|0	P35580/F8W6L6		4.25	0		0	2	MASCOT		T
	R14120_3_2H,6140	R.CMLQDR.E	822.36	0.00694	2	1	25.07	0	0.0622	0|0	P35580/G1UI33/F8W6L6/E7ERA5		5.83	0		0	2	MASCOT		T
	R14120_3_2H,8932	R.EDQSILCTGESGAGK.T	1551.7	-0.00142	2	1	69	0	6.36e-06	0|0	P35580/P35749/Q7Z406/P35579/Q5BKV1/G8JLL9/F2Z2U8/B1PS43/F8W6L6/B4E3S1/A0A024QZJ4/A0A024R1N1/M0QY43/A0A024QZJ6/Q86XU5/E7ERA5		4.14	0		0	2	MASCOT		T
	R14120_3_2H,13034	R.IVFQEFR.Q	938.509	-0.0033	2	1	40.42	0	0.00428	0|0	P35580/P35749/B1PS43/F8W6L6/A0A024QZJ4/A0A024QZJ6		6	0		0	2	MASCOT		T
	R14120_3_2H,14493	R.LQQELDDLTVDLDHQR.Q	1937.96	-0.00602	3	1	79.73	0	7.44e-07	0|0	P35580/F8W6L6		4.03	0		0	2	MASCOT		T
	R14120_3_2H,5779	R.NQILQNEK.K	986.527	-0.00622	2	1	23.17	0	0.336	0|0	P35580/F8W6L6		6	0		0	2	MASCOT		T
	R14120_3_2H,7133	R.NTDQASMPENTVAQK.L	1633.75	-0.00058	2	1	30.21	0	0.0355	0|0	P35580/F8W6L6		4.37	0		0	2	MASCOT		T
	R14120_3_2H,6973	R.NTNPNFVR.C	961.485	-0.00151	2	1	41.08	0	0.00556	0|0	P35580/P35579/F8W6L6/B4E3S1/A0A024R1N1/Q86XU5		9.75	0		0	2	MASCOT		T
	R14120_3_2H,4545	R.QEEELQAK.D	974.479	-0.00113	2	1	38.54	0	0.00825	0|0	P35580/F8W6L6		4.25	0		0	2	MASCOT		T
	R14120_3_2H,5325	R.QGFPNR.I ! R.QGFPNR.L ! R.QGFPNR.V	718.363	-0.00117	2	1	37.52	0	0.0143	0|0	P35580/P35749/Q7Z406/G8JLL9/F2Z2U8/B1PS43/F8W6L6/A0A024QZJ4/B3KWH4/M0QY43/A0A024QZJ6 ! A7E2Y1 ! P35579/B4E3S1/A0A024R1N1/Q86XU5		9.75	0		0	2	MASCOT		T
	R14120_3_2H,5590	R.QGFPNR.I ! R.QGFPNR.L ! R.QGFPNR.V	718.363	-0.00103	2	1	38.75	0	0.0108	0|0	P35580/P35749/Q7Z406/G8JLL9/F2Z2U8/B1PS43/F8W6L6/A0A024QZJ4/B3KWH4/M0QY43/A0A024QZJ6 ! A7E2Y1 ! P35579/B4E3S1/A0A024R1N1/Q86XU5		9.75	0		0	2	MASCOT		T
	R14120_3_2H,7085	R.QLEEAEEEATR.A	1304.6	-0.00191	2	1	73.37	0	2.26e-06	0|0	P35580/F8W6L6		3.98	0		0	2	MASCOT		T
	R14120_3_2H,18178	R.QLLQANPILESFGNAK.T	1742.94	-0.0092	2	1	53.02	0	0.000334	0|0	P35580/F8W6L6/Q9UMG3		6	0		0	2	MASCOT		T
	R14120_3_2H,6272	R.TGLEDPER.Y	916.437	-0.00086	2	1	58.91	0	4.19e-05	0|0	P35580/G1UI33/Q9UE82/F8W6L6/E7ERA5		4.14	0		0	2	MASCOT		T
	R14120_3_2H,7225	R.TVGQLYK.E	808.456	-0.00094	2	1	25.73	0	0.124	0|0	P35580/P35749/Q7Z406/P35579/G8JLL9/F2Z2U8/B1PS43/F8W6L6/B4E3S1/A0A024QZJ4/B3KWH4/A0A024R1N1/M0QY43/A0A024QZJ6/Q86XU5		8.26	0		0	2	MASCOT		T
	R14120_3_2H,2463	R.VEEEEER.N ! R.VEEEEER.C	919.4	0.00757	2	1	21.55	0	0.172	0|0	P35580/F8W6L6 ! P35579/A0A024R1N1/Q86XU5		3.98	0		0	2	MASCOT		T
	R14120_3_2H,2584	R.VEEEEER.N ! R.VEEEEER.C	919.4	-0.00123	2	1	38.61	0	0.00213	0|0	P35580/F8W6L6 ! P35579/A0A024R1N1/Q86XU5		3.98	0		0	2	MASCOT		T
	R14120_3_2H,2709	R.VEEEEER.N ! R.VEEEEER.C	919.4	-0.00035	2	1	38.54	0	0.00216	0|0	P35580/F8W6L6 ! P35579/A0A024R1N1/Q86XU5		3.98	0		0	2	MASCOT		T
	R14120_3_2H,2837	R.VEEEEER.N ! R.VEEEEER.C	919.4	-0.00047	2	1	53.52	0	6.87e-05	0|0	P35580/F8W6L6 ! P35579/A0A024R1N1/Q86XU5		3.98	0		0	2	MASCOT		T
	R14120_3_2H,2967	R.VEEEEER.N ! R.VEEEEER.C	919.4	-0.00103	2	1	52.84	0	8.03e-05	0|0	P35580/F8W6L6 ! P35579/A0A024R1N1/Q86XU5		3.98	0		0	2	MASCOT		T
	R14120_3_2H,3108	R.VEEEEER.N ! R.VEEEEER.C	919.4	-0.00041	2	1	35.51	0	0.00434	0|0	P35580/F8W6L6 ! P35579/A0A024R1N1/Q86XU5		3.98	0		0	2	MASCOT		T
$4-1	sp|P08670|VIME_HUMAN Vimentin OS=Homo sapiens GN=VIM PE=1 SV=4	41	29	0.5944	53651.1	5.06
$4-2	tr|V9HWE1|V9HWE1_HUMAN Epididymis luminal protein 113 OS=Homo sapiens GN=HEL113 PE=2 SV=1	41	29	0.5944	53651.1	5.06
	R14120_3_2H,9025	K.FADLSEAANR.N	1093.53	-0.00247	2	1	56.18	0	0.00019	0|0	P08670/B0YJC5/B0YJC4/Q5JVS8/Q53HU8/V9HWE1/B3KRK8		4.37	0		0	2	MASCOT		T
	R14120_3_2H,17501	K.ILLAELEQLK.G	1169.71	-0.00267	2	1	46.53	0	0.00053	0|0	P08670/B0YJC4/Q53HU8/V9HWE1/B3KRK8		4.53	0		0	2	MASCOT		T
	R14120_3_2H,5898	K.LLEGEESR.I ! K.LLEGEESR.L ! R.LLEGEESR.L ! K.LLEGEESR.-	932.468	-0.0044	2	1	27.94	0	0.139	0|0	P17661/P41219/P08670/B0YJC4/Q53SB5/Q45VM7/Q45VM6/Q53HU8/L7RDA5/Q45VM8/Q9H319/V9HWE1/B3KRK8/A5Z217/H7C5W5/B3KWQ6 ! P08729/P05787/B3KY79/Q96GE1/Q7L4M3/Q969I0 ! Q9NSB2 ! B0YJC5		4.25	0		0	2	MASCOT		T
	R14120_3_2H,8370	K.LQEEMLQR.E ! R.LQEEMLQR.E	1046.53	-0.00285	2	1	42.76	0	0.00438	0|0	P08670/B0YJC4/Q53HU8/V9HWE1/B3KRK8 ! B0YJC5/Q5JVS8		4.53	0		0	2	MASCOT		T
	R14120_3_2H,1038	K.NNDALR.Q ! R.NNDALR.Q	702.353	0.00018	2	1	23.42	0	0.223	0|0	P17661/Q53SB5/Q45VM7/Q45VM6/L7RDA5/Q45VM8/Q9H319/A5Z217 ! P08670/B0YJC5/B0YJC4/Q5JVS8/Q53HU8/V9HWE1/B3KRK8		5.84	0		0	2	MASCOT		T
	R14120_3_2H,1310	K.NNDALR.Q ! R.NNDALR.Q	702.353	0.00018	2	1	26.41	0	0.112	0|0	P17661/Q53SB5/Q45VM7/Q45VM6/L7RDA5/Q45VM8/Q9H319/A5Z217 ! P08670/B0YJC5/B0YJC4/Q5JVS8/Q53HU8/V9HWE1/B3KRK8		5.84	0		0	2	MASCOT		T
	R14120_3_2H,1431	K.NNDALR.Q ! R.NNDALR.Q	702.353	0.00018	2	1	20.04	0	0.485	0|0	P17661/Q53SB5/Q45VM7/Q45VM6/L7RDA5/Q45VM8/Q9H319/A5Z217 ! P08670/B0YJC5/B0YJC4/Q5JVS8/Q53HU8/V9HWE1/B3KRK8		5.84	0		0	2	MASCOT		T
	R14120_3_2H,1550	K.NNDALR.Q ! R.NNDALR.Q	702.353	0.00018	2	1	20.54	0	0.432	0|0	P17661/Q53SB5/Q45VM7/Q45VM6/L7RDA5/Q45VM8/Q9H319/A5Z217 ! P08670/B0YJC5/B0YJC4/Q5JVS8/Q53HU8/V9HWE1/B3KRK8		5.84	0		0	2	MASCOT		T
	R14120_3_2H,1667	K.NNDALR.Q ! R.NNDALR.Q	702.353	0.00018	2	1	31.04	0	0.0385	0|0	P17661/Q53SB5/Q45VM7/Q45VM6/L7RDA5/Q45VM8/Q9H319/A5Z217 ! P08670/B0YJC5/B0YJC4/Q5JVS8/Q53HU8/V9HWE1/B3KRK8		5.84	0		0	2	MASCOT		T
	R14120_3_2H,1787	K.NNDALR.Q ! R.NNDALR.Q	702.353	-0.00074	2	1	28.78	0	0.0691	0|0	P17661/Q53SB5/Q45VM7/Q45VM6/L7RDA5/Q45VM8/Q9H319/A5Z217 ! P08670/B0YJC5/B0YJC4/Q5JVS8/Q53HU8/V9HWE1/B3KRK8		5.84	0		0	2	MASCOT		T
	R14120_3_2H,1906	K.NNDALR.Q ! R.NNDALR.Q	702.353	-0.00052	2	1	29.32	0	0.061	0|0	P17661/Q53SB5/Q45VM7/Q45VM6/L7RDA5/Q45VM8/Q9H319/A5Z217 ! P08670/B0YJC5/B0YJC4/Q5JVS8/Q53HU8/V9HWE1/B3KRK8		5.84	0		0	2	MASCOT		T
	R14120_3_2H,3297	K.QESTEYR.R	912.406	-0.00699	2	1	44.98	0	0.000697	0|0	P08670/B0YJC5/B0YJC4/Q5JVS8/Q53HU8/V9HWE1/B3KRK8		4.53	0		0	2	MASCOT		T
	R14120_3_2H,3464	K.QESTEYR.R	912.406	-0.00086	2	1	57.49	0	3.7e-05	0|0	P08670/B0YJC5/B0YJC4/Q5JVS8/Q53HU8/V9HWE1/B3KRK8		4.53	0		0	2	MASCOT		T
	R14120_3_2H,9881	K.VELQELNDR.F	1115.57	-0.00362	2	1	49.04	0	0.00218	0|0	P17661/P08670/B0YJC4/Q53SB5/B4DUI0/Q45VM7/Q45VM6/Q53HU8/L7RDA5/Q45VM8/Q9H319/V9HWE1/B3KRK8/A5Z217		4.14	0		0	2	MASCOT		T
	R14120_3_2H,17563	K.VESLQEEIAFLK.K	1405.76	-0.00133	2	1	75.82	0	1.92e-06	0|0	P08670/B0YJC5/B0YJC4/Q5JVS8/V9HWE1/B3KRK8		4.25	0		0	2	MASCOT		T
	R14120_3_2H,7899	R.DGQVINETSQHHDDLE.-	1836.8	-0.00375	3	1	35.13	0	0.00671	0|0	P08670/Q53HU8/V9HWE1		4.28	0		0	2	MASCOT		T
	R14120_3_2H,14169	R.DNLAEDIMR.L	1076.5	-0.00151	2	1	52.89	0	0.00024	0|0	P08670/B0YJC4/Q53HU8/V9HWE1/B3KRK8		4.03	0		0	2	MASCOT		T
	R14120_3_2H,10841	R.EEAENTLQSFR.Q	1323.62	0.00478	2	1	35.56	0	0.0347	0|0	P08670/B0YJC5/B0YJC4/Q5JVS8/Q53HU8/V9HWE1/B3KRK8		4.25	0		0	2	MASCOT		T
	R14120_3_2H,14321	R.EM*EENFAVEAANYQDTIGR.L	2202.96	-0.00542	3	1	65.86	0	5.14e-06	0|0	P08670/B0YJC5/B0YJC4/Q53HU8/V9HWE1/B3KRK8		3.91	0	15.994919 Oxidation (M)	0	2	MASCOT		T
	R14120_3_2H,12794	R.ETNLDSLPLVDTHSK.R	1668.84	-0.00289	3	1	24.97	0	0.213	0|0	P08670/Q53HU8/V9HWE1		4.54	0		0	2	MASCOT		T
	R14120_3_2H,12810	R.ETNLDSLPLVDTHSK.R	1668.84	-0.00128	2	1	39.74	0	0.00744	0|0	P08670/Q53HU8/V9HWE1		4.54	0		0	2	MASCOT		T
	R14120_3_2H,12364	R.EYQDLLNVK.M ! K.EYQDLLNVK.M	1121.58	-0.00255	2	1	33.03	0	0.0344	0|0	Q16352/P17661/P12036/P07197/P08670/B0YJC5/B0YJC4/Q53SB5/Q59EM6/E7ESP9/Q5RLN2/Q45VM7/B4DJT7/Q45VM6/Q53HU8/A5YM63/L7RDA5/Q45VM8/Q9H319/V9HWE1/B3KRK8/A5Z217/B4DE66/E7EMV2 ! P07196/Q8TCR7/B3KQI5/B3KXJ0/B4DR43		4.37	0		0	2	MASCOT		T
	R14120_3_2H,8748	R.FANYIDK.V	870.436	-0.00159	2	1	26.72	0	0.0931	0|0	P08670/B0YJC4/Q53HU8/V9HWE1/B3KRK8		5.84	0		0	2	MASCOT		T
	R14120_3_2H,5520	R.FLEQQNK.A ! R.FLEQQNK.V ! R.FLEQQNK.L ! R.FLEQQNK.M ! R.FLEQQNK.I	906.468	-0.00105	2	1	30.33	0	0.0775	0|0	P14136/B4DIR1/B4E192/B4DJW0/K7EKH9/K7EJU1/K7ELP4 ! Q01546/P12035/P13647/P02538/P04259/P48668/O95678/Q8N1N4/Q5XKE5/B4DKV4/B4DWU6/A8K2I0/F8W0C6/B4E1T1/B4DRU6/B4DRR0 ! P08729/Q14533/P78385/Q9NSB2/P78386/O43790/A8K872/B3KY79/B4DN72/A0JNT2/U3KPR1 ! P05787/Q8IWY7/F8W1U3/F8VRG4/F8VUG2 ! P08670/B0YJC4/Q53HU8/V9HWE1		6	0		0	2	MASCOT		T
	R14120_3_2H,4317	R.GTNESLER.Q ! K.GTNESLER.Q	905.432	-0.00133	2	1	58.75	0	7.55e-05	0|0	P14136/B4E192/K7EKH6/B4DJW0 ! P08670/B0YJC5/B0YJC4/Q53HU8/V9HWE1/B3KRK8		4.53	0		0	2	MASCOT		T
	R14120_3_2H,20516	R.ISLPLPNFSSLNLR.E ! R.ISLPLPNFSSLNLR.G	1570.9	0.0024	2	1	34.13	0	0.0157	0|0	P08670/Q53HU8/V9HWE1 ! B0YJC4		9.75	0		0	2	MASCOT		T
	R14120_3_2H,15174	R.KVESLQEEIAFLK.K	1533.85	-0.00048	2	1	92.18	0	7.14e-08	0|0	P08670/B0YJC5/B0YJC4/Q5JVS8/V9HWE1/B3KRK8		4.79	1		0	2	MASCOT		T
	R14120_3_2H,15190	R.KVESLQEEIAFLK.K	1533.85	-0.00291	3	1	52.85	0	0.000251	0|0	P08670/B0YJC5/B0YJC4/Q5JVS8/V9HWE1/B3KRK8		4.79	1		0	2	MASCOT		T
	R14120_3_2H,9896	R.LGDLYEEEM*R.E	1270.56	-0.00206	2	1	68.34	0	3.28e-06	0|0	P08670/B0YJC4/Q53HU8/V9HWE1/B3KRK8		4	0	15.994919 Oxidation (M)	0	2	MASCOT		T
	R14120_3_2H,11590	R.LGDLYEEEMR.E	1254.57	-0.00568	2	1	70.96	0	2.72e-06	0|0	P08670/B0YJC4/Q53HU8/V9HWE1/B3KRK8		4	0		0	2	MASCOT		T
	R14120_3_2H,5954	R.LQDEIQNM*K.E	1134.55	-0.0068	2	1	35.36	0	0.0201	0|0	P08670/B0YJC5/B0YJC4/Q53HU8/V9HWE1/B3KRK8		4.37	0	15.994919 Oxidation (M)	0	2	MASCOT		T
	R14120_3_2H,8247	R.LQDEIQNMK.E	1118.55	-0.00172	2	1	51.04	0	0.000595	0|0	P08670/B0YJC5/B0YJC4/Q53HU8/V9HWE1/B3KRK8		4.37	0		0	2	MASCOT		T
	R14120_3_2H,6081	R.QDVDNASLAR.L	1088.53	0.00034	2	1	58.37	0	8.01e-05	0|0	P08670/B0YJC5/B0YJC4/Q5JVS8/Q53HU8/V9HWE1/B3KRK8		4.21	0		0	2	MASCOT		T
	R14120_3_2H,5256	R.QQYESVAAK.N	1023.51	-0.0022	2	1	41.36	0	0.0187	0|0	P08670/B0YJC5/B0YJC4/Q5JVS8/Q53HU8/V9HWE1/B3KRK8		6	0		0	2	MASCOT		T
	R14120_3_2H,5509	R.QVDQLTNDK.A	1060.53	-0.0058	2	1	47.35	0	0.00163	0|0	P08670/B0YJC4/Q53HU8/V9HWE1/B3KRK8		4.21	0		0	2	MASCOT		T
	R14120_3_2H,13002	R.QVQSLTCEVDALK.G	1490.75	-0.00386	2	1	52.54	0	0.000474	0|0	P08670/B0YJC5/B0YJC4/Q5JVS8/Q53HU8/V9HWE1/B3KRK8		4.37	0		0	2	MASCOT		T
	R14120_3_2H,13053	R.QVQSLTCEVDALK.G	1490.75	-0.00353	3	1	40.38	0	0.00777	0|0	P08670/B0YJC5/B0YJC4/Q5JVS8/Q53HU8/V9HWE1/B3KRK8		4.37	0		0	2	MASCOT		T
	R14120_3_2H,5180	R.RQVDQLTNDK.A	1216.63	-0.00469	2	1	43.46	0	0.00399	0|0	P08670/B0YJC4/Q53HU8/V9HWE1/B3KRK8		5.96	1		0	2	MASCOT		T
	R14120_3_2H,10413	R.SLYASSPGGVYATR.S	1428.71	-0.0024	2	1	43.64	0	0.00245	0|0	P08670/B0YJC4/Q53HU8/V9HWE1/B3KRK8		8.31	0		0	2	MASCOT		T
	R14120_3_2H,4085	R.SVSSSSYR.R	872.411	-0.00206	2	1	32.93	0	0.0134	0|0	P08670/B0YJC4/Q53HU8/V9HWE1		8.46	0		0	2	MASCOT		T
	R14120_3_2H,5372	R.SYVTTSTR.T	914.458	-0.00039	2	1	29.2	0	0.0478	0|0	P08670/B0YJC4/Q53HU8/V9HWE1/B3KRK8		8.46	0		0	2	MASCOT		T
$5-1	tr|A0A024R1N4|A0A024R1N4_HUMAN X-ray repair complementing defective repair in Chinese hamster cells 6 (Ku autoantigen, 70kDa), isoform CRA_a OS=Homo sapiens GN=XRCC6 PE=4 SV=1	38	25	0.422	69842.2	6.23
$5-2	sp|P12956|XRCC6_HUMAN X-ray repair cross-complementing protein 6 OS=Homo sapiens GN=XRCC6 PE=1 SV=2	38	25	0.422	69842.2	6.23
	R14120_3_2H,4462	K.EETEELK.R ! K.EETEELK.W	877.415	-0.00332	2	1	24.29	0	0.193	0|0	P12956/A0A024R1N4/B1AHC9/F5H1I8/B4DE32/B4E356/B2RDN9 ! A8WDG6		4.09	0		0	2	MASCOT		T
	R14120_3_2H,4269	K.EETEELKR.F	1033.52	-0.00344	2	1	41.83	0	0.00505	0|0	P12956/A0A024R1N4/B1AHC9/F5H1I8/B4DE32/B4E356/B2RDN9		4.49	1		0	2	MASCOT		T
	R14120_3_2H,4470	K.EETEELKR.F	1033.52	-0.0064	2	1	25.98	0	0.205	0|0	P12956/A0A024R1N4/B1AHC9/F5H1I8/B4DE32/B4E356/B2RDN9		4.49	1		0	2	MASCOT		T
	R14120_3_2H,11577	K.ELVYPPDYNPEGK.V	1520.73	-0.00414	2	1	44.97	0	0.00263	0|0	P12956/A0A024R1N4/B1AHC9/F5H1I8/B4DE32/B4E356/Q6IC76		4.14	0		0	2	MASCOT		T
	R14120_3_2H,11870	K.ELVYPPDYNPEGK.V	1520.73	-0.00062	2	1	40.75	0	0.00673	0|0	P12956/A0A024R1N4/B1AHC9/F5H1I8/B4DE32/B4E356/Q6IC76		4.14	0		0	2	MASCOT		T
	R14120_3_2H,12182	K.ELVYPPDYNPEGK.V	1520.73	-0.0024	2	1	42.91	0	0.00406	0|0	P12956/A0A024R1N4/B1AHC9/F5H1I8/B4DE32/B4E356/Q6IC76		4.14	0		0	2	MASCOT		T
	R14120_3_2H,12689	K.FTVPM*LK.E	851.47	-0.0021	2	1	20	0	0.758	0|0	P12956/A0A024R1N4/B1AHC9/F5H1I8/B4DE32/B4E356/Q6IC76/B2RDN9		8.75	0	15.994919 Oxidation (M)	0	2	MASCOT		T
	R14120_3_2H,14607	K.FTVPMLK.E	835.475	-0.0007	2	1	32.95	0	0.0271	0|0	P12956/A0A024R1N4/B1AHC9/F5H1I8/B4DE32/B4E356/Q6IC76/B2RDN9		8.75	0		0	2	MASCOT		T
	R14120_3_2H,6315	K.IM*ATPEQVGK.M	1089.56	-0.00216	2	1	51.54	0	0.000617	0|0	P12956/A0A024R1N4/B1AHC9/F5H1I8/B4DE32/B4E356/Q6IC76/B2RDN9		6	0	15.994919 Oxidation (M)	0	2	MASCOT		T
	R14120_3_2H,7875	K.IMATPEQVGK.M	1073.57	-0.00678	2	1	40.17	0	0.0185	0|0	P12956/A0A024R1N4/B1AHC9/F5H1I8/B4DE32/B4E356/Q6IC76/B2RDN9		6	0		0	2	MASCOT		T
	R14120_3_2H,12041	K.KQELLEALTK.H	1172.69	-0.00141	2	1	64.39	0	1.98e-05	0|0	P12956/A0A024R1N4/B1AHC9/F5H1I8/B4DE32/B4E356/Q6IC76/B2RDN9		6.14	1		0	2	MASCOT		T
	R14120_3_2H,12073	K.KQELLEALTK.H	1172.69	-0.00154	3	1	35.46	0	0.0155	0|0	P12956/A0A024R1N4/B1AHC9/F5H1I8/B4DE32/B4E356/Q6IC76/B2RDN9		6.14	1		0	2	MASCOT		T
	R14120_3_2H,15184	K.NIYVLQELDNPGAK.R	1573.82	-3e-05	2	1	59.54	0	9.18e-05	0|0	P12956/A0A024R1N4/B1AHC9/B4DE32/B2RDN9		4.37	0		0	2	MASCOT		T
	R14120_3_2H,5363	K.NSVNFK.N	708.368	-0.00522	2	1	27.41	0	0.207	0|0	P12956/A0A024R1N4/B1AHC9/B4DE32/B2RDN9		8.75	0		0	2	MASCOT		T
	R14120_3_2H,14286	K.QELLEALTK.H	1044.59	-0.00131	2	1	48.95	0	0.00093	0|0	P12956/A0A024R1N4/B1AHC9/F5H1I8/B4DE32/B4E356/Q6IC76/B2RDN9		4.53	0		0	2	MASCOT		T
	R14120_3_2H,10119	K.TEGDEEAEEEQEENLEASGDYK.Y	2501	-0.00972	3	1	34.15	0	0.00519	0|0	P12956/A0A024R1N4/B2RDN9		3.55	0		0	2	MASCOT		T
	R14120_3_2H,2102	K.VEAMNK.R	691.344	-0.00569	1	1	27.09	0	0.453	0|0	P12956/A0A024R1N4/B1AHC9/F5H1I8/B4DE32/B4E356/Q6IC76/B2RDN9		5.97	0		0	2	MASCOT		T
	R14120_3_2H,8029	K.VEYSEEELK.T	1125.53	-0.00087	2	1	34.03	0	0.0164	0|0	P12956/A0A024R1N4/B1AHC9/F5H1I8/B4DE32/B4E356/Q6IC76/B2RDN9		4.09	0		0	2	MASCOT		T
	R14120_3_2H,15405	R.DIISIAEDEDLR.V	1388.69	-0.00239	2	1	78.89	0	9.06e-07	0|0	P12956/A0A024R1N4/B1AHC9/F5H1I8/B4DE32/B4E356/B2RDN9		3.77	0		0	2	MASCOT		T
	R14120_3_2H,20706	R.DLLAVVFYGTEK.D	1354.73	-0.00327	2	1	35.38	0	0.0184	0|0	P12956/A0A024R1N4/B1AHC9/B2RDN9		4.37	0		0	2	MASCOT		T
	R14120_3_2H,20751	R.DLLAVVFYGTEK.D	1354.73	-0.01015	3	1	33.71	0	0.0797	0|0	P12956/A0A024R1N4/B1AHC9/B2RDN9		4.37	0		0	2	MASCOT		T
	R14120_3_2H,17567	R.DSLIFLVDASK.A	1207.66	-0.00163	2	1	62.91	0	3.38e-05	0|0	P12956/A0A024R1N4/B2RDN9		4.21	0		0	2	MASCOT		T
	R14120_3_2H,20486	R.DTGIFLDLMHLK.K	1402.74	-0.00057	2	1	31.31	0	0.055	0|0	P12956/A0A024R1N4/B1AHC9/F5H1I8/B4DE32/B4E356/B2RDN9		5.21	0		0	2	MASCOT		T
	R14120_3_2H,20545	R.DTGIFLDLMHLK.K	1402.74	-0.00206	3	1	24.02	0	0.311	0|0	P12956/A0A024R1N4/B1AHC9/F5H1I8/B4DE32/B4E356/B2RDN9		5.21	0		0	2	MASCOT		T
	R14120_3_2H,1691	R.ETNEPVK.T	816.41	-0.00297	2	1	20.23	0	0.364	0|0	P12956/A0A024R1N4/B1AHC9/F5H1I8/B4DE32/B4E356/B2RDN9		4.53	0		0	2	MASCOT		T
	R14120_3_2H,2055	R.ETNEPVK.T	816.41	1e-05	2	1	34.39	0	0.015	0|0	P12956/A0A024R1N4/B1AHC9/F5H1I8/B4DE32/B4E356/B2RDN9		4.53	0		0	2	MASCOT		T
	R14120_3_2H,2171	R.ETNEPVK.T	816.41	-0.00029	2	1	40.32	0	0.00383	0|0	P12956/A0A024R1N4/B1AHC9/F5H1I8/B4DE32/B4E356/B2RDN9		4.53	0		0	2	MASCOT		T
	R14120_3_2H,2289	R.ETNEPVK.T	816.41	-0.00023	2	1	38.14	0	0.00633	0|0	P12956/A0A024R1N4/B1AHC9/F5H1I8/B4DE32/B4E356/B2RDN9		4.53	0		0	2	MASCOT		T
	R14120_3_2H,2408	R.ETNEPVK.T	816.41	-3e-05	2	1	25.61	0	0.113	0|0	P12956/A0A024R1N4/B1AHC9/F5H1I8/B4DE32/B4E356/B2RDN9		4.53	0		0	2	MASCOT		T
	R14120_3_2H,14496	R.ILELDQFK.G	1005.56	-0.00286	2	1	43.44	0	0.00298	0|0	P12956/A0A024R1N4/B1AHC9/B4DE32/B2RDN9		4.37	0		0	2	MASCOT		T
	R14120_3_2H,11455	R.IMLFTNEDNPHGNDSAK.A	1902.87	-0.00041	3	1	62.51	0	1.9e-05	0|0	P12956/A0A024R1N4/B1AHC9/F5H1I8/B4DE32/B4E356		4.54	0		0	2	MASCOT		T
	R14120_3_2H,11191	R.LEDILR.R ! R.LEDLLR.Q ! K.LEDLLR.K	758.441	-0.00103	2	1	32.43	0	0.075	0|0	Q6N069/A4FU51/Q8N352 ! P51449/Q6I9R9/D3DV25/Q53FZ4/B4DPR1/B6ZGS6/F1D8P6/B3KUU9/B2RDT1 ! P12956/A0A024R1N4/B1AHC9/F5H1I8/B4DE32/B4E356/B2RDN9		4.37	0		0	2	MASCOT		T
	R14120_3_2H,13933	R.LGSLVDEFK.E	1007.54	-0.0013	2	1	61.48	0	4.67e-05	0|0	P12956/A0A024R1N4/B1AHC9/F5H1I8/B4DE32/B4E356/Q6IC76/B2RDN9		4.37	0		0	2	MASCOT		T
	R14120_3_2H,19567	R.NIPPYFVALVPQEEELDDQK.I	2344.17	-0.00441	3	1	28.65	0	0.152	0|0	P12956/A0A024R1N4/B1AHC9/F5H1I8/B4DE32/B4E356/Q6IC76/B2RDN9		3.83	0		0	2	MASCOT		T
	R14120_3_2H,12754	R.SDSFENPVLQQHFR.N	1703.81	-0.00184	3	1	46.32	0	0.00119	0|0	P12956/A0A024R1N4/B1AHC9/F5H1I8/B4DE32/B4E356/Q6IC76/B2RDN9		5.3	0		0	2	MASCOT		T
	R14120_3_2H,14163	R.TFNTSTGGLLLPSDTK.R ! R.TFNTSTGGLLLPSDTK.G	1651.85	-0.00395	2	1	93.48	0	3.16e-08	0|0	P12956/A0A024R1N4/B1AHC9/F5H1I8/B4DE32/B2RDN9 ! B4E356		5.5	0		0	2	MASCOT		T
	R14120_3_2H,14202	R.TFNTSTGGLLLPSDTK.R ! R.TFNTSTGGLLLPSDTK.G	1651.85	-0.00577	3	1	30.62	0	0.0625	0|0	P12956/A0A024R1N4/B1AHC9/F5H1I8/B4DE32/B2RDN9 ! B4E356		5.5	0		0	2	MASCOT		T
	R14120_3_2H,4760	R.VHFEESSK.L	962.458	0.00505	2	1	21.74	0	0.288	0|0	P12956/A0A024R1N4/B1AHC9/F5H1I8/B4DE32/B4E356/B2RDN9		5.4	0		0	2	MASCOT		T
$6-1	sp|O43707|ACTN4_HUMAN Alpha-actinin-4 OS=Homo sapiens GN=ACTN4 PE=1 SV=2	20	19	0.2415	104853	5.27
	R14120_3_2H,12936	K.AGTQIENIDEDFR.D	1507.7	-0.00285	2	1	64.39	0	1.75e-05	0|0	O43707/B4DSX0/F5GXS2/B3W6H4/B4E337/K7EP19		3.92	0		0	2	MASCOT		T
	R14120_3_2H,8007	K.ASIHEAWTDGK.E	1214.58	-0.00099	2	1	53.94	0	0.000179	0|0	P12814/O43707/A0A024R694/B4DFY0/B7Z565/H9KV75/Q96BG6/Q86TX4/B4E337		5.32	0		0	2	MASCOT		T
	R14120_3_2H,9042	K.DHGGALGPEEFK.A	1256.59	-0.01486	3	1	28.99	0	0.0623	0|0	O43707/Q96BG6/F5GXS2		4.65	0		0	2	MASCOT		T
	R14120_3_2H,15723	K.EGLLLWCQR.K	1174.6	0.00018	2	1	58.92	0	0.000109	0|0	P12814/P35609/Q08043/O43707/A0A024R694/G3V2N5/B7Z565/B2R8Y4/B4DSX0/H9KV75/Q86TX4/B4DRP5/B4DZQ2/G3V2W4/B7Z2N5/B7Z4V1/B4E337/G3V2X9		6.09	0		0	2	MASCOT		T
	R14120_3_2H,10604	K.GISQEQMQEFR.A	1352.63	5e-05	2	1	59.08	0	5.65e-05	0|0	O43707/Q96BG6/H7C144/F5GXS2		4.53	0		0	2	MASCOT		T
	R14120_3_2H,20163	K.LASDLLEWIR.R	1215.67	-0.00171	2	1	55.74	0	0.000215	0|0	P12814/O43707/A0A024R694/B7Z565/B4DSX0/H9KV75/Q96BG6/Q86TX4/G3V2W4/K7EJH8		4.37	0		0	2	MASCOT		T
	R14120_3_2H,5674	K.MEEIGR.I	734.35	-0.00102	2	1	33.96	0	0.0209	0|0	P12814/O43707/A0A024R694/B4DFY0/B7Z565/B7Z2W3/H9KV75/H0YJW3/Q96BG6/H0YJ11/H7C144/F5GXS2/A1L0V1		4.53	0		0	2	MASCOT		T
	R14120_3_2H,13010	K.MLDAEDIVNTARPDEK.A	1816.87	-0.01092	3	1	41.56	0	0.0122	0|0	O43707/B4DSX0/B4E337		4.1	0		0	2	MASCOT		T
	R14120_3_2H,12843	K.NFITAEELR.R	1092.57	-0.00429	2	1	48.45	0	0.00116	0|0	O43707/Q96BG6/H7C144/F5GXS2		4.53	0		0	2	MASCOT		T
	R14120_3_2H,14433	K.QLEAIDQLHLEYAK.R	1670.87	-0.00068	3	1	24.55	0	0.276	0|0	O43707/Q96BG6/F5GXS2		4.65	0		0	2	MASCOT		T
	R14120_3_2H,11837	K.VLAVNQENEHLMEDYEK.L	2060.96	-0.00243	3	1	52.44	0	0.000248	0|0	O43707/B4DSX0/Q96BG6/K7EJH8/B4E337		4.25	0		0	2	MASCOT		T
	R14120_3_2H,16478	R.DLLLDPAWEK.Q ! -.DLLLDPAWEK.Q	1199.63	-0.00248	2	1	43.29	0	0.00301	0|0	P12814/P35609/Q08043/O43707/A0A024R694/B2R8Y4/B4DSX0/D6RH00/F5GXS2/B7Z4V1/B4E337/K7EP19 ! B3W6H3		4.03	0		0	2	MASCOT		T
	R14120_3_2H,8445	R.EAILAIHK.E	894.541	0.00797	2	1	22.14	0	0.126	0|0	O43707/Q96BG6/H7C144/F5GXS2		6.85	0		0	2	MASCOT		T
	R14120_3_2H,10938	R.ELPPDQAEYCIAR.M	1561.73	-0.00123	2	1	34.19	0	0.0493	0|0	P12814/O43707/A0A024R694/B4DFY0/B7Z565/H9KV75/H0YJW3/Q96BG6/H7C144/B3KUX9/F5GXS2/A1L0V1		4.14	0		0	2	MASCOT		T
	R14120_3_2H,14706	R.ETTDTDTADQVIASFK.V	1741.81	-4e-05	2	1	38.76	0	0.0241	0|0	O43707/Q96BG6/H7C144/F5GXS2		3.84	0		0	2	MASCOT		T
	R14120_3_2H,3502	R.IAESNHIK.L	911.494	-0.00103	2	1	35.86	0	0.011	0|0	O43707/Q96BG6/H7C144/F5GXS2		6.75	0		0	2	MASCOT		T
	R14120_3_2H,14102	R.KDDPVTNLNNAFEVAEK.Y	1903.94	-0.00035	3	1	69.6	0	7.02e-06	0|0	O43707/B4DSX0/K7EJH8/B4E337		4.32	1		0	2	MASCOT		T
	R14120_3_2H,14117	R.KDDPVTNLNNAFEVAEK.Y	1903.94	-0.00539	2	1	24.43	0	0.239	0|0	O43707/B4DSX0/K7EJH8/B4E337		4.32	1		0	2	MASCOT		T
	R14120_3_2H,5529	R.QGEAEFNR.I	950.433	-0.00193	2	1	42.66	0	0.00208	0|0	O43707/Q96BG6/F5GXS2		4.53	0		0	2	MASCOT		T
	R14120_3_2H,12983	R.TINEVENQILTR.D	1429.76	-0.00076	2	1	72.07	0	4.71e-06	0|0	P12814/O43707/A0A024R694/B4DFY0/B7Z565/Q5ZEZ4/B7Z2W3/H7C5W8/H9KV75/H0YJW3/Q96BG6/H0YJ11/H7C144/B3KUX9/F5GXS2/A1L0V1		4.53	0		0	2	MASCOT		T
$7-1	sp|P13010|XRCC5_HUMAN X-ray repair cross-complementing protein 5 OS=Homo sapiens GN=XRCC5 PE=1 SV=3	25	18	0.2473	82703.6	5.55
	R14120_3_2H,11401	K.DQVTAQEIFQDNHEDGPTAK.K	2243.02	-0.00166	3	1	66.44	0	7.48e-06	0|0	P13010/Q53T09		4.1	0		0	2	MASCOT		T
	R14120_3_2H,11419	K.DQVTAQEIFQDNHEDGPTAK.K	2243.02	-0.00248	2	1	82.92	0	1.73e-07	0|0	P13010/Q53T09		4.1	0		0	2	MASCOT		T
	R14120_3_2H,12463	K.EDIIQGFR.Y	977.505	-0.0035	2	1	54.82	0	0.000355	0|0	P13010/Q53T09		4.37	0		0	2	MASCOT		T
	R14120_3_2H,5139	K.EEASGSSVTAEEAK.K	1394.63	-0.0046	2	1	79.1	0	4.69e-07	0|0	P13010/Q53T09		4.09	0		0	2	MASCOT		T
	R14120_3_2H,9736	K.EGLEIVK.M	787.456	-0.00107	2	1	48.62	0	0.00185	0|0	P13010/Q53T09		4.53	0		0	2	MASCOT		T
	R14120_3_2H,11302	K.FNNFIK.N ! R.FNNFLK.A	782.42	-0.00107	2	1	27.29	0	0.0649	0|0	Q13617/B7Z1Y1/Q5T2B5 ! P13010/Q53T09		8.75	0		0	2	MASCOT		T
	R14120_3_2H,3991	K.FSEEQR.F	795.363	-0.00114	2	1	30.09	0	0.0284	0|0	P13010/Q53T09		4.53	0		0	2	MASCOT		T
	R14120_3_2H,4158	K.FSEEQR.F	795.363	-0.00192	2	1	30.9	0	0.0202	0|0	P13010/Q53T09		4.53	0		0	2	MASCOT		T
	R14120_3_2H,4345	K.FSEEQR.F	795.363	-0.00958	2	1	26.77	0	0.308	0|0	P13010/Q53T09		4.53	0		0	2	MASCOT		T
	R14120_3_2H,7157	K.SILQER.V ! K.SLLQER.R	745.42	0.00753	2	1	39.41	0	0.0346	0|0	P13010/Q53T09 ! Q5JSG7		5.72	0		0	2	MASCOT		T
	R14120_3_2H,6910	K.SQIPLSK.I	772.456	-0.00147	2	1	22.83	0	0.542	0|0	P13010/Q53T09		8.47	0		0	2	MASCOT		T
	R14120_3_2H,15600	K.SQLDIIIHSLK.K	1266.74	-0.00249	2	1	44.28	0	0.000857	0|0	P13010/Q53TC2		6.46	0		0	2	MASCOT		T
	R14120_3_2H,15767	K.TDTLEDLFPTTK.I	1380.69	-0.00341	2	1	57.2	0	0.000137	0|0	P13010/Q53T09		4.03	0		0	2	MASCOT		T
	R14120_3_2H,16009	K.TDTLEDLFPTTK.I	1380.69	-0.00341	2	1	61.28	0	5.34e-05	0|0	P13010/Q53T09		4.03	0		0	2	MASCOT		T
	R14120_3_2H,16226	K.TLFPLIEAK.K	1031.61	-0.00133	2	1	29.43	0	0.046	0|0	P13010/Q53T09		5.66	0		0	2	MASCOT		T
	R14120_3_2H,10454	K.TWTVVDAK.T	919.488	-0.00125	2	1	38.36	0	0.012	0|0	P13010/Q53T09		5.5	0		0	2	MASCOT		T
	R14120_3_2H,4107	K.VDEEQMK.Y	878.392	-0.00033	2	1	26.29	0	0.0801	0|0	P13010/Q53T09		4.14	0		0	2	MASCOT		T
	R14120_3_2H,4292	K.VDEEQMK.Y	878.392	-0.00211	2	1	33.96	0	0.0147	0|0	P13010/Q53T09		4.14	0		0	2	MASCOT		T
	R14120_3_2H,10056	K.VITM*FVQR.Q	1009.55	-0.00396	2	1	45.03	0	0.0023	0|0	P13010/C9JZ81/Q53TC2/H7C0H9		9.72	0	15.994919 Oxidation (M)	0	2	MASCOT		T
	R14120_3_2H,12775	K.VITMFVQR.Q	993.555	0.00186	2	1	35.85	0	0.0245	0|0	P13010/C9JZ81/Q53TC2/H7C0H9		9.72	0		0	2	MASCOT		T
	R14120_3_2H,22361	K.YAPTEAQLNAVDALIDSMSLAK.K	2321.17	-0.01615	3	1	36.58	0	0.0867	0|0	P13010/Q53T09		4.03	0		0	2	MASCOT		T
	R14120_3_2H,13896	R.FFMGNQVLK.V	1083.57	-0.00194	2	1	27.31	0	0.0943	0|0	P13010/Q53T09		8.75	0		0	2	MASCOT		T
	R14120_3_2H,13236	R.HIEIFTDLSSR.F	1317.68	0.00701	2	1	39.17	0	0.0245	0|0	P13010/C9JZ81/Q53TC2		5.32	0		0	2	MASCOT		T
	R14120_3_2H,13263	R.HIEIFTDLSSR.F	1317.68	-0.00572	3	1	38.65	0	0.0108	0|0	P13010/C9JZ81/Q53TC2		5.32	0		0	2	MASCOT		T
	R14120_3_2H,12969	R.LTIGSNLSIR.I	1073.63	-0.00095	2	1	52.02	0	0.000315	0|0	P13010/Q53T09		9.75	0		0	2	MASCOT		T
$8-1	tr|D9YZV5|D9YZV5_HUMAN Tropomyosin 1 (Alpha) isoform 4 OS=Homo sapiens GN=TPM1 PE=3 SV=1	21	18	0.4683	32875.6	4.72
	R14120_3_2H,9491	K.ATDAEADVASLNR.R ! K.ATDAEADVASLNR.G	1332.64	-0.00099	2	1	80.09	0	5.82e-07	0|0	P09493/P07951/Q6ZN40/D9YZV5/Q15657/V9HW25/Q5TCU8/C9IZA2/A7XZE4/B4DTK3/D9YZV4/Q5TCU3/H0YL52/B4DGC2/H0YKP3/H0YKX5 ! B4E3P1		4.03	0		0	2	MASCOT		T
	R14120_3_2H,3611	K.ENAIDR.A ! R.ENAIDR.L ! K.ENALDR.A	717.353	0.00016	2	1	37.72	0	0.0161	0|0	P07951/V9HW25/Q5TCU8/A7XZE4/B4DTK3/Q5TCU3/K7ELP0/B4E3P1/B4DGC2 ! Q9H0D6/B4E0B9/B4DZC3/B3KMC9 ! P09493/P06753/Q6ZN40/D9YZV5/Q8NAH0/H0YLS7/C9IZA2/A0A024R5W6/J3KN67/D9YZV4/D6RGJ6/M1VPF4/H0YKZ6/H0YKP3		4.37	0		0	2	MASCOT		T
	R14120_3_2H,2844	K.HIAEDADR.K	926.433	-0.00095	2	1	35.24	0	0.0104	0|0	P09493/B7Z596/Q6ZN40/D9YZV5/H7BYY1/B7Z722/Q15657/Q59GR8/A0A024R5W6/Q8TCG4/H0YNC7/Q1ZYL5/F5H7S3/D9YZV4/H0YK20/H0YK48/H0YL42/H0YL52/D9YZV7/H0YKX5		4.54	0		0	2	MASCOT		T
	R14120_3_2H,2973	K.HIAEDADR.K	926.433	-0.00085	2	1	32.96	0	0.0176	0|0	P09493/B7Z596/Q6ZN40/D9YZV5/H7BYY1/B7Z722/Q15657/Q59GR8/A0A024R5W6/Q8TCG4/H0YNC7/Q1ZYL5/F5H7S3/D9YZV4/H0YK20/H0YK48/H0YL42/H0YL52/D9YZV7/H0YKX5		4.54	0		0	2	MASCOT		T
	R14120_3_2H,3115	K.HIAEDADR.K	926.433	-0.00033	2	1	20.74	0	0.302	0|0	P09493/B7Z596/Q6ZN40/D9YZV5/H7BYY1/B7Z722/Q15657/Q59GR8/A0A024R5W6/Q8TCG4/H0YNC7/Q1ZYL5/F5H7S3/D9YZV4/H0YK20/H0YK48/H0YL42/H0YL52/D9YZV7/H0YKX5		4.54	0		0	2	MASCOT		T
	R14120_3_2H,5471	K.LDKENAIDR.A ! K.LDKENALDR.A	1073.56	-0.00175	2	1	31.03	0	0.0665	0|0	P07951/V9HW25/Q5TCU8/A7XZE4/B4DTK3/Q5TCU3/K7ELP0/B4E3P1/B4DGC2 ! P09493/P06753/Q6ZN40/D9YZV5/Q8NAH0/H0YLS7/C9IZA2/A0A024R5W6/J3KN67/D9YZV4/D6RGJ6/M1VPF4/H0YKZ6/H0YKP3		4.56	1		0	2	MASCOT		T
	R14120_3_2H,1568	K.LEEAEK.E ! K.LEEAEK.A	718.362	-0.00102	2	1	23.01	0	0.368	0|0	Q8ND24/A0A024R3D4/E9PN76 ! P09493/P07951/P06753/P67936/B7Z596/Q6ZN40/Q5HYB6/D9YZV5/H7BYY1/Q8NAH0/B7Z722/V9HW56/Q15657/V9HW25/Q5TCU8/Q59GR8/K7ENT6/A0A024R5W6/A7XZE4/Q8TCG4/J3KN67/D6R904/H0YNC7/Q1ZYL5/K7ERG3/B4DTK3/Q5VU59/F5H7S3/B2RDE1/D9YZV4/Q5TCU3/Q5VU61/H0YK48/H0YL80/H0YL52/D9YZV7/M1VPF4/B4DVY2/K7EP68/B4E3P1/B4DGC2/H0YKP3/H0YKX5		4.25	0		0	2	MASCOT		T
	R14120_3_2H,1684	K.LEEAEK.E ! K.LEEAEK.A	718.362	-0.0006	2	1	20.99	0	0.585	0|0	Q8ND24/A0A024R3D4/E9PN76 ! P09493/P07951/P06753/P67936/B7Z596/Q6ZN40/Q5HYB6/D9YZV5/H7BYY1/Q8NAH0/B7Z722/V9HW56/Q15657/V9HW25/Q5TCU8/Q59GR8/K7ENT6/A0A024R5W6/A7XZE4/Q8TCG4/J3KN67/D6R904/H0YNC7/Q1ZYL5/K7ERG3/B4DTK3/Q5VU59/F5H7S3/B2RDE1/D9YZV4/Q5TCU3/Q5VU61/H0YK48/H0YL80/H0YL52/D9YZV7/M1VPF4/B4DVY2/K7EP68/B4E3P1/B4DGC2/H0YKP3/H0YKX5		4.25	0		0	2	MASCOT		T
	R14120_3_2H,6707	K.LELAEK.A ! K.LELAEK.K	702.403	-0.00953	2	1	25.89	0	0.312	0|0	Q96CV9/B7ZA56/B4E184 ! P09493/P06753/Q6ZN40/D9YZV5/Q15657/C9IZA2/J3KN67/D9YZV4/H0YL52/M1VPF4/H0YKP3		4.53	0		0	2	MASCOT		T
	R14120_3_2H,13340	K.LVIIESDLER.A	1186.67	-0.00497	2	1	63.3	0	3.04e-05	0|0	P09493/B7Z596/Q6ZN40/D9YZV5/H7BYY1/B7Z722/Q15657/Q59GR8/A0A024R5W6/Q8TCG4/H0YNC7/Q1ZYL5/F5H7S3/D9YZV4/H0YK20/H0YK48/H0YL42/H0YL52/D9YZV7/H0YKX5		4.14	0		0	2	MASCOT		T
	R14120_3_2H,13005	K.MEIQEIQLK.E ! K.MELQEIQLK.E	1131.61	-0.00192	2	1	36.9	0	0.0192	0|0	P09493/B7Z596/Q6ZN40/D9YZV5/H7BYY1/B7Z722/Q15657/Q59GR8/A0A024R5W6/Q8TCG4/H0YNC7/Q1ZYL5/F5H7S3/D9YZV4/H0YK20/H0YK48/H0YL42/H0YL80/H0YL52/D9YZV7/H0YKX5 ! P06753/Q5VU62/Q5HYB6/Q8NAH0/J3KN67/Q8NAG3/Q5VU59/B4DQ80/B2RDE1/B4DWT5/Q5VU61/M1VPF4		4.53	0		0	2	MASCOT		T
	R14120_3_2H,13277	K.QLEDELVSLQK.K	1301.69	-0.00172	2	1	42.32	0	0.00522	0|0	P09493/D9YZV5/C9IZA2/D9YZV4/H0YL52/H0YKZ6/H0YKP3		4.14	0		0	2	MASCOT		T
	R14120_3_2H,7883	K.SIDDLEEK.V	948.452	-0.00122	2	1	34.66	0	0.0178	0|0	O15513/Q6ZN40/D9YZV5/H7BYY1/B7Z722/Q15657/A0A024R5W6		3.92	0		0	2	MASCOT		T
	R14120_3_2H,5037	R.AEFAER.S ! R.AEFAER.T	722.347	-0.00133	2	1	25.87	0	0.141	0|0	P09493/P07951/P06753/O15513/Q5VU62/B7Z596/Q6ZN40/Q5HYB6/D9YZV5/H7BYY1/Q8NAH0/B7Z722/Q15657/V9HW25/Q5TCU8/Q59GR8/C9IZA2/V9HVX8/A0A024R5W6/A7XZE4/Q8TCG4/J3KN67/Q8NAG3/H0YNC7/Q1ZYL5/Q5VU59/Q6LDX7/B4DQ80/F5H7S3/B2RDE1/D9YZV4/B4DWT5/Q5TCU3/Q5VU61/H0YK48/H0YL52/D9YZV7/M1VPF4/Q8NI98/U3KQK2 ! P67936/V9HW56/K7EPB9/B4DVY2/B4DTB1/K7EQW8		4.53	0		0	2	MASCOT		T
	R14120_3_2H,6110	R.AELSEGQVR.Q	988.506	-0.00694	2	1	55.12	0	0.000273	0|0	B7Z596/D9YZV5/H7BYY1/Q15657/Q8TCG4/Q1ZYL5/F5H7S3/H0YK20/H0YL42/H0YKX5		4.53	0		0	2	MASCOT		T
	R14120_3_2H,7193	R.IMDQTLK.A	848.455	-0.00348	2	1	20.64	0	0.731	0|0	B7Z596/D9YZV5/H7BYY1/Q15657/Q8TCG4/Q1ZYL5/F5H7S3/H0YK20/H0YL42/H0YKX5		5.84	0		0	2	MASCOT		T
	R14120_3_2H,12750	R.IQLVEEELDR.A	1243.65	-0.00131	2	1	74.04	0	2.65e-06	0|0	P09493/P07951/P06753/P67936/B7Z596/Q6ZN40/Q5HYB6/D9YZV5/H7BYY1/B7Z722/V9HW56/Q15657/V9HW25/Q5TCU8/Q59GR8/C9IZA2/K7ENT6/A0A024R5W6/A7XZE4/Q8TCG4/J3KN67/D6R904/H0YNC7/Q1ZYL5/K7ERG3/B4DTK3/Q5VU59/F5H7S3/B2RDE1/D9YZV4/Q5TCU3/H0YK48/H0YL80/H0YL52/D9YZV7/M1VPF4/B4DVY2/K7EP68/B4DTB1/B4DGC2/H0YKP3/H0YKX5		4	0		0	2	MASCOT		T
	R14120_3_2H,12203	R.KLVIIESDLER.A	1314.76	-0.0031	2	1	44.35	0	0.00191	0|0	P09493/B7Z596/Q6ZN40/D9YZV5/H7BYY1/B7Z722/Q15657/Q59GR8/A0A024R5W6/Q8TCG4/H0YNC7/Q1ZYL5/F5H7S3/D9YZV4/H0YK20/H0YK48/H0YL42/H0YL52/D9YZV7/H0YKX5		4.68	1		0	2	MASCOT		T
	R14120_3_2H,5946	R.LATALQK.L	744.461	-0.00043	2	1	31.22	0	0.0752	0|0	P09493/P07951/P06753/P67936/B7Z596/Q6ZN40/Q5HYB6/D9YZV5/H7BYY1/Q8NAH0/B7Z722/V9HW56/Q15657/V9HW25/Q5TCU8/Q59GR8/C9IZA2/K7ENT6/A0A024R5W6/A7XZE4/Q8TCG4/J3KN67/D6R904/H0YNC7/Q1ZYL5/K7ERG3/Q5VU59/F5H7S3/B2RDE1/D9YZV4/Q5TCU3/Q5VU61/H0YK48/H0YL80/H0YL52/D9YZV7/M1VPF4/B4DVY2/K7EP68/B4DTB1/B4E3P1/B4DGC2/H0YKP3/H0YKX5		8.75	0		0	2	MASCOT		T
	R14120_3_2H,7206	R.QLEEQLR.I	915.489	-0.00093	2	1	23.07	0	0.354	0|0	B7Z596/D9YZV5/H7BYY1/Q15657/Q8TCG4/Q1ZYL5/F5H7S3/H0YK20/H0YL42/H0YKX5		4.53	0		0	2	MASCOT		T
	R14120_3_2H,5647	R.YEEEIK.V ! K.YEEEIK.L ! K.YEEEIK.I	810.388	-0.00123	2	1	29.2	0	0.0521	0|0	P09493/B7Z596/Q6ZN40/D9YZV5/H7BYY1/B7Z722/Q15657/Q59GR8/C9IZA2/A0A024R5W6/Q8TCG4/H0YNC7/Q1ZYL5/F5H7S3/D9YZV4/H0YK48/H0YL42/H0YL52/D9YZV7 ! P07951/P67936/V9HW56/V9HW25/Q5TCU8/K7EPB9/A7XZE4/Q5TCU3/K7EMU5/B4DVY2/B4DTB1/U3KQK2 ! P06753/Q5VU62/Q5HYB6/Q8NAH0/J3KN67/Q8NAG3/Q5VU59/Q6LDX7/B4DQ80/B2RDE1/B4DWT5/Q5VU61/M1VPF4/Q8NI98		4.25	0		0	2	MASCOT		T
$9-1	tr|A0A024R694|A0A024R694_HUMAN Actinin, alpha 1, isoform CRA_a OS=Homo sapiens GN=ACTN1 PE=4 SV=1	17	17	0.222	103056	5.25
$9-2	sp|P12814|ACTN1_HUMAN Alpha-actinin-1 OS=Homo sapiens GN=ACTN1 PE=1 SV=2	17	17	0.222	103056	5.25
	R14120_3_2H,14574	K.AGTQIENIEEDFR.D ! K.AGTQIENIEEDFR.N	1521.72	-0.00139	2	1	67.09	0	1.08e-05	0|0	P12814/A0A024R694/G3V2N5/G3V380/Q86TX4/B4DRP5/G3V5M4 ! P35609/Q08043/B2R8Y4/B4DZQ2/B7Z4V1		4	0		0	2	MASCOT		T
	R14120_3_2H,8007	K.ASIHEAWTDGK.E	1214.58	-0.00099	2	1	53.94	0	0.000179	0|0	P12814/O43707/A0A024R694/B4DFY0/B7Z565/H9KV75/Q96BG6/Q86TX4/B4E337		5.32	0		0	2	MASCOT		T
	R14120_3_2H,5562	K.ATLPDADKER.L	1115.57	-0.00538	2	1	28.56	0	0.089	0|0	P12814/A0A024R694/B4DFY0/B7Z565/B7Z2W3/H7C5W8/H9KV75/B3KUX9		4.56	1		0	2	MASCOT		T
	R14120_3_2H,12369	K.DYETATLSEIK.A	1269.62	0.00814	2	1	42.56	0	0.0134	0|0	P12814/A0A024R694/B4DFY0/B7Z565/B7Z2W3/H7C5W8/H9KV75/Q86TX4/B3KUX9		4.14	0		0	2	MASCOT		T
	R14120_3_2H,15723	K.EGLLLWCQR.K	1174.6	0.00018	2	1	58.92	0	0.000109	0|0	P12814/P35609/Q08043/O43707/A0A024R694/G3V2N5/B7Z565/B2R8Y4/B4DSX0/H9KV75/Q86TX4/B4DRP5/B4DZQ2/G3V2W4/B7Z2N5/B7Z4V1/B4E337/G3V2X9		6.09	0		0	2	MASCOT		T
	R14120_3_2H,20163	K.LASDLLEWIR.R	1215.67	-0.00171	2	1	55.74	0	0.000215	0|0	P12814/O43707/A0A024R694/B7Z565/B4DSX0/H9KV75/Q96BG6/Q86TX4/G3V2W4/K7EJH8		4.37	0		0	2	MASCOT		T
	R14120_3_2H,5674	K.MEEIGR.I	734.35	-0.00102	2	1	33.96	0	0.0209	0|0	P12814/O43707/A0A024R694/B4DFY0/B7Z565/B7Z2W3/H9KV75/H0YJW3/Q96BG6/H0YJ11/H7C144/F5GXS2/A1L0V1		4.53	0		0	2	MASCOT		T
	R14120_3_2H,12889	K.MLDAEDIVGTARPDEK.A	1759.85	-0.00238	3	1	51.93	0	0.00084	0|0	P12814/A0A024R694/G3V2N5/B7Z565/H9KV75/Q86TX4/B4DRP5/G3V2W4		4.1	0		0	2	MASCOT		T
	R14120_3_2H,12842	K.NYITMDELR.R	1154.55	0.00028	2	1	40.19	0	0.00704	0|0	P12814/A0A024R694/B4DFY0/B7Z565/H9KV75/H0YJW3/B3KUX9/A1L0V1		4.37	0		0	2	MASCOT		T
	R14120_3_2H,13623	K.VLAVNQENEQLMEDYEK.L ! K.VLAVNQENEQLMEDYEK.-	2051.96	-0.0052	2	1	72.13	0	2.89e-06	0|0	P12814/A0A024R694/B7Z565/H9KV75/Q86TX4/G3V2W4 ! G3V2N5		3.91	0		0	2	MASCOT		T
	R14120_3_2H,16478	R.DLLLDPAWEK.Q ! -.DLLLDPAWEK.Q	1199.63	-0.00248	2	1	43.29	0	0.00301	0|0	P12814/P35609/Q08043/O43707/A0A024R694/B2R8Y4/B4DSX0/D6RH00/F5GXS2/B7Z4V1/B4E337/K7EP19 ! B3W6H3		4.03	0		0	2	MASCOT		T
	R14120_3_2H,10938	R.ELPPDQAEYCIAR.M	1561.73	-0.00123	2	1	34.19	0	0.0493	0|0	P12814/O43707/A0A024R694/B4DFY0/B7Z565/H9KV75/H0YJW3/Q96BG6/H7C144/B3KUX9/F5GXS2/A1L0V1		4.14	0		0	2	MASCOT		T
	R14120_3_2H,14430	R.ETADTDTADQVMASFK.I	1729.76	0.0058	2	1	83.2	0	2.63e-07	0|0	P12814/A0A024R694/B4DFY0/B7Z565/H9KV75/H0YJW3/B3KUX9/A1L0V1		3.84	0		0	2	MASCOT		T
	R14120_3_2H,12279	R.LAILGIHNEVSK.I	1293.75	-0.00024	2	1	34.13	0	0.0535	0|0	P12814/A0A024R694/B4DFY0/B7Z565/B7Z2W3/H7C5W8/H9KV75/B3KUX9		6.75	0		0	2	MASCOT		T
	R14120_3_2H,2598	R.LAKPER.G	713.43	-0.00231	2	1	29.51	0	0.0691	0|0	P12814/A0A024R694/G3V2N5/B7Z565/H9KV75/G3V2E8/Q86TX4/B4DRP5/G3V2W4/G3V5M4/G3V2X9		8.75	0		0	2	MASCOT		T
	R14120_3_2H,16483	R.MVSDINNAWGCLEQVEK.G	1992.92	0.00263	2	1	41.46	0	0.00278	0|0	P12814/A0A024R694/B7Z565/H9KV75/Q86TX4		4.14	0		0	2	MASCOT		T
	R14120_3_2H,12983	R.TINEVENQILTR.D	1429.76	-0.00076	2	1	72.07	0	4.71e-06	0|0	P12814/O43707/A0A024R694/B4DFY0/B7Z565/Q5ZEZ4/B7Z2W3/H7C5W8/H9KV75/H0YJW3/Q96BG6/H0YJ11/H7C144/B3KUX9/F5GXS2/A1L0V1		4.53	0		0	2	MASCOT		T
$10-1	sp|P11142|HSP7C_HUMAN Heat shock cognate 71 kDa protein OS=Homo sapiens GN=HSPA8 PE=1 SV=1	19	16	0.2941	70897.2	5.37
$10-2	tr|V9HW22|V9HW22_HUMAN Epididymis luminal protein 33 OS=Homo sapiens GN=HEL-S-72p PE=2 SV=1	19	16	0.2941	70897.2	5.37
	R14120_3_2H,14722	K.DAGTIAGLNVLR.I ! K.DAGTIAGLNVLR.-	1199.67	9e-05	2	1	55.61	0	0.000182	0|0	P11142/V9HW22/B4DTX2/E9PI65/B3KTV0/E9PKE3/A4D111/Q53GZ6/B4E1Q1/E9PK54/E9PLF4/E9PN89/E9PQK7/Q53HF2/Q96IS6 ! E9PQQ4		5.84	0		0	2	MASCOT		T
	R14120_3_2H,7041	K.DNNLLGK.F	773.415	-0.00161	2	1	28.24	0	0.176	0|0	P54652/P11142/A8K7Q2/A0A024R6B5/V9HW22/Q96BE0/B3KTV0/E9PKE3/Q96H53/Q53GZ6/B3KUS2/A4D110/E9PM13/B4E1Q1/E9PS65/E9PNE6/Q53HF2/Q96IS6		5.84	0		0	2	MASCOT		T
	R14120_3_2H,10421	K.EIAEAYLGK.T ! K.EIAEAYLGK.A ! K.EIAEAYLGK.-	993.525	-0.00243	2	1	32.94	0	0.0426	0|0	P11142/V9HW22/B4DTX2/E9PI65/E9PQQ4/B3KTV0/A4D111/Q53GZ6/E9PK54/E9PLF4/E9PN89/E9PQK7/Q53HF2/Q96IS6 ! E9PKE3 ! E9PPY6		4.53	0		0	2	MASCOT		T
	R14120_3_2H,14861	K.LLQDFFNGK.E	1081.57	-0.00505	2	1	41.66	0	0.0107	0|0	P54652/P17066/P11142/A8K7Q2/A0A024R6B5/V9HW22/B4DHP5/B3KTV0/E9PKE3/Q53FC7/Q53GZ6/B3KUS2/B4E1Q1/B3KSM6/E9PN89/E9PNE6/B2R6X5/Q53HF2/Q96IS6		5.84	0		0	2	MASCOT		T
	R14120_3_2H,10585	K.NQVAM*NPTNTVFDAK.R	1665.79	0.00335	2	1	46.18	0	0.00215	0|0	P11142/V9HW22/B4DTX2/E9PQQ4/E9PKE3/Q53GZ6/E9PN25/E9PK54/E9PLF4/E9PNE6/E9PQK7/Q53HF2/E9PPY6		5.84	0	15.994919 Oxidation (M)	0	2	MASCOT		T
	R14120_3_2H,12221	K.NQVAMNPTNTVFDAK.R	1649.8	0.00117	2	1	76.37	0	2.61e-06	0|0	P11142/V9HW22/B4DTX2/E9PQQ4/E9PKE3/Q53GZ6/E9PN25/E9PK54/E9PLF4/E9PNE6/E9PQK7/Q53HF2/E9PPY6		5.84	0		0	2	MASCOT		T
	R14120_3_2H,16659	K.SFYPEEVSSMVLTK.M	1616.79	0.00116	2	1	36.17	0	0.0148	0|0	P11142/V9HW22/B4DTX2/E9PI65/E9PQQ4/B3KTV0/E9PKE3/Q53GZ6/E9PN25/E9PK54/E9PLF4/E9PN89/E9PQK7/Q53HF2/E9PPY6/Q96IS6		4.53	0		0	2	MASCOT		T
	R14120_3_2H,11294	K.SQIHDIVLVGGSTR.I	1481.81	-0.00346	2	1	55.12	0	0.000172	0|0	P11142/A8K7Q2/V9HW22/B3KTV0/E9PKE3/Q53GZ6/B4E1Q1/E9PN89/E9PNE6/Q53HF2/Q96IS6		6.46	0		0	2	MASCOT		T
	R14120_3_2H,11325	K.SQIHDIVLVGGSTR.I	1481.81	-0.00204	3	1	27.71	0	0.0941	0|0	P11142/A8K7Q2/V9HW22/B3KTV0/E9PKE3/Q53GZ6/B4E1Q1/E9PN89/E9PNE6/Q53HF2/Q96IS6		6.46	0		0	2	MASCOT		T
	R14120_3_2H,7999	K.STAGDTHLGGEDFDNR.M	1691.73	-0.00124	2	1	50.57	0	0.000116	0|0	P54652/P11142/A0A024R6B5/V9HW22/B3KTV0/E9PKE3/Q53GZ6/E9PN89/Q53HF2/Q96IS6		4.22	0		0	2	MASCOT		T
	R14120_3_2H,14618	K.TVTNAVVTVPAYFNDSQR.Q	1982	-0.00038	2	1	64.53	0	2.43e-05	0|0	P11142/V9HW22/B4DTX2/E9PI65/E9PQQ4/B3KTV0/Q53GZ6/E9PK54/E9PLF4/E9PN89/E9PQK7/Q53HF2/Q96IS6		5.5	0		0	2	MASCOT		T
	R14120_3_2H,10393	R.FDDAVVQSDMK.H	1254.57	-0.00197	2	1	66.89	0	6.76e-06	0|0	P11142/V9HW22/B4DTX2/E9PQQ4/E9PKE3/A4D111/Q53GZ6/E9PN25/E9PK54/E9PLF4/E9PN89/E9PNE6/E9PQK7/Q53HF2/E9PPY6/Q96IS6		3.93	0		0	2	MASCOT		T
	R14120_3_2H,15284	R.FEELNADLFR.G ! K.FEELNADLFR.G	1253.62	0.00021	2	1	59.52	0	7.29e-05	0|0	P54652/P11142/A8K7Q2/A0A024R6B5/V9HW22/B3KTV0/E9PKE3/Q53GZ6/B4E1Q1/E9PN89/E9PNE6/Q53HF2/Q96IS6 ! B3KUS2		4.14	0		0	2	MASCOT		T
	R14120_3_2H,7040	R.GTLDPVEK.A	858.457	-0.00152	2	1	30.04	0	0.0615	0|0	P11142/A8K7Q2/V9HW22/B3KTV0/E9PKE3/Q53GZ6/B4E1Q1/E9PN89/E9PNE6/Q53HF2/Q96IS6		4.37	0		0	2	MASCOT		T
	R14120_3_2H,14898	R.IINEPTAAAIAYGLDK.R ! R.IINEPTAAAIAYGLDK.G ! R.IINEPTAAAIAYGLDK.K ! R.IINEPTAAAIAYGLDK.-	1659.9	0.00245	2	1	80.1	0	2.39e-06	0|0	P11021/V9HWB4/B4DEF7 ! P34931/B2RCQ9/B4DI54/B4DXY3/Q53FA3 ! P54652/P11142/A0A024R6B5/V9HW22/B4DTX2/E9PI65/B3KTV0/E9PKE3/B4E1Q1/E9PN89/Q53HF2/Q96IS6 ! E9PLF4		4.37	0		0	2	MASCOT		T
	R14120_3_2H,14919	R.IINEPTAAAIAYGLDK.R ! R.IINEPTAAAIAYGLDK.G ! R.IINEPTAAAIAYGLDK.K ! R.IINEPTAAAIAYGLDK.-	1659.9	-0.00028	3	1	66.63	0	1.5e-05	0|0	P11021/V9HWB4/B4DEF7 ! P34931/B2RCQ9/B4DI54/B4DXY3/Q53FA3 ! P54652/P11142/A0A024R6B5/V9HW22/B4DTX2/E9PI65/B3KTV0/E9PKE3/B4E1Q1/E9PN89/Q53HF2/Q96IS6 ! E9PLF4		4.37	0		0	2	MASCOT		T
	R14120_3_2H,4706	R.NTTIPTK.K ! R.NTTIPTK.Q	774.436	0.00287	2	1	42.04	0	0.00749	0|0	P38646/Q8N1C8/B7Z4T3/B7Z1V7/V9HW84/B7Z4V2/A1XP52 ! P54652/P11142/A8K7Q2/A0A024R6B5/V9HW22/Q96BE0/B3KTV0/E9PKE3/Q53GZ6/B3KUS2/B4E1Q1/E9PS65/E9PNE6/Q96IS6		8.75	0		0	2	MASCOT		T
	R14120_3_2H,12038	R.TTPSYVAFTDTER.L	1487.7	0.00131	2	1	66.25	0	1.08e-05	0|0	P34931/P08107/P54652/P17066/P48741/P11142/A8K5I0/A0A024R6B5/V9HW22/B4DTX2/E9PI65/B2RCQ9/B4DI39/E9PQQ4/B4DI54/B3KTV0/E9PKE3/Q53FC7/B4DWK5/Q53GZ6/B3KUS2/E9PN25/Q59EJ3/B4E1T6/B4DXY3/E9PK54/B3KSM6/E9PLF4/B4DFN9/B4DNV4/E9PNE6/B2R6X5/B4DNX1/E9PQK7/Q53FA3/Q53HF2/E9PPY6		4.37	0		0	2	MASCOT		T
	R14120_3_2H,7741	R.VEIIANDQGNR.I ! K.VEIIANDQGNR.T ! R.VEILANDQGNR.T	1228.63	-0.00143	2	1	76.21	0	1.72e-06	0|0	P11021/V9HWB4/B4DEF7 ! P34931/P08107/P54652/P11142/A8K5I0/A0A024R6B5/V9HW22/B4DTX2/E9PI65/B2RCQ9/B4DI39/E9PQQ4/B4DI54/B4DVU9/B3KTV0/E9PKE3/B4DWK5/Q53GZ6/B3KUS2/E9PN25/Q59EJ3/B4E1T6/B4E388/B4DXY3/E9PK54/E9PLF4/B4DFN9/B4DNV4/E9PNE6/B4DNX1/E9PQK7/Q53FA3/Q53HF2/E9PPY6 ! P17066/P48741/Q53FC7/B3KSM6/B2R6X5		4.37	0		0	2	MASCOT		T
$11-1	tr|Q5HY54|Q5HY54_HUMAN Filamin-A OS=Homo sapiens GN=FLNA PE=1 SV=1	16	16	0.0752	276547	5.69
$11-2	sp|P21333|FLNA_HUMAN Filamin-A OS=Homo sapiens GN=FLNA PE=1 SV=4	16	16	0.074	280736	5.7
	R14120_3_2H,8799	K.AGVAPLQVK.V	882.541	-0.00024	2	1	35.94	0	0.00512	0|0	P21333/Q60FE6/Q60FE5/Q8TES4/Q5HY54/A6NDY9		8.8	0		0	2	MASCOT		T
	R14120_3_2H,5193	K.ATCAPQHGAPGPGPADASK.V	1789.83	0.00316	3	1	52.59	0	0.000611	0|0	P21333/Q60FE6/Q60FE5/Q8TES4/Q96C61/Q5HY54/Q6NXF2/E9PHF0/B4E2F9/A6NDY9/Q86TQ3		6.78	0		0	2	MASCOT		T
	R14120_3_2H,5272	K.CSGPGLER.A	875.404	-0.00135	2	1	59.27	0	4.61e-05	0|0	P21333/Q60FE6/Q60FE5/Q5HY54/A6NDY9		6	0		0	2	MASCOT		T
	R14120_3_2H,8013	K.GTVEPQLEAR.G	1099.57	4e-05	2	1	37.75	0	0.00923	0|0	P21333/Q60FE6/Q60FE5/Q5HY54/F8WE98/A6NDY9		4.53	0		0	2	MASCOT		T
	R14120_3_2H,7990	K.IVGPSGAAVPCK.V	1155.62	-0.01366	2	1	31.85	0	0.0954	0|0	P21333/Q60FE6/Q60FE5/Q5HY54/A6NDY9		8.22	0		0	2	MASCOT		T
	R14120_3_2H,7029	K.LVSIDSK.A	761.44	-0.00175	2	1	32.35	0	0.0377	0|0	P21333/O75369/Q14315/Q60FE6/Q60FE5/A0A024R321/Q5HY54/F8WE98/A6NDY9		5.84	0		0	2	MASCOT		T
	R14120_3_2H,7044	K.MDCQECPEGYR.V	1444.53	-0.00374	2	1	34.38	0	0.00261	0|0	P21333/Q60FE6/Q60FE5/Q8TES4/Q96C61/Q5HY54/Q6NXF2/E9PHF0/B4E2F9/A6NDY9/Q86TQ3		4.14	0		0	2	MASCOT		T
	R14120_3_2H,10348	K.TGVAVNKPAEFTVDAK.H	1646.87	-0.00835	2	1	36.52	0	0.0171	0|0	P21333/Q60FE6/Q60FE5/Q5HY54/A6NDY9		5.73	0		0	2	MASCOT		T
	R14120_3_2H,10593	K.YGGQPVPNFPSK.L	1290.65	-0.00501	2	1	32.08	0	0.0446	0|0	P21333/Q60FE6/Q60FE5/Q8TES4/Q5HY54/A6NDY9		8.59	0		0	2	MASCOT		T
	R14120_3_2H,4851	R.AGGPGLER.A ! R.AGGPGLER.G	756.4	0.00715	2	1	53.49	0	0.00015	0|0	P21333/Q60FE6/Q60FE5/Q2VP91/Q8TES4/B4DTD5/Q96C61/Q5HY54/Q6NXF2/E9PHF0/B4E2F9/H0Y5C6 ! O75369/A0A024R321/Q68CT4/H7C5L4/E7EN95		6.05	0		0	2	MASCOT		T
	R14120_3_2H,5574	R.AGQSAAGAAPGGGVDTR.D	1442.7	-0.00113	2	1	52.73	0	0.000276	0|0	P21333/Q5HY54		5.88	0		0	2	MASCOT		T
	R14120_3_2H,10435	R.APSVANVGSHCDLSLK.I	1654.82	-0.00474	3	1	46.39	0	0.00197	0|0	P21333/Q60FE6/Q60FE5/Q2VP91/Q8TES4/B4DTD5/Q96C61/Q5HY54/Q6NXF2/E9PHF0/B4E2F9		6.78	0		0	2	MASCOT		T
	R14120_3_2H,11733	R.EAGAGGLAIAVEGPSK.A	1426.75	0.00089	2	1	67.36	0	1.68e-05	0|0	P21333/Q60FE6/Q60FE5/Q2VP91/Q8TES4/B4DTD5/Q96C61/Q5HY54/Q6NXF2/E9PHF0/B4E2F9/H0Y5C6		4.53	0		0	2	MASCOT		T
	R14120_3_2H,9732	R.EATTEFSVDAR.A	1225.57	-0.00229	2	1	48.83	0	0.000492	0|0	P21333/Q60FE6/Q60FE5/Q8TES4/Q5HY54/A6NDY9		4.14	0		0	2	MASCOT		T
	R14120_3_2H,14071	R.IANLQTDLSDGLR.L	1415.75	-0.0027	2	1	107.02	0	1.48e-09	0|0	P21333/Q60FE6/Q60FE5/Q5HY54/F8WE98/A6NDY9		4.21	0		0	2	MASCOT		T
	R14120_3_2H,21487	R.LIALLEVLSQK.K ! R.LIALLEVLSQK.R	1226.77	-0.00149	2	1	44.25	0	0.000571	0|0	P21333/Q60FE6/Q60FE5/Q5HY54/F8WE98/A6NDY9 ! O75369/Q14315/A0A024R321		6	0		0	2	MASCOT		T
$12-1	tr|A0A024QZJ4|A0A024QZJ4_HUMAN Myosin, heavy polypeptide 11, smooth muscle, isoform CRA_a OS=Homo sapiens GN=MYH11 PE=4 SV=1	20	15	0.0664	227337	5.42
$12-2	tr|B1PS43|B1PS43_HUMAN Myosin heavy chain 11 smooth muscle isoform OS=Homo sapiens GN=MYH11 PE=2 SV=1	20	15	0.0646	234234	5.64
$12-3	sp|P35749|MYH11_HUMAN Myosin-11 OS=Homo sapiens GN=MYH11 PE=1 SV=3	20	15	0.0664	227337	5.42
$12-4	tr|A0A024QZJ6|A0A024QZJ6_HUMAN Myosin, heavy polypeptide 11, smooth muscle, isoform CRA_b OS=Homo sapiens GN=MYH11 PE=4 SV=1	20	15	0.0676	223575	5.44
	R14120_3_2H,10795	K.EEELQAALAR.L ! K.EEELQAALAR.A ! K.EEELQAALAR.V	1129.58	-0.00799	2	1	59.44	0	0.000366	0|0	P35749/Q7Z7R0/B1PS43/A0A024QZJ4/A0A024QZJ6 ! Q7Z406/G8JLL9/F2Z2U8 ! P35579/A0A024R1N1/Q99529/Q86XU5		4.25	0		0	2	MASCOT		T
	R14120_3_2H,13502	K.EQADFAVEALAK.A	1291.65	0.00259	2	1	60.75	0	6.22e-05	0|0	P35580/P35749/B1PS43/F8W6L6/A0A024QZJ4/A0A024QZJ6		4.14	0		0	2	MASCOT		T
	R14120_3_2H,10875	K.FDQLLAEEK.S ! K.FDQLLAEEK.N ! K.FDQLLAEEK.A ! K.FDQLLAEEK.T	1092.56	-0.0012	2	1	44.02	0	0.00321	0|0	P35580/F8W6L6 ! P35749/O14729/Q7Z7R0/O14794/Q68D89/B1PS43/A0A024QZJ4/A0A024QZJ6 ! Q7Z406/G8JLL9/F2Z2U8/B4E177/A1L2Z2 ! P35579/A0A024R1N1		4.14	0		0	2	MASCOT		T
	R14120_3_2H,8817	K.KEEELQAALAR.L ! R.KEEELQAALAR.A ! K.KEEELQAALAR.V	1257.68	-0.00225	3	1	55.04	0	0.000239	0|0	P35749/Q7Z7R0/B1PS43/A0A024QZJ4/A0A024QZJ6 ! Q7Z406/G8JLL9/F2Z2U8 ! P35579/A0A024R1N1/Q99529/Q86XU5		4.79	1		0	2	MASCOT		T
	R14120_3_2H,10519	K.KFDQLLAEEK.S ! R.KFDQLLAEEK.N ! R.KFDQLLAEEK.A ! K.KFDQLLAEEK.T	1220.65	-0.00087	2	1	62.95	0	3.93e-05	0|0	P35580/F8W6L6 ! P35749/O14729/Q7Z7R0/O14794/Q68D89/B1PS43/A0A024QZJ4/A0A024QZJ6 ! Q7Z406/G8JLL9/F2Z2U8/B4E177/A1L2Z2 ! P35579/A0A024R1N1		4.68	1		0	2	MASCOT		T
	R14120_3_2H,10533	K.KFDQLLAEEK.S ! R.KFDQLLAEEK.N ! R.KFDQLLAEEK.A ! K.KFDQLLAEEK.T	1220.65	-0.00183	3	1	47	0	0.0016	0|0	P35580/F8W6L6 ! P35749/O14729/Q7Z7R0/O14794/Q68D89/B1PS43/A0A024QZJ4/A0A024QZJ6 ! Q7Z406/G8JLL9/F2Z2U8/B4E177/A1L2Z2 ! P35579/A0A024R1N1		4.68	1		0	2	MASCOT		T
	R14120_3_2H,19835	K.QLLQANPILEAFGNAK.T ! R.QLLQANPILEAFGNAK.T	1726.95	-0.00412	2	1	52.14	0	0.000315	0|0	P35749/B1PS43/A0A024QZJ4/A0A024QZJ6 ! Q7Z406/P35579/G8JLL9/F2Z2U8/B4E3S1/A0A024R1N1/M0QY43/Q86XU5		6	0		0	2	MASCOT		T
	R14120_3_2H,20120	K.QLLQANPILEAFGNAK.T ! R.QLLQANPILEAFGNAK.T	1726.95	-0.00412	2	1	36.38	0	0.0119	0|0	P35749/B1PS43/A0A024QZJ4/A0A024QZJ6 ! Q7Z406/P35579/G8JLL9/F2Z2U8/B4E3S1/A0A024R1N1/M0QY43/Q86XU5		6	0		0	2	MASCOT		T
	R14120_3_2H,22374	K.QLLQANPILEAFGNAK.T ! R.QLLQANPILEAFGNAK.T	1726.95	-0.00412	2	1	80.4	0	4.7e-07	0|0	P35749/B1PS43/A0A024QZJ4/A0A024QZJ6 ! Q7Z406/P35579/G8JLL9/F2Z2U8/B4E3S1/A0A024R1N1/M0QY43/Q86XU5		6	0		0	2	MASCOT		T
	R14120_3_2H,9003	R.ALEEALEAK.E	973.52	-0.00214	2	1	64.42	0	2.85e-05	0|0	P35580/P35749/O14729/Q7Z7R0/O14794/Q68D89/B1PS43/F8W6L6/A0A024QZJ4/Q66K75/A0A024QZJ6		4.25	0		0	2	MASCOT		T
	R14120_3_2H,15167	R.DLGEELEALK.T	1116.58	-0.00312	2	1	32.13	0	0.0487	0|0	P35749/P35579/Q7Z7R0/B1PS43/A0A024QZJ4/A0A024R1N1/A0A024QZJ6/Q86XU5		4	0		0	2	MASCOT		T
	R14120_3_2H,8932	R.EDQSILCTGESGAGK.T	1551.7	-0.00142	2	1	69	0	6.36e-06	0|0	P35580/P35749/Q7Z406/P35579/Q5BKV1/G8JLL9/F2Z2U8/B1PS43/F8W6L6/B4E3S1/A0A024QZJ4/A0A024R1N1/M0QY43/A0A024QZJ6/Q86XU5/E7ERA5		4.14	0		0	2	MASCOT		T
	R14120_3_2H,13034	R.IVFQEFR.Q	938.509	-0.0033	2	1	40.42	0	0.00428	0|0	P35580/P35749/B1PS43/F8W6L6/A0A024QZJ4/A0A024QZJ6		6	0		0	2	MASCOT		T
	R14120_3_2H,3795	R.NTDQASM*PDNTAAQK.V	1607.7	0.00385	2	1	38.78	0	0.00536	0|0	P35749/P35579/B1PS43/B4E3S1/A0A024QZJ4/A0A024R1N1/A0A024QZJ6/Q86XU5		4.21	0	15.994919 Oxidation (M)	0	2	MASCOT		T
	R14120_3_2H,5715	R.NTDQASMPDNTAAQK.V	1591.7	0.00893	2	1	20.4	0	1.44	0|0	P35749/P35579/B1PS43/B4E3S1/A0A024QZJ4/A0A024R1N1/A0A024QZJ6/Q86XU5		4.21	0		0	2	MASCOT		T
	R14120_3_2H,5325	R.QGFPNR.I ! R.QGFPNR.L ! R.QGFPNR.V	718.363	-0.00117	2	1	37.52	0	0.0143	0|0	P35580/P35749/Q7Z406/G8JLL9/F2Z2U8/B1PS43/F8W6L6/A0A024QZJ4/B3KWH4/M0QY43/A0A024QZJ6 ! A7E2Y1 ! P35579/B4E3S1/A0A024R1N1/Q86XU5		9.75	0		0	2	MASCOT		T
	R14120_3_2H,5590	R.QGFPNR.I ! R.QGFPNR.L ! R.QGFPNR.V	718.363	-0.00103	2	1	38.75	0	0.0108	0|0	P35580/P35749/Q7Z406/G8JLL9/F2Z2U8/B1PS43/F8W6L6/A0A024QZJ4/B3KWH4/M0QY43/A0A024QZJ6 ! A7E2Y1 ! P35579/B4E3S1/A0A024R1N1/Q86XU5		9.75	0		0	2	MASCOT		T
	R14120_3_2H,6294	R.QQQLTAMK.V	947.498	-0.00204	2	1	38.36	0	0.012	0|0	P35749/P35579/B1PS43/B4E3S1/A0A024QZJ4/A0A024R1N1/A0A024QZJ6/Q86XU5		8.75	0		0	2	MASCOT		T
	R14120_3_2H,4691	R.SFVEK.Q ! K.SFVEK.L ! K.SFVEK.V ! R.SFVEK.H ! R.SFVEK.G	609.324	0.00425	1	1	21.57	0	1.63	0|0	Q8N5G2 ! P35749/B1PS43/A0A024QZJ4/A0A024QZJ6 ! Q7Z406/P35579/G8JLL9/F2Z2U8/B4E3S1/B3KWH4/A0A024R1N1/M0QY43/Q86XU5 ! O94955/A0A024RAM7/H0YA85/D6RC79 ! A5HM65/A1YZK9		5.72	0		0	2	MASCOT		T
	R14120_3_2H,7225	R.TVGQLYK.E	808.456	-0.00094	2	1	25.73	0	0.124	0|0	P35580/P35749/Q7Z406/P35579/G8JLL9/F2Z2U8/B1PS43/F8W6L6/B4E3S1/A0A024QZJ4/B3KWH4/A0A024R1N1/M0QY43/A0A024QZJ6/Q86XU5		8.26	0		0	2	MASCOT		T
$13-1	tr|A0A024R321|A0A024R321_HUMAN Filamin B, beta (Actin binding protein 278), isoform CRA_a OS=Homo sapiens GN=FLNB PE=4 SV=1	15	15	0.0641	280486	5.62
$13-2	sp|O75369|FLNB_HUMAN Filamin-B OS=Homo sapiens GN=FLNB PE=1 SV=2	15	15	0.0646	278161	5.47
	R14120_3_2H,8884	K.AAGSGELGVTMK.G	1120.57	-0.00605	2	1	76.71	0	1.63e-06	0|0	O75369/A0A024R321/Q68CT4/E7EN95		6.05	0		0	2	MASCOT		T
	R14120_3_2H,6776	K.AEISCIDNK.D	1049.49	0.00044	2	1	36.87	0	0.0192	0|0	O75369/A0A024R321/Q68CT4/E7EN95		4.37	0		0	2	MASCOT		T
	R14120_3_2H,11659	K.AGLAPLEVR.V	925.547	-0.00114	2	1	73.92	0	1.16e-06	0|0	O75369/A0A024R321/Q68CT4/E7EN95		6.05	0		0	2	MASCOT		T
	R14120_3_2H,4421	K.DVVDPSK.V	759.388	-0.00135	2	1	31.98	0	0.035	0|0	O75369/A0A024R321/Q68CT4/E7EN95		4.21	0		0	2	MASCOT		T
	R14120_3_2H,11796	K.GAGTGGLGLTVEGPCEAK.I	1673.82	0.00064	2	1	23.64	0	0.281	0|0	O75369/Q14315/A0A024R321/Q68CT4/E7EN95		4.53	0		0	2	MASCOT		T
	R14120_3_2H,6588	K.IFAQDGEGQR.I	1120.54	0.00066	2	1	43.59	0	0.00268	0|0	O75369/A0A024R321/Q68CT4/E7EN95		4.37	0		0	2	MASCOT		T
	R14120_3_2H,7029	K.LVSIDSK.A	761.44	-0.00175	2	1	32.35	0	0.0377	0|0	P21333/O75369/Q14315/Q60FE6/Q60FE5/A0A024R321/Q5HY54/F8WE98/A6NDY9		5.84	0		0	2	MASCOT		T
	R14120_3_2H,10688	K.SPFEVSVDK.A	1007.5	-0.00024	2	1	23.05	0	0.582	0|0	O75369/A0A024R321/Q68CT4/E7EN95		4.37	0		0	2	MASCOT		T
	R14120_3_2H,5575	K.VAVTEGCQPSR.V	1203.58	-0.00285	2	1	58.75	0	8.08e-05	0|0	O75369/A0A024R321/Q68CT4/E7EN95		5.97	0		0	2	MASCOT		T
	R14120_3_2H,10217	K.VDIQTEDLEDGTCK.V	1622.72	0.00869	2	1	43.84	0	0.0013	0|0	O75369/A0A024R321/Q68CT4/H7C5L4/E7EN95		3.77	0		0	2	MASCOT		T
	R14120_3_2H,5493	K.VVASGPGLEHGK.V	1150.62	0.00084	2	1	35.34	0	0.0179	0|0	O75369/A0A024R321/Q68CT4/E7EN95		6.72	0		0	2	MASCOT		T
	R14120_3_2H,4851	R.AGGPGLER.A ! R.AGGPGLER.G	756.4	0.00715	2	1	53.49	0	0.00015	0|0	P21333/Q60FE6/Q60FE5/Q2VP91/Q8TES4/B4DTD5/Q96C61/Q5HY54/Q6NXF2/E9PHF0/B4E2F9/H0Y5C6 ! O75369/A0A024R321/Q68CT4/H7C5L4/E7EN95		6.05	0		0	2	MASCOT		T
	R14120_3_2H,14101	R.GAGIGGLGITVEGPSESK.I	1628.85	0.00013	2	1	37.95	0	0.0126	0|0	O75369/A0A024R321/Q68CT4/E7EN95		4.53	0		0	2	MASCOT		T
	R14120_3_2H,13725	R.IGNLQTDLSDGLR.L	1401.73	0.0005	2	1	79.39	0	2.58e-06	0|0	O75369/A0A024R321		4.21	0		0	2	MASCOT		T
	R14120_3_2H,21487	R.LIALLEVLSQK.K ! R.LIALLEVLSQK.R	1226.77	-0.00149	2	1	44.25	0	0.000571	0|0	P21333/Q60FE6/Q60FE5/Q5HY54/F8WE98/A6NDY9 ! O75369/Q14315/A0A024R321		6	0		0	2	MASCOT		T
$14-1	tr|J3KN67|J3KN67_HUMAN Tropomyosin alpha-3 chain OS=Homo sapiens GN=TPM3 PE=1 SV=1	15	13	0.3158	33222.2	4.73
	R14120_3_2H,4444	K.CLSAAEEK.Y	907.419	-0.00026	2	1	32.48	0	0.0297	0|0	Q5HYB6/A0A024R4K5/J3KN67/Q8NAG3/Q5VU59/Q6LDX7/B4DQ80/B2RDE1/B4DWT5/Q5VU61/M1VPF4/Q8NI98		4.53	0		0	2	MASCOT		T
	R14120_3_2H,3611	K.ENAIDR.A ! R.ENAIDR.L ! K.ENALDR.A	717.353	0.00016	2	1	37.72	0	0.0161	0|0	P07951/V9HW25/Q5TCU8/A7XZE4/B4DTK3/Q5TCU3/K7ELP0/B4E3P1/B4DGC2 ! Q9H0D6/B4E0B9/B4DZC3/B3KMC9 ! P09493/P06753/Q6ZN40/D9YZV5/Q8NAH0/H0YLS7/C9IZA2/A0A024R5W6/J3KN67/D9YZV4/D6RGJ6/M1VPF4/H0YKZ6/H0YKP3		4.37	0		0	2	MASCOT		T
	R14120_3_2H,3302	K.HIAEEADR.K	940.448	-0.00447	2	1	32.36	0	0.0236	0|0	P06753/P67936/Q5VU62/Q5HYB6/Q8NAH0/V9HW56/K7EPV9/K7ENT6/J3KN67/Q8NAG3/K7ERG3/Q5VU59/B4DQ80/B2RDE1/B4DWT5/Q5VU61/K7EMU5/M1VPF4/K7EP68		4.65	0		0	2	MASCOT		T
	R14120_3_2H,3470	K.HIAEEADR.K	940.448	-0.00447	2	1	25.36	0	0.118	0|0	P06753/P67936/Q5VU62/Q5HYB6/Q8NAH0/V9HW56/K7EPV9/K7ENT6/J3KN67/Q8NAG3/K7ERG3/Q5VU59/B4DQ80/B2RDE1/B4DWT5/Q5VU61/K7EMU5/M1VPF4/K7EP68		4.65	0		0	2	MASCOT		T
	R14120_3_2H,5471	K.LDKENAIDR.A ! K.LDKENALDR.A	1073.56	-0.00175	2	1	31.03	0	0.0665	0|0	P07951/V9HW25/Q5TCU8/A7XZE4/B4DTK3/Q5TCU3/K7ELP0/B4E3P1/B4DGC2 ! P09493/P06753/Q6ZN40/D9YZV5/Q8NAH0/H0YLS7/C9IZA2/A0A024R5W6/J3KN67/D9YZV4/D6RGJ6/M1VPF4/H0YKZ6/H0YKP3		4.56	1		0	2	MASCOT		T
	R14120_3_2H,1568	K.LEEAEK.E ! K.LEEAEK.A	718.362	-0.00102	2	1	23.01	0	0.368	0|0	Q8ND24/A0A024R3D4/E9PN76 ! P09493/P07951/P06753/P67936/B7Z596/Q6ZN40/Q5HYB6/D9YZV5/H7BYY1/Q8NAH0/B7Z722/V9HW56/Q15657/V9HW25/Q5TCU8/Q59GR8/K7ENT6/A0A024R5W6/A7XZE4/Q8TCG4/J3KN67/D6R904/H0YNC7/Q1ZYL5/K7ERG3/B4DTK3/Q5VU59/F5H7S3/B2RDE1/D9YZV4/Q5TCU3/Q5VU61/H0YK48/H0YL80/H0YL52/D9YZV7/M1VPF4/B4DVY2/K7EP68/B4E3P1/B4DGC2/H0YKP3/H0YKX5		4.25	0		0	2	MASCOT		T
	R14120_3_2H,1684	K.LEEAEK.E ! K.LEEAEK.A	718.362	-0.0006	2	1	20.99	0	0.585	0|0	Q8ND24/A0A024R3D4/E9PN76 ! P09493/P07951/P06753/P67936/B7Z596/Q6ZN40/Q5HYB6/D9YZV5/H7BYY1/Q8NAH0/B7Z722/V9HW56/Q15657/V9HW25/Q5TCU8/Q59GR8/K7ENT6/A0A024R5W6/A7XZE4/Q8TCG4/J3KN67/D6R904/H0YNC7/Q1ZYL5/K7ERG3/B4DTK3/Q5VU59/F5H7S3/B2RDE1/D9YZV4/Q5TCU3/Q5VU61/H0YK48/H0YL80/H0YL52/D9YZV7/M1VPF4/B4DVY2/K7EP68/B4E3P1/B4DGC2/H0YKP3/H0YKX5		4.25	0		0	2	MASCOT		T
	R14120_3_2H,6707	K.LELAEK.A ! K.LELAEK.K	702.403	-0.00953	2	1	25.89	0	0.312	0|0	Q96CV9/B7ZA56/B4E184 ! P09493/P06753/Q6ZN40/D9YZV5/Q15657/C9IZA2/J3KN67/D9YZV4/H0YL52/M1VPF4/H0YKP3		4.53	0		0	2	MASCOT		T
	R14120_3_2H,13005	K.MEIQEIQLK.E ! K.MELQEIQLK.E	1131.61	-0.00192	2	1	36.9	0	0.0192	0|0	P09493/B7Z596/Q6ZN40/D9YZV5/H7BYY1/B7Z722/Q15657/Q59GR8/A0A024R5W6/Q8TCG4/H0YNC7/Q1ZYL5/F5H7S3/D9YZV4/H0YK20/H0YK48/H0YL42/H0YL80/H0YL52/D9YZV7/H0YKX5 ! P06753/Q5VU62/Q5HYB6/Q8NAH0/J3KN67/Q8NAG3/Q5VU59/B4DQ80/B2RDE1/B4DWT5/Q5VU61/M1VPF4		4.53	0		0	2	MASCOT		T
	R14120_3_2H,7529	K.TIDDLEDK.L	948.452	-0.00104	2	1	45.93	0	0.00134	0|0	Q5HYB6/A0A024R4K5/J3KN67/Q8NAG3/Q5VU59/B4DQ80/B2RDE1/B4DWT5/Q5VU61/Q8NI98		3.84	0		0	2	MASCOT		T
	R14120_3_2H,5037	R.AEFAER.S ! R.AEFAER.T	722.347	-0.00133	2	1	25.87	0	0.141	0|0	P09493/P07951/P06753/O15513/Q5VU62/B7Z596/Q6ZN40/Q5HYB6/D9YZV5/H7BYY1/Q8NAH0/B7Z722/Q15657/V9HW25/Q5TCU8/Q59GR8/C9IZA2/V9HVX8/A0A024R5W6/A7XZE4/Q8TCG4/J3KN67/Q8NAG3/H0YNC7/Q1ZYL5/Q5VU59/Q6LDX7/B4DQ80/F5H7S3/B2RDE1/D9YZV4/B4DWT5/Q5TCU3/Q5VU61/H0YK48/H0YL52/D9YZV7/M1VPF4/Q8NI98/U3KQK2 ! P67936/V9HW56/K7EPB9/B4DVY2/B4DTB1/K7EQW8		4.53	0		0	2	MASCOT		T
	R14120_3_2H,3677	R.AELAESR.C	775.394	0.0017	2	1	47.39	0	0.00333	0|0	Q5HYB6/J3KN67/Q8NAG3/Q5VU59/Q6LDX7/B4DQ80/B2RDE1/B4DWT5/Q5VU61/M1VPF4		4.53	0		0	2	MASCOT		T
	R14120_3_2H,12750	R.IQLVEEELDR.A	1243.65	-0.00131	2	1	74.04	0	2.65e-06	0|0	P09493/P07951/P06753/P67936/B7Z596/Q6ZN40/Q5HYB6/D9YZV5/H7BYY1/B7Z722/V9HW56/Q15657/V9HW25/Q5TCU8/Q59GR8/C9IZA2/K7ENT6/A0A024R5W6/A7XZE4/Q8TCG4/J3KN67/D6R904/H0YNC7/Q1ZYL5/K7ERG3/B4DTK3/Q5VU59/F5H7S3/B2RDE1/D9YZV4/Q5TCU3/H0YK48/H0YL80/H0YL52/D9YZV7/M1VPF4/B4DVY2/K7EP68/B4DTB1/B4DGC2/H0YKP3/H0YKX5		4	0		0	2	MASCOT		T
	R14120_3_2H,5946	R.LATALQK.L	744.461	-0.00043	2	1	31.22	0	0.0752	0|0	P09493/P07951/P06753/P67936/B7Z596/Q6ZN40/Q5HYB6/D9YZV5/H7BYY1/Q8NAH0/B7Z722/V9HW56/Q15657/V9HW25/Q5TCU8/Q59GR8/C9IZA2/K7ENT6/A0A024R5W6/A7XZE4/Q8TCG4/J3KN67/D6R904/H0YNC7/Q1ZYL5/K7ERG3/Q5VU59/F5H7S3/B2RDE1/D9YZV4/Q5TCU3/Q5VU61/H0YK48/H0YL80/H0YL52/D9YZV7/M1VPF4/B4DVY2/K7EP68/B4DTB1/B4E3P1/B4DGC2/H0YKP3/H0YKX5		8.75	0		0	2	MASCOT		T
	R14120_3_2H,5647	R.YEEEIK.V ! K.YEEEIK.L ! K.YEEEIK.I	810.388	-0.00123	2	1	29.2	0	0.0521	0|0	P09493/B7Z596/Q6ZN40/D9YZV5/H7BYY1/B7Z722/Q15657/Q59GR8/C9IZA2/A0A024R5W6/Q8TCG4/H0YNC7/Q1ZYL5/F5H7S3/D9YZV4/H0YK48/H0YL42/H0YL52/D9YZV7 ! P07951/P67936/V9HW56/V9HW25/Q5TCU8/K7EPB9/A7XZE4/Q5TCU3/K7EMU5/B4DVY2/B4DTB1/U3KQK2 ! P06753/Q5VU62/Q5HYB6/Q8NAH0/J3KN67/Q8NAG3/Q5VU59/Q6LDX7/B4DQ80/B2RDE1/B4DWT5/Q5VU61/M1VPF4/Q8NI98		4.25	0		0	2	MASCOT		T
$15-1	sp|P38646|GRP75_HUMAN Stress-70 protein, mitochondrial OS=Homo sapiens GN=HSPA9 PE=1 SV=2	14	13	0.2077	73679.6	5.87
$15-2	tr|Q8N1C8|Q8N1C8_HUMAN HSPA9 protein (Fragment) OS=Homo sapiens GN=HSPA9 PE=2 SV=1	14	13	0.207	73852.9	6.04
$15-3	tr|V9HW84|V9HW84_HUMAN Epididymis secretory sperm binding protein Li 124m OS=Homo sapiens GN=HEL-S-124m PE=2 SV=1	14	13	0.2077	73778.8	5.97
$15-4	tr|B7Z4V2|B7Z4V2_HUMAN cDNA FLJ51907, highly similar to Stress-70 protein, mitochondrial OS=Homo sapiens PE=2 SV=1	14	13	0.212	72400.2	5.7
	R14120_3_2H,10401	K.DDIENMVK.N	963.445	-0.00225	2	1	37.69	0	0.0116	0|0	P38646/Q8N1C8/H0Y8S0/B7Z4T3/V9HW84/B7Z4V2/A1XP52		4.03	0		0	2	MASCOT		T
	R14120_3_2H,6154	K.DNMALQR.V	847.409	-0.00404	2	1	32.82	0	0.0283	0|0	P38646/H0YBG6/Q8N1C8/B7Z4T3/B7Z1V7/V9HW84/B7Z4V2/Q2F839		5.84	0		0	2	MASCOT		T
	R14120_3_2H,5515	K.DQLPADECNK.L	1189.52	-0.00194	2	1	55.17	0	5.26e-05	0|0	P38646/Q8N1C8/B7Z4T3/V9HW84/B7Z4V2/A1XP52		4.03	0		0	2	MASCOT		T
	R14120_3_2H,4669	K.DSETGENIR.Q	1020.46	-0.00218	2	1	51.01	0	0.000257	0|0	P38646/Q8N1C8/B7Z4T3/V9HW84/B7Z4V2/A1XP52		4.14	0		0	2	MASCOT		T
	R14120_3_2H,11371	K.SQVFSTAADGQTQVEIK.V	1808.9	0.00977	2	1	75.97	0	3.69e-06	0|0	P38646/Q8N1C8/B7Z4T3/B7Z1V7/V9HW84/B7Z4V2/A1XP52		4.37	0		0	2	MASCOT		T
	R14120_3_2H,18045	K.STNGDTFLGGEDFDQALLR.H	2055.96	-0.00082	2	1	83.76	0	1.98e-07	0|0	P38646/Q8N1C8/B7Z4T3/B7Z1V7/V9HW84/B7Z4V2/Q2F839		3.84	0		0	2	MASCOT		T
	R14120_3_2H,18060	K.STNGDTFLGGEDFDQALLR.H	2055.96	0.00636	3	1	26.51	0	0.0929	0|0	P38646/Q8N1C8/B7Z4T3/B7Z1V7/V9HW84/B7Z4V2/Q2F839		3.84	0		0	2	MASCOT		T
	R14120_3_2H,5131	K.VLENAEGAR.T	958.495	0.00168	2	1	52.91	0	0.000271	0|0	P38646/Q8N1C8/D6RA73/B7Z1V7/V9HW84/D6RJI2/B7Z4V2		4.53	0		0	2	MASCOT		T
	R14120_3_2H,13220	K.VQQTVQDLFGR.A	1290.68	-0.01263	2	1	66.35	0	1.99e-05	0|0	P38646/Q8N1C8/B7Z4T3/B7Z1V7/V9HW84/B7Z4V2/A1XP52		5.81	0		0	2	MASCOT		T
	R14120_3_2H,18677	R.AQFEGIVTDLIR.R	1361.74	-0.00155	2	1	45.69	0	0.00267	0|0	P38646/H0YBG6/Q8N1C8/B7Z4T3/B7Z1V7/V9HW84/B7Z4V2/A1XP52		4.37	0		0	2	MASCOT		T
	R14120_3_2H,9940	R.EQQIVIQSSGGLSK.D	1473.79	-0.00237	2	1	67.61	0	1.43e-05	0|0	P38646/Q8N1C8/H0Y8S0/B7Z4T3/V9HW84/B7Z4V2		6.1	0		0	2	MASCOT		T
	R14120_3_2H,3494	R.KDSETGENIR.Q	1148.55	-0.0019	2	1	42.98	0	0.00305	0|0	P38646/Q8N1C8/B7Z4T3/V9HW84/B7Z4V2		4.68	1		0	2	MASCOT		T
	R14120_3_2H,4706	R.NTTIPTK.K ! R.NTTIPTK.Q	774.436	0.00287	2	1	42.04	0	0.00749	0|0	P38646/Q8N1C8/B7Z4T3/B7Z1V7/V9HW84/B7Z4V2/A1XP52 ! P54652/P11142/A8K7Q2/A0A024R6B5/V9HW22/Q96BE0/B3KTV0/E9PKE3/Q53GZ6/B3KUS2/B4E1Q1/E9PS65/E9PNE6/Q96IS6		8.75	0		0	2	MASCOT		T
	R14120_3_2H,14998	R.VEAVNMAEGIIHDTETK.M	1856.91	0.00039	3	1	83.8	0	2.96e-07	0|0	P38646/Q8N1C8/B7Z4T3/V9HW84/B7Z4V2/A1XP52		4.4	0		0	2	MASCOT		T
$16-1	tr|Q5TCU3|Q5TCU3_HUMAN Tropomyosin beta chain OS=Homo sapiens GN=TPM2 PE=1 SV=1	14	13	0.3803	32814.3	4.64
	R14120_3_2H,9491	K.ATDAEADVASLNR.R ! K.ATDAEADVASLNR.G	1332.64	-0.00099	2	1	80.09	0	5.82e-07	0|0	P09493/P07951/Q6ZN40/D9YZV5/Q15657/V9HW25/Q5TCU8/C9IZA2/A7XZE4/B4DTK3/D9YZV4/Q5TCU3/H0YL52/B4DGC2/H0YKP3/H0YKX5 ! B4E3P1		4.03	0		0	2	MASCOT		T
	R14120_3_2H,10068	K.CGDLEEELK.I ! K.CGDLEEELK.N	1092.49	-0.00498	2	1	28.69	0	0.0391	0|0	P07951/Q5TCU8/Q5TCU3/U3KQK2 ! P67936/V9HW56/K7EPV9/K7ENT6/K7EPB9/K7EMU5/B4DVY2		4	0		0	2	MASCOT		T
	R14120_3_2H,3611	K.ENAIDR.A ! R.ENAIDR.L ! K.ENALDR.A	717.353	0.00016	2	1	37.72	0	0.0161	0|0	P07951/V9HW25/Q5TCU8/A7XZE4/B4DTK3/Q5TCU3/K7ELP0/B4E3P1/B4DGC2 ! Q9H0D6/B4E0B9/B4DZC3/B3KMC9 ! P09493/P06753/Q6ZN40/D9YZV5/Q8NAH0/H0YLS7/C9IZA2/A0A024R5W6/J3KN67/D9YZV4/D6RGJ6/M1VPF4/H0YKZ6/H0YKP3		4.37	0		0	2	MASCOT		T
	R14120_3_2H,1712	K.HIAEDSDR.K	942.428	-0.00201	2	1	22.24	0	0.13	0|0	P07951/V9HW25/Q5TCU8/A7XZE4/Q5TCU3/B4E3P1/B4DGC2		4.54	0		0	2	MASCOT		T
	R14120_3_2H,5471	K.LDKENAIDR.A ! K.LDKENALDR.A	1073.56	-0.00175	2	1	31.03	0	0.0665	0|0	P07951/V9HW25/Q5TCU8/A7XZE4/B4DTK3/Q5TCU3/K7ELP0/B4E3P1/B4DGC2 ! P09493/P06753/Q6ZN40/D9YZV5/Q8NAH0/H0YLS7/C9IZA2/A0A024R5W6/J3KN67/D9YZV4/D6RGJ6/M1VPF4/H0YKZ6/H0YKP3		4.56	1		0	2	MASCOT		T
	R14120_3_2H,1568	K.LEEAEK.E ! K.LEEAEK.A	718.362	-0.00102	2	1	23.01	0	0.368	0|0	Q8ND24/A0A024R3D4/E9PN76 ! P09493/P07951/P06753/P67936/B7Z596/Q6ZN40/Q5HYB6/D9YZV5/H7BYY1/Q8NAH0/B7Z722/V9HW56/Q15657/V9HW25/Q5TCU8/Q59GR8/K7ENT6/A0A024R5W6/A7XZE4/Q8TCG4/J3KN67/D6R904/H0YNC7/Q1ZYL5/K7ERG3/B4DTK3/Q5VU59/F5H7S3/B2RDE1/D9YZV4/Q5TCU3/Q5VU61/H0YK48/H0YL80/H0YL52/D9YZV7/M1VPF4/B4DVY2/K7EP68/B4E3P1/B4DGC2/H0YKP3/H0YKX5		4.25	0		0	2	MASCOT		T
	R14120_3_2H,1684	K.LEEAEK.E ! K.LEEAEK.A	718.362	-0.0006	2	1	20.99	0	0.585	0|0	Q8ND24/A0A024R3D4/E9PN76 ! P09493/P07951/P06753/P67936/B7Z596/Q6ZN40/Q5HYB6/D9YZV5/H7BYY1/Q8NAH0/B7Z722/V9HW56/Q15657/V9HW25/Q5TCU8/Q59GR8/K7ENT6/A0A024R5W6/A7XZE4/Q8TCG4/J3KN67/D6R904/H0YNC7/Q1ZYL5/K7ERG3/B4DTK3/Q5VU59/F5H7S3/B2RDE1/D9YZV4/Q5TCU3/Q5VU61/H0YK48/H0YL80/H0YL52/D9YZV7/M1VPF4/B4DVY2/K7EP68/B4E3P1/B4DGC2/H0YKP3/H0YKX5		4.25	0		0	2	MASCOT		T
	R14120_3_2H,14532	K.LVILEGELER.S ! K.LVILEGELER.A	1170.67	-0.00167	2	1	63.69	0	2.11e-05	0|0	P07951/V9HW25/Q5TCU8/A7XZE4/Q5TCU3/B4E3P1/B4DGC2/U3KQK2 ! P67936/V9HW56/K7EPV9/K7ENT6/K7ERG3/K7EMU5/B4DVY2		4.25	0		0	2	MASCOT		T
	R14120_3_2H,7552	K.QLEEEQQALQK.K	1343.68	0.00737	2	1	40.99	0	0.0139	0|0	P07951/V9HW25/Q5TCU8/A7XZE4/B4DTK3/Q5TCU3/B4E3P1/B4DGC2		4.25	0		0	2	MASCOT		T
	R14120_3_2H,14639	K.TIDDLEETLASAK.E	1405.71	-0.00169	2	1	75.2	0	2.22e-06	0|0	V9HW25/Q5TCU3		3.92	0		0	2	MASCOT		T
	R14120_3_2H,5037	R.AEFAER.S ! R.AEFAER.T	722.347	-0.00133	2	1	25.87	0	0.141	0|0	P09493/P07951/P06753/O15513/Q5VU62/B7Z596/Q6ZN40/Q5HYB6/D9YZV5/H7BYY1/Q8NAH0/B7Z722/Q15657/V9HW25/Q5TCU8/Q59GR8/C9IZA2/V9HVX8/A0A024R5W6/A7XZE4/Q8TCG4/J3KN67/Q8NAG3/H0YNC7/Q1ZYL5/Q5VU59/Q6LDX7/B4DQ80/F5H7S3/B2RDE1/D9YZV4/B4DWT5/Q5TCU3/Q5VU61/H0YK48/H0YL52/D9YZV7/M1VPF4/Q8NI98/U3KQK2 ! P67936/V9HW56/K7EPB9/B4DVY2/B4DTB1/K7EQW8		4.53	0		0	2	MASCOT		T
	R14120_3_2H,12750	R.IQLVEEELDR.A	1243.65	-0.00131	2	1	74.04	0	2.65e-06	0|0	P09493/P07951/P06753/P67936/B7Z596/Q6ZN40/Q5HYB6/D9YZV5/H7BYY1/B7Z722/V9HW56/Q15657/V9HW25/Q5TCU8/Q59GR8/C9IZA2/K7ENT6/A0A024R5W6/A7XZE4/Q8TCG4/J3KN67/D6R904/H0YNC7/Q1ZYL5/K7ERG3/B4DTK3/Q5VU59/F5H7S3/B2RDE1/D9YZV4/Q5TCU3/H0YK48/H0YL80/H0YL52/D9YZV7/M1VPF4/B4DVY2/K7EP68/B4DTB1/B4DGC2/H0YKP3/H0YKX5		4	0		0	2	MASCOT		T
	R14120_3_2H,5946	R.LATALQK.L	744.461	-0.00043	2	1	31.22	0	0.0752	0|0	P09493/P07951/P06753/P67936/B7Z596/Q6ZN40/Q5HYB6/D9YZV5/H7BYY1/Q8NAH0/B7Z722/V9HW56/Q15657/V9HW25/Q5TCU8/Q59GR8/C9IZA2/K7ENT6/A0A024R5W6/A7XZE4/Q8TCG4/J3KN67/D6R904/H0YNC7/Q1ZYL5/K7ERG3/Q5VU59/F5H7S3/B2RDE1/D9YZV4/Q5TCU3/Q5VU61/H0YK48/H0YL80/H0YL52/D9YZV7/M1VPF4/B4DVY2/K7EP68/B4DTB1/B4E3P1/B4DGC2/H0YKP3/H0YKX5		8.75	0		0	2	MASCOT		T
	R14120_3_2H,5647	R.YEEEIK.V ! K.YEEEIK.L ! K.YEEEIK.I	810.388	-0.00123	2	1	29.2	0	0.0521	0|0	P09493/B7Z596/Q6ZN40/D9YZV5/H7BYY1/B7Z722/Q15657/Q59GR8/C9IZA2/A0A024R5W6/Q8TCG4/H0YNC7/Q1ZYL5/F5H7S3/D9YZV4/H0YK48/H0YL42/H0YL52/D9YZV7 ! P07951/P67936/V9HW56/V9HW25/Q5TCU8/K7EPB9/A7XZE4/Q5TCU3/K7EMU5/B4DVY2/B4DTB1/U3KQK2 ! P06753/Q5VU62/Q5HYB6/Q8NAH0/J3KN67/Q8NAG3/Q5VU59/Q6LDX7/B4DQ80/B2RDE1/B4DWT5/Q5VU61/M1VPF4/Q8NI98		4.25	0		0	2	MASCOT		T
$17-1	tr|V9HW25|V9HW25_HUMAN Epididymis secretory protein Li 273 OS=Homo sapiens GN=HEL-S-273 PE=2 SV=1	14	13	0.3908	32989.4	4.63
	R14120_3_2H,9491	K.ATDAEADVASLNR.R ! K.ATDAEADVASLNR.G	1332.64	-0.00099	2	1	80.09	0	5.82e-07	0|0	P09493/P07951/Q6ZN40/D9YZV5/Q15657/V9HW25/Q5TCU8/C9IZA2/A7XZE4/B4DTK3/D9YZV4/Q5TCU3/H0YL52/B4DGC2/H0YKP3/H0YKX5 ! B4E3P1		4.03	0		0	2	MASCOT		T
	R14120_3_2H,3611	K.ENAIDR.A ! R.ENAIDR.L ! K.ENALDR.A	717.353	0.00016	2	1	37.72	0	0.0161	0|0	P07951/V9HW25/Q5TCU8/A7XZE4/B4DTK3/Q5TCU3/K7ELP0/B4E3P1/B4DGC2 ! Q9H0D6/B4E0B9/B4DZC3/B3KMC9 ! P09493/P06753/Q6ZN40/D9YZV5/Q8NAH0/H0YLS7/C9IZA2/A0A024R5W6/J3KN67/D9YZV4/D6RGJ6/M1VPF4/H0YKZ6/H0YKP3		4.37	0		0	2	MASCOT		T
	R14120_3_2H,1712	K.HIAEDSDR.K	942.428	-0.00201	2	1	22.24	0	0.13	0|0	P07951/V9HW25/Q5TCU8/A7XZE4/Q5TCU3/B4E3P1/B4DGC2		4.54	0		0	2	MASCOT		T
	R14120_3_2H,5471	K.LDKENAIDR.A ! K.LDKENALDR.A	1073.56	-0.00175	2	1	31.03	0	0.0665	0|0	P07951/V9HW25/Q5TCU8/A7XZE4/B4DTK3/Q5TCU3/K7ELP0/B4E3P1/B4DGC2 ! P09493/P06753/Q6ZN40/D9YZV5/Q8NAH0/H0YLS7/C9IZA2/A0A024R5W6/J3KN67/D9YZV4/D6RGJ6/M1VPF4/H0YKZ6/H0YKP3		4.56	1		0	2	MASCOT		T
	R14120_3_2H,1568	K.LEEAEK.E ! K.LEEAEK.A	718.362	-0.00102	2	1	23.01	0	0.368	0|0	Q8ND24/A0A024R3D4/E9PN76 ! P09493/P07951/P06753/P67936/B7Z596/Q6ZN40/Q5HYB6/D9YZV5/H7BYY1/Q8NAH0/B7Z722/V9HW56/Q15657/V9HW25/Q5TCU8/Q59GR8/K7ENT6/A0A024R5W6/A7XZE4/Q8TCG4/J3KN67/D6R904/H0YNC7/Q1ZYL5/K7ERG3/B4DTK3/Q5VU59/F5H7S3/B2RDE1/D9YZV4/Q5TCU3/Q5VU61/H0YK48/H0YL80/H0YL52/D9YZV7/M1VPF4/B4DVY2/K7EP68/B4E3P1/B4DGC2/H0YKP3/H0YKX5		4.25	0		0	2	MASCOT		T
	R14120_3_2H,1684	K.LEEAEK.E ! K.LEEAEK.A	718.362	-0.0006	2	1	20.99	0	0.585	0|0	Q8ND24/A0A024R3D4/E9PN76 ! P09493/P07951/P06753/P67936/B7Z596/Q6ZN40/Q5HYB6/D9YZV5/H7BYY1/Q8NAH0/B7Z722/V9HW56/Q15657/V9HW25/Q5TCU8/Q59GR8/K7ENT6/A0A024R5W6/A7XZE4/Q8TCG4/J3KN67/D6R904/H0YNC7/Q1ZYL5/K7ERG3/B4DTK3/Q5VU59/F5H7S3/B2RDE1/D9YZV4/Q5TCU3/Q5VU61/H0YK48/H0YL80/H0YL52/D9YZV7/M1VPF4/B4DVY2/K7EP68/B4E3P1/B4DGC2/H0YKP3/H0YKX5		4.25	0		0	2	MASCOT		T
	R14120_3_2H,14532	K.LVILEGELER.S ! K.LVILEGELER.A	1170.67	-0.00167	2	1	63.69	0	2.11e-05	0|0	P07951/V9HW25/Q5TCU8/A7XZE4/Q5TCU3/B4E3P1/B4DGC2/U3KQK2 ! P67936/V9HW56/K7EPV9/K7ENT6/K7ERG3/K7EMU5/B4DVY2		4.25	0		0	2	MASCOT		T
	R14120_3_2H,7552	K.QLEEEQQALQK.K	1343.68	0.00737	2	1	40.99	0	0.0139	0|0	P07951/V9HW25/Q5TCU8/A7XZE4/B4DTK3/Q5TCU3/B4E3P1/B4DGC2		4.25	0		0	2	MASCOT		T
	R14120_3_2H,9520	K.SLMASEEEYSTK.E	1374.61	0.00025	2	1	53.24	0	0.000137	0|0	V9HW25/A7XZE4		4.25	0		0	2	MASCOT		T
	R14120_3_2H,14639	K.TIDDLEETLASAK.E	1405.71	-0.00169	2	1	75.2	0	2.22e-06	0|0	V9HW25/Q5TCU3		3.92	0		0	2	MASCOT		T
	R14120_3_2H,5037	R.AEFAER.S ! R.AEFAER.T	722.347	-0.00133	2	1	25.87	0	0.141	0|0	P09493/P07951/P06753/O15513/Q5VU62/B7Z596/Q6ZN40/Q5HYB6/D9YZV5/H7BYY1/Q8NAH0/B7Z722/Q15657/V9HW25/Q5TCU8/Q59GR8/C9IZA2/V9HVX8/A0A024R5W6/A7XZE4/Q8TCG4/J3KN67/Q8NAG3/H0YNC7/Q1ZYL5/Q5VU59/Q6LDX7/B4DQ80/F5H7S3/B2RDE1/D9YZV4/B4DWT5/Q5TCU3/Q5VU61/H0YK48/H0YL52/D9YZV7/M1VPF4/Q8NI98/U3KQK2 ! P67936/V9HW56/K7EPB9/B4DVY2/B4DTB1/K7EQW8		4.53	0		0	2	MASCOT		T
	R14120_3_2H,12750	R.IQLVEEELDR.A	1243.65	-0.00131	2	1	74.04	0	2.65e-06	0|0	P09493/P07951/P06753/P67936/B7Z596/Q6ZN40/Q5HYB6/D9YZV5/H7BYY1/B7Z722/V9HW56/Q15657/V9HW25/Q5TCU8/Q59GR8/C9IZA2/K7ENT6/A0A024R5W6/A7XZE4/Q8TCG4/J3KN67/D6R904/H0YNC7/Q1ZYL5/K7ERG3/B4DTK3/Q5VU59/F5H7S3/B2RDE1/D9YZV4/Q5TCU3/H0YK48/H0YL80/H0YL52/D9YZV7/M1VPF4/B4DVY2/K7EP68/B4DTB1/B4DGC2/H0YKP3/H0YKX5		4	0		0	2	MASCOT		T
	R14120_3_2H,5946	R.LATALQK.L	744.461	-0.00043	2	1	31.22	0	0.0752	0|0	P09493/P07951/P06753/P67936/B7Z596/Q6ZN40/Q5HYB6/D9YZV5/H7BYY1/Q8NAH0/B7Z722/V9HW56/Q15657/V9HW25/Q5TCU8/Q59GR8/C9IZA2/K7ENT6/A0A024R5W6/A7XZE4/Q8TCG4/J3KN67/D6R904/H0YNC7/Q1ZYL5/K7ERG3/Q5VU59/F5H7S3/B2RDE1/D9YZV4/Q5TCU3/Q5VU61/H0YK48/H0YL80/H0YL52/D9YZV7/M1VPF4/B4DVY2/K7EP68/B4DTB1/B4E3P1/B4DGC2/H0YKP3/H0YKX5		8.75	0		0	2	MASCOT		T
	R14120_3_2H,5647	R.YEEEIK.V ! K.YEEEIK.L ! K.YEEEIK.I	810.388	-0.00123	2	1	29.2	0	0.0521	0|0	P09493/B7Z596/Q6ZN40/D9YZV5/H7BYY1/B7Z722/Q15657/Q59GR8/C9IZA2/A0A024R5W6/Q8TCG4/H0YNC7/Q1ZYL5/F5H7S3/D9YZV4/H0YK48/H0YL42/H0YL52/D9YZV7 ! P07951/P67936/V9HW56/V9HW25/Q5TCU8/K7EPB9/A7XZE4/Q5TCU3/K7EMU5/B4DVY2/B4DTB1/U3KQK2 ! P06753/Q5VU62/Q5HYB6/Q8NAH0/J3KN67/Q8NAG3/Q5VU59/Q6LDX7/B4DQ80/B2RDE1/B4DWT5/Q5VU61/M1VPF4/Q8NI98		4.25	0		0	2	MASCOT		T
$18-1	sp|P63261|ACTG_HUMAN Actin, cytoplasmic 2 OS=Homo sapiens GN=ACTG1 PE=1 SV=1	36	12	0.3787	41792.4	5.31
$18-2	tr|Q53G76|Q53G76_HUMAN Beta actin variant (Fragment) OS=Homo sapiens PE=2 SV=1	36	12	0.3787	41720.2	5.29
$18-3	tr|Q1KLZ0|Q1KLZ0_HUMAN HCG15971, isoform CRA_a OS=Homo sapiens GN=PS1TP5BP1 PE=2 SV=1	36	12	0.3787	41736.3	5.29
$18-4	sp|P60709|ACTB_HUMAN Actin, cytoplasmic 1 OS=Homo sapiens GN=ACTB PE=1 SV=1	36	12	0.3787	41736.3	5.29
$18-5	tr|B4E3A4|B4E3A4_HUMAN cDNA FLJ57283, highly similar to Actin, cytoplasmic 2 OS=Homo sapiens PE=2 SV=1	36	12	0.3989	39799.1	5.23
$18-6	tr|B4E335|B4E335_HUMAN cDNA FLJ52842, highly similar to Actin, cytoplasmic 1 OS=Homo sapiens PE=2 SV=1	36	12	0.4046	39225.5	5.39
$18-7	tr|Q53G99|Q53G99_HUMAN Beta actin variant (Fragment) OS=Homo sapiens PE=2 SV=1	36	12	0.3787	41764.3	5.38
$18-8	tr|Q53GK6|Q53GK6_HUMAN Beta actin variant (Fragment) OS=Homo sapiens PE=2 SV=1	36	12	0.3787	41722.3	5.29
$18-9	tr|Q8WVW5|Q8WVW5_HUMAN Putative uncharacterized protein (Fragment) OS=Homo sapiens PE=2 SV=1	36	12	0.3912	40502.9	5.78
	R14120_3_2H,6681	K.AGFAGDDAPR.A	976.448	0.00186	2	1	56.08	0	7.83e-05	0|0	P62736/P60709/P68032/P63261/P63267/P68133/Q6S8J3/A5A3E0/P0CG38/P0CG39/D2JYH4/Q1KLZ0/G5E9R0/B7Z6I1/C9JTX5/K7EM38/Q7Z7J6/Q8WVW5/A8K3K1/J3KT65/B4DVQ0/Q13707/B7Z6P1/C9JFL5/B4E335/B3KUD3/B4DW52/C9JZR7/Q53G76/A6NL76/B8ZZJ2/F6UVQ4/Q53G99/F6QUT6/I3L3R2/I3L1U9/E7EVS6/Q53GK6/A1E282/B4E3A4/C9JUM1/L0R5C4/I3L3I0/B3KW67/Q5T8M7/F8WCH0/Q5T8M8/I3L4N8/F8WB63		4.21	0		0	2	MASCOT		T
	R14120_3_2H,6953	K.AGFAGDDAPR.A	976.448	-0.00444	2	1	45.06	0	0.00118	0|0	P62736/P60709/P68032/P63261/P63267/P68133/Q6S8J3/A5A3E0/P0CG38/P0CG39/D2JYH4/Q1KLZ0/G5E9R0/B7Z6I1/C9JTX5/K7EM38/Q7Z7J6/Q8WVW5/A8K3K1/J3KT65/B4DVQ0/Q13707/B7Z6P1/C9JFL5/B4E335/B3KUD3/B4DW52/C9JZR7/Q53G76/A6NL76/B8ZZJ2/F6UVQ4/Q53G99/F6QUT6/I3L3R2/I3L1U9/E7EVS6/Q53GK6/A1E282/B4E3A4/C9JUM1/L0R5C4/I3L3I0/B3KW67/Q5T8M7/F8WCH0/Q5T8M8/I3L4N8/F8WB63		4.21	0		0	2	MASCOT		T
	R14120_3_2H,6138	K.CDVDIR.K	777.356	0.00325	2	1	49.49	0	0.000846	0|0	Q562R1/P60709/P63261/Q1KLZ0/B3KWQ3/A4UCT3/Q9UE89/Q8WVW5/B7ZAP6/A5GZ75/B4DVQ0/B4E335/B4DW52/V9HVZ7/Q53G76/F1BXA6/Q53G99/Q96DE1/Q6PJ43/Q53GK6/Q96FU6/B4E3A4		4.21	0		0	2	MASCOT		T
	R14120_3_2H,16619	K.DLYANTVLSGGTTMYPGIADR.M	2215.07	-0.00222	2	1	77.08	0	1.16e-06	0|0	P60709/P63261/Q1KLZ0/B3KWQ3/A4UCT3/Q9UE89/Q8WVW5/B7ZAP6/A5GZ75/B4DVQ0/B4E335/B4DW52/V9HVZ7/Q53G76/F1BXA6/Q53G99/Q96DE1/Q6PJ43/Q53GK6/Q96FU6/B4E3A4		4.21	0		0	2	MASCOT		T
	R14120_3_2H,16624	K.DLYANTVLSGGTTMYPGIADR.M	2215.07	-0.00549	3	1	80.28	0	5.53e-07	0|0	P60709/P63261/Q1KLZ0/B3KWQ3/A4UCT3/Q9UE89/Q8WVW5/B7ZAP6/A5GZ75/B4DVQ0/B4E335/B4DW52/V9HVZ7/Q53G76/F1BXA6/Q53G99/Q96DE1/Q6PJ43/Q53GK6/Q96FU6/B4E3A4		4.21	0		0	2	MASCOT		T
	R14120_3_2H,5185	K.DSYVGDEAQSK.R	1198.52	0.00385	2	1	39.04	0	0.00255	0|0	P62736/P60709/P68032/P63261/P63267/P68133/D2JYH4/Q1KLZ0/G5E9R0/B7Z6I1/C9JTX5/K7EM38/B4DUI8/Q7Z7J6/Q8WVW5/A8K3K1/J3KT65/B4DVQ0/B7Z6P1/C9JFL5/B4E335/B3KUD3/C9JZR7/Q53G76/A6NL76/B8ZZJ2/F6UVQ4/Q53G99/F6QUT6/I3L3R2/I3L1U9/E7EVS6/Q53GK6/A1E282/B4E3A4/C9JUM1/I3L3I0/B3KW67/Q5T8M7/Q5T8M8/F8WB63		4.03	0		0	2	MASCOT		T
	R14120_3_2H,5742	K.DSYVGDEAQSK.R	1198.52	-0.00111	2	1	45.75	0	0.000549	0|0	P62736/P60709/P68032/P63261/P63267/P68133/D2JYH4/Q1KLZ0/G5E9R0/B7Z6I1/C9JTX5/K7EM38/B4DUI8/Q7Z7J6/Q8WVW5/A8K3K1/J3KT65/B4DVQ0/B7Z6P1/C9JFL5/B4E335/B3KUD3/C9JZR7/Q53G76/A6NL76/B8ZZJ2/F6UVQ4/Q53G99/F6QUT6/I3L3R2/I3L1U9/E7EVS6/Q53GK6/A1E282/B4E3A4/C9JUM1/I3L3I0/B3KW67/Q5T8M7/Q5T8M8/F8WB63		4.03	0		0	2	MASCOT		T
	R14120_3_2H,10904	K.EITALAPSTMK.I	1161.62	-0.00452	2	1	44.59	0	0.00313	0|0	P62736/P60709/P68032/P63261/P63267/P68133/D2JYH4/Q1KLZ0/B3KWQ3/B4DUI8/Q7Z7J6/A4UCT3/Q9UE89/Q8WVW5/A8K3K1/B7ZAP6/A5GZ75/B4DVQ0/Q13707/B7Z6P1/B4E335/B3KUD3/B4DW52/Q53G76/F1BXA6/B3KPP5/A6NL76/Q53G99/Q96DE1/Q6PJ43/Q53GK6/Q96FU6/B4E3A4/Q5T8M7/Q5T8M8		6.1	0		0	2	MASCOT		T
	R14120_3_2H,11207	K.EITALAPSTMK.I	1161.62	-0.00202	2	1	41.78	0	0.00593	0|0	P62736/P60709/P68032/P63261/P63267/P68133/D2JYH4/Q1KLZ0/B3KWQ3/B4DUI8/Q7Z7J6/A4UCT3/Q9UE89/Q8WVW5/A8K3K1/B7ZAP6/A5GZ75/B4DVQ0/Q13707/B7Z6P1/B4E335/B3KUD3/B4DW52/Q53G76/F1BXA6/B3KPP5/A6NL76/Q53G99/Q96DE1/Q6PJ43/Q53GK6/Q96FU6/B4E3A4/Q5T8M7/Q5T8M8		6.1	0		0	2	MASCOT		T
	R14120_3_2H,7175	K.IIAPPER.K ! K.IIAPPER.R	795.472	-0.00044	2	1	41.9	0	0.00334	0|0	P62736/Q562R1/P60709/P68032/P63261/P63267/P68133/D2JYH4/Q1KLZ0/B3KWQ3/B4DUI8/Q7Z7J6/A4UCT3/Q8WVW5/B7ZAP6/A5GZ75/B4DVQ0/B7Z6P1/B4E335/B3KUD3/B4DW52/V9HVZ7/Q53G76/F1BXA6/B3KPP5/A6NL76/Q53G99/Q96DE1/Q6PJ43/Q53GK6/Q96FU6/B4E3A4/B3KW67/Q5T8M7/Q5T8M8 ! A8K3K1		6	0		0	2	MASCOT		T
	R14120_3_2H,7383	K.IIAPPER.K ! K.IIAPPER.R	795.472	-0.00098	2	1	42.16	0	0.00168	0|0	P62736/Q562R1/P60709/P68032/P63261/P63267/P68133/D2JYH4/Q1KLZ0/B3KWQ3/B4DUI8/Q7Z7J6/A4UCT3/Q8WVW5/B7ZAP6/A5GZ75/B4DVQ0/B7Z6P1/B4E335/B3KUD3/B4DW52/V9HVZ7/Q53G76/F1BXA6/B3KPP5/A6NL76/Q53G99/Q96DE1/Q6PJ43/Q53GK6/Q96FU6/B4E3A4/B3KW67/Q5T8M7/Q5T8M8 ! A8K3K1		6	0		0	2	MASCOT		T
	R14120_3_2H,7934	K.QEYDESGPSIVHR.K	1516.7	-1e-05	2	1	85.96	0	1.01e-07	0|0	Q9BYX7/P60709/P63261/Q6S8J3/A5A3E0/P0CG38/P0CG39/Q1KLZ0/B3KWQ3/Q8WVW5/B7ZAP6/B4DVQ0/B4E335/B4DW52/V9HVZ7/Q53G76/Q53G99/Q96DE1/Q6PJ43/Q53GK6/Q96FU6/B4E3A4/L0R5C4		4.65	0		0	2	MASCOT		T
	R14120_3_2H,14236	K.SYELPDGQVITIGNER.F ! R.SYELPDGQVITIGNER.F	1790.89	-0.00082	2	1	43.98	0	0.00326	0|0	P62736/Q9BYX7/P60709/P68032/P63261/P63267/P68133/Q6S8J3/A5A3E0/D2JYH4/Q1KLZ0/B3KWQ3/K4EQ44/B4DUI8/A4UCT3/Q8WVW5/A8K3K1/B7ZAP6/A5GZ75/B4DVQ0/Q13707/G8FSY7/B7Z6P1/B4E335/B3KUD3/B4DW52/V9HVZ7/Q53G76/F1BXA6/B3KPP5/A6NL76/K4ENJ5/K4EP00/Q53G99/Q96DE1/Q6PJ43/Q53GK6/Q96FU6/B4E3A4/B3KW67/Q5T8M7/Q5T8M8 ! Q562R1		4.14	0		0	2	MASCOT		T
	R14120_3_2H,15026	K.SYELPDGQVITIGNER.F ! R.SYELPDGQVITIGNER.F	1790.89	-0.00082	2	1	58.96	0	0.000103	0|0	P62736/Q9BYX7/P60709/P68032/P63261/P63267/P68133/Q6S8J3/A5A3E0/D2JYH4/Q1KLZ0/B3KWQ3/K4EQ44/B4DUI8/A4UCT3/Q8WVW5/A8K3K1/B7ZAP6/A5GZ75/B4DVQ0/Q13707/G8FSY7/B7Z6P1/B4E335/B3KUD3/B4DW52/V9HVZ7/Q53G76/F1BXA6/B3KPP5/A6NL76/K4ENJ5/K4EP00/Q53G99/Q96DE1/Q6PJ43/Q53GK6/Q96FU6/B4E3A4/B3KW67/Q5T8M7/Q5T8M8 ! Q562R1		4.14	0		0	2	MASCOT		T
	R14120_3_2H,15099	K.SYELPDGQVITIGNER.F ! R.SYELPDGQVITIGNER.F	1790.89	-0.01354	3	1	66.51	0	1.89e-05	0|0	P62736/Q9BYX7/P60709/P68032/P63261/P63267/P68133/Q6S8J3/A5A3E0/D2JYH4/Q1KLZ0/B3KWQ3/K4EQ44/B4DUI8/A4UCT3/Q8WVW5/A8K3K1/B7ZAP6/A5GZ75/B4DVQ0/Q13707/G8FSY7/B7Z6P1/B4E335/B3KUD3/B4DW52/V9HVZ7/Q53G76/F1BXA6/B3KPP5/A6NL76/K4ENJ5/K4EP00/Q53G99/Q96DE1/Q6PJ43/Q53GK6/Q96FU6/B4E3A4/B3KW67/Q5T8M7/Q5T8M8 ! Q562R1		4.14	0		0	2	MASCOT		T
	R14120_3_2H,15317	K.SYELPDGQVITIGNER.F ! R.SYELPDGQVITIGNER.F	1790.89	-0.00072	2	1	55.84	0	0.000213	0|0	P62736/Q9BYX7/P60709/P68032/P63261/P63267/P68133/Q6S8J3/A5A3E0/D2JYH4/Q1KLZ0/B3KWQ3/K4EQ44/B4DUI8/A4UCT3/Q8WVW5/A8K3K1/B7ZAP6/A5GZ75/B4DVQ0/Q13707/G8FSY7/B7Z6P1/B4E335/B3KUD3/B4DW52/V9HVZ7/Q53G76/F1BXA6/B3KPP5/A6NL76/K4ENJ5/K4EP00/Q53G99/Q96DE1/Q6PJ43/Q53GK6/Q96FU6/B4E3A4/B3KW67/Q5T8M7/Q5T8M8 ! Q562R1		4.14	0		0	2	MASCOT		T
	R14120_3_2H,14983	R.DLTDYLMK.I	998.486	-0.00097	2	1	33.82	0	0.0176	0|0	P62736/Q562R1/P60709/P68032/P63261/P63267/P68133/D2JYH4/Q1KLZ0/B3KWQ3/K4EQ44/B4DUI8/A0AUL6/Q8WVW5/A8K3K1/B7ZAP6/Q13707/B7Z6P1/B4E335/B3KUD3/B4DW52/V9HVZ7/Q53G76/K4ENJ5/K4EP00/Q53G99/I3L1U9/Q6PJ43/Q53GK6/B4E3A4/I3L3I0/B3KW67/Q5T8M7/I3L4N8		4.21	0		0	2	MASCOT		T
	R14120_3_2H,8978	R.GYSFTTTAER.E	1132.53	-0.00135	2	1	42.54	0	0.00212	0|0	P60709/P63261/Q1KLZ0/B3KWQ3/Q8WVW5/B7ZAP6/B4DVQ0/B4E335/B4DW52/V9HVZ7/Q53G76/Q53G99/I3L1U9/Q6PJ43/Q53GK6/B4E3A4/I3L3I0/I3L4N8		6	0		0	2	MASCOT		T
	R14120_3_2H,9482	R.GYSFTTTAER.E	1132.53	-0.0058	2	1	27.43	0	0.0722	0|0	P60709/P63261/Q1KLZ0/B3KWQ3/Q8WVW5/B7ZAP6/B4DVQ0/B4E335/B4DW52/V9HVZ7/Q53G76/Q53G99/I3L1U9/Q6PJ43/Q53GK6/B4E3A4/I3L3I0/I3L4N8		6	0		0	2	MASCOT		T
	R14120_3_2H,5583	R.HQGVM*VGMGQK.D	1187.57	-0.00673	2	1	28.89	0	0.228	0|0	P62736/Q562R1/P60709/P68032/P63261/P63267/P68133/D2JYH4/Q1KLZ0/G5E9R0/B7Z6I1/C9JTX5/K7EM38/Q7Z7J6/Q8WVW5/A8K3K1/J3KT65/B4DVQ0/Q13707/B7Z6P1/C9JFL5/B4E335/B3KUD3/C9JZR7/Q53G76/A6NL76/B8ZZJ2/F6UVQ4/Q53G99/F6QUT6/I3L3R2/I3L1U9/E7EVS6/Q53GK6/A1E282/B4E3A4/C9JUM1/I3L3I0/B3KW67/Q5T8M7/Q5T8M8/F8WB63		8.76	0	15.994919 Oxidation (M)	0	2	MASCOT		T
	R14120_3_2H,5603	R.HQGVM*VGMGQK.D	1187.57	-0.00241	3	1	25.65	0	0.177	0|0	P62736/Q562R1/P60709/P68032/P63261/P63267/P68133/D2JYH4/Q1KLZ0/G5E9R0/B7Z6I1/C9JTX5/K7EM38/Q7Z7J6/Q8WVW5/A8K3K1/J3KT65/B4DVQ0/Q13707/B7Z6P1/C9JFL5/B4E335/B3KUD3/C9JZR7/Q53G76/A6NL76/B8ZZJ2/F6UVQ4/Q53G99/F6QUT6/I3L3R2/I3L1U9/E7EVS6/Q53GK6/A1E282/B4E3A4/C9JUM1/I3L3I0/B3KW67/Q5T8M7/Q5T8M8/F8WB63		8.76	0	15.994919 Oxidation (M)	0	2	MASCOT		T
	R14120_3_2H,5831	R.HQGVM*VGMGQK.D	1187.57	-0.00673	2	1	36	0	0.0443	0|0	P62736/Q562R1/P60709/P68032/P63261/P63267/P68133/D2JYH4/Q1KLZ0/G5E9R0/B7Z6I1/C9JTX5/K7EM38/Q7Z7J6/Q8WVW5/A8K3K1/J3KT65/B4DVQ0/Q13707/B7Z6P1/C9JFL5/B4E335/B3KUD3/C9JZR7/Q53G76/A6NL76/B8ZZJ2/F6UVQ4/Q53G99/F6QUT6/I3L3R2/I3L1U9/E7EVS6/Q53GK6/A1E282/B4E3A4/C9JUM1/I3L3I0/B3KW67/Q5T8M7/Q5T8M8/F8WB63		8.76	0	15.994919 Oxidation (M)	0	2	MASCOT		T
	R14120_3_2H,6023	R.HQGVM*VGMGQK.D	1187.57	-0.00673	2	1	29.94	0	0.179	0|0	P62736/Q562R1/P60709/P68032/P63261/P63267/P68133/D2JYH4/Q1KLZ0/G5E9R0/B7Z6I1/C9JTX5/K7EM38/Q7Z7J6/Q8WVW5/A8K3K1/J3KT65/B4DVQ0/Q13707/B7Z6P1/C9JFL5/B4E335/B3KUD3/C9JZR7/Q53G76/A6NL76/B8ZZJ2/F6UVQ4/Q53G99/F6QUT6/I3L3R2/I3L1U9/E7EVS6/Q53GK6/A1E282/B4E3A4/C9JUM1/I3L3I0/B3KW67/Q5T8M7/Q5T8M8/F8WB63		8.76	0	15.994919 Oxidation (M)	0	2	MASCOT		T
	R14120_3_2H,4676	R.HQGVMVGM*GQK.D	1187.57	-0.00203	2	1	67.2	0	1.24e-05	0|0	P62736/Q562R1/P60709/P68032/P63261/P63267/P68133/D2JYH4/Q1KLZ0/G5E9R0/B7Z6I1/C9JTX5/K7EM38/Q7Z7J6/Q8WVW5/A8K3K1/J3KT65/B4DVQ0/Q13707/B7Z6P1/C9JFL5/B4E335/B3KUD3/C9JZR7/Q53G76/A6NL76/B8ZZJ2/F6UVQ4/Q53G99/F6QUT6/I3L3R2/I3L1U9/E7EVS6/Q53GK6/A1E282/B4E3A4/C9JUM1/I3L3I0/B3KW67/Q5T8M7/Q5T8M8/F8WB63		8.76	0	15.994919 Oxidation (M)	0	2	MASCOT		T
	R14120_3_2H,4905	R.HQGVMVGM*GQK.D	1187.57	-0.00543	2	1	20.94	0	0.544	0|0	P62736/Q562R1/P60709/P68032/P63261/P63267/P68133/D2JYH4/Q1KLZ0/G5E9R0/B7Z6I1/C9JTX5/K7EM38/Q7Z7J6/Q8WVW5/A8K3K1/J3KT65/B4DVQ0/Q13707/B7Z6P1/C9JFL5/B4E335/B3KUD3/C9JZR7/Q53G76/A6NL76/B8ZZJ2/F6UVQ4/Q53G99/F6QUT6/I3L3R2/I3L1U9/E7EVS6/Q53GK6/A1E282/B4E3A4/C9JUM1/I3L3I0/B3KW67/Q5T8M7/Q5T8M8/F8WB63		8.76	0	15.994919 Oxidation (M)	0	2	MASCOT		T
	R14120_3_2H,6854	R.HQGVMVGMGQK.D	1171.57	-0.00165	2	1	44.83	0	0.00424	0|0	P62736/Q562R1/P60709/P68032/P63261/P63267/P68133/D2JYH4/Q1KLZ0/G5E9R0/B7Z6I1/C9JTX5/K7EM38/Q7Z7J6/Q8WVW5/A8K3K1/J3KT65/B4DVQ0/Q13707/B7Z6P1/C9JFL5/B4E335/B3KUD3/C9JZR7/Q53G76/A6NL76/B8ZZJ2/F6UVQ4/Q53G99/F6QUT6/I3L3R2/I3L1U9/E7EVS6/Q53GK6/A1E282/B4E3A4/C9JUM1/I3L3I0/B3KW67/Q5T8M7/Q5T8M8/F8WB63		8.76	0		0	2	MASCOT		T
	R14120_3_2H,6908	R.HQGVMVGMGQK.D	1171.57	-0.00067	3	1	33.58	0	0.0204	0|0	P62736/Q562R1/P60709/P68032/P63261/P63267/P68133/D2JYH4/Q1KLZ0/G5E9R0/B7Z6I1/C9JTX5/K7EM38/Q7Z7J6/Q8WVW5/A8K3K1/J3KT65/B4DVQ0/Q13707/B7Z6P1/C9JFL5/B4E335/B3KUD3/C9JZR7/Q53G76/A6NL76/B8ZZJ2/F6UVQ4/Q53G99/F6QUT6/I3L3R2/I3L1U9/E7EVS6/Q53GK6/A1E282/B4E3A4/C9JUM1/I3L3I0/B3KW67/Q5T8M7/Q5T8M8/F8WB63		8.76	0		0	2	MASCOT		T
	R14120_3_2H,7113	R.HQGVMVGMGQK.D	1171.57	3e-05	2	1	54.65	0	0.000163	0|0	P62736/Q562R1/P60709/P68032/P63261/P63267/P68133/D2JYH4/Q1KLZ0/G5E9R0/B7Z6I1/C9JTX5/K7EM38/Q7Z7J6/Q8WVW5/A8K3K1/J3KT65/B4DVQ0/Q13707/B7Z6P1/C9JFL5/B4E335/B3KUD3/C9JZR7/Q53G76/A6NL76/B8ZZJ2/F6UVQ4/Q53G99/F6QUT6/I3L3R2/I3L1U9/E7EVS6/Q53GK6/A1E282/B4E3A4/C9JUM1/I3L3I0/B3KW67/Q5T8M7/Q5T8M8/F8WB63		8.76	0		0	2	MASCOT		T
	R14120_3_2H,7160	R.HQGVMVGMGQK.D	1171.57	-0.00153	3	1	35.81	0	0.0121	0|0	P62736/Q562R1/P60709/P68032/P63261/P63267/P68133/D2JYH4/Q1KLZ0/G5E9R0/B7Z6I1/C9JTX5/K7EM38/Q7Z7J6/Q8WVW5/A8K3K1/J3KT65/B4DVQ0/Q13707/B7Z6P1/C9JFL5/B4E335/B3KUD3/C9JZR7/Q53G76/A6NL76/B8ZZJ2/F6UVQ4/Q53G99/F6QUT6/I3L3R2/I3L1U9/E7EVS6/Q53GK6/A1E282/B4E3A4/C9JUM1/I3L3I0/B3KW67/Q5T8M7/Q5T8M8/F8WB63		8.76	0		0	2	MASCOT		T
	R14120_3_2H,7331	R.HQGVMVGMGQK.D	1171.57	-0.00047	2	1	40.78	0	0.00388	0|0	P62736/Q562R1/P60709/P68032/P63261/P63267/P68133/D2JYH4/Q1KLZ0/G5E9R0/B7Z6I1/C9JTX5/K7EM38/Q7Z7J6/Q8WVW5/A8K3K1/J3KT65/B4DVQ0/Q13707/B7Z6P1/C9JFL5/B4E335/B3KUD3/C9JZR7/Q53G76/A6NL76/B8ZZJ2/F6UVQ4/Q53G99/F6QUT6/I3L3R2/I3L1U9/E7EVS6/Q53GK6/A1E282/B4E3A4/C9JUM1/I3L3I0/B3KW67/Q5T8M7/Q5T8M8/F8WB63		8.76	0		0	2	MASCOT		T
	R14120_3_2H,7592	R.HQGVMVGMGQK.D	1171.57	-0.00301	2	1	53.26	0	0.00023	0|0	P62736/Q562R1/P60709/P68032/P63261/P63267/P68133/D2JYH4/Q1KLZ0/G5E9R0/B7Z6I1/C9JTX5/K7EM38/Q7Z7J6/Q8WVW5/A8K3K1/J3KT65/B4DVQ0/Q13707/B7Z6P1/C9JFL5/B4E335/B3KUD3/C9JZR7/Q53G76/A6NL76/B8ZZJ2/F6UVQ4/Q53G99/F6QUT6/I3L3R2/I3L1U9/E7EVS6/Q53GK6/A1E282/B4E3A4/C9JUM1/I3L3I0/B3KW67/Q5T8M7/Q5T8M8/F8WB63		8.76	0		0	2	MASCOT		T
	R14120_3_2H,7859	R.HQGVMVGMGQK.D	1171.57	-0.00503	2	1	31.34	0	0.0361	0|0	P62736/Q562R1/P60709/P68032/P63261/P63267/P68133/D2JYH4/Q1KLZ0/G5E9R0/B7Z6I1/C9JTX5/K7EM38/Q7Z7J6/Q8WVW5/A8K3K1/J3KT65/B4DVQ0/Q13707/B7Z6P1/C9JFL5/B4E335/B3KUD3/C9JZR7/Q53G76/A6NL76/B8ZZJ2/F6UVQ4/Q53G99/F6QUT6/I3L3R2/I3L1U9/E7EVS6/Q53GK6/A1E282/B4E3A4/C9JUM1/I3L3I0/B3KW67/Q5T8M7/Q5T8M8/F8WB63		8.76	0		0	2	MASCOT		T
	R14120_3_2H,12937	R.VAPEEHPVLLTEAPLNPK.A	1954.06	-0.00114	3	1	33.27	0	0.0202	0|0	P60709/P63261/Q562Z7/Q1KLZ0/G5E9R0/Q562L5/Q562P9/K7EM38/Q562P0/Q562U2/Q8WVW5/Q562Z4/Q562Y6/Q562L9/Q562V5/J3KT65/Q562L6/B4DVQ0/Q562N4/Q562N6/Q562N8/B4E335/B4DW52/Q53G76/Q562X9/Q53G99/I3L3R2/I3L1U9/E7EVS6/Q53GK6/Q562N0/Q562S0/A1E282/B4E3A4/I3L3I0/Q562R8/I3L4N8		4.75	0		0	2	MASCOT		T
	R14120_3_2H,12959	R.VAPEEHPVLLTEAPLNPK.A	1954.06	-0.00157	2	1	58.89	0	5.62e-05	0|0	P60709/P63261/Q562Z7/Q1KLZ0/G5E9R0/Q562L5/Q562P9/K7EM38/Q562P0/Q562U2/Q8WVW5/Q562Z4/Q562Y6/Q562L9/Q562V5/J3KT65/Q562L6/B4DVQ0/Q562N4/Q562N6/Q562N8/B4E335/B4DW52/Q53G76/Q562X9/Q53G99/I3L3R2/I3L1U9/E7EVS6/Q53GK6/Q562N0/Q562S0/A1E282/B4E3A4/I3L3I0/Q562R8/I3L4N8		4.75	0		0	2	MASCOT		T
	R14120_3_2H,13238	R.VAPEEHPVLLTEAPLNPK.A	1954.06	-0.01107	3	1	27.91	0	0.0653	0|0	P60709/P63261/Q562Z7/Q1KLZ0/G5E9R0/Q562L5/Q562P9/K7EM38/Q562P0/Q562U2/Q8WVW5/Q562Z4/Q562Y6/Q562L9/Q562V5/J3KT65/Q562L6/B4DVQ0/Q562N4/Q562N6/Q562N8/B4E335/B4DW52/Q53G76/Q562X9/Q53G99/I3L3R2/I3L1U9/E7EVS6/Q53GK6/Q562N0/Q562S0/A1E282/B4E3A4/I3L3I0/Q562R8/I3L4N8		4.75	0		0	2	MASCOT		T
	R14120_3_2H,13547	R.VAPEEHPVLLTEAPLNPK.A	1954.06	-0.01107	3	1	34.76	0	0.0135	0|0	P60709/P63261/Q562Z7/Q1KLZ0/G5E9R0/Q562L5/Q562P9/K7EM38/Q562P0/Q562U2/Q8WVW5/Q562Z4/Q562Y6/Q562L9/Q562V5/J3KT65/Q562L6/B4DVQ0/Q562N4/Q562N6/Q562N8/B4E335/B4DW52/Q53G76/Q562X9/Q53G99/I3L3R2/I3L1U9/E7EVS6/Q53GK6/Q562N0/Q562S0/A1E282/B4E3A4/I3L3I0/Q562R8/I3L4N8		4.75	0		0	2	MASCOT		T
$19-1	tr|Q59EA2|Q59EA2_HUMAN Coronin (Fragment) OS=Homo sapiens PE=2 SV=1	15	12	0.2375	56369	8.48
$19-2	tr|Q53G58|Q53G58_HUMAN Coronin (Fragment) OS=Homo sapiens PE=2 SV=1	15	12	0.2511	53280.5	6.65
$19-3	tr|B3KN06|B3KN06_HUMAN Coronin OS=Homo sapiens PE=2 SV=1	15	12	0.2511	53223.4	6.48
$19-4	tr|A0A024RBI5|A0A024RBI5_HUMAN Coronin OS=Homo sapiens GN=CORO1C PE=3 SV=1	15	12	0.2511	53248.5	6.65
$19-5	sp|Q9ULV4|COR1C_HUMAN Coronin-1C OS=Homo sapiens GN=CORO1C PE=1 SV=1	15	12	0.2511	53248.5	6.65
	R14120_3_2H,12479	K.CDLISIPK.K	945.507	-0.0017	2	1	21.85	0	0.931	0|0	Q9ULV4/A0A024RBI5/B4E3S0/H0YHL7/Q59EA2/B3KN06/Q53G58/B4DMH3/B7Z9V0		5.83	0		0	2	MASCOT		T
	R14120_3_2H,13226	K.CEPIIMTVPR.K	1215.62	-0.01031	2	1	32.13	0	0.122	0|0	Q9ULV4/Q6QEF8/A0A024RBI5/B4E3S0/B3KSZ9/H0YHL7/J3QLV6/Q59EA2/B3KN06/Q53G58/J3KSS5/B3KRY9/B7Z9V0		6	0		0	2	MASCOT		T
	R14120_3_2H,4479	K.DTICNQDER.I	1150.48	0.0066	2	1	25.96	0	0.0317	0|0	Q9ULV4/A0A024RBI5/B4E3S0/H0YHL7/Q59EA2/B3KN06/Q53G58/B4DMH3/B7Z9V0		4.03	0		0	2	MASCOT		T
	R14120_3_2H,14668	K.NADPILISLK.H	1083.64	-0.00292	2	1	40.07	0	0.0029	0|0	Q9ULV4/A0A024RBI5/B4E3S0/H0YHL7/Q59EA2/B3KN06/Q53G58/B4DMH3/B7Z9V0		5.84	0		0	2	MASCOT		T
	R14120_3_2H,6350	K.NDQCYDDIR.V	1198.48	-0.00162	2	1	21.11	0	0.0573	0|0	Q9ULV4/A0A024RBI5/F8VTT6/F8VRE9/F8VVB7/Q59EA2/B3KN06/Q53G58/B4DMH3/F8W1H8/F8VSA4/F8VUX3		3.93	0		0	2	MASCOT		T
	R14120_3_2H,7491	K.NDQCYDDIR.V	1198.48	-0.00122	2	1	48.27	0	0.00011	0|0	Q9ULV4/A0A024RBI5/F8VTT6/F8VRE9/F8VVB7/Q59EA2/B3KN06/Q53G58/B4DMH3/F8W1H8/F8VSA4/F8VUX3		3.93	0		0	2	MASCOT		T
	R14120_3_2H,6969	K.NILDSKPTANK.K	1200.66	-0.00234	2	1	53.36	0	0.000612	0|0	Q9ULV4/A0A024RBI5/B4E3S0/H0YHL7/Q59EA2/B3KN06/Q53G58/B4DMH3/B7Z9V0		8.59	0		0	2	MASCOT		T
	R14120_3_2H,6987	K.NILDSKPTANK.K	1200.66	-0.00206	3	1	24.31	0	0.492	0|0	Q9ULV4/A0A024RBI5/B4E3S0/H0YHL7/Q59EA2/B3KN06/Q53G58/B4DMH3/B7Z9V0		8.59	0		0	2	MASCOT		T
	R14120_3_2H,4825	K.TTDTASVQNEAK.L	1264.6	-0.00386	2	1	52.48	0	0.000306	0|0	Q9ULV4/A0A024RBI5/B4E3S0/H0YHL7/Q59EA2/B3KN06/Q53G58/B4DMH3/B7Z9V0		4.37	0		0	2	MASCOT		T
	R14120_3_2H,5672	R.HVFGQAVK.N	885.494	-0.00134	2	1	27.23	0	0.0808	0|0	Q9ULV4/A0A024RBI5/F8VTT6/F8VRE9/F8VVB7/Q59EA2/B3KN06/Q53G58/B4DMH3/F8W1H8/F8VSA4/F8VUX3		8.76	0		0	2	MASCOT		T
	R14120_3_2H,3525	R.KQEIVAEK.E	944.541	0.00135	2	1	59.15	0	0.000109	0|0	Q9ULV4/A0A024RBI5/B4E3S0/F8VV53/Q59EA2/B3KN06/Q53G58/B4DMH3/B7Z9V0		6.14	1		0	2	MASCOT		T
	R14120_3_2H,7240	R.NGSLICTASK.D	1050.52	-0.00792	2	1	43.43	0	0.00337	0|0	Q9ULV4/A0A024RBI5/B4E3S0/F8VV53/Q59EA2/B3KN06/Q53G58/B4DMH3/B7Z9V0		8.22	0		0	2	MASCOT		T
	R14120_3_2H,11409	R.VGIVAWHPTAR.N	1206.67	-0.00012	2	1	59.55	0	6.96e-05	0|0	Q9ULV4/A0A024RBI5/B4E3S0/F8VTT6/F8VRE9/F8VVB7/F8VV53/Q59EA2/B3KN06/Q53G58/F8W1H8/F8VSA4/F8VUX3		9.73	0		0	2	MASCOT		T
	R14120_3_2H,11418	R.VGIVAWHPTAR.N	1206.67	-0.00155	3	1	38.21	0	0.00917	0|0	Q9ULV4/A0A024RBI5/B4E3S0/F8VTT6/F8VRE9/F8VVB7/F8VV53/Q59EA2/B3KN06/Q53G58/F8W1H8/F8VSA4/F8VUX3		9.73	0		0	2	MASCOT		T
	R14120_3_2H,13917	R.VTWDSSFCAVNPR.F	1538.71	-0.00707	2	1	46.44	0	0.000972	0|0	Q9ULV4/A0A024RBI5/F8VTT6/F8VRE9/F8VVB7/Q59EA2/B3KN06/Q53G58/B4DMH3/F8W1H8/F8VSA4/F8VUX3		5.8	0		0	2	MASCOT		T
$20-1	tr|B2RDE1|B2RDE1_HUMAN cDNA, FLJ96568, highly similar to Homo sapiens tropomyosin 3 (TPM3), mRNA OS=Homo sapiens PE=2 SV=1	14	12	0.4073	29017.3	4.72
$20-2	tr|Q5HYB6|Q5HYB6_HUMAN Epididymis luminal protein 189 OS=Homo sapiens GN=DKFZp686J1372 PE=2 SV=1	14	12	0.4353	27175.2	4.71
$20-3	tr|Q5VU59|Q5VU59_HUMAN Uncharacterized protein OS=Homo sapiens GN=TPM3 PE=1 SV=1	14	12	0.4353	27174.3	4.77
	R14120_3_2H,4444	K.CLSAAEEK.Y	907.419	-0.00026	2	1	32.48	0	0.0297	0|0	Q5HYB6/A0A024R4K5/J3KN67/Q8NAG3/Q5VU59/Q6LDX7/B4DQ80/B2RDE1/B4DWT5/Q5VU61/M1VPF4/Q8NI98		4.53	0		0	2	MASCOT		T
	R14120_3_2H,3302	K.HIAEEADR.K	940.448	-0.00447	2	1	32.36	0	0.0236	0|0	P06753/P67936/Q5VU62/Q5HYB6/Q8NAH0/V9HW56/K7EPV9/K7ENT6/J3KN67/Q8NAG3/K7ERG3/Q5VU59/B4DQ80/B2RDE1/B4DWT5/Q5VU61/K7EMU5/M1VPF4/K7EP68		4.65	0		0	2	MASCOT		T
	R14120_3_2H,3470	K.HIAEEADR.K	940.448	-0.00447	2	1	25.36	0	0.118	0|0	P06753/P67936/Q5VU62/Q5HYB6/Q8NAH0/V9HW56/K7EPV9/K7ENT6/J3KN67/Q8NAG3/K7ERG3/Q5VU59/B4DQ80/B2RDE1/B4DWT5/Q5VU61/K7EMU5/M1VPF4/K7EP68		4.65	0		0	2	MASCOT		T
	R14120_3_2H,9647	K.IQVLQQQADDAEER.A	1642.8	-0.00964	2	1	110.14	0	6.79e-10	0|0	Q5HYB6/D6RFM2/D6R904/Q8NAG3/Q5VU59/B2RDE1/B4DWT5/Q5VU61		3.92	0		0	2	MASCOT		T
	R14120_3_2H,1568	K.LEEAEK.E ! K.LEEAEK.A	718.362	-0.00102	2	1	23.01	0	0.368	0|0	Q8ND24/A0A024R3D4/E9PN76 ! P09493/P07951/P06753/P67936/B7Z596/Q6ZN40/Q5HYB6/D9YZV5/H7BYY1/Q8NAH0/B7Z722/V9HW56/Q15657/V9HW25/Q5TCU8/Q59GR8/K7ENT6/A0A024R5W6/A7XZE4/Q8TCG4/J3KN67/D6R904/H0YNC7/Q1ZYL5/K7ERG3/B4DTK3/Q5VU59/F5H7S3/B2RDE1/D9YZV4/Q5TCU3/Q5VU61/H0YK48/H0YL80/H0YL52/D9YZV7/M1VPF4/B4DVY2/K7EP68/B4E3P1/B4DGC2/H0YKP3/H0YKX5		4.25	0		0	2	MASCOT		T
	R14120_3_2H,1684	K.LEEAEK.E ! K.LEEAEK.A	718.362	-0.0006	2	1	20.99	0	0.585	0|0	Q8ND24/A0A024R3D4/E9PN76 ! P09493/P07951/P06753/P67936/B7Z596/Q6ZN40/Q5HYB6/D9YZV5/H7BYY1/Q8NAH0/B7Z722/V9HW56/Q15657/V9HW25/Q5TCU8/Q59GR8/K7ENT6/A0A024R5W6/A7XZE4/Q8TCG4/J3KN67/D6R904/H0YNC7/Q1ZYL5/K7ERG3/B4DTK3/Q5VU59/F5H7S3/B2RDE1/D9YZV4/Q5TCU3/Q5VU61/H0YK48/H0YL80/H0YL52/D9YZV7/M1VPF4/B4DVY2/K7EP68/B4E3P1/B4DGC2/H0YKP3/H0YKX5		4.25	0		0	2	MASCOT		T
	R14120_3_2H,13005	K.MEIQEIQLK.E ! K.MELQEIQLK.E	1131.61	-0.00192	2	1	36.9	0	0.0192	0|0	P09493/B7Z596/Q6ZN40/D9YZV5/H7BYY1/B7Z722/Q15657/Q59GR8/A0A024R5W6/Q8TCG4/H0YNC7/Q1ZYL5/F5H7S3/D9YZV4/H0YK20/H0YK48/H0YL42/H0YL80/H0YL52/D9YZV7/H0YKX5 ! P06753/Q5VU62/Q5HYB6/Q8NAH0/J3KN67/Q8NAG3/Q5VU59/B4DQ80/B2RDE1/B4DWT5/Q5VU61/M1VPF4		4.53	0		0	2	MASCOT		T
	R14120_3_2H,7529	K.TIDDLEDK.L	948.452	-0.00104	2	1	45.93	0	0.00134	0|0	Q5HYB6/A0A024R4K5/J3KN67/Q8NAG3/Q5VU59/B4DQ80/B2RDE1/B4DWT5/Q5VU61/Q8NI98		3.84	0		0	2	MASCOT		T
	R14120_3_2H,5037	R.AEFAER.S ! R.AEFAER.T	722.347	-0.00133	2	1	25.87	0	0.141	0|0	P09493/P07951/P06753/O15513/Q5VU62/B7Z596/Q6ZN40/Q5HYB6/D9YZV5/H7BYY1/Q8NAH0/B7Z722/Q15657/V9HW25/Q5TCU8/Q59GR8/C9IZA2/V9HVX8/A0A024R5W6/A7XZE4/Q8TCG4/J3KN67/Q8NAG3/H0YNC7/Q1ZYL5/Q5VU59/Q6LDX7/B4DQ80/F5H7S3/B2RDE1/D9YZV4/B4DWT5/Q5TCU3/Q5VU61/H0YK48/H0YL52/D9YZV7/M1VPF4/Q8NI98/U3KQK2 ! P67936/V9HW56/K7EPB9/B4DVY2/B4DTB1/K7EQW8		4.53	0		0	2	MASCOT		T
	R14120_3_2H,3677	R.AELAESR.C	775.394	0.0017	2	1	47.39	0	0.00333	0|0	Q5HYB6/J3KN67/Q8NAG3/Q5VU59/Q6LDX7/B4DQ80/B2RDE1/B4DWT5/Q5VU61/M1VPF4		4.53	0		0	2	MASCOT		T
	R14120_3_2H,8810	R.EQAEAEVASLNR.R	1316.64	-0.00296	2	1	24.69	0	0.202	0|0	Q5HYB6/D6R904/Q5VU59/B2RDE1		4.25	0		0	2	MASCOT		T
	R14120_3_2H,12750	R.IQLVEEELDR.A	1243.65	-0.00131	2	1	74.04	0	2.65e-06	0|0	P09493/P07951/P06753/P67936/B7Z596/Q6ZN40/Q5HYB6/D9YZV5/H7BYY1/B7Z722/V9HW56/Q15657/V9HW25/Q5TCU8/Q59GR8/C9IZA2/K7ENT6/A0A024R5W6/A7XZE4/Q8TCG4/J3KN67/D6R904/H0YNC7/Q1ZYL5/K7ERG3/B4DTK3/Q5VU59/F5H7S3/B2RDE1/D9YZV4/Q5TCU3/H0YK48/H0YL80/H0YL52/D9YZV7/M1VPF4/B4DVY2/K7EP68/B4DTB1/B4DGC2/H0YKP3/H0YKX5		4	0		0	2	MASCOT		T
	R14120_3_2H,5946	R.LATALQK.L	744.461	-0.00043	2	1	31.22	0	0.0752	0|0	P09493/P07951/P06753/P67936/B7Z596/Q6ZN40/Q5HYB6/D9YZV5/H7BYY1/Q8NAH0/B7Z722/V9HW56/Q15657/V9HW25/Q5TCU8/Q59GR8/C9IZA2/K7ENT6/A0A024R5W6/A7XZE4/Q8TCG4/J3KN67/D6R904/H0YNC7/Q1ZYL5/K7ERG3/Q5VU59/F5H7S3/B2RDE1/D9YZV4/Q5TCU3/Q5VU61/H0YK48/H0YL80/H0YL52/D9YZV7/M1VPF4/B4DVY2/K7EP68/B4DTB1/B4E3P1/B4DGC2/H0YKP3/H0YKX5		8.75	0		0	2	MASCOT		T
	R14120_3_2H,5647	R.YEEEIK.V ! K.YEEEIK.L ! K.YEEEIK.I	810.388	-0.00123	2	1	29.2	0	0.0521	0|0	P09493/B7Z596/Q6ZN40/D9YZV5/H7BYY1/B7Z722/Q15657/Q59GR8/C9IZA2/A0A024R5W6/Q8TCG4/H0YNC7/Q1ZYL5/F5H7S3/D9YZV4/H0YK48/H0YL42/H0YL52/D9YZV7 ! P07951/P67936/V9HW56/V9HW25/Q5TCU8/K7EPB9/A7XZE4/Q5TCU3/K7EMU5/B4DVY2/B4DTB1/U3KQK2 ! P06753/Q5VU62/Q5HYB6/Q8NAH0/J3KN67/Q8NAG3/Q5VU59/Q6LDX7/B4DQ80/B2RDE1/B4DWT5/Q5VU61/M1VPF4/Q8NI98		4.25	0		0	2	MASCOT		T
$21-1	sp|P11021|GRP78_HUMAN 78 kDa glucose-regulated protein OS=Homo sapiens GN=HSPA5 PE=1 SV=2	13	12	0.2018	72332.1	5.07
$21-2	tr|V9HWB4|V9HWB4_HUMAN Epididymis secretory sperm binding protein Li 89n OS=Homo sapiens GN=HEL-S-89n PE=2 SV=1	13	12	0.2018	72332.1	5.07
	R14120_3_2H,13645	K.DAGTIAGLNVMR.I	1217.63	-0.00205	2	1	54.46	0	0.00084	0|0	P11021/V9HWB4/B4DEF7		5.84	0		0	2	MASCOT		T
	R14120_3_2H,14640	K.ELEEIVQPIISK.L	1397.79	-0.00322	2	1	46.3	0	0.000963	0|0	P11021/V9HWB4		4.25	0		0	2	MASCOT		T
	R14120_3_2H,6407	K.IQQLVK.E	728.466	-0.00058	2	1	24.82	0	0.178	0|0	P11021/V9HWB4		8.75	0		0	2	MASCOT		T
	R14120_3_2H,6151	K.ITITNDQNR.L	1074.55	0.00092	2	1	50.08	0	0.000887	0|0	P11021/V9HWB4		5.84	0		0	2	MASCOT		T
	R14120_3_2H,11528	K.NQLTSNPENTVFDAK.R	1677.81	-6e-05	2	1	83.44	0	6.49e-07	0|0	P11021/V9HWB4/B4DEF7		4.37	0		0	2	MASCOT		T
	R14120_3_2H,7507	K.VLEDSDLK.K	918.478	-0.00118	2	1	43.46	0	0.0043	0|0	P11021/V9HWB4		4.03	0		0	2	MASCOT		T
	R14120_3_2H,6210	K.VYEGERPLTK.D	1191.64	-0.00323	2	1	32.58	0	0.0399	0|0	P11021/V9HWB4		6.11	0		0	2	MASCOT		T
	R14120_3_2H,14898	R.IINEPTAAAIAYGLDK.R ! R.IINEPTAAAIAYGLDK.G ! R.IINEPTAAAIAYGLDK.K ! R.IINEPTAAAIAYGLDK.-	1659.9	0.00245	2	1	80.1	0	2.39e-06	0|0	P11021/V9HWB4/B4DEF7 ! P34931/B2RCQ9/B4DI54/B4DXY3/Q53FA3 ! P54652/P11142/A0A024R6B5/V9HW22/B4DTX2/E9PI65/B3KTV0/E9PKE3/B4E1Q1/E9PN89/Q53HF2/Q96IS6 ! E9PLF4		4.37	0		0	2	MASCOT		T
	R14120_3_2H,14919	R.IINEPTAAAIAYGLDK.R ! R.IINEPTAAAIAYGLDK.G ! R.IINEPTAAAIAYGLDK.K ! R.IINEPTAAAIAYGLDK.-	1659.9	-0.00028	3	1	66.63	0	1.5e-05	0|0	P11021/V9HWB4/B4DEF7 ! P34931/B2RCQ9/B4DI54/B4DXY3/Q53FA3 ! P54652/P11142/A0A024R6B5/V9HW22/B4DTX2/E9PI65/B3KTV0/E9PKE3/B4E1Q1/E9PN89/Q53HF2/Q96IS6 ! E9PLF4		4.37	0		0	2	MASCOT		T
	R14120_3_2H,13059	R.ITPSYVAFTPEGER.L	1566.78	0.00712	2	1	55.61	0	0.00029	0|0	P11021/V9HWB4/B4DEF7		4.53	0		0	2	MASCOT		T
	R14120_3_2H,4714	R.NTVVPTK.K	758.441	-0.0006	2	1	46.3	0	0.00308	0|0	P11021/V9HWB4		8.75	0		0	2	MASCOT		T
	R14120_3_2H,10582	R.TWNDPSVQQDIK.F	1430.69	-0.00107	2	1	49.56	0	0.000641	0|0	P11021/V9HWB4/B4DEF7		4.21	0		0	2	MASCOT		T
	R14120_3_2H,7741	R.VEIIANDQGNR.I ! K.VEIIANDQGNR.T ! R.VEILANDQGNR.T	1228.63	-0.00143	2	1	76.21	0	1.72e-06	0|0	P11021/V9HWB4/B4DEF7 ! P34931/P08107/P54652/P11142/A8K5I0/A0A024R6B5/V9HW22/B4DTX2/E9PI65/B2RCQ9/B4DI39/E9PQQ4/B4DI54/B4DVU9/B3KTV0/E9PKE3/B4DWK5/Q53GZ6/B3KUS2/E9PN25/Q59EJ3/B4E1T6/B4E388/B4DXY3/E9PK54/E9PLF4/B4DFN9/B4DNV4/E9PNE6/B4DNX1/E9PQK7/Q53FA3/Q53HF2/E9PPY6 ! P17066/P48741/Q53FC7/B3KSM6/B2R6X5		4.37	0		0	2	MASCOT		T
$22-1	sp|P67936|TPM4_HUMAN Tropomyosin alpha-4 chain OS=Homo sapiens GN=TPM4 PE=1 SV=3	13	11	0.379	28521.5	4.67
$22-2	tr|V9HW56|V9HW56_HUMAN Epididymis secretory protein Li 108 OS=Homo sapiens GN=HEL-S-108 PE=2 SV=1	13	11	0.379	28521.5	4.67
	R14120_3_2H,7284	K.AEGDVAALNR.R	1015.52	-0.00515	2	1	50.59	0	0.000558	0|0	P67936/V9HW56/B4DVY2/B4DTB1		4.37	0		0	2	MASCOT		T
	R14120_3_2H,10068	K.CGDLEEELK.I ! K.CGDLEEELK.N	1092.49	-0.00498	2	1	28.69	0	0.0391	0|0	P07951/Q5TCU8/Q5TCU3/U3KQK2 ! P67936/V9HW56/K7EPV9/K7ENT6/K7EPB9/K7EMU5/B4DVY2		4	0		0	2	MASCOT		T
	R14120_3_2H,3302	K.HIAEEADR.K	940.448	-0.00447	2	1	32.36	0	0.0236	0|0	P06753/P67936/Q5VU62/Q5HYB6/Q8NAH0/V9HW56/K7EPV9/K7ENT6/J3KN67/Q8NAG3/K7ERG3/Q5VU59/B4DQ80/B2RDE1/B4DWT5/Q5VU61/K7EMU5/M1VPF4/K7EP68		4.65	0		0	2	MASCOT		T
	R14120_3_2H,3470	K.HIAEEADR.K	940.448	-0.00447	2	1	25.36	0	0.118	0|0	P06753/P67936/Q5VU62/Q5HYB6/Q8NAH0/V9HW56/K7EPV9/K7ENT6/J3KN67/Q8NAG3/K7ERG3/Q5VU59/B4DQ80/B2RDE1/B4DWT5/Q5VU61/K7EMU5/M1VPF4/K7EP68		4.65	0		0	2	MASCOT		T
	R14120_3_2H,8668	K.IQALQQQADEAEDR.A	1614.77	0.00239	2	1	60.5	0	4.96e-05	0|0	P67936/V9HW56/B4DVY2/B4DTB1		3.92	0		0	2	MASCOT		T
	R14120_3_2H,1568	K.LEEAEK.E ! K.LEEAEK.A	718.362	-0.00102	2	1	23.01	0	0.368	0|0	Q8ND24/A0A024R3D4/E9PN76 ! P09493/P07951/P06753/P67936/B7Z596/Q6ZN40/Q5HYB6/D9YZV5/H7BYY1/Q8NAH0/B7Z722/V9HW56/Q15657/V9HW25/Q5TCU8/Q59GR8/K7ENT6/A0A024R5W6/A7XZE4/Q8TCG4/J3KN67/D6R904/H0YNC7/Q1ZYL5/K7ERG3/B4DTK3/Q5VU59/F5H7S3/B2RDE1/D9YZV4/Q5TCU3/Q5VU61/H0YK48/H0YL80/H0YL52/D9YZV7/M1VPF4/B4DVY2/K7EP68/B4E3P1/B4DGC2/H0YKP3/H0YKX5		4.25	0		0	2	MASCOT		T
	R14120_3_2H,1684	K.LEEAEK.E ! K.LEEAEK.A	718.362	-0.0006	2	1	20.99	0	0.585	0|0	Q8ND24/A0A024R3D4/E9PN76 ! P09493/P07951/P06753/P67936/B7Z596/Q6ZN40/Q5HYB6/D9YZV5/H7BYY1/Q8NAH0/B7Z722/V9HW56/Q15657/V9HW25/Q5TCU8/Q59GR8/K7ENT6/A0A024R5W6/A7XZE4/Q8TCG4/J3KN67/D6R904/H0YNC7/Q1ZYL5/K7ERG3/B4DTK3/Q5VU59/F5H7S3/B2RDE1/D9YZV4/Q5TCU3/Q5VU61/H0YK48/H0YL80/H0YL52/D9YZV7/M1VPF4/B4DVY2/K7EP68/B4E3P1/B4DGC2/H0YKP3/H0YKX5		4.25	0		0	2	MASCOT		T
	R14120_3_2H,14532	K.LVILEGELER.S ! K.LVILEGELER.A	1170.67	-0.00167	2	1	63.69	0	2.11e-05	0|0	P07951/V9HW25/Q5TCU8/A7XZE4/Q5TCU3/B4E3P1/B4DGC2/U3KQK2 ! P67936/V9HW56/K7EPV9/K7ENT6/K7ERG3/K7EMU5/B4DVY2		4.25	0		0	2	MASCOT		T
	R14120_3_2H,7576	K.TIDDLEEK.L	962.468	-0.00506	2	1	21.7	0	0.531	0|0	P67936/V9HW56/K7EPB9/B4DVY2/B4DTB1		3.92	0		0	2	MASCOT		T
	R14120_3_2H,5037	R.AEFAER.S ! R.AEFAER.T	722.347	-0.00133	2	1	25.87	0	0.141	0|0	P09493/P07951/P06753/O15513/Q5VU62/B7Z596/Q6ZN40/Q5HYB6/D9YZV5/H7BYY1/Q8NAH0/B7Z722/Q15657/V9HW25/Q5TCU8/Q59GR8/C9IZA2/V9HVX8/A0A024R5W6/A7XZE4/Q8TCG4/J3KN67/Q8NAG3/H0YNC7/Q1ZYL5/Q5VU59/Q6LDX7/B4DQ80/F5H7S3/B2RDE1/D9YZV4/B4DWT5/Q5TCU3/Q5VU61/H0YK48/H0YL52/D9YZV7/M1VPF4/Q8NI98/U3KQK2 ! P67936/V9HW56/K7EPB9/B4DVY2/B4DTB1/K7EQW8		4.53	0		0	2	MASCOT		T
	R14120_3_2H,12750	R.IQLVEEELDR.A	1243.65	-0.00131	2	1	74.04	0	2.65e-06	0|0	P09493/P07951/P06753/P67936/B7Z596/Q6ZN40/Q5HYB6/D9YZV5/H7BYY1/B7Z722/V9HW56/Q15657/V9HW25/Q5TCU8/Q59GR8/C9IZA2/K7ENT6/A0A024R5W6/A7XZE4/Q8TCG4/J3KN67/D6R904/H0YNC7/Q1ZYL5/K7ERG3/B4DTK3/Q5VU59/F5H7S3/B2RDE1/D9YZV4/Q5TCU3/H0YK48/H0YL80/H0YL52/D9YZV7/M1VPF4/B4DVY2/K7EP68/B4DTB1/B4DGC2/H0YKP3/H0YKX5		4	0		0	2	MASCOT		T
	R14120_3_2H,5946	R.LATALQK.L	744.461	-0.00043	2	1	31.22	0	0.0752	0|0	P09493/P07951/P06753/P67936/B7Z596/Q6ZN40/Q5HYB6/D9YZV5/H7BYY1/Q8NAH0/B7Z722/V9HW56/Q15657/V9HW25/Q5TCU8/Q59GR8/C9IZA2/K7ENT6/A0A024R5W6/A7XZE4/Q8TCG4/J3KN67/D6R904/H0YNC7/Q1ZYL5/K7ERG3/Q5VU59/F5H7S3/B2RDE1/D9YZV4/Q5TCU3/Q5VU61/H0YK48/H0YL80/H0YL52/D9YZV7/M1VPF4/B4DVY2/K7EP68/B4DTB1/B4E3P1/B4DGC2/H0YKP3/H0YKX5		8.75	0		0	2	MASCOT		T
	R14120_3_2H,5647	R.YEEEIK.V ! K.YEEEIK.L ! K.YEEEIK.I	810.388	-0.00123	2	1	29.2	0	0.0521	0|0	P09493/B7Z596/Q6ZN40/D9YZV5/H7BYY1/B7Z722/Q15657/Q59GR8/C9IZA2/A0A024R5W6/Q8TCG4/H0YNC7/Q1ZYL5/F5H7S3/D9YZV4/H0YK48/H0YL42/H0YL52/D9YZV7 ! P07951/P67936/V9HW56/V9HW25/Q5TCU8/K7EPB9/A7XZE4/Q5TCU3/K7EMU5/B4DVY2/B4DTB1/U3KQK2 ! P06753/Q5VU62/Q5HYB6/Q8NAH0/J3KN67/Q8NAG3/Q5VU59/Q6LDX7/B4DQ80/B2RDE1/B4DWT5/Q5VU61/M1VPF4/Q8NI98		4.25	0		0	2	MASCOT		T
$23-1	tr|A0A024R5Z7|A0A024R5Z7_HUMAN Annexin OS=Homo sapiens GN=ANXA2 PE=3 SV=1	12	11	0.295	38603.6	7.57
$23-2	tr|V9HW65|V9HW65_HUMAN Annexin OS=Homo sapiens GN=HEL-S-270 PE=2 SV=1	12	11	0.295	38575.5	7.57
$23-3	sp|P07355|ANXA2_HUMAN Annexin A2 OS=Homo sapiens GN=ANXA2 PE=1 SV=2	12	11	0.295	38603.6	7.57
	R14120_3_2H,7243	K.ELASALK.S	731.43	-0.00242	2	1	42.67	0	0.00571	0|0	P07355/A6NMY6/H0YKZ7/H0YKS4/A0A024R5Z7/H0YMD0/H0YMT9/H0YKL9/H0YMW4/H0YMU9/H0YLV6/V9HW65/H0YN42/H0YMM1/H0YKX9/H0YM50/B4DNH8		6.1	0		0	2	MASCOT		T
	R14120_3_2H,19618	K.GVDEVTIVNILTNR.S	1542.85	-0.01685	3	1	46.4	0	0.00142	0|0	P07355/H0YKZ7/H0YKS4/A0A024R5Z7/H0YMD0/H0YMT9/H0YKL9/H0YMW4/H0YMU9/H0YLV6/H0YKV8/V9HW65/H0YN42/H0YMD9/H0YMM1/H0YKX9/B4DNH8		4.37	0		0	2	MASCOT		T
	R14120_3_2H,10839	K.LMVALAK.G ! K.LMVALAK.-	745.464	-0.00869	2	1	36.35	0	0.0099	0|0	P07355/A6NMY6/A0A024R5Z7/H0YMD0/H0YNA0/H0YMU9/V9HW65/H0YN28/H0YN42/H0YNP5/H0YL33/B3KRQ1/H0YM50 ! H0YKS4/H0YN52		8.75	0		0	2	MASCOT		T
	R14120_3_2H,17940	K.SYSPYDMLESIR.K	1460.67	-0.00289	2	1	48.89	0	0.000491	0|0	P07355/A6NMY6/A0A024R5Z7/V9HW65/H0YN28/H0YN42/H0YL33/B3KRQ1/H0YM50		4.37	0		0	2	MASCOT		T
	R14120_3_2H,8026	K.TPAQYDASELK.A	1222.59	-0.0012	2	1	61.75	0	4.47e-05	0|0	P07355/A6NMY6/H0YKZ7/H0YKS4/A0A024R5Z7/H0YMD0/H0YMT9/H0YMW4/H0YMU9/H0YLV6/V9HW65/H0YN42/H0YNP5/H0YMM1/H0YKX9/H0YM50/B4DNH8		4.37	0		0	2	MASCOT		T
	R14120_3_2H,14560	K.WISIMTER.S	1035.53	-0.00357	2	1	33.43	0	0.089	0|0	P07355/A6NMY6/A0A024R5Z7/H0YMD0/H0YMU9/V9HW65/H0YN28/H0YN42/H0YNP5/H0YL33/B3KRQ1/H0YM50		6	0		0	2	MASCOT		T
	R14120_3_2H,13012	R.DALNIETAIK.T ! R.DALNIETAIK.-	1087.6	0.00661	2	1	45.86	0	0.00667	0|0	P07355/A6NMY6/H0YKZ7/H0YKS4/A0A024R5Z7/H0YMD0/H0YMT9/H0YKL9/H0YMW4/H0YMU9/H0YLV6/H0YKV8/H0YKN4/V9HW65/H0YN42/H0YMD9/H0YMM1/H0YKX9/B4DNH8 ! H0YNB8		4.37	0		0	2	MASCOT		T
	R14120_3_2H,8569	R.DLYDAGVK.R	880.441	0.00834	2	1	36.66	0	0.0135	0|0	P07355/A0A024R5Z7/H0YMD0/H0YMU9/V9HW65/H0YN28/H0YN42/H0YNP5/H0YL33/B3KRQ1/H0YM50		4.21	0		0	2	MASCOT		T
	R14120_3_2H,6341	R.LYDSMK.G ! R.LYDSMK.Q ! R.LYDSMK.-	756.36	0.00691	2	1	25.48	0	0.0682	0|0	P07355/A0A024R5Z7/V9HW65 ! B3KRQ1 ! H0YM50		5.84	0		0	2	MASCOT		T
	R14120_3_2H,6246	R.SEVDM*LK.I	837.402	0.00325	2	1	20.58	0	0.441	0|0	P07355/A6NMY6/A0A024R5Z7/V9HW65/B4DNH8		4.37	0	15.994919 Oxidation (M)	0	2	MASCOT		T
	R14120_3_2H,8694	R.SEVDMLK.I	821.407	-0.00077	2	1	38.82	0	0.00883	0|0	P07355/A6NMY6/A0A024R5Z7/V9HW65/B4DNH8		4.37	0		0	2	MASCOT		T
	R14120_3_2H,7882	R.TNQELQEINR.V ! R.TNQELQEINR.I	1244.62	-0.0014	2	1	63.9	0	2.87e-05	0|0	P07355/A6NMY6/H0YKS4/A0A024R5Z7/H0YMD0/H0YNA0/H0YMU9/H0YLE2/V9HW65/H0YN28/H0YN42/H0YNP5/H0YN52/H0YL33/H0YMM1/B3KRQ1/H0YM50 ! B4DNH8		4.53	0		0	2	MASCOT		T
$24-1	sp|P22626|ROA2_HUMAN Heterogeneous nuclear ribonucleoproteins A2/B1 OS=Homo sapiens GN=HNRNPA2B1 PE=1 SV=2	12	11	0.3201	37429.2	8.97
$24-2	tr|A0A024RA27|A0A024RA27_HUMAN Heterogeneous nuclear ribonucleoprotein A2/B1, isoform CRA_b OS=Homo sapiens GN=HNRPA2B1 PE=4 SV=1	12	11	0.3314	36005.6	8.67
$24-3	tr|A0A024RA61|A0A024RA61_HUMAN Heterogeneous nuclear ribonucleoprotein A2/B1, isoform CRA_c OS=Homo sapiens GN=HNRPA2B1 PE=4 SV=1	12	11	0.3201	37429.2	8.97
	R14120_3_2H,14517	K.IDTIEIITDR.Q	1188.65	-0.00145	2	1	69.01	0	1.13e-05	0|0	P22626/A0A024RA27/A0A024RA61/A0A024RA28/I6L957		4.03	0		0	2	MASCOT		T
	R14120_3_2H,10759	K.IFVGGIK.E ! K.LFVGGIK.E ! K.LFVGGLK.G	733.461	-0.00057	2	1	33.56	0	0.0109	0|0	Q32P51/P09651/P51991/A0A024RAZ7/A0A024RB53/B4DDB6/A0A024RC46/Q9BSM5/Q6IPF2/Q0VAC0/F8W6I7/F8VYN5/A0A024QZ98/F8VTQ5/F8VZ49/B4E3E6 ! P22626/A0A024RA27/A0A024RA61/A0A024RA28/I6L957 ! Q13151		8.75	0		0	2	MASCOT		T
	R14120_3_2H,11468	K.IFVGGIK.E ! K.LFVGGIK.E ! K.LFVGGLK.G	733.461	-0.00055	2	1	33.21	0	0.0118	0|0	Q32P51/P09651/P51991/A0A024RAZ7/A0A024RB53/B4DDB6/A0A024RC46/Q9BSM5/Q6IPF2/Q0VAC0/F8W6I7/F8VYN5/A0A024QZ98/F8VTQ5/F8VZ49/B4E3E6 ! P22626/A0A024RA27/A0A024RA61/A0A024RA28/I6L957 ! Q13151		8.75	0		0	2	MASCOT		T
	R14120_3_2H,19249	K.LFIGGLSFETTEESLR.N	1798.92	-0.00768	2	1	45.49	0	0.00191	0|0	P22626/A0A024RA27/A0A024RA61/I6L957		4.25	0		0	2	MASCOT		T
	R14120_3_2H,8939	K.LTDCVVMR.D	993.486	-0.00077	2	1	39.6	0	0.00742	0|0	P22626/A0A024RA27/A0A024RA61/I6L957		5.83	0		0	2	MASCOT		T
	R14120_3_2H,11152	R.DYFEEYGK.I	1050.44	-0.00139	2	1	20.81	0	0.0871	0|0	P22626/A0A024RA27/A0A024RA61/A0A024RA28/I6L957		4.14	0		0	2	MASCOT		T
	R14120_3_2H,2964	R.EKEQFR.K	836.426	-0.00095	2	1	27.65	0	0.224	0|0	P22626/A0A024RA27/A0A024RA61/I6L957		6.24	1		0	2	MASCOT		T
	R14120_3_2H,14824	R.GFGFVTFDDHDPVDK.I	1695.76	-0.01047	3	1	38.34	0	0.0049	0|0	P22626/A0A024RA27/A0A024RA61/A0A024RA28/I6L957		4.13	0		0	2	MASCOT		T
	R14120_3_2H,9929	R.GGGGNFGPGPGSNFR.G	1377.63	-0.00326	2	1	32.42	0	0.0595	0|0	P22626/A0A024RA27/A0A024RA61/A0A024RA28		9.75	0		0	2	MASCOT		T
	R14120_3_2H,9864	R.GGNFGFGDSR.G	1013.44	-0.00199	2	1	39.77	0	0.00354	0|0	P22626/A0A024RA27/A0A024RA61/A0A024RA28		5.84	0		0	2	MASCOT		T
	R14120_3_2H,10437	R.NYYEQWGK.L	1087.48	-0.00113	2	1	22.53	0	0.526	0|0	P22626/A0A024RA27/A0A024RA61/I6L957		6	0		0	2	MASCOT		T
	R14120_3_2H,5184	R.QEMQEVQSSR.S	1221.55	-0.00144	2	1	58.98	0	4.22e-05	0|0	P22626/A0A024RA27/A0A024RA61/A0A024RA28		4.53	0		0	2	MASCOT		T
$25-1	sp|P08238|HS90B_HUMAN Heat shock protein HSP 90-beta OS=Homo sapiens GN=HSP90AB1 PE=1 SV=4	11	11	0.1616	83263.2	4.97
$25-2	tr|B4DMA2|B4DMA2_HUMAN cDNA FLJ54023, highly similar to Heat shock protein HSP 90-beta OS=Homo sapiens PE=2 SV=1	11	11	0.1706	79193.9	4.95
$25-3	tr|B4DGL0|B4DGL0_HUMAN cDNA FLJ53619, highly similar to Heat shock protein HSP 90-beta OS=Homo sapiens PE=2 SV=1	11	11	0.1639	82169	4.98
$25-4	tr|A0A024RD80|A0A024RD80_HUMAN Heat shock protein 90kDa alpha (Cytosolic), class B member 1, isoform CRA_a OS=Homo sapiens GN=HSP90AB1 PE=4 SV=1	11	11	0.1616	83263.2	4.97
	R14120_3_2H,14450	K.ADLINNLGTIAK.F ! K.ADLINNLGTIAK.S	1242.71	-0.00185	2	1	49.38	0	0.00131	0|0	Q58FF8 ! Q14568/P07900/P08238/K9JA46/A0A024RD80/Q6PK50/Q86SX1/Q2VPJ6/B4DTA5/O14942/Q8TBA7/B4DMA2/B4DGL0		5.88	0		0	2	MASCOT		T
	R14120_3_2H,12271	K.HLEINPDHPIVETLR.Q	1782.95	-0.00222	3	1	43.62	0	0.00303	0|0	P08238/A0A024RD80/A8K3W9/B4DMA2/Q9H6X9/B4DGL0		5.27	0		0	2	MASCOT		T
	R14120_3_2H,12270	K.IDIIPNPQER.T	1194.65	-0.00082	2	1	69.58	0	6.37e-06	0|0	Q58FF7/P08238/A0A024RD80/Q6PK50/O14942/B4DMA2/B4DGL0		4.37	0		0	2	MASCOT		T
	R14120_3_2H,10874	K.SIYYITGESK.E	1160.58	-0.00119	2	1	33.36	0	0.0385	0|0	Q58FF8/P08238/A0A024RD80/A8K3W9/B4DMA2/Q9H6X9/B4DGL0		5.72	0		0	2	MASCOT		T
	R14120_3_2H,7497	K.SLVSVTK.E	733.445	-0.00017	2	1	54.6	0	0.000131	0|0	Q58FF8/Q58FF7/P08238/A0A024RD80/A8K3W9/B4DMA2/Q9H6X9/B4DGL0		8.47	0		0	2	MASCOT		T
	R14120_3_2H,7846	K.YIDQEELNK.T	1151.56	-0.00037	2	1	49.58	0	0.00066	0|0	Q58FF8/Q14568/P07900/P08238/K9JA46/A0A024RD80/Q6PK50/Q2VPJ6/Q8TBA7/O75322/B4DMA2/Q86U12/B4DGL0		4.14	0		0	2	MASCOT		T
	R14120_3_2H,15206	R.ALLFIPR.R	829.529	-0.00097	2	1	38.92	0	0.00664	0|0	P08238/A0A024RD80/Q6PK50/B4DMA2/B4DGL0		9.8	0		0	2	MASCOT		T
	R14120_3_2H,10812	R.ELISNASDALDK.I	1275.64	-0.00591	2	1	52.29	0	0.00043	0|0	P14625/P08238/V9HWP2/A0A024RD80/Q96GW1/Q6PK50/Q5T9W8/F8W026/Q59FC6/Q5CAQ5/B4DMA2/B4DQX3/B4DGL0		4.03	0		0	2	MASCOT		T
	R14120_3_2H,4374	R.EMLQQSK.I	863.429	-0.00362	2	1	25.69	0	0.789	0|0	Q58FF7/P07900/P08238/K9JA46/A0A024RD80/Q2VPJ6/Q8TBA7/A8K3W9/O75322/Q96HX7/B4DMA2/Q9H6X9/Q86U12/B4DGL0		6.1	0		0	2	MASCOT		T
	R14120_3_2H,13209	R.NPDDITQEEYGEFYK.S	1847.8	0.00427	2	1	48.73	0	0.00058	0|0	P08238/A0A024RD80/Q6PK50/B4DMA2/B4DGL0		3.83	0		0	2	MASCOT		T
	R14120_3_2H,14642	R.TLTIVDTGIGMTK.A ! R.TLTLVDTGIGMTK.A	1349.73	-0.00197	2	1	72.61	0	6.7e-06	0|0	Q58FG1/P07900/K9JA46/Q86SX1/Q2VPJ6/B4DTA5/G3V2J8 ! P08238/A0A024RD80/Q6PK50/O14942/B4DMA2/B4DGL0		5.5	0		0	2	MASCOT		T
$26-1	sp|P62736|ACTA_HUMAN Actin, aortic smooth muscle OS=Homo sapiens GN=ACTA2 PE=1 SV=1	33	10	0.3422	42008.5	5.24
$26-2	sp|P63267|ACTH_HUMAN Actin, gamma-enteric smooth muscle OS=Homo sapiens GN=ACTG2 PE=1 SV=1	33	10	0.3431	41876.4	5.31
$26-3	sp|P68032|ACTC_HUMAN Actin, alpha cardiac muscle 1 OS=Homo sapiens GN=ACTC1 PE=1 SV=1	33	10	0.3422	42018.5	5.23
$26-4	tr|A8K3K1|A8K3K1_HUMAN cDNA FLJ78096, highly similar to Homo sapiens actin, alpha, cardiac muscle (ACTC), mRNA OS=Homo sapiens PE=2 SV=1	33	10	0.3422	42046.5	5.23
$26-5	tr|D2JYH4|D2JYH4_HUMAN Actin, alpha 2, smooth muscle, aorta OS=Homo sapiens GN=ACTA2 PE=3 SV=1	33	10	0.3422	42008.5	5.24
	R14120_3_2H,6681	K.AGFAGDDAPR.A	976.448	0.00186	2	1	56.08	0	7.83e-05	0|0	P62736/P60709/P68032/P63261/P63267/P68133/Q6S8J3/A5A3E0/P0CG38/P0CG39/D2JYH4/Q1KLZ0/G5E9R0/B7Z6I1/C9JTX5/K7EM38/Q7Z7J6/Q8WVW5/A8K3K1/J3KT65/B4DVQ0/Q13707/B7Z6P1/C9JFL5/B4E335/B3KUD3/B4DW52/C9JZR7/Q53G76/A6NL76/B8ZZJ2/F6UVQ4/Q53G99/F6QUT6/I3L3R2/I3L1U9/E7EVS6/Q53GK6/A1E282/B4E3A4/C9JUM1/L0R5C4/I3L3I0/B3KW67/Q5T8M7/F8WCH0/Q5T8M8/I3L4N8/F8WB63		4.21	0		0	2	MASCOT		T
	R14120_3_2H,6953	K.AGFAGDDAPR.A	976.448	-0.00444	2	1	45.06	0	0.00118	0|0	P62736/P60709/P68032/P63261/P63267/P68133/Q6S8J3/A5A3E0/P0CG38/P0CG39/D2JYH4/Q1KLZ0/G5E9R0/B7Z6I1/C9JTX5/K7EM38/Q7Z7J6/Q8WVW5/A8K3K1/J3KT65/B4DVQ0/Q13707/B7Z6P1/C9JFL5/B4E335/B3KUD3/B4DW52/C9JZR7/Q53G76/A6NL76/B8ZZJ2/F6UVQ4/Q53G99/F6QUT6/I3L3R2/I3L1U9/E7EVS6/Q53GK6/A1E282/B4E3A4/C9JUM1/L0R5C4/I3L3I0/B3KW67/Q5T8M7/F8WCH0/Q5T8M8/I3L4N8/F8WB63		4.21	0		0	2	MASCOT		T
	R14120_3_2H,17166	K.DLYANNVLSGGTTMYPGIADR.M	2228.07	-0.00753	2	1	23.69	0	0.584	0|0	P62736/P68032/P63267/D2JYH4/B4DUI8/A8K3K1/B3KPP5/B3KW67		4.21	0		0	2	MASCOT		T
	R14120_3_2H,5185	K.DSYVGDEAQSK.R	1198.52	0.00385	2	1	39.04	0	0.00255	0|0	P62736/P60709/P68032/P63261/P63267/P68133/D2JYH4/Q1KLZ0/G5E9R0/B7Z6I1/C9JTX5/K7EM38/B4DUI8/Q7Z7J6/Q8WVW5/A8K3K1/J3KT65/B4DVQ0/B7Z6P1/C9JFL5/B4E335/B3KUD3/C9JZR7/Q53G76/A6NL76/B8ZZJ2/F6UVQ4/Q53G99/F6QUT6/I3L3R2/I3L1U9/E7EVS6/Q53GK6/A1E282/B4E3A4/C9JUM1/I3L3I0/B3KW67/Q5T8M7/Q5T8M8/F8WB63		4.03	0		0	2	MASCOT		T
	R14120_3_2H,5742	K.DSYVGDEAQSK.R	1198.52	-0.00111	2	1	45.75	0	0.000549	0|0	P62736/P60709/P68032/P63261/P63267/P68133/D2JYH4/Q1KLZ0/G5E9R0/B7Z6I1/C9JTX5/K7EM38/B4DUI8/Q7Z7J6/Q8WVW5/A8K3K1/J3KT65/B4DVQ0/B7Z6P1/C9JFL5/B4E335/B3KUD3/C9JZR7/Q53G76/A6NL76/B8ZZJ2/F6UVQ4/Q53G99/F6QUT6/I3L3R2/I3L1U9/E7EVS6/Q53GK6/A1E282/B4E3A4/C9JUM1/I3L3I0/B3KW67/Q5T8M7/Q5T8M8/F8WB63		4.03	0		0	2	MASCOT		T
	R14120_3_2H,10904	K.EITALAPSTMK.I	1161.62	-0.00452	2	1	44.59	0	0.00313	0|0	P62736/P60709/P68032/P63261/P63267/P68133/D2JYH4/Q1KLZ0/B3KWQ3/B4DUI8/Q7Z7J6/A4UCT3/Q9UE89/Q8WVW5/A8K3K1/B7ZAP6/A5GZ75/B4DVQ0/Q13707/B7Z6P1/B4E335/B3KUD3/B4DW52/Q53G76/F1BXA6/B3KPP5/A6NL76/Q53G99/Q96DE1/Q6PJ43/Q53GK6/Q96FU6/B4E3A4/Q5T8M7/Q5T8M8		6.1	0		0	2	MASCOT		T
	R14120_3_2H,11207	K.EITALAPSTMK.I	1161.62	-0.00202	2	1	41.78	0	0.00593	0|0	P62736/P60709/P68032/P63261/P63267/P68133/D2JYH4/Q1KLZ0/B3KWQ3/B4DUI8/Q7Z7J6/A4UCT3/Q9UE89/Q8WVW5/A8K3K1/B7ZAP6/A5GZ75/B4DVQ0/Q13707/B7Z6P1/B4E335/B3KUD3/B4DW52/Q53G76/F1BXA6/B3KPP5/A6NL76/Q53G99/Q96DE1/Q6PJ43/Q53GK6/Q96FU6/B4E3A4/Q5T8M7/Q5T8M8		6.1	0		0	2	MASCOT		T
	R14120_3_2H,7175	K.IIAPPER.K ! K.IIAPPER.R	795.472	-0.00044	2	1	41.9	0	0.00334	0|0	P62736/Q562R1/P60709/P68032/P63261/P63267/P68133/D2JYH4/Q1KLZ0/B3KWQ3/B4DUI8/Q7Z7J6/A4UCT3/Q8WVW5/B7ZAP6/A5GZ75/B4DVQ0/B7Z6P1/B4E335/B3KUD3/B4DW52/V9HVZ7/Q53G76/F1BXA6/B3KPP5/A6NL76/Q53G99/Q96DE1/Q6PJ43/Q53GK6/Q96FU6/B4E3A4/B3KW67/Q5T8M7/Q5T8M8 ! A8K3K1		6	0		0	2	MASCOT		T
	R14120_3_2H,7383	K.IIAPPER.K ! K.IIAPPER.R	795.472	-0.00098	2	1	42.16	0	0.00168	0|0	P62736/Q562R1/P60709/P68032/P63261/P63267/P68133/D2JYH4/Q1KLZ0/B3KWQ3/B4DUI8/Q7Z7J6/A4UCT3/Q8WVW5/B7ZAP6/A5GZ75/B4DVQ0/B7Z6P1/B4E335/B3KUD3/B4DW52/V9HVZ7/Q53G76/F1BXA6/B3KPP5/A6NL76/Q53G99/Q96DE1/Q6PJ43/Q53GK6/Q96FU6/B4E3A4/B3KW67/Q5T8M7/Q5T8M8 ! A8K3K1		6	0		0	2	MASCOT		T
	R14120_3_2H,14236	K.SYELPDGQVITIGNER.F ! R.SYELPDGQVITIGNER.F	1790.89	-0.00082	2	1	43.98	0	0.00326	0|0	P62736/Q9BYX7/P60709/P68032/P63261/P63267/P68133/Q6S8J3/A5A3E0/D2JYH4/Q1KLZ0/B3KWQ3/K4EQ44/B4DUI8/A4UCT3/Q8WVW5/A8K3K1/B7ZAP6/A5GZ75/B4DVQ0/Q13707/G8FSY7/B7Z6P1/B4E335/B3KUD3/B4DW52/V9HVZ7/Q53G76/F1BXA6/B3KPP5/A6NL76/K4ENJ5/K4EP00/Q53G99/Q96DE1/Q6PJ43/Q53GK6/Q96FU6/B4E3A4/B3KW67/Q5T8M7/Q5T8M8 ! Q562R1		4.14	0		0	2	MASCOT		T
	R14120_3_2H,15026	K.SYELPDGQVITIGNER.F ! R.SYELPDGQVITIGNER.F	1790.89	-0.00082	2	1	58.96	0	0.000103	0|0	P62736/Q9BYX7/P60709/P68032/P63261/P63267/P68133/Q6S8J3/A5A3E0/D2JYH4/Q1KLZ0/B3KWQ3/K4EQ44/B4DUI8/A4UCT3/Q8WVW5/A8K3K1/B7ZAP6/A5GZ75/B4DVQ0/Q13707/G8FSY7/B7Z6P1/B4E335/B3KUD3/B4DW52/V9HVZ7/Q53G76/F1BXA6/B3KPP5/A6NL76/K4ENJ5/K4EP00/Q53G99/Q96DE1/Q6PJ43/Q53GK6/Q96FU6/B4E3A4/B3KW67/Q5T8M7/Q5T8M8 ! Q562R1		4.14	0		0	2	MASCOT		T
	R14120_3_2H,15099	K.SYELPDGQVITIGNER.F ! R.SYELPDGQVITIGNER.F	1790.89	-0.01354	3	1	66.51	0	1.89e-05	0|0	P62736/Q9BYX7/P60709/P68032/P63261/P63267/P68133/Q6S8J3/A5A3E0/D2JYH4/Q1KLZ0/B3KWQ3/K4EQ44/B4DUI8/A4UCT3/Q8WVW5/A8K3K1/B7ZAP6/A5GZ75/B4DVQ0/Q13707/G8FSY7/B7Z6P1/B4E335/B3KUD3/B4DW52/V9HVZ7/Q53G76/F1BXA6/B3KPP5/A6NL76/K4ENJ5/K4EP00/Q53G99/Q96DE1/Q6PJ43/Q53GK6/Q96FU6/B4E3A4/B3KW67/Q5T8M7/Q5T8M8 ! Q562R1		4.14	0		0	2	MASCOT		T
	R14120_3_2H,15317	K.SYELPDGQVITIGNER.F ! R.SYELPDGQVITIGNER.F	1790.89	-0.00072	2	1	55.84	0	0.000213	0|0	P62736/Q9BYX7/P60709/P68032/P63261/P63267/P68133/Q6S8J3/A5A3E0/D2JYH4/Q1KLZ0/B3KWQ3/K4EQ44/B4DUI8/A4UCT3/Q8WVW5/A8K3K1/B7ZAP6/A5GZ75/B4DVQ0/Q13707/G8FSY7/B7Z6P1/B4E335/B3KUD3/B4DW52/V9HVZ7/Q53G76/F1BXA6/B3KPP5/A6NL76/K4ENJ5/K4EP00/Q53G99/Q96DE1/Q6PJ43/Q53GK6/Q96FU6/B4E3A4/B3KW67/Q5T8M7/Q5T8M8 ! Q562R1		4.14	0		0	2	MASCOT		T
	R14120_3_2H,12838	K.YPIEHGIITNWDDM*EK.I	1976.91	-0.00345	3	1	20.89	0	0.424	0|0	P62736/P68032/P63267/P68133/D2JYH4/B7Z6I1/B4DUI8/Q7Z7J6/A8K3K1/Q13707/B7Z6P1/C9JFL5/A6NL76/F6UVQ4/F6QUT6/B3KW67/Q5T8M8		4.31	0	15.994919 Oxidation (M)	0	2	MASCOT		T
	R14120_3_2H,12850	K.YPIEHGIITNWDDM*EK.I	1976.91	-0.00689	2	1	29.81	0	0.057	0|0	P62736/P68032/P63267/P68133/D2JYH4/B7Z6I1/B4DUI8/Q7Z7J6/A8K3K1/Q13707/B7Z6P1/C9JFL5/A6NL76/F6UVQ4/F6QUT6/B3KW67/Q5T8M8		4.31	0	15.994919 Oxidation (M)	0	2	MASCOT		T
	R14120_3_2H,13155	K.YPIEHGIITNWDDMEK.I	1960.91	0.02547	3	1	29.26	0	0.112	0|0	P62736/P68032/P63267/P68133/D2JYH4/B7Z6I1/B4DUI8/Q7Z7J6/A8K3K1/Q13707/B7Z6P1/C9JFL5/A6NL76/F6UVQ4/F6QUT6/B3KW67/Q5T8M8		4.31	0		0	2	MASCOT		T
	R14120_3_2H,14468	K.YPIEHGIITNWDDMEK.I	1960.91	-0.00441	2	1	32.72	0	0.0366	0|0	P62736/P68032/P63267/P68133/D2JYH4/B7Z6I1/B4DUI8/Q7Z7J6/A8K3K1/Q13707/B7Z6P1/C9JFL5/A6NL76/F6UVQ4/F6QUT6/B3KW67/Q5T8M8		4.31	0		0	2	MASCOT		T
	R14120_3_2H,14470	K.YPIEHGIITNWDDMEK.I	1960.91	-0.00369	3	1	39.61	0	0.00727	0|0	P62736/P68032/P63267/P68133/D2JYH4/B7Z6I1/B4DUI8/Q7Z7J6/A8K3K1/Q13707/B7Z6P1/C9JFL5/A6NL76/F6UVQ4/F6QUT6/B3KW67/Q5T8M8		4.31	0		0	2	MASCOT		T
	R14120_3_2H,14983	R.DLTDYLMK.I	998.486	-0.00097	2	1	33.82	0	0.0176	0|0	P62736/Q562R1/P60709/P68032/P63261/P63267/P68133/D2JYH4/Q1KLZ0/B3KWQ3/K4EQ44/B4DUI8/A0AUL6/Q8WVW5/A8K3K1/B7ZAP6/Q13707/B7Z6P1/B4E335/B3KUD3/B4DW52/V9HVZ7/Q53G76/K4ENJ5/K4EP00/Q53G99/I3L1U9/Q6PJ43/Q53GK6/B4E3A4/I3L3I0/B3KW67/Q5T8M7/I3L4N8		4.21	0		0	2	MASCOT		T
	R14120_3_2H,5583	R.HQGVM*VGMGQK.D	1187.57	-0.00673	2	1	28.89	0	0.228	0|0	P62736/Q562R1/P60709/P68032/P63261/P63267/P68133/D2JYH4/Q1KLZ0/G5E9R0/B7Z6I1/C9JTX5/K7EM38/Q7Z7J6/Q8WVW5/A8K3K1/J3KT65/B4DVQ0/Q13707/B7Z6P1/C9JFL5/B4E335/B3KUD3/C9JZR7/Q53G76/A6NL76/B8ZZJ2/F6UVQ4/Q53G99/F6QUT6/I3L3R2/I3L1U9/E7EVS6/Q53GK6/A1E282/B4E3A4/C9JUM1/I3L3I0/B3KW67/Q5T8M7/Q5T8M8/F8WB63		8.76	0	15.994919 Oxidation (M)	0	2	MASCOT		T
	R14120_3_2H,5603	R.HQGVM*VGMGQK.D	1187.57	-0.00241	3	1	25.65	0	0.177	0|0	P62736/Q562R1/P60709/P68032/P63261/P63267/P68133/D2JYH4/Q1KLZ0/G5E9R0/B7Z6I1/C9JTX5/K7EM38/Q7Z7J6/Q8WVW5/A8K3K1/J3KT65/B4DVQ0/Q13707/B7Z6P1/C9JFL5/B4E335/B3KUD3/C9JZR7/Q53G76/A6NL76/B8ZZJ2/F6UVQ4/Q53G99/F6QUT6/I3L3R2/I3L1U9/E7EVS6/Q53GK6/A1E282/B4E3A4/C9JUM1/I3L3I0/B3KW67/Q5T8M7/Q5T8M8/F8WB63		8.76	0	15.994919 Oxidation (M)	0	2	MASCOT		T
	R14120_3_2H,5831	R.HQGVM*VGMGQK.D	1187.57	-0.00673	2	1	36	0	0.0443	0|0	P62736/Q562R1/P60709/P68032/P63261/P63267/P68133/D2JYH4/Q1KLZ0/G5E9R0/B7Z6I1/C9JTX5/K7EM38/Q7Z7J6/Q8WVW5/A8K3K1/J3KT65/B4DVQ0/Q13707/B7Z6P1/C9JFL5/B4E335/B3KUD3/C9JZR7/Q53G76/A6NL76/B8ZZJ2/F6UVQ4/Q53G99/F6QUT6/I3L3R2/I3L1U9/E7EVS6/Q53GK6/A1E282/B4E3A4/C9JUM1/I3L3I0/B3KW67/Q5T8M7/Q5T8M8/F8WB63		8.76	0	15.994919 Oxidation (M)	0	2	MASCOT		T
	R14120_3_2H,6023	R.HQGVM*VGMGQK.D	1187.57	-0.00673	2	1	29.94	0	0.179	0|0	P62736/Q562R1/P60709/P68032/P63261/P63267/P68133/D2JYH4/Q1KLZ0/G5E9R0/B7Z6I1/C9JTX5/K7EM38/Q7Z7J6/Q8WVW5/A8K3K1/J3KT65/B4DVQ0/Q13707/B7Z6P1/C9JFL5/B4E335/B3KUD3/C9JZR7/Q53G76/A6NL76/B8ZZJ2/F6UVQ4/Q53G99/F6QUT6/I3L3R2/I3L1U9/E7EVS6/Q53GK6/A1E282/B4E3A4/C9JUM1/I3L3I0/B3KW67/Q5T8M7/Q5T8M8/F8WB63		8.76	0	15.994919 Oxidation (M)	0	2	MASCOT		T
	R14120_3_2H,4676	R.HQGVMVGM*GQK.D	1187.57	-0.00203	2	1	67.2	0	1.24e-05	0|0	P62736/Q562R1/P60709/P68032/P63261/P63267/P68133/D2JYH4/Q1KLZ0/G5E9R0/B7Z6I1/C9JTX5/K7EM38/Q7Z7J6/Q8WVW5/A8K3K1/J3KT65/B4DVQ0/Q13707/B7Z6P1/C9JFL5/B4E335/B3KUD3/C9JZR7/Q53G76/A6NL76/B8ZZJ2/F6UVQ4/Q53G99/F6QUT6/I3L3R2/I3L1U9/E7EVS6/Q53GK6/A1E282/B4E3A4/C9JUM1/I3L3I0/B3KW67/Q5T8M7/Q5T8M8/F8WB63		8.76	0	15.994919 Oxidation (M)	0	2	MASCOT		T
	R14120_3_2H,4905	R.HQGVMVGM*GQK.D	1187.57	-0.00543	2	1	20.94	0	0.544	0|0	P62736/Q562R1/P60709/P68032/P63261/P63267/P68133/D2JYH4/Q1KLZ0/G5E9R0/B7Z6I1/C9JTX5/K7EM38/Q7Z7J6/Q8WVW5/A8K3K1/J3KT65/B4DVQ0/Q13707/B7Z6P1/C9JFL5/B4E335/B3KUD3/C9JZR7/Q53G76/A6NL76/B8ZZJ2/F6UVQ4/Q53G99/F6QUT6/I3L3R2/I3L1U9/E7EVS6/Q53GK6/A1E282/B4E3A4/C9JUM1/I3L3I0/B3KW67/Q5T8M7/Q5T8M8/F8WB63		8.76	0	15.994919 Oxidation (M)	0	2	MASCOT		T
	R14120_3_2H,6854	R.HQGVMVGMGQK.D	1171.57	-0.00165	2	1	44.83	0	0.00424	0|0	P62736/Q562R1/P60709/P68032/P63261/P63267/P68133/D2JYH4/Q1KLZ0/G5E9R0/B7Z6I1/C9JTX5/K7EM38/Q7Z7J6/Q8WVW5/A8K3K1/J3KT65/B4DVQ0/Q13707/B7Z6P1/C9JFL5/B4E335/B3KUD3/C9JZR7/Q53G76/A6NL76/B8ZZJ2/F6UVQ4/Q53G99/F6QUT6/I3L3R2/I3L1U9/E7EVS6/Q53GK6/A1E282/B4E3A4/C9JUM1/I3L3I0/B3KW67/Q5T8M7/Q5T8M8/F8WB63		8.76	0		0	2	MASCOT		T
	R14120_3_2H,6908	R.HQGVMVGMGQK.D	1171.57	-0.00067	3	1	33.58	0	0.0204	0|0	P62736/Q562R1/P60709/P68032/P63261/P63267/P68133/D2JYH4/Q1KLZ0/G5E9R0/B7Z6I1/C9JTX5/K7EM38/Q7Z7J6/Q8WVW5/A8K3K1/J3KT65/B4DVQ0/Q13707/B7Z6P1/C9JFL5/B4E335/B3KUD3/C9JZR7/Q53G76/A6NL76/B8ZZJ2/F6UVQ4/Q53G99/F6QUT6/I3L3R2/I3L1U9/E7EVS6/Q53GK6/A1E282/B4E3A4/C9JUM1/I3L3I0/B3KW67/Q5T8M7/Q5T8M8/F8WB63		8.76	0		0	2	MASCOT		T
	R14120_3_2H,7113	R.HQGVMVGMGQK.D	1171.57	3e-05	2	1	54.65	0	0.000163	0|0	P62736/Q562R1/P60709/P68032/P63261/P63267/P68133/D2JYH4/Q1KLZ0/G5E9R0/B7Z6I1/C9JTX5/K7EM38/Q7Z7J6/Q8WVW5/A8K3K1/J3KT65/B4DVQ0/Q13707/B7Z6P1/C9JFL5/B4E335/B3KUD3/C9JZR7/Q53G76/A6NL76/B8ZZJ2/F6UVQ4/Q53G99/F6QUT6/I3L3R2/I3L1U9/E7EVS6/Q53GK6/A1E282/B4E3A4/C9JUM1/I3L3I0/B3KW67/Q5T8M7/Q5T8M8/F8WB63		8.76	0		0	2	MASCOT		T
	R14120_3_2H,7160	R.HQGVMVGMGQK.D	1171.57	-0.00153	3	1	35.81	0	0.0121	0|0	P62736/Q562R1/P60709/P68032/P63261/P63267/P68133/D2JYH4/Q1KLZ0/G5E9R0/B7Z6I1/C9JTX5/K7EM38/Q7Z7J6/Q8WVW5/A8K3K1/J3KT65/B4DVQ0/Q13707/B7Z6P1/C9JFL5/B4E335/B3KUD3/C9JZR7/Q53G76/A6NL76/B8ZZJ2/F6UVQ4/Q53G99/F6QUT6/I3L3R2/I3L1U9/E7EVS6/Q53GK6/A1E282/B4E3A4/C9JUM1/I3L3I0/B3KW67/Q5T8M7/Q5T8M8/F8WB63		8.76	0		0	2	MASCOT		T
	R14120_3_2H,7331	R.HQGVMVGMGQK.D	1171.57	-0.00047	2	1	40.78	0	0.00388	0|0	P62736/Q562R1/P60709/P68032/P63261/P63267/P68133/D2JYH4/Q1KLZ0/G5E9R0/B7Z6I1/C9JTX5/K7EM38/Q7Z7J6/Q8WVW5/A8K3K1/J3KT65/B4DVQ0/Q13707/B7Z6P1/C9JFL5/B4E335/B3KUD3/C9JZR7/Q53G76/A6NL76/B8ZZJ2/F6UVQ4/Q53G99/F6QUT6/I3L3R2/I3L1U9/E7EVS6/Q53GK6/A1E282/B4E3A4/C9JUM1/I3L3I0/B3KW67/Q5T8M7/Q5T8M8/F8WB63		8.76	0		0	2	MASCOT		T
	R14120_3_2H,7592	R.HQGVMVGMGQK.D	1171.57	-0.00301	2	1	53.26	0	0.00023	0|0	P62736/Q562R1/P60709/P68032/P63261/P63267/P68133/D2JYH4/Q1KLZ0/G5E9R0/B7Z6I1/C9JTX5/K7EM38/Q7Z7J6/Q8WVW5/A8K3K1/J3KT65/B4DVQ0/Q13707/B7Z6P1/C9JFL5/B4E335/B3KUD3/C9JZR7/Q53G76/A6NL76/B8ZZJ2/F6UVQ4/Q53G99/F6QUT6/I3L3R2/I3L1U9/E7EVS6/Q53GK6/A1E282/B4E3A4/C9JUM1/I3L3I0/B3KW67/Q5T8M7/Q5T8M8/F8WB63		8.76	0		0	2	MASCOT		T
	R14120_3_2H,7859	R.HQGVMVGMGQK.D	1171.57	-0.00503	2	1	31.34	0	0.0361	0|0	P62736/Q562R1/P60709/P68032/P63261/P63267/P68133/D2JYH4/Q1KLZ0/G5E9R0/B7Z6I1/C9JTX5/K7EM38/Q7Z7J6/Q8WVW5/A8K3K1/J3KT65/B4DVQ0/Q13707/B7Z6P1/C9JFL5/B4E335/B3KUD3/C9JZR7/Q53G76/A6NL76/B8ZZJ2/F6UVQ4/Q53G99/F6QUT6/I3L3R2/I3L1U9/E7EVS6/Q53GK6/A1E282/B4E3A4/C9JUM1/I3L3I0/B3KW67/Q5T8M7/Q5T8M8/F8WB63		8.76	0		0	2	MASCOT		T
	R14120_3_2H,13533	R.VAPEEHPTLLTEAPLNPK.A	1956.04	-0.01181	3	1	27.9	0	0.0903	0|0	P62736/P68032/P63267/P68133/Q562S2/D2JYH4/B7Z6I1/B4DUI8/Q7Z7J6/A8K3K1/Q13707/C9JFL5/A6NL76/F6UVQ4/F6QUT6/B3KW67/Q5T8M8		4.75	0		0	2	MASCOT		T
$27-1	tr|G8JLL9|G8JLL9_HUMAN Myosin-14 OS=Homo sapiens GN=MYH14 PE=1 SV=1	14	10	0.0378	232038	5.52
$27-2	sp|Q7Z406|MYH14_HUMAN Myosin-14 OS=Homo sapiens GN=MYH14 PE=1 SV=2	14	10	0.0386	227868	5.52
$27-3	tr|F2Z2U8|F2Z2U8_HUMAN Myosin-14 OS=Homo sapiens GN=MYH14 PE=1 SV=1	14	10	0.038	231213	5.52
	R14120_3_2H,10795	K.EEELQAALAR.L ! K.EEELQAALAR.A ! K.EEELQAALAR.V	1129.58	-0.00799	2	1	59.44	0	0.000366	0|0	P35749/Q7Z7R0/B1PS43/A0A024QZJ4/A0A024QZJ6 ! Q7Z406/G8JLL9/F2Z2U8 ! P35579/A0A024R1N1/Q99529/Q86XU5		4.25	0		0	2	MASCOT		T
	R14120_3_2H,10875	K.FDQLLAEEK.S ! K.FDQLLAEEK.N ! K.FDQLLAEEK.A ! K.FDQLLAEEK.T	1092.56	-0.0012	2	1	44.02	0	0.00321	0|0	P35580/F8W6L6 ! P35749/O14729/Q7Z7R0/O14794/Q68D89/B1PS43/A0A024QZJ4/A0A024QZJ6 ! Q7Z406/G8JLL9/F2Z2U8/B4E177/A1L2Z2 ! P35579/A0A024R1N1		4.14	0		0	2	MASCOT		T
	R14120_3_2H,8817	K.KEEELQAALAR.L ! R.KEEELQAALAR.A ! K.KEEELQAALAR.V	1257.68	-0.00225	3	1	55.04	0	0.000239	0|0	P35749/Q7Z7R0/B1PS43/A0A024QZJ4/A0A024QZJ6 ! Q7Z406/G8JLL9/F2Z2U8 ! P35579/A0A024R1N1/Q99529/Q86XU5		4.79	1		0	2	MASCOT		T
	R14120_3_2H,10519	K.KFDQLLAEEK.S ! R.KFDQLLAEEK.N ! R.KFDQLLAEEK.A ! K.KFDQLLAEEK.T	1220.65	-0.00087	2	1	62.95	0	3.93e-05	0|0	P35580/F8W6L6 ! P35749/O14729/Q7Z7R0/O14794/Q68D89/B1PS43/A0A024QZJ4/A0A024QZJ6 ! Q7Z406/G8JLL9/F2Z2U8/B4E177/A1L2Z2 ! P35579/A0A024R1N1		4.68	1		0	2	MASCOT		T
	R14120_3_2H,10533	K.KFDQLLAEEK.S ! R.KFDQLLAEEK.N ! R.KFDQLLAEEK.A ! K.KFDQLLAEEK.T	1220.65	-0.00183	3	1	47	0	0.0016	0|0	P35580/F8W6L6 ! P35749/O14729/Q7Z7R0/O14794/Q68D89/B1PS43/A0A024QZJ4/A0A024QZJ6 ! Q7Z406/G8JLL9/F2Z2U8/B4E177/A1L2Z2 ! P35579/A0A024R1N1		4.68	1		0	2	MASCOT		T
	R14120_3_2H,19835	K.QLLQANPILEAFGNAK.T ! R.QLLQANPILEAFGNAK.T	1726.95	-0.00412	2	1	52.14	0	0.000315	0|0	P35749/B1PS43/A0A024QZJ4/A0A024QZJ6 ! Q7Z406/P35579/G8JLL9/F2Z2U8/B4E3S1/A0A024R1N1/M0QY43/Q86XU5		6	0		0	2	MASCOT		T
	R14120_3_2H,20120	K.QLLQANPILEAFGNAK.T ! R.QLLQANPILEAFGNAK.T	1726.95	-0.00412	2	1	36.38	0	0.0119	0|0	P35749/B1PS43/A0A024QZJ4/A0A024QZJ6 ! Q7Z406/P35579/G8JLL9/F2Z2U8/B4E3S1/A0A024R1N1/M0QY43/Q86XU5		6	0		0	2	MASCOT		T
	R14120_3_2H,22374	K.QLLQANPILEAFGNAK.T ! R.QLLQANPILEAFGNAK.T	1726.95	-0.00412	2	1	80.4	0	4.7e-07	0|0	P35749/B1PS43/A0A024QZJ4/A0A024QZJ6 ! Q7Z406/P35579/G8JLL9/F2Z2U8/B4E3S1/A0A024R1N1/M0QY43/Q86XU5		6	0		0	2	MASCOT		T
	R14120_3_2H,8932	R.EDQSILCTGESGAGK.T	1551.7	-0.00142	2	1	69	0	6.36e-06	0|0	P35580/P35749/Q7Z406/P35579/Q5BKV1/G8JLL9/F2Z2U8/B1PS43/F8W6L6/B4E3S1/A0A024QZJ4/A0A024R1N1/M0QY43/A0A024QZJ6/Q86XU5/E7ERA5		4.14	0		0	2	MASCOT		T
	R14120_3_2H,12281	R.LVLDQLR.C	856.525	-0.00142	2	1	35.79	0	0.0122	0|0	Q7Z406/G8JLL9/F2Z2U8/B3KWH4/M0QY43		5.84	0		0	2	MASCOT		T
	R14120_3_2H,5325	R.QGFPNR.I ! R.QGFPNR.L ! R.QGFPNR.V	718.363	-0.00117	2	1	37.52	0	0.0143	0|0	P35580/P35749/Q7Z406/G8JLL9/F2Z2U8/B1PS43/F8W6L6/A0A024QZJ4/B3KWH4/M0QY43/A0A024QZJ6 ! A7E2Y1 ! P35579/B4E3S1/A0A024R1N1/Q86XU5		9.75	0		0	2	MASCOT		T
	R14120_3_2H,5590	R.QGFPNR.I ! R.QGFPNR.L ! R.QGFPNR.V	718.363	-0.00103	2	1	38.75	0	0.0108	0|0	P35580/P35749/Q7Z406/G8JLL9/F2Z2U8/B1PS43/F8W6L6/A0A024QZJ4/B3KWH4/M0QY43/A0A024QZJ6 ! A7E2Y1 ! P35579/B4E3S1/A0A024R1N1/Q86XU5		9.75	0		0	2	MASCOT		T
	R14120_3_2H,4691	R.SFVEK.Q ! K.SFVEK.L ! K.SFVEK.V ! R.SFVEK.H ! R.SFVEK.G	609.324	0.00425	1	1	21.57	0	1.63	0|0	Q8N5G2 ! P35749/B1PS43/A0A024QZJ4/A0A024QZJ6 ! Q7Z406/P35579/G8JLL9/F2Z2U8/B4E3S1/B3KWH4/A0A024R1N1/M0QY43/Q86XU5 ! O94955/A0A024RAM7/H0YA85/D6RC79 ! A5HM65/A1YZK9		5.72	0		0	2	MASCOT		T
	R14120_3_2H,7225	R.TVGQLYK.E	808.456	-0.00094	2	1	25.73	0	0.124	0|0	P35580/P35749/Q7Z406/P35579/G8JLL9/F2Z2U8/B1PS43/F8W6L6/B4E3S1/A0A024QZJ4/B3KWH4/A0A024R1N1/M0QY43/A0A024QZJ6/Q86XU5		8.26	0		0	2	MASCOT		T
$28-1	tr|B3KPS3|B3KPS3_HUMAN cDNA FLJ32131 fis, clone PEBLM2000267, highly similar to Tubulin alpha-ubiquitous chain OS=Homo sapiens PE=2 SV=1	11	10	0.3005	46240.7	4.99
$28-2	sp|P68363|TBA1B_HUMAN Tubulin alpha-1B chain OS=Homo sapiens GN=TUBA1B PE=1 SV=1	11	10	0.2772	50151.1	4.94
$28-3	tr|A8JZY9|A8JZY9_HUMAN cDNA FLJ78587 OS=Homo sapiens PE=2 SV=1	11	10	0.2772	50135	4.94
$28-4	tr|B3KT06|B3KT06_HUMAN cDNA FLJ37398 fis, clone BRAMY2027467, highly similar to Tubulin alpha-ubiquitous chain OS=Homo sapiens PE=2 SV=1	11	10	0.3005	46340.8	5
	R14120_3_2H,4411	K.EDAANNYAR.G	1023.45	-0.00375	2	1	55.23	0	0.000162	0|0	Q71U36/P68363/Q9BQE3/Q13748/P68366/Q9NY65/A6NHL2/Q1ZYQ1/F8VS66/F8VX09/Q6QMJ5/B3KPS3/Q7Z3M3/F8VWV9/F5H5D3/F8VQQ4/C9JEV8/C9JQ00/C9J2C0/Q53GA7/F8VRZ4/B7Z1K5/C9JJQ8/Q8N532/C9JDL2/A8JZY9/C9K0S6/F8VVB9/B3KT06		4.37	0		0	2	MASCOT		T
	R14120_3_2H,16879	K.EIIDLVLDR.I	1085.62	-0.00334	2	1	52.52	0	0.000366	0|0	Q71U36/P68363/Q9BQE3/F8VS66/B3KPS3/F5H5D3/F8VQQ4/Q53GA7/F8VRZ4/B7Z1K5/B4DQK4/Q8N532/A8JZY9/F8VVB9/B3KT06		4.03	0		0	2	MASCOT		T
	R14120_3_2H,16608	K.TIGGGDDSFNTFFSETGAGK.H	2007.89	-0.00237	3	1	35.58	0	0.00851	0|0	Q71U36/P68363/Q9BQE3/Q13748/Q6PEY2/Q1ZYQ1/F8VS66/F8VX09/B3KPS3/F8VRK0/F8VWV9/F5H5D3/F8VQQ4/F8VXZ7/F8W0F6/Q53GA7/B4DN58/F8VRZ4/B7Z1K5/Q8N532/A8JZY9/F8VVB9/B3KT06		4.03	0		0	2	MASCOT		T
	R14120_3_2H,14200	K.VGINYQPPTVVPGGDLAK.V	1824.99	-0.00106	2	1	24.01	0	0.215	0|0	Q71U36/P68363/Q9BQE3/Q13748/Q6PEY2/P68366/Q9NY65/Q1ZYQ1/V9GZ17/B3KPS3/Q7Z3M3/F5H5D3/C9J2C0/Q53GA7/B4DN58/B7Z1K5/B4DQK4/Q8N532/B4DDU2/A8JZY9/Q9UQM3/B3KT06		5.81	0		0	2	MASCOT		T
	R14120_3_2H,18348	R.AVFVDLEPTVIDEVR.T	1701.91	-0.00693	2	1	79.62	0	2.24e-06	0|0	Q71U36/P68363/Q9BQE3/F8VS66/F8VX09/B3KPS3/F8VRK0/F8VWV9/F5H5D3/F8VQQ4/Q53GA7/B4DN58/F8VRZ4/B7Z1K5/Q8N532/A8JZY9/F8VVB9/B3KT06		3.92	0		0	2	MASCOT		T
	R14120_3_2H,18366	R.AVFVDLEPTVIDEVR.T	1701.91	-0.0004	3	1	79.58	0	8.56e-07	0|0	Q71U36/P68363/Q9BQE3/F8VS66/F8VX09/B3KPS3/F8VRK0/F8VWV9/F5H5D3/F8VQQ4/Q53GA7/B4DN58/F8VRZ4/B7Z1K5/Q8N532/A8JZY9/F8VVB9/B3KT06		3.92	0		0	2	MASCOT		T
	R14120_3_2H,7886	R.EDMAALEK.D	906.424	0.00367	1	1	36.3	0	0.0332	0|0	Q71U36/P68363/Q9BQE3/P68366/B3KPS3/F5H5D3/Q53GA7/B4DN58/B7Z1K5/B4DQK4/B4DDU2/A8JZY9/Q9UQM3/B3KT06		4.14	0		0	2	MASCOT		T
	R14120_3_2H,7642	R.LSVDYGK.K	781.409	-0.00368	2	1	22.52	0	0.657	0|0	Q71U36/P68363/Q9BQE3/Q13748/P68366/Q1ZYQ1/D3DX41/B3KPS3/F5H5D3/F8VQQ4/C9JEV8/C9JQ00/Q53GA7/C9JDS9/B7Z1K5/C9JJQ8/B4DQK4/B4DDU2/A8JZY9/Q9UQM3/B3KT06		5.84	0		0	2	MASCOT		T
	R14120_3_2H,11261	R.NLDIERPTYTNLNR.L	1718.88	-0.00432	3	1	38.73	0	0.0119	0|0	Q71U36/P68363/Q9BQE3/Q13748/Q6PEY2/P68366/Q9NY65/Q1ZYQ1/B3KPS3/Q7Z3M3/F5H5D3/F8VQQ4/C9J2C0/Q53GA7/C9JDS9/B7Z1K5/B4DQK4/B4DDU2/A8JZY9/Q9UQM3/F8VVB9/B3KT06		6.07	0		0	2	MASCOT		T
	R14120_3_2H,13885	R.QIFHPEQLITGK.E ! R.QLFHPEQLITGK.E	1410.77	-0.00148	3	1	35.62	0	0.0134	0|0	Q9H853 ! Q71U36/P68363/Q9BQE3/Q13748/Q6PEY2/P68366/Q9NY65/Q1ZYQ1/F8VS66/F8VX09/Q6QMJ5/B3KPS3/Q7Z3M3/F8VWV9/F5H5D3/F8VQQ4/C9JEV8/C9JQ00/C9J2C0/Q53GA7/F8VRZ4/B7Z1K5/C9JJQ8/Q8N532/C9JDL2/A8JZY9/C9K0S6/F8VVB9/B3KT06		6.75	0		0	2	MASCOT		T
	R14120_3_2H,17939	R.SIQFVDWCPTGFK.V	1584.75	-0.00425	2	1	44.98	0	0.00154	0|0	P68363/P68366/B3KPS3/B4DDU2/A8JZY9/B3KT06		5.55	0		0	2	MASCOT		T
$29-1	tr|A0A024R3T8|A0A024R3T8_HUMAN Poly (ADP-ribose) polymerase family, member 1, isoform CRA_a OS=Homo sapiens GN=PARP1 PE=4 SV=1	10	10	0.1105	113082	8.99
$29-2	sp|P09874|PARP1_HUMAN Poly [ADP-ribose] polymerase 1 OS=Homo sapiens GN=PARP1 PE=1 SV=4	10	10	0.1105	113082	8.99
$29-3	tr|B2R5W3|B2R5W3_HUMAN cDNA, FLJ92658, highly similar to Homo sapiens poly (ADP-ribose) polymerase family, member 1 (PARP1), mRNA OS=Homo sapiens PE=2 SV=1	10	10	0.1105	113084	8.99
	R14120_3_2H,8922	K.AEPVEVVAPR.G	1066.59	-0.0036	2	1	39.36	0	0.00542	0|0	P09874/B2R5W3/B4E0E1/A0A024R3T8		4.53	0		0	2	MASCOT		T
	R14120_3_2H,5176	K.CSESIPK.D	820.387	-0.00081	2	1	26.82	0	0.0897	0|0	P09874/Q5VX85/B2R5W3/Q05D33/Q5VX84/Q6PJL0/B4E0E1/A0A024R3T8		5.99	0		0	2	MASCOT		T
	R14120_3_2H,5586	K.LEQMPSK.E	832.423	-0.00135	2	1	20.91	0	0.747	0|0	P09874/B2R5W3/B4E0E1/A0A024R3T8		6	0		0	2	MASCOT		T
	R14120_3_2H,9090	K.LQLLEDDKENR.Y	1372.71	0.00184	2	1	29.17	0	0.0919	0|0	P09874/B2R5W3/B4E0E1/A0A024R3T8		4.32	1		0	2	MASCOT		T
	R14120_3_2H,10458	K.QQVPSGESAILDR.V	1399.72	0.00485	2	1	56.7	0	0.000367	0|0	P09874/B2R5W3/B4E0E1/A0A024R3T8		4.37	0		0	2	MASCOT		T
	R14120_3_2H,2924	K.TAEAGGVTGK.G	890.458	-0.00085	2	1	20.72	0	0.759	0|0	P09874/B2R5W3/Q05D33/Q6PJL0/A0A024R3T8		5.66	0		0	2	MASCOT		T
	R14120_3_2H,13007	K.TLGDFAAEYAK.S	1185.58	0.00589	2	1	45.7	0	0.0053	0|0	P09874/B2R5W3/Q05D33/Q6PJL0/B4E0E1/A0A024R3T8		4.37	0		0	2	MASCOT		T
	R14120_3_2H,12138	R.EELGFRPEYSASQLK.G	1753.88	-0.00566	2	1	37.07	0	0.0118	0|0	P09874/B2R5W3/Q05D33/Q6PJL0/B4E0E1/A0A024R3T8		4.79	0		0	2	MASCOT		T
	R14120_3_2H,16857	R.TTNFAGILSQGLR.I	1377.75	-0.00424	2	1	87.27	0	3.97e-07	0|0	P09874/B2R5W3/B4E0E1/A0A024R3T8		9.41	0		0	2	MASCOT		T
	R14120_3_2H,14675	R.VVSEDFLQDVSASTK.S	1624.81	-0.00625	2	1	82.28	0	4.06e-07	0|0	P09874/B2R5W3/B4E0E1/A0A024R3T8		4.03	0		0	2	MASCOT		T
$30-1	sp|P15924|DESP_HUMAN Desmoplakin OS=Homo sapiens GN=DSP PE=1 SV=3	10	10	0.0327	331770	6.44
	R14120_3_2H,5688	K.NQCTQVVQER.E	1261.6	-0.00484	2	1	27.03	0	0.0934	0|0	P15924/Q4LE79		6	0		0	2	MASCOT		T
	R14120_3_2H,3547	K.QALEASNR.I	888.453	0.00061	2	1	21.7	0	0.446	0|0	P15924		6	0		0	2	MASCOT		T
	R14120_3_2H,4954	K.QSLEEAAK.T	875.447	-0.00587	2	1	29.4	0	0.27	0|0	P15924		4.53	0		0	2	MASCOT		T
	R14120_3_2H,7702	K.SLEDLK.A ! K.SLEDLK.L	704.382	-0.00063	2	1	26.69	0	0.187	0|0	Q9UDT6/A7E2F7 ! P15924/Q4LE79/B4E2A0/B4DKX6		4.37	0		0	2	MASCOT		T
	R14120_3_2H,5407	R.AESGPDLR.Y	844.416	0.00318	2	1	27.06	0	0.0561	0|0	P15924/Q4LE79/B4E2A0/G1UI31		4.37	0		0	2	MASCOT		T
	R14120_3_2H,20419	R.ALLQAILQTEDM*LK.V	1602.88	0.00436	2	1	33.87	0	0.0332	0|0	P15924/B4DWT7/Q4LE79/B4E2A0/B4DKX6		4.37	0	15.994919 Oxidation (M)	0	2	MASCOT		T
	R14120_3_2H,5581	R.ETQSQLETER.S	1220.58	0.00259	2	1	61.53	0	3.29e-05	0|0	P15924/Q4LE79		4.25	0		0	2	MASCOT		T
	R14120_3_2H,11675	R.LPVDIAYK.R	918.529	-0.00325	2	1	26.82	0	0.109	0|0	P15924/Q4LE79		5.84	0		0	2	MASCOT		T
	R14120_3_2H,8880	R.VVIVDPETNK.E	1113.62	0.00229	2	1	26.22	0	0.386	0|0	P15924/Q4LE79		4.37	0		0	2	MASCOT		T
	R14120_3_2H,5206	R.YEVTSGGGGTSR.M	1170.54	-0.00177	2	1	39.72	0	0.00318	0|0	P15924/Q4LE79/B4E2A0/G1UI31		6	0		0	2	MASCOT		T
$31-1	tr|B4DY90|B4DY90_HUMAN cDNA FLJ56903, highly similar to Tubulin beta-7 chain OS=Homo sapiens PE=2 SV=1	12	9	0.2091	52047.8	4.79
$31-2	tr|B7ZAF0|B7ZAF0_HUMAN cDNA, FLJ79164, highly similar to Tubulin beta-7 chain OS=Homo sapiens PE=2 SV=1	12	9	0.2337	46565.9	4.83
$31-3	tr|Q5JP53|Q5JP53_HUMAN Tubulin beta chain OS=Homo sapiens GN=TUBB PE=1 SV=1	12	9	0.2277	47766.1	4.7
$31-4	tr|Q5SU16|Q5SU16_HUMAN Beta 5-tubulin OS=Homo sapiens GN=TUBB PE=2 SV=1	12	9	0.2185	49670.3	4.78
$31-5	sp|P07437|TBB5_HUMAN Tubulin beta chain OS=Homo sapiens GN=TUBB PE=1 SV=2	12	9	0.2185	49670.3	4.78
	R14120_3_2H,7586	K.EVDEQM*LNVQNK.N ! K.EVDEQM*LNVQNK.S	1462.68	-0.00103	2	1	26.32	0	0.0982	0|0	Q13885/Q9BVA1/P68371/P07437/Q5SU16/Q5ST81/A0A024QZU2/Q9BUU9/Q9UGA2/B4DXZ5/Q1KSF8/B7ZAK1/Q96B85/Q96HX0/B4E052/Q5JP53/B2R6L0/A4UCT2/Q6LC01/B3KML9/O43209/B7Z4N1/B4DQN9/B4DMJ5/B4DY90/B7ZAF0/Q8N6N5/Q8IWP6/Q8IZ29/Q6P602 ! B4DMU8		4.14	0	15.994919 Oxidation (M)	0	2	MASCOT		T
	R14120_3_2H,10192	K.EVDEQMLNVQNK.N ! K.EVDEQMLNVQNK.S	1446.69	-0.00343	2	1	32.7	0	0.0311	0|0	Q13885/Q9BVA1/P68371/P07437/Q5SU16/Q5ST81/A0A024QZU2/Q9BUU9/Q9UGA2/B4DXZ5/Q1KSF8/B7ZAK1/Q96B85/Q96HX0/B4E052/Q5JP53/B2R6L0/A4UCT2/Q6LC01/B3KML9/O43209/B7Z4N1/B4DQN9/B4DMJ5/B4DY90/B7ZAF0/Q8N6N5/Q8IWP6/Q8IZ29/Q6P602 ! B4DMU8		4.14	0		0	2	MASCOT		T
	R14120_3_2H,5072	K.NMM*AACDPR.H ! R.NMM*AACDPR.H	1081.42	-0.00311	2	1	23.82	0	0.029	0|0	Q13885/Q9BVA1/Q13509/P04350/P68371/P07437/A6NNZ2/Q3ZCM7/Q5SU16/Q5ST81/A0A024QZU2/Q5SQY0/Q9BUU9/Q9UGA2/Q3ZCR3/Q53G92/B4DXZ5/B4DE77/Q1KSF8/B7ZAK1/Q96B85/Q96HX0/B4E052/Q5JP53/I3L2F9/B2R6L0/A0A075B736/B4DJ43/B4DMU8/A4UCT2/Q9BV28/Q6LC01/B3KML9/B2RBD5/O43209/B7Z4N1/B4DFH6/B4DQN9/B4DY90/Q2NKY5/B7ZAF0/Q8N6N5/Q8IWP6/Q8IZ29 ! Q9BUF5/B3KS31/K7ESM5/B4E386/B4DP54		5.83	0	15.994919 Oxidation (M)	0	2	MASCOT		T
	R14120_3_2H,7361	K.TAVCDIPPR.G	1028.52	0.00662	2	1	29.99	0	0.0466	0|0	Q13885/Q9BVA1/P04350/P68371/P07437/A6NNZ2/Q3ZCM7/Q5SU16/Q5ST81/A0A024QZU2/Q5SQY0/Q9BUU9/Q9UGA2/B4DXZ5/B4DE77/B7ZAK1/Q96B85/Q96HX0/B4E052/Q5JP53/I3L2F9/B2R6L0/A0A075B736/B4DJ43/B4DMU8/A4UCT2/Q6LC01/B3KML9/O43209/B7Z4N1/B4DFH6/B4DQN9/B4DMJ5/B4DY90/B7ZAF0/Q8N6N5/Q8IWP6/Q8IZ29/Q6P602		5.5	0		0	2	MASCOT		T
	R14120_3_2H,9194	K.TAVCDIPPR.G	1028.52	0.00662	2	1	26.6	0	0.102	0|0	Q13885/Q9BVA1/P04350/P68371/P07437/A6NNZ2/Q3ZCM7/Q5SU16/Q5ST81/A0A024QZU2/Q5SQY0/Q9BUU9/Q9UGA2/B4DXZ5/B4DE77/B7ZAK1/Q96B85/Q96HX0/B4E052/Q5JP53/I3L2F9/B2R6L0/A0A075B736/B4DJ43/B4DMU8/A4UCT2/Q6LC01/B3KML9/O43209/B7Z4N1/B4DFH6/B4DQN9/B4DMJ5/B4DY90/B7ZAF0/Q8N6N5/Q8IWP6/Q8IZ29/Q6P602		5.5	0		0	2	MASCOT		T
	R14120_3_2H,15461	R.AILVDLEPGTMDSVR.S	1615.84	0.00326	2	1	79.35	0	2.63e-06	0|0	Q13885/Q9BVA1/Q13509/P07437/G3V3R4/Q5SU16/G3V2N6/G3V2R8/Q53G92/Q5JP53/B2R6L0/A5D907/Q9BV28/Q6LC01/B2RBD5/B4DMJ5/B4DY90/A5D906/G3V5W4/B7ZAF0		4.03	0		0	2	MASCOT		T
	R14120_3_2H,18259	R.ALTVPELTQQVFDAK.N	1659.9	-0.00125	2	1	36.1	0	0.0174	0|0	P07437/Q5SU16/Q5ST81/Q9BUU9/B4DXZ5/Q1KSF8/B7ZAK1/Q96B85/B4E052/Q5JP53/B4DMU8/B4DQN9/B4DY90/B7ZAF0		4.37	0		0	2	MASCOT		T
	R14120_3_2H,18301	R.ALTVPELTQQVFDAK.N	1659.9	0.00388	3	1	47.29	0	0.00134	0|0	P07437/Q5SU16/Q5ST81/Q9BUU9/B4DXZ5/Q1KSF8/B7ZAK1/Q96B85/B4E052/Q5JP53/B4DMU8/B4DQN9/B4DY90/B7ZAF0		4.37	0		0	2	MASCOT		T
	R14120_3_2H,4328	R.EEYPDR.I	808.347	-0.00227	2	1	28.43	0	0.0325	0|0	Q9H4B7/Q13885/Q9BVA1/Q13509/P68371/P07437/A6NNZ2/Q3ZCM7/Q5SU16/Q5ST81/A0A024QZU2/Q5SQY0/Q9BUU9/Q9UGA2/Q3ZCR3/Q53G92/G3V2A3/Q1KSF8/B7ZAK1/B4E052/Q5JP53/I3L2F9/B2R6L0/A5D907/A0A075B736/Q9BV28/Q6LC01/A1L196/B3KML9/A1L195/B2RBD5/O43209/B7Z4N1/B4DQN9/B4DY90/A5D906/Q2NKY5/B7ZAF0/Q8N6N5/Q8IWP6/Q8IZ29		4.14	0		0	2	MASCOT		T
	R14120_3_2H,12188	R.FPGQLNADLR.K	1130.6	0.00255	2	1	36.1	0	0.0188	0|0	Q9H4B7/Q13885/Q9BVA1/Q13509/P04350/P68371/P07437/Q9BUF5/A6NNZ2/Q3ZCM7/B3KS31/Q5SU16/Q5ST81/A0A024QZU2/Q5SQY0/Q9BUU9/Q9UGA2/Q3ZCR3/Q53G92/B4DXZ5/B4DE77/G3V2A3/K7ESM5/Q1KSF8/B7ZAK1/B4E386/Q96B85/Q96HX0/B4E052/Q5JP53/I3L2F9/B2R6L0/A5D907/A0A075B736/B4DJ43/B4DMU8/Q9BV28/Q6LC01/A1L196/B3KML9/A1L195/M0R2D3/B2RBD5/B4DP54/O43209/B7Z4N1/B4DQN9/B4DY90/A5D906/Q2NKY5/B7ZAF0/Q8N6N5/Q8IWP6/Q8IZ29		5.84	0		0	2	MASCOT		T
	R14120_3_2H,9887	R.ISVYYNEATGGK.Y	1301.64	-0.01553	2	1	61.1	0	0.000128	0|0	P07437/Q5SU16/Q5JP53/B4DMU8/Q6LC01/B4DMJ5/B4DY90/B7ZAF0		6	0		0	2	MASCOT		T
	R14120_3_2H,15526	R.YLTVAAVFR.G	1039.59	0.00076	2	1	37.37	0	0.0193	0|0	P04350/P68371/P07437/Q5SU16/Q5ST81/Q9BUU9/B4DXZ5/B4DE77/Q1KSF8/B7ZAK1/Q96B85/Q96HX0/B4E052/Q5JP53/B4DJ43/B4DMU8/A4UCT2/Q6LC01/B3KML9/B4DFH6/B4DY90/B7ZAF0/Q8N6N5/Q8IWP6/Q8IZ29		8.75	0		0	2	MASCOT		T
$32-1	tr|B4DE59|B4DE59_HUMAN cDNA FLJ60424, highly similar to Junction plakoglobin OS=Homo sapiens PE=2 SV=1	9	9	0.1421	62615.3	5.09
	R14120_3_2H,9041	K.ILGATIENSR.I	1073.59	-0.00344	2	1	33.68	0	0.0384	0|0	P08727/B4DE59		6	0		0	2	MASCOT		T
	R14120_3_2H,6785	K.SEVTDLR.R ! R.SEVTDLR.R	819.421	0.00794	2	1	31.81	0	0.0922	0|0	Q99456 ! P08727/B4DE59/K7EMS3		4.37	0		0	2	MASCOT		T
	R14120_3_2H,3504	K.TEELNR.Y ! K.TEELNR.E ! R.TEELNR.E	761.379	-0.00084	2	1	29.12	0	0.0944	0|0	Q9ULK0/G3V186/A8KAN9 ! P02533/Q04695/A0A024R1X6/Q14666/K7ESE1/F5GWP8 ! P08727/B4DE59/K7EMS3		4.53	0		0	2	MASCOT		T
	R14120_3_2H,11383	R.IVLQIDNAR.L	1041.61	-0.0013	2	1	49.58	0	0.00039	0|0	P05783/P08727/A0A024RAY2/B4DE59/C9JM50/I6L965/F8VZY9/B2RA03		5.84	0		0	2	MASCOT		T
	R14120_3_2H,8322	R.LAADDFR.L ! R.LAADDFR.T ! R.LAADDFR.V ! K.LAADDFR.T ! K.LAADDFR.A ! K.LAADDFR.I	807.4	0.00681	2	1	39.7	0	0.0164	0|0	P13645/P13646/P19012/Q2M2I5/Q7Z3Y7/K7ERE3/B3KVF5/B4E204/K7EMD9 ! P02533/P08779/Q04695/P08727/B4DE59/B4E2J5/C9JM50/B4DWU0/K7EPJ9/F5GWP8/B4E2P9 ! P05783/A0A024RAY2/I6L965/F8VZY9/B2RA03 ! Q15323/Q92764/O76013/Q14525/A0A024R1T2/C4AM86 ! Q14532 ! O76014/O76015/Q6A165		4.21	0		0	2	MASCOT		T
	R14120_3_2H,8699	R.LEQEIATYR.S ! R.LEQEIATYR.R ! R.LEQEIATYR.H	1122.58	0.00621	2	1	68.14	0	1.99e-05	0|0	P13646/P19012/P08727/A1A4E9/B4DE59/A8K2H9/B4DL17/K7ERE3/B3KVF5/A8MT21 ! P02533/P08779/Q04695/P35900/A0A024R1X6/Q13092/Q14666/F5GWP8 ! Q8N1A0		4.53	0		0	2	MASCOT		T
	R14120_3_2H,14243	R.TDLEM*QIEGLK.E	1292.64	-0.00206	2	1	54.46	0	0.000251	0|0	P08779/P08727/B4DE59/C9JM50/K7EMS3/B4DWU0/Q16195		4.14	0	15.994919 Oxidation (M)	0	2	MASCOT		T
[truncated: 2,047 more rows]

## Sheet: Ku70-6h
Mass spectrometry resutls of Ku70 Co-IP sample 6h post-transfection
[truncated: 3,140 more rows]
